# Supplementary material for: A yeast phenomic model for the influence of Warburg metabolism on genetic buffering of doxorubicin
Source: Cancer Metab. 2019 Oct 23;7:9. doi: 10.1186/s40170-019-0201-3 (PMC6806529; doi:10.1186/s40170-019-0201-3)
Supplement: Supplementary file 3 — Additional file 3. Interaction plots for HLEG. (A, B) Genome-wide and (C, D) validation analyses for (A, C) YKO/KD and (B, D) reference strains in HLEG. See also methods and Additional file 2. [file 40170_2019_201_MOESM3_ESM.bz2]

Archive with 9 entries (8 files):
- Additional_File3_InteractionHLEG
- Additional_File3_InteractionHLEG/._.DS_Store
- Additional_File3_InteractionHLEG/.DS_Store
- Additional_File3_InteractionHLEG/._A - InteractionPlots_Doxo_HLEG.compressed.pdf
- Additional_File3_InteractionHLEG/A - InteractionPlots_Doxo_HLEG.compressed.pdf
- Additional_File3_InteractionHLEG/B - RF_InteractionPlots_Doxo_HLEG.pdf
- Additional_File3_InteractionHLEG/._C - InteractionPlots_Doxo_HLEG_V.pdf
- Additional_File3_InteractionHLEG/C - InteractionPlots_Doxo_HLEG_V.pdf
- Additional_File3_InteractionHLEG/D - RF_InteractionPlots_Doxo_HLEG_V.pdf
