# Supplementary material for: A yeast phenomic model for the influence of Warburg metabolism on genetic buffering of doxorubicin
Source: Cancer Metab. 2019 Oct 23;7:9. doi: 10.1186/s40170-019-0201-3 (PMC6806529; doi:10.1186/s40170-019-0201-3)
Supplement: Supplementary file 4 — Additional file 4. Interaction plots for HLD. (A, B) Genome-wide and (C, D) validation analyses. (A, C) YKO/KD and (B, D) reference strains in HLD media. See also methods and Additional file 2. [file 40170_2019_201_MOESM4_ESM.bz2]

Archive with 11 entries (10 files):
- Additional_File4_InteractionHLD
- Additional_File4_InteractionHLD/._.DS_Store
- Additional_File4_InteractionHLD/.DS_Store
- Additional_File4_InteractionHLD/._A - InteractionPlots_Doxo_HLD.compressed.pdf
- Additional_File4_InteractionHLD/A - InteractionPlots_Doxo_HLD.compressed.pdf
- Additional_File4_InteractionHLD/._B - RF_InteractionPlots_Doxo_HLD.pdf
- Additional_File4_InteractionHLD/B - RF_InteractionPlots_Doxo_HLD.pdf
- Additional_File4_InteractionHLD/._C - InteractionPlots_Doxo_HLD_V.pdf
- Additional_File4_InteractionHLD/C - InteractionPlots_Doxo_HLD_V.pdf
- Additional_File4_InteractionHLD/._D - RF_InteractionPlots_Doxo_HLD_V.pdf
- Additional_File4_InteractionHLD/D - RF_InteractionPlots_Doxo_HLD_V.pdf
