# Supplementary material for: A yeast phenomic model for the influence of Warburg metabolism on genetic buffering of doxorubicin
Source: Cancer Metab. 2019 Oct 23;7:9. doi: 10.1186/s40170-019-0201-3 (PMC6806529; doi:10.1186/s40170-019-0201-3)
Supplement: Supplementary file 5 — Additional file 5. REMc results with doxorubicin-gene interaction profile heatmaps and Gene Ontology enrichment (GO Term Finder; GTF) results. File A contains REMc results and associated gene interaction and shift data. File B is the heatmap representation of each REMc cluster after incorporating shift values and hierarchical clustering. File C contains the GTF results obtained for REMc clusters for the three ontologies – process, function, and component. [file 40170_2019_201_MOESM5_ESM.bz2]

Archive with 10 entries (9 files):
- Additional_File5_REMc
- Additional_File5_REMc/._.DS_Store
- Additional_File5_REMc/.DS_Store
- Additional_File5_REMc/.tar.bz2
- Additional_File5_REMc/._A - FinalTableWithShift.xlsx
- Additional_File5_REMc/A - FinalTableWithShift.xlsx
- Additional_File5_REMc/._B - Heatmaps.pdf
- Additional_File5_REMc/B - Heatmaps.pdf
- Additional_File5_REMc/._C - GTF_Results_ByCluster.xlsx
- Additional_File5_REMc/C - GTF_Results_ByCluster.xlsx
