# Supplementary material for: A yeast phenomic model for the influence of Warburg metabolism on genetic buffering of doxorubicin
Source: Cancer Metab. 2019 Oct 23;7:9. doi: 10.1186/s40170-019-0201-3 (PMC6806529; doi:10.1186/s40170-019-0201-3)
Supplement: Supplementary file 5 — Additional file 5. REMc results with doxorubicin-gene interaction profile heatmaps and Gene Ontology enrichment (GO Term Finder; GTF) results. File A contains REMc results and associated gene interaction and shift data. File B is the heatmap representation of each REMc cluster after incorporating shift values and hierarchical clustering. File C contains the GTF results obtained for REMc clusters for the three ontologies – process, function, and component. [file 40170_2019_201_MOESM5_ESM.bz2 › Additional_File5_REMc/C - GTF_Results_ByCluster.xlsx]

## Sheet: Process
REMc ID	GO_term ID	GO-term	Cluster frequency	Background frequency	P-value	ORFs	Genes
0-0-0	9987	cellular process	2058 out of 2366 genes, 87.0%	4227 out of 5815 genes, 72.7%	2.21746e-95	YGL127C:YDR201W:YBR011C:YMR238W:YPL139C:YEL015W:YNL062C:YGL236C:YJL081C:YCR092C:YDL087C:YMR142C:YGL257C:YGR177C:YPL158C:YLR384C:YDR510W:YIL075C:YLR408C:YGR093W:YDL040C:YMR223W:YDL164C:YLR059C:YJR045C:YLR248W:YDR190C:YMR305C:YJL005W:YAL002W:YPR049C:YCR036W:YCL031C:YGL174W:YJL076W:YNL236W:YBR036C:YCR068W:YCL056C:YDR322W:YPL270W:YJL098W:YPR179C:YPL164C:YMR190C:YOR256C:YBR135W:YHR003C:YPR052C:YOR224C…	SOH1:SPC19:IPP1:DFG5:UME1:EDC3:GCD10:MTO1:ARP4:MSH3:LUC7:RPL13B:MNT2:ATF2:AIM44:IKI3:SMT3:RPN2:BLS1:DRN1:NAT1:UBP8:CDC9:REX2:SSC1:RCK2:RVB1:SCW10:CYR1:VPS8:ATG11:RBK1:RRP7:BUD13:NET1:SIN4:CSG2:ATG15:PEX34:MRPL35:MDL2:SAP185:HDA3:MLH3:SGS1:TRE2:CKS1:TCD1:NHP6A:RPB8:MSW1:SAR1:HDA2:MOT2:LAP2:UPS2:RXT3:HDA1:NOB1:ERG4:MET22:OPT2:YAP1801:ALA1:REF2:POP8:PRP43:CET1:TIF11:SCM3:DBP9:ARG8:DSN1:PRP38:TIM22:P…
0-0-0	44260	cellular macromolecule metabolic process	1223 out of 2366 genes, 51.7%	2258 out of 5815 genes, 38.8%	2.52366e-59	YHR197W:YKL168C:YGL127C:YOR187W:YKL203C:YIL008W:YKL205W:YBR057C:YLR085C:YOL071W:YPL139C:YDL126C:YGL244W:YEL015W:YML028W:YNL062C:YGL236C:YJL081C:YCR092C:YNL215W:YNL292W:YNL122C:YDR540C:YDL087C:YMR142C:YLR009W:YGL257C:YGL175C:YBR120C:YML024W:YPL207W:YLR384C:YDR510W:YIL075C:YGR093W:YDL040C:YMR059W:YMR223W:YDL164C:YLR059C:YPR131C:YJR067C:YGL066W:YLR248W:YNR046W:YDR190C:YPR049C:YCL031C:YLR323C:YGL174W…	RIX1:KKQ8:SOH1:TUF1:TOR2:URM1:LOS1:MUM2:ARP6:SDH5:UME1:CDC48:RTF1:EDC3:TSA1:GCD10:MTO1:ARP4:MSH3:IES2:PUS4:YNL122C:IRC4:LUC7:RPL13B:RLP24:MNT2:SAE2:CBP6:RPS17A:TYW1:IKI3:SMT3:RPN2:DRN1:NAT1:SEN15:UBP8:CDC9:REX2:NAT3:YAE1:SGF73:RCK2:TRM112:RVB1:ATG11:RRP7:CWC24:BUD13:MNN11:ECM23:RXT2:SIN4:RRP46:CBK1:ATG15:MRPL35:BDF1:SAP185:HDA3:UTP9:GRC3:MLH3:CYC8:SGS1:GID7:RSM28:DOA4:FUS3:TRE2:TCD1:CKA1:ACL4:RPL…
0-0-0	43170	macromolecule metabolic process	1263 out of 2366 genes, 53.4%	2363 out of 5815 genes, 40.6%	1.93214e-57	YHR197W:YKL168C:YGL127C:YOR187W:YKL203C:YIL008W:YKL205W:YBR057C:YLR085C:YOL071W:YPL139C:YDL126C:YGL244W:YEL015W:YML028W:YNL062C:YGL236C:YJL081C:YCR092C:YIL115C:YNL215W:YNL292W:YNL122C:YDR540C:YDL087C:YMR142C:YLR009W:YGL257C:YGL175C:YBR120C:YML024W:YPL207W:YLR384C:YDR510W:YIL075C:YGR093W:YDL040C:YMR059W:YMR223W:YLR307W:YDL164C:YLR059C:YPR131C:YJR067C:YGL066W:YLR248W:YNR046W:YDR190C:YPR049C:YCL031C…	RIX1:KKQ8:SOH1:TUF1:TOR2:URM1:LOS1:MUM2:ARP6:SDH5:UME1:CDC48:RTF1:EDC3:TSA1:GCD10:MTO1:ARP4:MSH3:NUP159:IES2:PUS4:YNL122C:IRC4:LUC7:RPL13B:RLP24:MNT2:SAE2:CBP6:RPS17A:TYW1:IKI3:SMT3:RPN2:DRN1:NAT1:SEN15:UBP8:CDA1:CDC9:REX2:NAT3:YAE1:SGF73:RCK2:TRM112:RVB1:ATG11:RRP7:CWC24:BUD13:MNN11:ECM23:RXT2:SIN4:RRP46:CBK1:ATG15:MRPL35:BDF1:SAP185:HDA3:UTP9:GRC3:MLH3:CYC8:SGS1:GID7:RSM28:DOA4:FUS3:TRE2:TCD1:C…
0-0-0	10467	gene expression	790 out of 2366 genes, 33.4%	1309 out of 5815 genes, 22.5%	6.87987e-57	YHR197W:YOL097C:YGL127C:YOR223W:YIR005W:YOR187W:YIR009W:YBR297W:YBL087C:YIL008W:YKL205W:YGR116W:YLR085C:YPL139C:YGL244W:YLR418C:YLR277C:YNL062C:YBL008W:YMR087W:YGL236C:YJL081C:YDR045C:YIL115C:YNL215W:YNL292W:YMR270C:YNL122C:YDL087C:YMR142C:YLR009W:YBR120C:YOR204W:YDR206W:YJL136C:YBL024W:YML024W:YPL207W:YER006W:YOR159C:YLR384C:YNR015W:YOR243C:YMR150C:YEL055C:YGR093W:YDL002C:YMR059W:YOR076C:YMR223W…	RIX1:WRS1:SOH1:DSC3:IST3:TUF1:MSL1:MAL33:RPL23A:URM1:LOS1:SPT6:ARP6:UME1:RTF1:CDC73:YSH1:GCD10:HIR1:YMR087W:MTO1:ARP4:RPC11:NUP159:IES2:PUS4:RRN9:YNL122C:LUC7:RPL13B:RLP24:CBP6:DED1:EBS1:RPS21B:NCL1:RPS17A:TYW1:NUG1:SME1:IKI3:SMM1:PUS7:IMP1:POL5:DRN1:NHP10:SEN15:SKI7:UBP8:SSN3:RPL20B:ASF1:NHP2:REX2:YAE1:MSL5:SGF73:TRM112:RVB1:SSL1:BUD32:NOP58:RRP7:CWC24:BUD13:STB5:RPL14B:ECM23:RXT2:PRP11:SIN4:RRP…
0-0-0	71840	cellular component organization or biogenesis	1116 out of 2366 genes, 47.2%	2027 out of 5815 genes, 34.9%	1.46646e-56	YOR357C:YHR197W:YGL127C:YKL203C:YDR201W:YIR012W:YMR238W:YLR085C:YLL003W:YOL071W:YPL139C:YDL126C:YGL244W:YAR029W:YEL015W:YER166W:YGL236C:YJL081C:YCR092C:YIL115C:YNL215W:YDL087C:YLR009W:YGL175C:YBR120C:YLR218C:YML024W:YJL159W:YPL158C:YKR019C:YDR510W:YIL075C:YMR079W:YLR408C:YMR223W:YLR307W:YDL164C:YLR059C:YJR045C:YPR131C:YDR258C:YJR067C:YKR076W:YGL066W:YNR046W:YDR190C:YMR305C:YCL005W:YAL002W:YPR049C…	SNX3:RIX1:SOH1:TOR2:SPC19:SQT1:DFG5:ARP6:SFI1:SDH5:UME1:CDC48:RTF1:YAR029W:EDC3:DNF1:MTO1:ARP4:MSH3:NUP159:IES2:LUC7:RLP24:SAE2:CBP6:COA4:RPS17A:HSP150:AIM44:IRS4:SMT3:RPN2:SEC14:BLS1:UBP8:CDA1:CDC9:REX2:SSC1:NAT3:HSP78:YAE1:ECM4:SGF73:TRM112:RVB1:SCW10:LDB16:VPS8:ATG11:RRP7:CWC24:ATG33:ECM23:NET1:RXT2:SIN4:RRP46:LSG1:CBK1:ATG15:PEX34:BDF1:HDA3:UTP9:GRC3::SPC110:MLH3:CYC8:SGS1:DOA4:CKS1:ACL4:RPL3…
0-0-0	44237	cellular metabolic process	1572 out of 2366 genes, 66.4%	3133 out of 5815 genes, 53.9%	5.00424e-55	YOR357C:YHR197W:YKL168C:YGL127C:YOR187W:YKL203C:YIL008W:YKL205W:YBR011C:YBR057C:YLR085C:YOL071W:YPL139C:YDL126C:YFL030W:YGL244W:YEL015W:YML028W:YNL062C:YGL236C:YJL081C:YCR092C:YHR001W-A:YNL215W:YNL292W:YNL272C:YNL122C:YDR540C:YDL087C:YMR142C:YLR009W:YGL257C:YGL175C:YBR120C:YGR177C:YML024W:YKR019C:YGL210W:YPL207W:YLR384C:YDR510W:YIL075C:YOR109W:YMR079W:YGR093W:YDL040C:YMR059W:YMR223W:YDL164C:YLR05…	SNX3:RIX1:KKQ8:SOH1:TUF1:TOR2:URM1:LOS1:IPP1:MUM2:ARP6:SDH5:UME1:CDC48:AGX1:RTF1:EDC3:TSA1:GCD10:MTO1:ARP4:MSH3::IES2:PUS4:SEC2:YNL122C:IRC4:LUC7:RPL13B:RLP24:MNT2:SAE2:CBP6:ATF2:RPS17A:IRS4:YPT32:TYW1:IKI3:SMT3:RPN2:INP53:SEC14:DRN1:NAT1:SEN15:UBP8:CDC9:REX2:NAT3:YAE1:ECM4:SGF73:RCK2:TRM112:RVB1:CYR1:ATG11:RBK1:RRP7:CWC24:ATG33:BUD13:MNN11:ECM23:RXT2:SIN4:RRP46:CSG2:CBK1:ATG15:MRPL35:BDF1:SAP185…
0-0-0	6807	nitrogen compound metabolic process	1419 out of 2366 genes, 60.0%	2753 out of 5815 genes, 47.3%	5.7688e-55	YHR197W:YKL168C:YGL127C:YOR187W:YKL203C:YIL008W:YKL205W:YBR057C:YLR085C:YOL071W:YPL139C:YDL126C:YFL030W:YGL244W:YEL015W:YML028W:YNL062C:YGL236C:YJL081C:YCR092C:YHR001W-A:YNL215W:YNL292W:YNL122C:YDR540C:YDL087C:YMR142C:YLR009W:YGL257C:YGL175C:YBR120C:YML024W:YPL207W:YLR384C:YDR510W:YIL075C:YGR093W:YDL040C:YMR059W:YMR223W:YLR307W:YDL164C:YLR059C:YPR131C:YJR067C:YKR076W:YGL066W:YLR248W:YNR046W:YDR19…	RIX1:KKQ8:SOH1:TUF1:TOR2:URM1:LOS1:MUM2:ARP6:SDH5:UME1:CDC48:AGX1:RTF1:EDC3:TSA1:GCD10:MTO1:ARP4:MSH3::IES2:PUS4:YNL122C:IRC4:LUC7:RPL13B:RLP24:MNT2:SAE2:CBP6:RPS17A:TYW1:IKI3:SMT3:RPN2:DRN1:NAT1:SEN15:UBP8:CDA1:CDC9:REX2:NAT3:YAE1:ECM4:SGF73:RCK2:TRM112:RVB1:CYR1:RRP7:CWC24:BUD13:MNN11:ECM23:RXT2:SIN4:RRP46:CSG2:CBK1:ATG15:MRPL35:BDF1:SAP185:HDA3:UTP9:GRC3:MLH3:CYC8:SGS1:GID7:RSM28:DOA4:FUS3:RKI…
0-0-0	44238	primary metabolic process	1498 out of 2366 genes, 63.3%	2964 out of 5815 genes, 51.0%	1.61509e-52	YHR197W:YKL168C:YGL127C:YOR187W:YKL203C:YIL008W:YKL205W:YBR057C:YMR238W:YLR085C:YOL071W:YPL139C:YDL126C:YFL030W:YGL244W:YEL015W:YML028W:YNL062C:YGL236C:YJL081C:YCR092C:YHR001W-A:YNL215W:YNL292W:YNL122C:YDR540C:YDL087C:YMR142C:YLR009W:YGL257C:YGL175C:YBR120C:YGR177C:YML024W:YKR019C:YPL207W:YLR384C:YDR510W:YIL075C:YOR109W:YMR079W:YGR093W:YDL040C:YMR059W:YMR223W:YLR307W:YDL164C:YLR059C:YPR131C:YJR06…	RIX1:KKQ8:SOH1:TUF1:TOR2:URM1:LOS1:MUM2:DFG5:ARP6:SDH5:UME1:CDC48:AGX1:RTF1:EDC3:TSA1:GCD10:MTO1:ARP4:MSH3::IES2:PUS4:YNL122C:IRC4:LUC7:RPL13B:RLP24:MNT2:SAE2:CBP6:ATF2:RPS17A:IRS4:TYW1:IKI3:SMT3:RPN2:INP53:SEC14:DRN1:NAT1:SEN15:UBP8:CDA1:CDC9:REX2:NAT3:YAE1:SGF73:RCK2:TRM112:RVB1:SCW10:CYR1:ATG11:RBK1:RRP7:CWC24:BUD13:MNN11:ECM23:RXT2:SIN4:RRP46:CSG2:CBK1:ATG15:MRPL35:BDF1:SAP185:HDA3:UTP9:GRC3:…
0-0-0	34641	cellular nitrogen compound metabolic process	1057 out of 2366 genes, 44.7%	1922 out of 5815 genes, 33.1%	1.60309e-51	YHR197W:YGL127C:YOR187W:YKL203C:YIL008W:YKL205W:YBR057C:YLR085C:YOL071W:YPL139C:YDL126C:YGL244W:YEL015W:YML028W:YNL062C:YGL236C:YJL081C:YCR092C:YHR001W-A:YNL215W:YNL292W:YNL122C:YDR540C:YDL087C:YMR142C:YLR009W:YGL175C:YBR120C:YML024W:YPL207W:YLR384C:YGR093W:YMR059W:YMR223W:YDL164C:YLR059C:YJR067C:YKR076W:YGL066W:YNR046W:YDR190C:YJL005W:YCL031C:YLR323C:YGL174W:YPL021W:YBR095C:YNL236W:YGR095C:YDR32…	RIX1:SOH1:TUF1:TOR2:URM1:LOS1:MUM2:ARP6:SDH5:UME1:CDC48:RTF1:EDC3:TSA1:GCD10:MTO1:ARP4:MSH3::IES2:PUS4:YNL122C:IRC4:LUC7:RPL13B:RLP24:SAE2:CBP6:RPS17A:TYW1:IKI3:DRN1:SEN15:UBP8:CDC9:REX2:YAE1:ECM4:SGF73:TRM112:RVB1:CYR1:RRP7:CWC24:BUD13:ECM23:RXT2:SIN4:RRP46:MRPL35:BDF1:SAP185:HDA3:UTP9:GRC3:MLH3:CYC8:SGS1:RSM28:RKI1:TCD1:RPL34B:MCM1:NHP6A:RPB8:MSW1:TIF4632:SOF1:RRD1:HDA2:RET1:MOT2:LAP2:RXT3:RTC3…
0-0-0	71704	organic substance metabolic process	1552 out of 2366 genes, 65.6%	3114 out of 5815 genes, 53.6%	2.31776e-50	YHR197W:YKL168C:YGL127C:YOR187W:YKL203C:YIL008W:YKL205W:YBR057C:YMR238W:YLR085C:YOL071W:YPL139C:YDL126C:YFL030W:YGL244W:YEL015W:YML028W:YNL062C:YGL236C:YJL081C:YCR092C:YIL115C:YHR001W-A:YNL215W:YNL292W:YNL122C:YDR540C:YDL087C:YMR142C:YLR009W:YGL257C:YGL175C:YBR120C:YGR177C:YML024W:YKR019C:YPL207W:YLR384C:YDR510W:YIL075C:YOR109W:YMR079W:YGR093W:YDL040C:YMR059W:YMR223W:YLR307W:YDL164C:YLR059C:YPR13…	RIX1:KKQ8:SOH1:TUF1:TOR2:URM1:LOS1:MUM2:DFG5:ARP6:SDH5:UME1:CDC48:AGX1:RTF1:EDC3:TSA1:GCD10:MTO1:ARP4:MSH3:NUP159::IES2:PUS4:YNL122C:IRC4:LUC7:RPL13B:RLP24:MNT2:SAE2:CBP6:ATF2:RPS17A:IRS4:TYW1:IKI3:SMT3:RPN2:INP53:SEC14:DRN1:NAT1:SEN15:UBP8:CDA1:CDC9:REX2:NAT3:YAE1:ECM4:SGF73:RCK2:TRM112:RVB1:SCW10:CYR1:ATG11:RBK1:RRP7:CWC24:BUD13:MNN11:ECM23:RXT2:SIN4:RRP46:CSG2:CBK1:ATG15:MRPL35:BDF1:SAP185:HDA…
0-0-0	90304	nucleic acid metabolic process	778 out of 2366 genes, 32.9%	1338 out of 5815 genes, 23.0%	7.03202e-46	YHR197W:YOL097C:YGL127C:YIR005W:YKL203C:YIR009W:YBR297W:YOL090W:YIL008W:YKL205W:YGR116W:YBR057C:YLR085C:YPL139C:YDL126C:YGL244W:YJL090C:YEL015W:YLR418C:YLR277C:YOL042W:YML028W:YNL062C:YBL008W:YMR087W:YGL236C:YJL081C:YDR045C:YCR092C:YNL215W:YNL292W:YMR270C:YDR540C:YDL087C:YGL249W:YLR009W:YGL175C:YBR120C:YOR204W:YDR206W:YJL136C:YBL024W:YPL207W:YBL003C:YDL220C:YER006W:YOR159C:YLR384C:YGR099W:YNR015W…	RIX1:WRS1:SOH1:IST3:TOR2:MSL1:MAL33:MSH2:URM1:LOS1:SPT6:MUM2:ARP6:UME1:CDC48:RTF1:DPB11:EDC3:CDC73:YSH1:NGL1:TSA1:GCD10:HIR1:YMR087W:MTO1:ARP4:RPC11:MSH3:IES2:PUS4:RRN9:IRC4:LUC7:ZIP2:RLP24:SAE2:CBP6:DED1:EBS1:RPS21B:NCL1:TYW1:HTA2:CDC13:NUG1:SME1:IKI3:TEL2:SMM1:PUS7:POL5:DRN1:NHP10:SEN15:SKI7:UBP8:SSN3:ASF1:CTH1:NHP2:CDC9:SKI2:REX2:MSL5:SGF73:TRM112:RVB1:SSL1:BUD32:NOP58:RRP7:CWC24:BUD13:STB5:EC…
0-0-0	8152	metabolic process	1632 out of 2366 genes, 69.0%	3351 out of 5815 genes, 57.6%	1.15546e-45	YOR357C:YHR197W:YKL168C:YGL127C:YOR187W:YKL203C:YIL008W:YKL205W:YBR011C:YBR057C:YMR238W:YLR085C:YOL071W:YPL139C:YDL126C:YFL030W:YGL244W:YEL015W:YML028W:YNL062C:YGL236C:YJL081C:YCR092C:YIL115C:YHR001W-A:YNL215W:YNL292W:YNL272C:YNL122C:YDR540C:YDL087C:YMR142C:YLR009W:YGL257C:YGL175C:YBR120C:YGR177C:YML024W:YKR019C:YGL210W:YPL207W:YLR384C:YDR510W:YIL075C:YOR109W:YMR079W:YGR093W:YDL040C:YMR059W:YMR22…	SNX3:RIX1:KKQ8:SOH1:TUF1:TOR2:URM1:LOS1:IPP1:MUM2:DFG5:ARP6:SDH5:UME1:CDC48:AGX1:RTF1:EDC3:TSA1:GCD10:MTO1:ARP4:MSH3:NUP159::IES2:PUS4:SEC2:YNL122C:IRC4:LUC7:RPL13B:RLP24:MNT2:SAE2:CBP6:ATF2:RPS17A:IRS4:YPT32:TYW1:IKI3:SMT3:RPN2:INP53:SEC14:DRN1:NAT1:SEN15:UBP8:CDA1:CDC9:REX2:NAT3:YAE1:ECM4:SGF73:RCK2:TRM112:RVB1:SCW10:CYR1:ATG11:RBK1:RRP7:CWC24:ATG33:BUD13:MNN11:ECM23:RXT2:SIN4:RRP46:CSG2:CBK1:A…
0-0-0	6139	nucleobase-containing compound metabolic process	869 out of 2366 genes, 36.7%	1554 out of 5815 genes, 26.7%	1.16466e-42	YHR197W:YOL097C:YGL127C:YIR005W:YKL203C:YIR009W:YBR297W:YBL098W:YOL090W:YIL008W:YKL205W:YGR116W:YBR057C:YLR085C:YOL071W:YPL139C:YDL126C:YGL244W:YJL090C:YEL015W:YLR418C:YLR277C:YOL042W:YML028W:YNL062C:YBL008W:YMR087W:YGL236C:YJL081C:YDR045C:YCR092C:YHR001W-A:YNL215W:YNL292W:YMR270C:YDR540C:YDL087C:YGL249W:YLR009W:YGL175C:YBR120C:YOR204W:YDR206W:YJL136C:YBL024W:YPL207W:YJR078W:YBL003C:YDL220C:YER00…	RIX1:WRS1:SOH1:IST3:TOR2:MSL1:MAL33:BNA4:MSH2:URM1:LOS1:SPT6:MUM2:ARP6:SDH5:UME1:CDC48:RTF1:DPB11:EDC3:CDC73:YSH1:NGL1:TSA1:GCD10:HIR1:YMR087W:MTO1:ARP4:RPC11:MSH3::IES2:PUS4:RRN9:IRC4:LUC7:ZIP2:RLP24:SAE2:CBP6:DED1:EBS1:RPS21B:NCL1:TYW1:BNA2:HTA2:CDC13:NUG1:SME1:IKI3:TEL2:SMM1:PUS7:POL5:DRN1:NHP10:SEN15:SKI7:UBP8:SSN3:ASF1:CTH1:NHP2:CDC9:SKI2:REX2:MSL5:SGF73:TRM112:RVB1:SSL1:BUD32:NOP58:CYR1:RRP…
0-0-0	16070	RNA metabolic process	641 out of 2366 genes, 27.1%	1076 out of 5815 genes, 18.5%	1.7825e-40	YHR197W:YOL097C:YGL127C:YIR005W:YIR009W:YBR297W:YIL008W:YKL205W:YGR116W:YBR057C:YLR085C:YPL139C:YDL126C:YGL244W:YEL015W:YLR418C:YLR277C:YNL062C:YBL008W:YMR087W:YGL236C:YJL081C:YDR045C:YNL215W:YNL292W:YMR270C:YDL087C:YBR120C:YOR204W:YDR206W:YJL136C:YBL024W:YPL207W:YER006W:YOR159C:YLR384C:YNR015W:YOR243C:YEL055C:YGR093W:YDL002C:YMR059W:YOR076C:YMR223W:YPL042C:YJL115W:YDR151C:YDL208W:YDL164C:YLR398C…	RIX1:WRS1:SOH1:IST3:MSL1:MAL33:URM1:LOS1:SPT6:MUM2:ARP6:UME1:CDC48:RTF1:EDC3:CDC73:YSH1:GCD10:HIR1:YMR087W:MTO1:ARP4:RPC11:IES2:PUS4:RRN9:LUC7:CBP6:DED1:EBS1:RPS21B:NCL1:TYW1:NUG1:SME1:IKI3:SMM1:PUS7:POL5:DRN1:NHP10:SEN15:SKI7:UBP8:SSN3:ASF1:CTH1:NHP2:CDC9:SKI2:REX2:MSL5:SGF73:TRM112:RVB1:SSL1:BUD32:NOP58:RRP7:CWC24:BUD13:STB5:ECM23:RXT2:PRP11:SIN4:RRP46:BDF1:SSN2:SAP185:UTP5:HDA3:UTP9:TIF2:GRC3:…
0-0-0	46483	heterocycle metabolic process	902 out of 2366 genes, 38.1%	1642 out of 5815 genes, 28.2%	3.10971e-40	YHR197W:YOL097C:YGL127C:YIR005W:YKL203C:YIR009W:YBR297W:YBL098W:YOL090W:YIL008W:YKL205W:YGR116W:YBR057C:YLR085C:YOL071W:YPL139C:YDL126C:YGL244W:YJL090C:YEL015W:YLR418C:YLR277C:YOL042W:YML028W:YNL062C:YBL008W:YMR087W:YGL236C:YJL081C:YDR045C:YCR092C:YHR001W-A:YNL215W:YNL292W:YMR270C:YDR540C:YDL087C:YGL249W:YLR009W:YGL175C:YBR120C:YOR204W:YDR206W:YJL136C:YBL024W:YPL207W:YJR078W:YBL003C:YDL220C:YER00…	RIX1:WRS1:SOH1:IST3:TOR2:MSL1:MAL33:BNA4:MSH2:URM1:LOS1:SPT6:MUM2:ARP6:SDH5:UME1:CDC48:RTF1:DPB11:EDC3:CDC73:YSH1:NGL1:TSA1:GCD10:HIR1:YMR087W:MTO1:ARP4:RPC11:MSH3::IES2:PUS4:RRN9:IRC4:LUC7:ZIP2:RLP24:SAE2:CBP6:DED1:EBS1:RPS21B:NCL1:TYW1:BNA2:HTA2:CDC13:NUG1:SME1:IKI3:TEL2:SMM1:PUS7:MET12:POL5:DRN1:NHP10:SEN15:SKI7:UBP8:SSN3:ASF1:CTH1:NHP2:CDC9:SKI2:REX2:MSL5:SGF73:TRM112:RVB1:SSL1:BUD32:NOP58:CY…
0-0-0	6725	cellular aromatic compound metabolic process	896 out of 2366 genes, 37.9%	1632 out of 5815 genes, 28.1%	1.07385e-39	YHR197W:YOL097C:YGL127C:YIR005W:YKL203C:YIR009W:YBR297W:YBL098W:YOL090W:YIL008W:YKL205W:YGR116W:YBR057C:YLR085C:YOL071W:YPL139C:YDL126C:YGL244W:YJL090C:YEL015W:YLR418C:YLR277C:YOL042W:YML028W:YNL062C:YBL008W:YMR087W:YGL236C:YJL081C:YDR045C:YCR092C:YHR001W-A:YNL215W:YNL292W:YMR270C:YDR540C:YDL087C:YGL249W:YLR009W:YGL175C:YBR120C:YOR204W:YDR206W:YJL136C:YBL024W:YPL207W:YJR078W:YBL003C:YDL220C:YER00…	RIX1:WRS1:SOH1:IST3:TOR2:MSL1:MAL33:BNA4:MSH2:URM1:LOS1:SPT6:MUM2:ARP6:SDH5:UME1:CDC48:RTF1:DPB11:EDC3:CDC73:YSH1:NGL1:TSA1:GCD10:HIR1:YMR087W:MTO1:ARP4:RPC11:MSH3::IES2:PUS4:RRN9:IRC4:LUC7:ZIP2:RLP24:SAE2:CBP6:DED1:EBS1:RPS21B:NCL1:TYW1:BNA2:HTA2:CDC13:NUG1:SME1:IKI3:TEL2:SMM1:PUS7:MET12:POL5:DRN1:NHP10:SEN15:SKI7:UBP8:SSN3:ASF1:CTH1:NHP2:CDC9:SKI2:REX2:MSL5:SGF73:TRM112:RVB1:SSL1:BUD32:NOP58:CY…
0-0-0	1901360	organic cyclic compound metabolic process	922 out of 2366 genes, 39.0%	1697 out of 5815 genes, 29.2%	1.24151e-38	YHR197W:YOL097C:YGL127C:YHR007C:YIR005W:YKL203C:YIR009W:YBR297W:YBL098W:YOL090W:YIL008W:YKL205W:YGR116W:YBR057C:YLR085C:YOL071W:YPL139C:YDL126C:YGL244W:YJL090C:YEL015W:YLR418C:YLR277C:YOL042W:YML028W:YNL062C:YBL008W:YMR087W:YGL236C:YJL081C:YDR045C:YCR092C:YHR001W-A:YNL215W:YNL292W:YMR270C:YDR540C:YDL087C:YGL249W:YLR009W:YGL175C:YBR120C:YOR204W:YDR206W:YGR177C:YJL136C:YBL024W:YPL207W:YJR078W:YBL00…	RIX1:WRS1:SOH1:ERG11:IST3:TOR2:MSL1:MAL33:BNA4:MSH2:URM1:LOS1:SPT6:MUM2:ARP6:SDH5:UME1:CDC48:RTF1:DPB11:EDC3:CDC73:YSH1:NGL1:TSA1:GCD10:HIR1:YMR087W:MTO1:ARP4:RPC11:MSH3::IES2:PUS4:RRN9:IRC4:LUC7:ZIP2:RLP24:SAE2:CBP6:DED1:EBS1:ATF2:RPS21B:NCL1:TYW1:BNA2:HTA2:CDC13:NUG1:SME1:IKI3:TEL2:SMM1:PUS7:MET12:POL5:DRN1:NHP10:SEN15:SKI7:UBP8:SSN3:ASF1:CTH1:NHP2:CDC9:SKI2:REX2:MSL5:SGF73:TRM112:RVB1:SSL1:BUD…
0-0-0	16043	cellular component organization	953 out of 2366 genes, 40.3%	1769 out of 5815 genes, 30.4%	2.6092e-38	YOR357C:YHR197W:YGL127C:YDR135C:YNL079C:YIR005W:YKL203C:YOR181W:YDR201W:YOL090W:YGL020C:YIR012W:YGR116W:YMR238W:YLR085C:YLL003W:YOL071W:YPL139C:YDL126C:YGL244W:YAR029W:YEL015W:YLR418C:YOL111C:YER166W:YBL008W:YGL236C:YJL081C:YOR057W:YCR092C:YIL115C:YNL215W:YOL018C:YDL087C:YGL249W:YLR009W:YGL175C:YBR120C:YOR204W:YDR206W:YLR218C:YML024W:YJL159W:YPL233W:YPL158C:YKR019C:YBL003C:YDL220C:YOR159C:YGR099W…	SNX3:RIX1:SOH1:YCF1:TPM1:IST3:TOR2:LAS17:SPC19:MSH2:GET1:SQT1:SPT6:DFG5:ARP6:SFI1:SDH5:UME1:CDC48:RTF1:YAR029W:EDC3:CDC73:MDY2:DNF1:HIR1:MTO1:ARP4:SGT1:MSH3:NUP159:IES2:TLG2:LUC7:ZIP2:RLP24:SAE2:CBP6:DED1:EBS1:COA4:RPS17A:HSP150:NSL1:AIM44:IRS4:HTA2:CDC13:SME1:TEL2:SMT3:RPN2:MDM34:SEC14:IMP1:BLS1:VMA3:NHP10:UBP8:CDA1:SLA1:ASF1:CDC9:REX2:SSC1:PAC10:NAT3:HSP78:POC4:SEC16:ECM4:SGF73:RVB1:BUD32:SCW10…
0-0-0	44085	cellular component biogenesis	582 out of 2366 genes, 24.6%	991 out of 5815 genes, 17.0%	3.99935e-33	YHR197W:YNL079C:YIR005W:YKL203C:YOR181W:YIR012W:YGR116W:YMR238W:YLL003W:YOL071W:YGL244W:YEL015W:YLR418C:YBL008W:YJL081C:YOR057W:YDL063C:YIL115C:YDL087C:YGL249W:YLR009W:YBR120C:YLR218C:YJL136C:YML024W:YPL221W:YPL158C:YER006W:YOR159C:YIL075C:YOR243C:YMR150C:YLR307W:YBL007C:YJL115W:YDL208W:YLR059C:YGR078C:YPL144W:YJR067C:YPL085W:YGL066W:YNR046W:YDR190C:YOR310C:YPR049C:YCL031C:YLR323C:YHL001W:YAL047C…	RIX1:TPM1:IST3:TOR2:LAS17:SQT1:SPT6:DFG5:SFI1:SDH5:RTF1:EDC3:CDC73:HIR1:ARP4:SGT1:SYO1:NUP159:LUC7:ZIP2:RLP24:CBP6:COA4:RPS21B:RPS17A:FLC1:AIM44:NUG1:SME1:RPN2:PUS7:IMP1:CDA1:SLA1:ASF1:NHP2:REX2:PAC10:POC4:YAE1:SEC16:SGF73:TRM112:RVB1:NOP58:ATG11:RRP7:CWC24:RPL14B:SPC72:PRP11:SIN4:RRP46:KAR2:LSG1:UTP5:UTP9:RPS26B:RPL40B:GRC3:JIP5:SPC110:UTP21:CYC8:ECM16:TAF7:ACL4:IPI1:RPL34B:SPA2:NHP6A:RPB8:RPS24…
0-0-0	6996	organelle organization	706 out of 2366 genes, 29.8%	1263 out of 5815 genes, 21.7%	7.01927e-32	YOR357C:YHR197W:YGL127C:YDR135C:YNL079C:YKL203C:YOR181W:YDR201W:YOL090W:YGL020C:YIR012W:YGR116W:YLR085C:YLL003W:YOL071W:YPL139C:YDL126C:YGL244W:YAR029W:YEL015W:YLR418C:YOL111C:YBL008W:YGL236C:YJL081C:YOR057W:YCR092C:YIL115C:YNL215W:YOL018C:YGL249W:YLR009W:YGL175C:YBR120C:YDR206W:YLR218C:YML024W:YPL233W:YKR019C:YBL003C:YDL220C:YGR099W:YDR510W:YGL219C:YMR079W:YMR150C:YLR408C:YEL027W:YDL002C:YMR223W…	SNX3:RIX1:SOH1:YCF1:TPM1:TOR2:LAS17:SPC19:MSH2:GET1:SQT1:SPT6:ARP6:SFI1:SDH5:UME1:CDC48:RTF1:YAR029W:EDC3:CDC73:MDY2:HIR1:MTO1:ARP4:SGT1:MSH3:NUP159:IES2:TLG2:ZIP2:RLP24:SAE2:CBP6:EBS1:COA4:RPS17A:NSL1:IRS4:HTA2:CDC13:TEL2:SMT3:MDM34:SEC14:IMP1:BLS1:VMA3:NHP10:UBP8:SLA1:ASF1:CDC9:REX2:SSC1:NAT3:HSP78:SEC16:SGF73:RVB1:BUD32:LDB16:VPS8:ATG11:RRP7:ATG33:SPC72:NET1:RXT2:KAR2:STI1:LSG1:CBK1:ATG15:PEX3…
0-0-0	6396	RNA processing	330 out of 2366 genes, 13.9%	492 out of 5815 genes, 8.5%	1.04777e-31	YKL149C:YHR197W:YMR290C:YGR278W:YIR005W:YIR009W:YIL008W:YOL093W:YKL205W:YGL244W:YLR418C:YLR277C:YOL022C:YNL062C:YBR279W:YMR087W:YGL236C:YJL010C:YGL123W:YDR364C:YNL292W:YDL087C:YLR185W:YBR120C:YOR204W:YDL060W:YAL025C:YJL136C:YBL024W:YDL047W:YPL207W:YBL072C:YER006W:YOR159C:YLR384C:YDL148C:YNR015W:YKL059C:YOR243C:YNL132W:YBR160W:YGR093W:YMR059W:YMR223W:YKR024C:YLR129W:YDL208W:YBL013W:YLR059C:YPR134W…	DBR1:RIX1:HAS1:CWC22:IST3:MSL1:URM1:TRM10:LOS1:RTF1:CDC73:YSH1:TSR4:GCD10:PAF1:YMR087W:MTO1:NOP9:RPS2:CDC40:PUS4:LUC7:RPL37A:CBP6:DED1:TSR1:MAK16:RPS21B:NCL1:SIT4:TYW1:RPS8A:NUG1:SME1:IKI3:NOP14:SMM1:MPE1:PUS7:KRE33:CDC28:DRN1:SEN15:UBP8:DBP7:DIP2:NHP2:FMT1:REX2:MSS18:MSL5:TRM112:MAK5:BUD32:NOP58:RPL17B:RRP7:CWC24:BUD13:PTC1:PRP11:RRP46:ELP4:RRP17:BUD31:SAP185:UTP5:PRP2:UTP9:DBP2:GRC3:JIP5:UTP21:…
0-0-0	22613	ribonucleoprotein complex biogenesis	283 out of 2366 genes, 12.0%	410 out of 5815 genes, 7.1%	5.95201e-30	YCR072C:YHR197W:YLR325C:YMR290C:YIR005W:YKL203C:YIR012W:YGL244W:YEL015W:YNR053C:YLR418C:YOL022C:YBR279W:YJL010C:YDL063C:YGL123W:YIL115C:YDR364C:YDL087C:YLR185W:YLR009W:YJL148W:YDL060W:YAL025C:YJL136C:YML024W:YBL072C:YPL143W:YER006W:YOR159C:YDL148C:YOR243C:YNL132W:YHR170W:YKR024C:YLR129W:YDL208W:YOL121C:YLR059C:YJR067C:YNR046W:YBR142W:YDR190C:YOR310C:YJL177W:YIL148W:YCL031C:YLR323C:YHL001W:YDL043C…	RSA4:RIX1:RPL38:HAS1:IST3:TOR2:SQT1:RTF1:EDC3:NOG2:CDC73:TSR4:PAF1:NOP9:SYO1:RPS2:NUP159:CDC40:LUC7:RPL37A:RLP24:RPA34:TSR1:MAK16:RPS21B:RPS17A:RPS8A:RPL33A:NUG1:SME1:NOP14:PUS7:KRE33:NMD3:DBP7:DIP2:NHP2:RPS19A:REX2:YAE1:TRM112:MAK5:RVB1:NOP58:RPL17B:RPL40A:RRP7:CWC24:RPL14B:PRP11:RRP46:LSG1:ARB1:RRP17:UTP5:PRP2:UTP9:RPS26B:DBP2:SDA1:RPL40B:GRC3:JIP5:UTP21:ECM16:RRP36:UTP22:ACL4:RPL6A:IPI1:RPL34B…
0-0-0	34660	ncRNA metabolic process	296 out of 2366 genes, 12.5%	435 out of 5815 genes, 7.5%	9.99752e-30	YKL149C:YHR197W:YOL097C:YMR290C:YIL008W:YOL093W:YKL205W:YDL126C:YGL244W:YBL076C:YLR277C:YOL022C:YNL062C:YBR279W:YMR087W:YGL236C:YJL010C:YGL123W:YDR045C:YNL292W:YMR270C:YLR185W:YJL148W:YDL060W:YAL025C:YJL136C:YBL024W:YDL047W:YPL207W:YBL072C:YER006W:YNL031C:YKL194C:YLR384C:YDL148C:YNR015W:YOR243C:YNL132W:YEL055C:YKL144C:YMR059W:YOR076C:YKR024C:YLR129W:YDL208W:YBL013W:YLR059C:YGR264C:YNR046W:YBR142W…	DBR1:RIX1:WRS1:HAS1:URM1:TRM10:LOS1:CDC48:RTF1:ILS1:YSH1:TSR4:GCD10:PAF1:YMR087W:MTO1:NOP9:RPS2:RPC11:PUS4:RRN9:RPL37A:RPA34:TSR1:MAK16:RPS21B:NCL1:SIT4:TYW1:RPS8A:NUG1:HHT2:MST1:IKI3:NOP14:SMM1:PUS7:KRE33:POL5:RPC25:SEN15:SKI7:DBP7:DIP2:NHP2:FMT1:REX2:MES1:TRM112:MAK5:BUD32:NOP58:RPL17B:RRP7:CWC24:PTC1:RRP46:ELP4:RRP17:BDF1:SAP185:UTP5:PRP2:UTP9:DBP2:GRC3:JIP5:UTP21:GON7:ECM16:RRP36:UTP22:TCD1:I…
0-0-0	65007	biological regulation	1008 out of 2366 genes, 42.6%	1957 out of 5815 genes, 33.7%	1.00945e-29	YHR197W:YKL168C:YGL127C:YDR135C:YLR126C:YKL203C:YOR181W:YDR201W:YBR297W:YOL090W:YGR116W:YBR057C:YPR095C:YLR085C:YOL071W:YDR294C:YPL139C:YDL126C:YGL244W:YJL090C:YEL015W:YLR418C:YIL047C:YML028W:YER166W:YCR027C:YBL008W:YJL081C:YOR057W:YOL138C:YCR092C:YIL115C:YNL215W:YNL272C:YMR270C:YGL249W:YLR009W:YGL175C:YBR120C:YOR204W:YDR206W:YKR019C:YGL210W:YBL003C:YDL194W:YDL220C:YLR384C:YGR099W:YIL075C:YGL219C…	RIX1:KKQ8:SOH1:YCF1:YLR126C:TOR2:LAS17:SPC19:MAL33:MSH2:SPT6:MUM2:SYT1:ARP6:SDH5:DPL1:UME1:CDC48:RTF1:DPB11:EDC3:CDC73:SYG1:TSA1:DNF1:RHB1:HIR1:ARP4:SGT1:RTC1:MSH3:NUP159:IES2:SEC2:RRN9:ZIP2:RLP24:SAE2:CBP6:DED1:EBS1:IRS4:YPT32:HTA2:SNF3:CDC13:IKI3:TEL2:RPN2:MDM34:SEC14:BLS1:VMA3:DRN1:NHP10:SKI7:UBP8:SSN3:ASF1:CTH1:SKI2:SSC1:NAT3:HSP78:SGF73:RCK2:RVB1:SSL1:BUD32:CYR1:VPS8:ATG11:STB5:ECM23:SPC72:N…
0-0-0	44249	cellular biosynthetic process	859 out of 2366 genes, 36.3%	1617 out of 5815 genes, 27.8%	1.19259e-29	YHR197W:YOL097C:YGL127C:YHR007C:YOR187W:YBR297W:YBL087C:YBL098W:YOL090W:YGR202C:YGR116W:YBR057C:YLR085C:YPL139C:YFL030W:YGL244W:YLR143W:YJL090C:YLR418C:YLR277C:YGR007W:YBL008W:YJL081C:YDR045C:YCR092C:YNL215W:YMR270C:YNL122C:YKL212W:YMR142C:YLR009W:YGL257C:YOR204W:YDR206W:YJL136C:YML024W:YPL221W:YJR078W:YNL038W:YDL220C:YHR112C:YLR384C:YGR099W:YOR109W:YJR097W:YEL055C:YDL002C:YOR076C:YMR223W:YPL042C…	RIX1:WRS1:SOH1:ERG11:TUF1:MAL33:RPL23A:BNA4:MSH2:PCT1:SPT6:MUM2:ARP6:UME1:AGX1:RTF1:DPH6:DPB11:CDC73:YSH1:ECT1:HIR1:ARP4:RPC11:MSH3:IES2:RRN9:YNL122C:SAC1:RPL13B:RLP24:MNT2:DED1:EBS1:RPS21B:RPS17A:FLC1:BNA2:GPI15:CDC13:YHR112C:IKI3:TEL2:INP53:JJJ3:POL5:NHP10:SKI7:UBP8:SSN3:RPL20B:ASF1:NHP2:CDC9:YAE1:SGF73:RVB1:SSL1:BUD32:CYR1:STB5:RPL14B:MNN11:ECM23:SLD7:RXT2:SIN4:KAR2:CSG2:HTD2:RPS22B:MRPL35:BDF…
0-0-0	34645	cellular macromolecule biosynthetic process	647 out of 2366 genes, 27.3%	1155 out of 5815 genes, 19.9%	9.65739e-29	YHR197W:YOL097C:YGL127C:YOR187W:YBR297W:YBL087C:YOL090W:YGR116W:YBR057C:YLR085C:YPL139C:YGL244W:YJL090C:YLR418C:YLR277C:YBL008W:YJL081C:YDR045C:YCR092C:YNL215W:YMR270C:YNL122C:YMR142C:YLR009W:YGL257C:YOR204W:YDR206W:YJL136C:YML024W:YNL038W:YDL220C:YLR384C:YGR099W:YEL055C:YDL002C:YOR076C:YMR223W:YPL042C:YOR312C:YJL115W:YDL208W:YDL164C:YJR067C:YGL066W:YDR190C:YLR005W:YGR262C:YHR178W:YHL001W:YJL183W…	RIX1:WRS1:SOH1:TUF1:MAL33:RPL23A:MSH2:SPT6:MUM2:ARP6:UME1:RTF1:DPB11:CDC73:YSH1:HIR1:ARP4:RPC11:MSH3:IES2:RRN9:YNL122C:RPL13B:RLP24:MNT2:DED1:EBS1:RPS21B:RPS17A:GPI15:CDC13:IKI3:TEL2:POL5:NHP10:SKI7:UBP8:SSN3:RPL20B:ASF1:NHP2:CDC9:YAE1:SGF73:RVB1:SSL1:BUD32:STB5:RPL14B:MNN11:ECM23:SLD7:RXT2:SIN4:KAR2:RPS22B:MRPL35:BDF1:SSN2:UTP5:HDA3:UTP9:RPS26B:RPL9B:RPL40B:TIF2:GRC3:CYC8:SGS1:RSM28:RSC4:DUN1:TA…
0-0-0	9058	biosynthetic process	878 out of 2366 genes, 37.1%	1667 out of 5815 genes, 28.7%	1.06461e-28	YHR197W:YOL097C:YGL127C:YHR007C:YOR187W:YBR297W:YBL087C:YBL098W:YOL090W:YGR202C:YGR116W:YBR057C:YLR085C:YPL139C:YFL030W:YGL244W:YLR143W:YJL090C:YLR418C:YLR277C:YGR007W:YBL008W:YJL081C:YDR045C:YCR092C:YNL215W:YMR270C:YNL122C:YKL212W:YMR142C:YLR009W:YGL257C:YOR204W:YDR206W:YJL136C:YML024W:YPL221W:YPL207W:YJR078W:YNL038W:YDL220C:YHR112C:YLR384C:YGR099W:YOR109W:YJR097W:YEL055C:YDL002C:YOR076C:YMR223W…	RIX1:WRS1:SOH1:ERG11:TUF1:MAL33:RPL23A:BNA4:MSH2:PCT1:SPT6:MUM2:ARP6:UME1:AGX1:RTF1:DPH6:DPB11:CDC73:YSH1:ECT1:HIR1:ARP4:RPC11:MSH3:IES2:RRN9:YNL122C:SAC1:RPL13B:RLP24:MNT2:DED1:EBS1:RPS21B:RPS17A:FLC1:TYW1:BNA2:GPI15:CDC13:YHR112C:IKI3:TEL2:INP53:JJJ3:POL5:NHP10:SKI7:UBP8:SSN3:RPL20B:ASF1:NHP2:CDC9:YAE1:SGF73:RVB1:SSL1:BUD32:CYR1:STB5:RPL14B:MNN11:ECM23:SLD7:RXT2:SIN4:VIP1:KAR2:CSG2:HTD2:RPS22B:…
0-0-0	9059	macromolecule biosynthetic process	647 out of 2366 genes, 27.3%	1157 out of 5815 genes, 19.9%	1.99334e-28	YHR197W:YOL097C:YGL127C:YOR187W:YBR297W:YBL087C:YOL090W:YGR116W:YBR057C:YLR085C:YPL139C:YGL244W:YJL090C:YLR418C:YLR277C:YBL008W:YJL081C:YDR045C:YCR092C:YNL215W:YMR270C:YNL122C:YMR142C:YLR009W:YGL257C:YOR204W:YDR206W:YJL136C:YML024W:YNL038W:YDL220C:YLR384C:YGR099W:YEL055C:YDL002C:YOR076C:YMR223W:YPL042C:YOR312C:YJL115W:YDL208W:YDL164C:YJR067C:YGL066W:YDR190C:YLR005W:YGR262C:YHR178W:YHL001W:YJL183W…	RIX1:WRS1:SOH1:TUF1:MAL33:RPL23A:MSH2:SPT6:MUM2:ARP6:UME1:RTF1:DPB11:CDC73:YSH1:HIR1:ARP4:RPC11:MSH3:IES2:RRN9:YNL122C:RPL13B:RLP24:MNT2:DED1:EBS1:RPS21B:RPS17A:GPI15:CDC13:IKI3:TEL2:POL5:NHP10:SKI7:UBP8:SSN3:RPL20B:ASF1:NHP2:CDC9:YAE1:SGF73:RVB1:SSL1:BUD32:STB5:RPL14B:MNN11:ECM23:SLD7:RXT2:SIN4:KAR2:RPS22B:MRPL35:BDF1:SSN2:UTP5:HDA3:UTP9:RPS26B:RPL9B:RPL40B:TIF2:GRC3:CYC8:SGS1:RSM28:RSC4:DUN1:TA…
0-0-0	1901576	organic substance biosynthetic process	862 out of 2366 genes, 36.4%	1636 out of 5815 genes, 28.1%	5.27912e-28	YHR197W:YOL097C:YGL127C:YHR007C:YOR187W:YBR297W:YBL087C:YBL098W:YOL090W:YGR202C:YGR116W:YBR057C:YLR085C:YPL139C:YFL030W:YGL244W:YJL090C:YLR418C:YLR277C:YGR007W:YBL008W:YJL081C:YDR045C:YCR092C:YNL215W:YMR270C:YNL122C:YKL212W:YMR142C:YLR009W:YGL257C:YOR204W:YDR206W:YJL136C:YML024W:YPL221W:YPL207W:YJR078W:YNL038W:YDL220C:YHR112C:YLR384C:YGR099W:YOR109W:YEL055C:YDL002C:YOR076C:YMR223W:YPL042C:YOR312C…	RIX1:WRS1:SOH1:ERG11:TUF1:MAL33:RPL23A:BNA4:MSH2:PCT1:SPT6:MUM2:ARP6:UME1:AGX1:RTF1:DPB11:CDC73:YSH1:ECT1:HIR1:ARP4:RPC11:MSH3:IES2:RRN9:YNL122C:SAC1:RPL13B:RLP24:MNT2:DED1:EBS1:RPS21B:RPS17A:FLC1:TYW1:BNA2:GPI15:CDC13:YHR112C:IKI3:TEL2:INP53:POL5:NHP10:SKI7:UBP8:SSN3:RPL20B:ASF1:NHP2:CDC9:YAE1:SGF73:RVB1:SSL1:BUD32:CYR1:STB5:RPL14B:MNN11:ECM23:SLD7:RXT2:SIN4:VIP1:KAR2:CSG2:HTD2:RPS22B:MRPL35:BDF…
0-0-0	50789	regulation of biological process	854 out of 2366 genes, 36.1%	1630 out of 5815 genes, 28.0%	2.01899e-26	YHR197W:YKL168C:YGL127C:YDR135C:YKL203C:YOR181W:YDR201W:YBR297W:YOL090W:YGR116W:YBR057C:YPR095C:YLR085C:YOL071W:YDR294C:YPL139C:YDL126C:YGL244W:YJL090C:YEL015W:YLR418C:YIL047C:YML028W:YCR027C:YBL008W:YJL081C:YOR057W:YOL138C:YCR092C:YNL215W:YMR270C:YGL249W:YBR120C:YOR204W:YDR206W:YKR019C:YGL210W:YBL003C:YDL194W:YDL220C:YLR384C:YIL075C:YMR079W:YLR408C:YDL002C:YOR076C:YMR223W:YPL042C:YJL115W:YDR151C…	RIX1:KKQ8:SOH1:YCF1:TOR2:LAS17:SPC19:MAL33:MSH2:SPT6:MUM2:SYT1:ARP6:SDH5:DPL1:UME1:CDC48:RTF1:DPB11:EDC3:CDC73:SYG1:TSA1:RHB1:HIR1:ARP4:SGT1:RTC1:MSH3:IES2:RRN9:ZIP2:CBP6:DED1:EBS1:IRS4:YPT32:HTA2:SNF3:CDC13:IKI3:RPN2:SEC14:BLS1:NHP10:SKI7:UBP8:SSN3:ASF1:CTH1:SKI2:SSC1:NAT3:SGF73:RCK2:RVB1:SSL1:BUD32:CYR1:VPS8:ATG11:STB5:ECM23:SPC72:NET1:SLD7:RXT2:SIN4:RRP46:CBK1:ZPR1:BDF1:SSN2:UTP5:HDA3:UTP9:PCL…
0-0-0	19222	regulation of metabolic process	632 out of 2366 genes, 26.7%	1140 out of 5815 genes, 19.6%	4.77706e-26	YHR197W:YGL127C:YKL203C:YBR297W:YOL090W:YGR116W:YLR085C:YOL071W:YPL139C:YDL126C:YGL244W:YJL090C:YEL015W:YLR418C:YML028W:YBL008W:YJL081C:YCR092C:YNL215W:YMR270C:YGL249W:YBR120C:YOR204W:YDR206W:YKR019C:YBL003C:YDL220C:YLR384C:YIL075C:YMR079W:YDL002C:YOR076C:YMR223W:YPL042C:YJL115W:YDR151C:YLR398C:YJR045C:YGL066W:YDR190C:YLR005W:YGR262C:YPR049C:YHR178W:YPL021W:YJL076W:YOR060C:YBR095C:YNL236W:YGR095C…	RIX1:SOH1:TOR2:MAL33:MSH2:SPT6:ARP6:SDH5:UME1:CDC48:RTF1:DPB11:EDC3:CDC73:TSA1:HIR1:ARP4:MSH3:IES2:RRN9:ZIP2:CBP6:DED1:EBS1:IRS4:HTA2:CDC13:IKI3:RPN2:SEC14:NHP10:SKI7:UBP8:SSN3:ASF1:CTH1:SKI2:SSC1:SGF73:RVB1:SSL1:BUD32:ATG11:STB5:ECM23:NET1:SLD7:RXT2:SIN4:RRP46:BDF1:SSN2:UTP5:HDA3:UTP9:PCL5:TIF2:SWD3:CYC8:SGS1:GID7:RSC4:DUN1:DOA4:FUS3:TAF7:SAS4:SLN1:CKS1:CKA1:IPI1:MCM1:AHK1:NHP6A:SWC5:TIF4632:NFI…
0-0-0	43933	macromolecular complex subunit organization	354 out of 2366 genes, 15.0%	563 out of 5815 genes, 9.7%	1.12054e-25	YCR072C:YHR197W:YLR325C:YDR388W:YIR005W:YOR181W:YIR012W:YGR116W:YLR085C:YOL071W:YDL126C:YGL244W:YEL015W:YLR418C:YEL003W:YBL008W:YJL081C:YOR057W:YDR364C:YDL087C:YLR009W:YBR120C:YOR204W:YPL011C:YLR218C:YML024W:YMR153W:YER141W:YOR159C:YIR024C:YIL075C:YMR150C:YPL262W:YBR160W:YKL053C-A:YOR037W:YDL002C:YNL261W:YBL007C:YDR435C:YMR117C:YJL115W:YOL121C:YGR078C:YML031W:YPL144W:YPR103W:YOR290C:YPL085W:YGL06…	RSA4:RIX1:RPL38:RVS167:IST3:LAS17:SQT1:SPT6:ARP6:SDH5:CDC48:RTF1:EDC3:CDC73:GIM4:HIR1:ARP4:SGT1:CDC40:LUC7:RLP24:CBP6:DED1:TAF3:COA4:RPS17A:NUP53:COX15:SME1:INA22:RPN2:IMP1:FUM1:CDC28::CYC2:NHP10:ORC5:SLA1:PPM1:SPC24:ASF1:RPS19A:PAC10:NDC1:POC4:PRE2:SNF2:SEC16:SGF73:RVB1:CTF13:LYS20:RPL40A:RRP7:IES3:CWC24:SPC72:PRP11:SIN4:LSG1:TAF10:RLF2:TAZ1:PRP2:RAD57:NPL6:RPS26B:RPN10:DBP2:RPL40B:SPC110:CYC8:R…
0-0-0	34470	ncRNA processing	237 out of 2366 genes, 10.0%	344 out of 5815 genes, 5.9%	2.83713e-24	YHR197W:YJL050W:YDL014W:YMR290C:YIL008W:YOL093W:YKL205W:YGL171W:YGL244W:YKL027W:YLR277C:YOL022C:YNL062C:YBR279W:YAR008W:YMR087W:YJL109C:YGL236C:YJL010C:YGL123W:YNL292W:YGL130W:YLR185W:YNL209W:YDL060W:YAL025C:YJL136C:YBL024W:YLR435W:YDL047W:YPL207W:YHR070W:YBL072C:YLR196W:YER006W:YOL145C:YLR384C:YDL148C:YNR015W:YBR189W:YOR243C:YGR200C:YNL132W:YNL251C:YOL144W:YMR059W:YKR063C:YNR038W:YHR021C:YKR024C…	RIX1:MTR4:NOP1:HAS1:URM1:TRM10:LOS1:ROK1:RTF1:TCD2:YSH1:TSR4:GCD10:PAF1:SEN34:YMR087W:UTP10:MTO1:NOP9:RPS2:PUS4:CEG1:RPL37A:SSB2:TSR1:MAK16:RPS21B:NCL1:TSR2:SIT4:TYW1:TRM5:RPS8A:PWP1:NUG1:CTR9:IKI3:NOP14:SMM1:RPS9B:PUS7:ELP2:KRE33:NRD1:NOP8:SEN15:LAS1:DBP6:RPS27B:DBP7:DIS3:DIP2:NHP2:FMT1:REX2:DHR2:SNM1:SDO1:BUD22:CFD1:TGS1:CGI121:TRM112:MAK5:POP3:BUD32:GLC7:NOP58:RPL17B:NCS2:RNT1:RRP7:CWC24:PTC1:…
0-0-0	50794	regulation of cellular process	798 out of 2366 genes, 33.7%	1522 out of 5815 genes, 26.2%	4.80832e-24	YHR197W:YKL168C:YGL127C:YDR135C:YKL203C:YOR181W:YDR201W:YBR297W:YOL090W:YGR116W:YBR057C:YPR095C:YLR085C:YOL071W:YDR294C:YPL139C:YDL126C:YGL244W:YJL090C:YEL015W:YLR418C:YIL047C:YML028W:YCR027C:YBL008W:YJL081C:YOR057W:YOL138C:YCR092C:YNL215W:YMR270C:YGL249W:YBR120C:YDR206W:YKR019C:YGL210W:YBL003C:YDL194W:YDL220C:YLR384C:YMR079W:YDL002C:YOR076C:YMR223W:YPL042C:YJL115W:YDR151C:YLR398C:YJR045C:YPR131C…	RIX1:KKQ8:SOH1:YCF1:TOR2:LAS17:SPC19:MAL33:MSH2:SPT6:MUM2:SYT1:ARP6:SDH5:DPL1:UME1:CDC48:RTF1:DPB11:EDC3:CDC73:SYG1:TSA1:RHB1:HIR1:ARP4:SGT1:RTC1:MSH3:IES2:RRN9:ZIP2:CBP6:EBS1:IRS4:YPT32:HTA2:SNF3:CDC13:IKI3:SEC14:NHP10:SKI7:UBP8:SSN3:ASF1:CTH1:SKI2:SSC1:NAT3:SGF73:RCK2:RVB1:SSL1:BUD32:CYR1:VPS8:ATG11:STB5:ECM23:SPC72:NET1:SLD7:RXT2:SIN4:CBK1:ZPR1:BDF1:SSN2:UTP5:HDA3:UTP9:PCL5:TIF2:CTF19:SWD3:CYC…
0-0-0	44271	cellular nitrogen compound biosynthetic process	604 out of 2366 genes, 25.5%	1093 out of 5815 genes, 18.8%	5.26336e-24	YOL097C:YGL127C:YOR187W:YBR297W:YBL087C:YBL098W:YGR116W:YLR085C:YPL139C:YGL244W:YLR418C:YLR277C:YBL008W:YJL081C:YDR045C:YNL215W:YMR270C:YNL122C:YMR142C:YLR009W:YOR204W:YDR206W:YJL136C:YML024W:YJR078W:YDL220C:YLR384C:YGR099W:YEL055C:YDL002C:YOR076C:YMR223W:YPL042C:YOR312C:YJL115W:YDL208W:YDL164C:YJR067C:YGL066W:YDR190C:YLR005W:YGR262C:YJL005W:YHR178W:YHL001W:YPL021W:YBR095C:YNL236W:YLR367W:YDR322W…	WRS1:SOH1:TUF1:MAL33:RPL23A:BNA4:SPT6:ARP6:UME1:RTF1:CDC73:YSH1:HIR1:ARP4:RPC11:IES2:RRN9:YNL122C:RPL13B:RLP24:DED1:EBS1:RPS21B:RPS17A:BNA2:CDC13:IKI3:TEL2:POL5:NHP10:SKI7:UBP8:SSN3:RPL20B:ASF1:NHP2:CDC9:YAE1:SGF73:RVB1:SSL1:BUD32:CYR1:STB5:RPL14B:ECM23:RXT2:SIN4:RPS22B:MRPL35:BDF1:SSN2:UTP5:HDA3:UTP9:RPS26B:RPL9B:RPL40B:TIF2:GRC3:CYC8:RSM28:RSC4:RKI1:TAF7:SAS4:RPL34B:MCM1:NHP6A:SWC5:RPB8:MSW1:RP…
0-0-0	31323	regulation of cellular metabolic process	588 out of 2366 genes, 24.9%	1059 out of 5815 genes, 18.2%	6.46989e-24	YHR197W:YGL127C:YKL203C:YBR297W:YOL090W:YGR116W:YLR085C:YOL071W:YPL139C:YDL126C:YGL244W:YJL090C:YEL015W:YLR418C:YML028W:YBL008W:YJL081C:YCR092C:YNL215W:YMR270C:YGL249W:YBR120C:YDR206W:YKR019C:YBL003C:YDL220C:YLR384C:YMR079W:YDL002C:YOR076C:YMR223W:YPL042C:YJL115W:YDR151C:YLR398C:YJR045C:YGL066W:YDR190C:YLR005W:YGR262C:YPR049C:YHR178W:YPL021W:YJL076W:YOR060C:YBR095C:YNL236W:YLR399C:YDR443C:YDR398W…	RIX1:SOH1:TOR2:MAL33:MSH2:SPT6:ARP6:SDH5:UME1:CDC48:RTF1:DPB11:EDC3:CDC73:TSA1:HIR1:ARP4:MSH3:IES2:RRN9:ZIP2:CBP6:EBS1:IRS4:HTA2:CDC13:IKI3:SEC14:NHP10:SKI7:UBP8:SSN3:ASF1:CTH1:SKI2:SSC1:SGF73:RVB1:SSL1:BUD32:ATG11:STB5:ECM23:NET1:SLD7:RXT2:SIN4:BDF1:SSN2:UTP5:HDA3:UTP9:PCL5:TIF2:SWD3:CYC8:SGS1:GID7:RSC4:DUN1:DOA4:FUS3:TAF7:SAS4:SLN1:CKS1:CKA1:IPI1:MCM1:AHK1:NHP6A:SWC5:TIF4632:SNT1:VPS34:MED4:ELP…
0-0-0	42254	ribosome biogenesis	230 out of 2366 genes, 9.7%	335 out of 5815 genes, 5.8%	4.06859e-23	YCR072C:YHR197W:YJL050W:YDL014W:YMR290C:YKL203C:YBR267W:YDR418W:YIR012W:YJL061W:YGL031C:YGL171W:YNR053C:YOL022C:YDR060W:YBR279W:YJL109C:YJL010C:YDL063C:YGL123W:YIL115C:YLR185W:YLR009W:YKL186C:YNL209W:YJL148W:YDL060W:YAL025C:YJL136C:YML024W:YLR435W:YBL072C:YLR196W:YPL143W:YER006W:YDL148C:YBR189W:YOR243C:YNL132W:YOL144W:YHR170W:YKR063C:YNR038W:YLR344W:YHR021C:YKR024C:YOL021C:YLR129W:YDL208W:YLR336C…	RSA4:RIX1:MTR4:NOP1:HAS1:TOR2:REI1:RPL12B:SQT1:NUP82:RPL24A:ROK1:NOG2:TSR4:MAK21:PAF1:UTP10:NOP9:SYO1:RPS2:NUP159:RPL37A:RLP24:MTR2:SSB2:RPA34:TSR1:MAK16:RPS21B:RPS17A:TSR2:RPS8A:PWP1:RPL33A:NUG1:NOP14:RPS9B:PUS7:KRE33:NOP8:NMD3:LAS1:DBP6:RPL26A:RPS27B:DBP7:DIS3:DIP2:NHP2:SGD1:RPS19A:REX2:SNM1:DHR2:SDO1:BUD22:YAE1:BRX1:LTV1:RKM2:RIA1:TRM112:MAK5:POP3:GLC7:NOP58:RPL17B:RPL40A:RNT1:RRP7:RPL14B:MRPL…
0-0-0	60255	regulation of macromolecule metabolic process	594 out of 2366 genes, 25.1%	1080 out of 5815 genes, 18.6%	9.75388e-23	YHR197W:YGL127C:YKL203C:YBR297W:YOL090W:YGR116W:YLR085C:YOL071W:YPL139C:YDL126C:YGL244W:YJL090C:YEL015W:YLR418C:YBL008W:YJL081C:YCR092C:YNL215W:YMR270C:YGL249W:YBR120C:YOR204W:YDR206W:YKR019C:YBL003C:YDL220C:YLR384C:YIL075C:YDL002C:YOR076C:YMR223W:YPL042C:YJL115W:YDR151C:YLR398C:YJR045C:YGL066W:YDR190C:YLR005W:YGR262C:YPR049C:YHR178W:YPL021W:YJL076W:YOR060C:YBR095C:YNL236W:YGR095C:YLR399C:YDR443C…	RIX1:SOH1:TOR2:MAL33:MSH2:SPT6:ARP6:SDH5:UME1:CDC48:RTF1:DPB11:EDC3:CDC73:HIR1:ARP4:MSH3:IES2:RRN9:ZIP2:CBP6:DED1:EBS1:IRS4:HTA2:CDC13:IKI3:RPN2:NHP10:SKI7:UBP8:SSN3:ASF1:CTH1:SKI2:SSC1:SGF73:RVB1:SSL1:BUD32:ATG11:STB5:ECM23:NET1:SLD7:RXT2:SIN4:RRP46:BDF1:SSN2:UTP5:HDA3:UTP9:PCL5:TIF2:SWD3:CYC8:SGS1:RSC4:DUN1:DOA4:FUS3:TAF7:SAS4:SLN1:CKS1:CKA1:IPI1:MCM1:AHK1:NHP6A:SWC5:TIF4632:NFI1:SNT1:VPS34:MED…
0-0-0	51171	regulation of nitrogen compound metabolic process	558 out of 2366 genes, 23.6%	1011 out of 5815 genes, 17.4%	1.91984e-21	YHR197W:YGL127C:YKL203C:YBR297W:YOL090W:YGR116W:YLR085C:YOL071W:YPL139C:YDL126C:YGL244W:YJL090C:YEL015W:YLR418C:YBL008W:YJL081C:YCR092C:YNL215W:YMR270C:YGL249W:YBR120C:YDR206W:YKR019C:YBL003C:YDL220C:YLR384C:YIL075C:YMR079W:YDL002C:YOR076C:YMR223W:YPL042C:YJL115W:YDR151C:YLR398C:YJR045C:YGL066W:YDR190C:YLR005W:YGR262C:YPR049C:YHR178W:YPL021W:YJL076W:YOR060C:YBR095C:YNL236W:YLR399C:YDR443C:YDR398W…	RIX1:SOH1:TOR2:MAL33:MSH2:SPT6:ARP6:SDH5:UME1:CDC48:RTF1:DPB11:EDC3:CDC73:HIR1:ARP4:MSH3:IES2:RRN9:ZIP2:CBP6:EBS1:IRS4:HTA2:CDC13:IKI3:RPN2:SEC14:NHP10:SKI7:UBP8:SSN3:ASF1:CTH1:SKI2:SSC1:SGF73:RVB1:SSL1:BUD32:ATG11:STB5:ECM23:NET1:SLD7:RXT2:SIN4:BDF1:SSN2:UTP5:HDA3:UTP9:PCL5:TIF2:SWD3:CYC8:SGS1:RSC4:DUN1:DOA4:FUS3:TAF7:SAS4:SLN1:CKS1:CKA1:IPI1:MCM1:AHK1:NHP6A:SWC5:TIF4632:SNT1:VPS34:MED4:ELP6:MTQ…
0-0-0	80090	regulation of primary metabolic process	572 out of 2366 genes, 24.2%	1042 out of 5815 genes, 17.9%	2.41667e-21	YHR197W:YGL127C:YKL203C:YBR297W:YOL090W:YGR116W:YLR085C:YOL071W:YPL139C:YDL126C:YGL244W:YJL090C:YEL015W:YLR418C:YML028W:YBL008W:YJL081C:YCR092C:YNL215W:YMR270C:YGL249W:YBR120C:YDR206W:YKR019C:YBL003C:YDL220C:YLR384C:YIL075C:YMR079W:YDL002C:YOR076C:YMR223W:YPL042C:YJL115W:YDR151C:YLR398C:YJR045C:YGL066W:YDR190C:YLR005W:YGR262C:YPR049C:YHR178W:YPL021W:YJL076W:YOR060C:YBR095C:YNL236W:YLR399C:YDR443C…	RIX1:SOH1:TOR2:MAL33:MSH2:SPT6:ARP6:SDH5:UME1:CDC48:RTF1:DPB11:EDC3:CDC73:TSA1:HIR1:ARP4:MSH3:IES2:RRN9:ZIP2:CBP6:EBS1:IRS4:HTA2:CDC13:IKI3:RPN2:SEC14:NHP10:SKI7:UBP8:SSN3:ASF1:CTH1:SKI2:SSC1:SGF73:RVB1:SSL1:BUD32:ATG11:STB5:ECM23:NET1:SLD7:RXT2:SIN4:BDF1:SSN2:UTP5:HDA3:UTP9:PCL5:TIF2:SWD3:CYC8:SGS1:GID7:RSC4:DUN1:DOA4:FUS3:TAF7:SAS4:SLN1:CKS1:CKA1:IPI1:MCM1:AHK1:NHP6A:SWC5:TIF4632:SNT1:VPS34:MED…
0-0-0	9889	regulation of biosynthetic process	492 out of 2366 genes, 20.8%	875 out of 5815 genes, 15.0%	1.29938e-20	YHR197W:YGL127C:YBR297W:YKL005C:YOL090W:YGR116W:YLR085C:YAL009W:YOL071W:YPL139C:YDL126C:YGL244W:YBL076C:YLR418C:YML028W:YBR279W:YBL008W:YJL081C:YJL103C:YGL123W:YNL199C:YCR092C:YNL215W:YMR270C:YBR120C:YDR206W:YPL011C:YOL045W:YLR403W:YKR019C:YMR153W:YER064C:YBL003C:YGR229C:YDL220C:YPR065W:YHR167W:YGL013C:YLR384C:YGL092W:YMR079W:YBR160W:YLL029W:YDL002C:YLR266C:YOR076C:YMR223W:YPL042C:YNL261W:YLR039C…	RIX1:SOH1:MAL33:BYE1:MSH2:SPT6:ARP6:SPO7:SDH5:UME1:CDC48:RTF1:ILS1:CDC73:TSA1:PAF1:HIR1:ARP4:GSM1:RPS2:GCR2:MSH3:IES2:RRN9:CBP6:EBS1:TAF3:PSK2:SFP1:IRS4:NUP53:VHR2:HTA2:SMI1:CDC13:ROX1:THP2:PDR1:IKI3:NUP145:SEC14:CDC28:FRA1:NHP10:PDR8:SKI7:UBP8:SSN3:ORC5:RIC1:TIS11:WHI3:ASF1:CTH1:PRR1:SKI2:KNS1:SNF2:RAD9:ESC1:SGF73:MET30:RVB1:SSL1:BUD32:SAP30:NGG1:IES3:STB5:HFI1:ECM23:NET1:SLD7:RXT2:SIN4:NPT1:TAF…
0-0-0	31326	regulation of cellular biosynthetic process	490 out of 2366 genes, 20.7%	873 out of 5815 genes, 15.0%	2.87153e-20	YHR197W:YGL127C:YBR297W:YKL005C:YOL090W:YGR116W:YLR085C:YAL009W:YOL071W:YPL139C:YDL126C:YGL244W:YBL076C:YLR418C:YBR279W:YBL008W:YJL081C:YJL103C:YGL123W:YNL199C:YCR092C:YNL215W:YMR270C:YBR120C:YDR206W:YPL011C:YOL045W:YLR403W:YKR019C:YMR153W:YER064C:YBL003C:YGR229C:YDL220C:YPR065W:YHR167W:YGL013C:YLR384C:YGL092W:YMR079W:YBR160W:YLL029W:YDL002C:YLR266C:YOR076C:YMR223W:YPL042C:YNL261W:YLR039C:YLR136C…	RIX1:SOH1:MAL33:BYE1:MSH2:SPT6:ARP6:SPO7:SDH5:UME1:CDC48:RTF1:ILS1:CDC73:PAF1:HIR1:ARP4:GSM1:RPS2:GCR2:MSH3:IES2:RRN9:CBP6:EBS1:TAF3:PSK2:SFP1:IRS4:NUP53:VHR2:HTA2:SMI1:CDC13:ROX1:THP2:PDR1:IKI3:NUP145:SEC14:CDC28:FRA1:NHP10:PDR8:SKI7:UBP8:SSN3:ORC5:RIC1:TIS11:WHI3:ASF1:CTH1:PRR1:SKI2:KNS1:SNF2:RAD9:ESC1:SGF73:MET30:RVB1:SSL1:BUD32:SAP30:NGG1:IES3:STB5:HFI1:ECM23:NET1:SLD7:RXT2:SIN4:NPT1:TAF10:DR…
0-0-0	51276	chromosome organization	314 out of 2366 genes, 13.3%	509 out of 5815 genes, 8.8%	3.09729e-20	YGL127C:YDR201W:YLR319C:YOL090W:YGR116W:YLR085C:YLR320W:YPL139C:YDL126C:YGL244W:YLR418C:YBR279W:YBL008W:YJL081C:YOR057W:YLR381W:YNL215W:YGL249W:YGL175C:YDR206W:YPL233W:YKR019C:YBL003C:YDL220C:YNL031C:YHR167W:YGR099W:YDR510W:YGL092W:YBR160W:YDL002C:YMR223W:YMR076C:YNL261W:YGL061C:YJL115W:YDL164C:YDR113C:YOR290C:YMR219W:YGL066W:YDR190C:YMR094W:YGR262C:YDL182W:YMR263W:YDR176W:YLR052W:YNL339C:YPL254W…	SOH1:SPC19:BUD6:MSH2:SPT6:ARP6:MMS22:UME1:CDC48:RTF1:CDC73:PAF1:HIR1:ARP4:SGT1:CTF3:IES2:ZIP2:SAE2:EBS1:NSL1:IRS4:HTA2:CDC13:HHT2:THP2:TEL2:SMT3:NUP145:CDC28:NHP10:UBP8:PDS5:ORC5:DUO1:ASF1:CDC9:PDS1:SNF2:ESC1:SGF73:RVB1:CTF13:BUD32:LYS20:SAP30:NGG1:IES3::HFI1:GPN2:SPC72:NET1:RXT2:NPT1:TAF10:ELP4:RLF2:BDF1:UTP5:CDC14:RAD57:HDA3:NPL6:PIF1:LGE1:CTF19:SPC110:TRS23:SWD3:GON7:CYC8:SGS1:RSC4:TVP38:SAS4:…
0-0-0	10468	regulation of gene expression	494 out of 2366 genes, 20.9%	884 out of 5815 genes, 15.2%	6.74619e-20	YGL127C:YBR297W:YKL005C:YOL090W:YGR116W:YLR085C:YOL071W:YER167W:YPL139C:YGL244W:YEL015W:YBL076C:YLR418C:YBR279W:YBL008W:YJL081C:YJL103C:YPR111W:YGL123W:YNL199C:YNL215W:YMR270C:YBR120C:YOR204W:YDR206W:YPL011C:YOL045W:YLR403W:YKR019C:YLR183C:YMR153W:YER064C:YBL003C:YGR229C:YPR065W:YHR167W:YGL013C:YLR384C:YGL092W:YBR160W:YGL107C:YLL029W:YDL002C:YLR266C:YOR076C:YMR223W:YPL042C:YNL261W:YLR039C:YLR136C…	SOH1:MAL33:BYE1:MSH2:SPT6:ARP6:SDH5:BCK2:UME1:RTF1:EDC3:ILS1:CDC73:PAF1:HIR1:ARP4:GSM1:DBF20:RPS2:GCR2:IES2:RRN9:CBP6:DED1:EBS1:TAF3:PSK2:SFP1:IRS4:TOS4:NUP53:VHR2:HTA2:SMI1:ROX1:THP2:PDR1:IKI3:NUP145:CDC28:RMD9:FRA1:NHP10:PDR8:SKI7:UBP8:SSN3:ORC5:RIC1:TIS11:WHI3:ASF1:CTH1:PRR1:SKI2:KNS1:SNF2:RAD9:ESC1:SGF73:MET30:RVB1:SSL1:BUD32:SAP30:NGG1:IES3:STB5:HFI1:ECM23:NET1:RXT2:SIN4:RRP46:NPT1:TAF10:ELP…
0-0-0	6325	chromatin organization	206 out of 2366 genes, 8.7%	302 out of 5815 genes, 5.2%	8.21665e-20	YKL033W:YLR033W:YDL014W:YBL079W:YJL168C:YLR319C:YFR013W:YOL090W:YGR116W:YKR029C:YAR003W:YLR085C:YDR225W:YNL206C:YPL139C:YGL244W:YLR418C:YBR279W:YBL008W:YJL081C:YML102W:YKL049C:YLR335W:YNL215W:YDR145W:YGR056W:YNL059C:YLR288C:YMR236W:YKR019C:YPR133C:YBL003C:YNL031C:YBL032W:YAL011W:YGL092W:YNL097C:YBR160W:YDL002C:YDR303C:YMR223W:YKR063C:YDR499W:YNL261W:YLR141W:YDR469W:YJL115W:YOR290C:YMR219W:YDR207C…	TTI1:RSC58:NOP1:NUP170:SET2:BUD6:IOC3:MSH2:SPT6:SET3:SWD1:ARP6:HTA1:RTT106:UME1:RTF1:CDC73:PAF1:HIR1:ARP4:CAC2:CSE4:NUP2:IES2:TAF12:RSC1:ARP5:MEC3:TAF9:IRS4:SPN1:HTA2:HHT2:HEK2:SWC3:NUP145:PHO23:CDC28:NHP10:RSC3:UBP8:LAS1:LCD1:ORC5:RRN5:SDC1:ASF1:SNF2:ESC1:UME6:SGF73:RVB1:TAF14:CPR1:GLC7:LYS20:IES1:SAP30:RNT1:NGG1:IES3:HFI1:MRN1:NET1:RXT2:RKR1:RSP5:NPT1:ORC3:TAF10:HIR2:ELP4:SGF11:RLF2:BDF1:GTR1:U…
0-0-0	34622	cellular macromolecular complex assembly	274 out of 2366 genes, 11.6%	434 out of 5815 genes, 7.5%	2.3921e-19	YCR072C:YHR197W:YLR325C:YDR388W:YIR005W:YOR181W:YIR012W:YGR116W:YOL071W:YGL244W:YEL015W:YLR418C:YEL003W:YBL008W:YJL081C:YOR057W:YDR364C:YDL087C:YLR009W:YBR120C:YPL011C:YLR218C:YML024W:YER141W:YOR159C:YIR024C:YIL075C:YMR150C:YKL053C-A:YOR037W:YNL261W:YBL007C:YDR435C:YMR117C:YJL115W:YOL121C:YGR078C:YPL144W:YPR103W:YDR190C:YMR094W:YIL148W:YCL031C:YLR323C:YAL047C:YDL043C:YNL236W:YGL099W:YDR167W:YPR01…	RSA4:RIX1:RPL38:RVS167:IST3:LAS17:SQT1:SPT6:SDH5:RTF1:EDC3:CDC73:GIM4:HIR1:ARP4:SGT1:CDC40:LUC7:RLP24:CBP6:TAF3:COA4:RPS17A:COX15:SME1:INA22:RPN2:IMP1::CYC2:ORC5:SLA1:PPM1:SPC24:ASF1:RPS19A:PAC10:POC4:PRE2:RVB1:CTF13:RPL40A:RRP7:CWC24:SPC72:PRP11:SIN4:LSG1:TAF10:RLF2:PRP2:RAD57:RPS26B:RPN10:DBP2:RPL40B:SPC110:TAF7:PKR1:RPL6A:IPI1:RAD51:PRP21:CDC3:BCS1:NHP6A:ATP23:TIF4632:PRE9:HSC82:NIC96:CIN2:PKC…
0-0-0	65003	macromolecular complex assembly	290 out of 2366 genes, 12.3%	470 out of 5815 genes, 8.1%	2.02185e-18	YCR072C:YHR197W:YLR325C:YDR388W:YIR005W:YOR181W:YIR012W:YGR116W:YOL071W:YGL244W:YEL015W:YLR418C:YEL003W:YBL008W:YJL081C:YOR057W:YDR364C:YDL087C:YLR009W:YBR120C:YPL011C:YLR218C:YML024W:YER141W:YOR159C:YIR024C:YIL075C:YMR150C:YPL262W:YKL053C-A:YOR037W:YNL261W:YBL007C:YDR435C:YMR117C:YJL115W:YOL121C:YGR078C:YPL144W:YPR103W:YPL085W:YGL066W:YDR190C:YMR094W:YIL148W:YCL031C:YLR323C:YAL047C:YDL043C:YNL23…	RSA4:RIX1:RPL38:RVS167:IST3:LAS17:SQT1:SPT6:SDH5:RTF1:EDC3:CDC73:GIM4:HIR1:ARP4:SGT1:CDC40:LUC7:RLP24:CBP6:TAF3:COA4:RPS17A:COX15:SME1:INA22:RPN2:IMP1:FUM1::CYC2:ORC5:SLA1:PPM1:SPC24:ASF1:RPS19A:PAC10:POC4:PRE2:SEC16:SGF73:RVB1:CTF13:RPL40A:RRP7:CWC24:SPC72:PRP11:SIN4:LSG1:TAF10:RLF2:TAZ1:PRP2:RAD57:RPS26B:RPN10:DBP2:RPL40B:SPC110:TAF7:PKR1:RPL6A:IPI1:RAD51:PRP21:CDC3:BCS1:NHP6A:ATP23:TIF4632:PRE…
0-0-0	44267	cellular protein metabolic process	616 out of 2366 genes, 26.0%	1163 out of 5815 genes, 20.0%	4.41654e-18	YKL168C:YOL097C:YOR187W:YKL203C:YBL087C:YIL008W:YOL071W:YDL126C:YGL244W:YLR143W:YLR418C:YDL122W:YJL081C:YNL122C:YMR142C:YLR009W:YGL257C:YOR204W:YJL136C:YML024W:YNL038W:YDR510W:YNL099C:YIL075C:YMR150C:YJR097W:YDL040C:YOR076C:YMR223W:YPL042C:YGL263W:YOR312C:YJL115W:YDL208W:YPR131C:YJR067C:YGL066W:YLR248W:YNR046W:YDR190C:YLR005W:YGR262C:YHL001W:YJL183W:YBR095C:YJL034W:YNL161W:YCR068W:YLR367W:YDR322W…	KKQ8:WRS1:TUF1:TOR2:RPL23A:URM1:SDH5:CDC48:RTF1:DPH6:CDC73:UBP1:ARP4:YNL122C:RPL13B:RLP24:MNT2:DED1:RPS21B:RPS17A:GPI15:SMT3:OCA1:RPN2:IMP1:JJJ3:NAT1:SKI7:UBP8:SSN3:COS12:RPL20B:ASF1:NHP2:NAT3:YAE1:SGF73:RCK2:TRM112:RVB1:SSL1:BUD32:RPL14B:MNN11:RXT2:KAR2:CBK1:ATG15:RPS22B:MRPL35:SEC61:UTP5:HDA3:RPS26B:RPL9B:RPL40B:UBX2:TIF2:UBP12:SWD3:GID7:RSM28:DUN1:DOA4:FUS3:SAS4:TRE2:SLN1::CKA1:ACL4:YCK3:RPL34…
0-0-0	10556	regulation of macromolecule biosynthetic process	467 out of 2366 genes, 19.7%	841 out of 5815 genes, 14.5%	9.83822e-18	YHR197W:YGL127C:YBR297W:YKL005C:YOL090W:YGR116W:YLR085C:YOL071W:YPL139C:YDL126C:YGL244W:YBL076C:YLR418C:YBR279W:YBL008W:YJL081C:YJL103C:YGL123W:YNL199C:YCR092C:YNL215W:YMR270C:YBR120C:YDR206W:YPL011C:YOL045W:YLR403W:YKR019C:YMR153W:YER064C:YBL003C:YGR229C:YDL220C:YPR065W:YHR167W:YGL013C:YLR384C:YGL092W:YBR160W:YLL029W:YDL002C:YLR266C:YOR076C:YMR223W:YPL042C:YNL261W:YLR039C:YLR136C:YNL197C:YJL115W…	RIX1:SOH1:MAL33:BYE1:MSH2:SPT6:ARP6:SDH5:UME1:CDC48:RTF1:ILS1:CDC73:PAF1:HIR1:ARP4:GSM1:RPS2:GCR2:MSH3:IES2:RRN9:CBP6:EBS1:TAF3:PSK2:SFP1:IRS4:NUP53:VHR2:HTA2:SMI1:CDC13:ROX1:THP2:PDR1:IKI3:NUP145:CDC28:FRA1:NHP10:PDR8:SKI7:UBP8:SSN3:ORC5:RIC1:TIS11:WHI3:ASF1:CTH1:PRR1:SKI2:KNS1:SNF2:RAD9:ESC1:SGF73:MET30:RVB1:SSL1:BUD32:SAP30:NGG1:IES3:STB5:HFI1:ECM23:NET1:SLD7:RXT2:SIN4:NPT1:TAF10:ELP4:BDF1:SSN…
0-0-0	2000112	regulation of cellular macromolecule biosynthetic process	462 out of 2366 genes, 19.5%	832 out of 5815 genes, 14.3%	1.72924e-17	YHR197W:YGL127C:YBR297W:YKL005C:YOL090W:YGR116W:YLR085C:YOL071W:YPL139C:YDL126C:YGL244W:YBL076C:YLR418C:YBR279W:YBL008W:YJL081C:YJL103C:YGL123W:YNL199C:YCR092C:YNL215W:YMR270C:YBR120C:YDR206W:YPL011C:YOL045W:YLR403W:YKR019C:YMR153W:YER064C:YBL003C:YGR229C:YDL220C:YPR065W:YHR167W:YGL013C:YLR384C:YGL092W:YBR160W:YLL029W:YDL002C:YLR266C:YOR076C:YMR223W:YPL042C:YNL261W:YLR039C:YLR136C:YNL197C:YJL115W…	RIX1:SOH1:MAL33:BYE1:MSH2:SPT6:ARP6:SDH5:UME1:CDC48:RTF1:ILS1:CDC73:PAF1:HIR1:ARP4:GSM1:RPS2:GCR2:MSH3:IES2:RRN9:CBP6:EBS1:TAF3:PSK2:SFP1:IRS4:NUP53:VHR2:HTA2:SMI1:CDC13:ROX1:THP2:PDR1:IKI3:NUP145:CDC28:FRA1:NHP10:PDR8:SKI7:UBP8:SSN3:ORC5:RIC1:TIS11:WHI3:ASF1:CTH1:PRR1:SKI2:KNS1:SNF2:RAD9:ESC1:SGF73:MET30:RVB1:SSL1:BUD32:SAP30:NGG1:IES3:STB5:HFI1:ECM23:NET1:SLD7:RXT2:SIN4:NPT1:TAF10:ELP4:BDF1:SSN…
0-0-0	16072	rRNA metabolic process	184 out of 2366 genes, 7.8%	272 out of 5815 genes, 4.7%	9.27357e-17	YHR197W:YJL050W:YDL014W:YMR290C:YDL126C:YGL171W:YOL022C:YBR279W:YJL109C:YJL010C:YGL123W:YMR270C:YLR185W:YNL209W:YJL148W:YDL060W:YAL025C:YJL136C:YLR435W:YBL072C:YLR196W:YER006W:YNL031C:YDL148C:YBR189W:YOR243C:YNL132W:YDL007W:YEL055C:YOL144W:YOR076C:YKR063C:YLR141W:YNR038W:YHR021C:YKR024C:YOL021C:YLR129W:YDL208W:YPR164W:YLR059C:YDR478W:YKL078W:YLR022C:YMR014W:YNR046W:YBR142W:YNL282W:YOR310C:YER133W…	RIX1:MTR4:NOP1:HAS1:CDC48:ROK1:TSR4:PAF1:UTP10:NOP9:RPS2:RRN9:RPL37A:SSB2:RPA34:TSR1:MAK16:RPS21B:TSR2:RPS8A:PWP1:NUG1:HHT2:NOP14:RPS9B:PUS7:KRE33:RPT2:POL5:NOP8:SKI7:LAS1:RRN5:DBP6:RPS27B:DBP7:DIS3:DIP2:NHP2:MMS1:REX2:SNM1:DHR2:SDO1:BUD22:TRM112:MAK5:POP3:NOP58:GLC7:RPL17B:RNT1:RRP7:MRPS18:TIF6:REX3:RAI1:RPL35A:RRP46:RPS1A:HBS1:YTM1:UTP15:TFC7:LSM6:RRP17:RPS28B:NOC3:UTP5:UTP9:RPA43::RPS11A:NOP16…
0-0-0	19538	protein metabolic process	643 out of 2366 genes, 27.2%	1242 out of 5815 genes, 21.4%	7.45958e-16	YKL168C:YOL097C:YOR223W:YOR187W:YKL203C:YBL087C:YIL008W:YOL071W:YDL126C:YGL244W:YLR143W:YLR418C:YDL122W:YJL081C:YNL122C:YMR142C:YLR009W:YGL257C:YOR204W:YJL136C:YML024W:YNL038W:YDR510W:YNL099C:YIL075C:YMR150C:YJR097W:YDL040C:YOR076C:YMR223W:YPL042C:YGL263W:YOR312C:YJL115W:YDL208W:YPR131C:YJR067C:YGL066W:YLR248W:YNR046W:YDR190C:YLR005W:YGR262C:YHL001W:YJL183W:YBR095C:YJL034W:YNL161W:YCR068W:YLR367W…	KKQ8:WRS1:DSC3:TUF1:TOR2:RPL23A:URM1:SDH5:CDC48:RTF1:DPH6:CDC73:UBP1:ARP4:YNL122C:RPL13B:RLP24:MNT2:DED1:RPS21B:RPS17A:GPI15:SMT3:OCA1:RPN2:IMP1:JJJ3:NAT1:SKI7:UBP8:SSN3:COS12:RPL20B:ASF1:NHP2:NAT3:YAE1:SGF73:RCK2:TRM112:RVB1:SSL1:BUD32:RPL14B:MNN11:RXT2:KAR2:CBK1:ATG15:RPS22B:MRPL35:SEC61:UTP5:HDA3:RPS26B:RPL9B:RPL40B:UBX2:TIF2:UBP12:SWD3:GID7:RSM28:DUN1:DOA4:FUS3:SAS4:TRE2:SLN1::CKA1:ACL4:YCK3:…
0-0-0	6364	rRNA processing	160 out of 2366 genes, 6.8%	233 out of 5815 genes, 4.0%	3.29597e-15	YHR197W:YJL050W:YDL014W:YMR290C:YGL171W:YOL022C:YBR279W:YJL109C:YJL010C:YGL123W:YLR185W:YNL209W:YDL060W:YAL025C:YJL136C:YLR435W:YBL072C:YLR196W:YER006W:YDL148C:YBR189W:YOR243C:YNL132W:YOL144W:YKR063C:YNR038W:YHR021C:YKR024C:YOL021C:YLR129W:YDL208W:YLR059C:YDR478W:YKL078W:YLR022C:YMR014W:YNR046W:YBR142W:YNL282W:YOR310C:YER133W:YJL177W:YMR239C:YCL031C:YNL306W:YPR016C:YLR107W:YGL246C:YDL191W:YGR095C…	RIX1:MTR4:NOP1:HAS1:ROK1:TSR4:PAF1:UTP10:NOP9:RPS2:RPL37A:SSB2:TSR1:MAK16:RPS21B:TSR2:RPS8A:PWP1:NUG1:NOP14:RPS9B:PUS7:KRE33:NOP8:LAS1:DBP6:RPS27B:DBP7:DIS3:DIP2:NHP2:REX2:SNM1:DHR2:SDO1:BUD22:TRM112:MAK5:POP3:NOP58:GLC7:RPL17B:RNT1:RRP7:MRPS18:TIF6:REX3:RAI1:RPL35A:RRP46:RPS1A:YTM1:UTP15:LSM6:RRP17:RPS28B:NOC3:UTP5:UTP9:RPS11A:NOP16:DBP2:RRP3:GRC3:JIP5:UTP21:MTR3:TOM1:ECM16:RRP36:UTP22:PWP2:NOP5…
0-0-0	22607	cellular component assembly	382 out of 2366 genes, 16.1%	679 out of 5815 genes, 11.7%	5.47268e-15	YCR072C:YHR197W:YLR325C:YDR388W:YNL079C:YIR005W:YOR181W:YLR319C:YIR012W:YGR116W:YLL003W:YOL071W:YGL244W:YEL015W:YNR049C:YLR418C:YDL029W:YEL003W:YKR014C:YBL008W:YJL081C:YOR057W:YJL037W:YPR111W:YDR364C:YDL087C:YGL249W:YLR009W:YBR120C:YPL011C:YLR218C:YML024W:YPL158C:YER141W:YOR159C:YBR023C:YIR024C:YIL075C:YMR150C:YPL262W:YBR160W:YKL053C-A:YOR037W:YLR307W:YNL261W:YBL007C:YDR435C:YMR117C:YJL115W:YOL12…	RSA4:RIX1:RPL38:RVS167:TPM1:IST3:LAS17:BUD6:SQT1:SPT6:SFI1:SDH5:RTF1:EDC3:MSO1:CDC73:ARP2:GIM4:YPT52:HIR1:ARP4:SGT1:IRC18:DBF20:CDC40:LUC7:ZIP2:RLP24:CBP6:TAF3:COA4:RPS17A:AIM44:COX15:SME1:CHS3:INA22:RPN2:IMP1:FUM1:CDC28::CYC2:CDA1:ORC5:SLA1:PPM1:SPC24:ASF1:RPS19A:PAC10:NDC1:SYP1:POC4:PRE2:SEC16:SGF73:RVB1:CTF13:RPL40A:RRT12:ATG11:RRP7:CWC24:SPC72:PRP11:SIN4:LSG1:TAF10:DRE2:RLF2:TAZ1:CDC14:PRP2:R…
0-0-0	44763	single-organism cellular process	1150 out of 2366 genes, 48.6%	2438 out of 5815 genes, 41.9%	1.42858e-14	YHR197W:YKL168C:YGL127C:YKL203C:YDR201W:YIL008W:YBR057C:YPR095C:YMR238W:YLL003W:YOL071W:YPL139C:YDL126C:YFL030W:YML028W:YER166W:YCR092C:YHR001W-A:YNL272C:YGL257C:YGL175C:YGR177C:YPL158C:YKR019C:YGL210W:YPL207W:YDR510W:YOR109W:YMR079W:YLR307W:YDL164C:YPR131C:YJL005W:YAL002W:YPR049C:YLR356W:YGL174W:YJL183W:YPL021W:YJL076W:YBR095C:YGL099W:YBR036C:YNL161W:YCR068W:YLR399C:YJL098W:YPR179C:YHR005C-A:YDR…	RIX1:KKQ8:SOH1:TOR2:SPC19:URM1:MUM2:SYT1:DFG5:SFI1:SDH5:UME1:CDC48:AGX1:TSA1:DNF1:MSH3::SEC2:MNT2:SAE2:ATF2:AIM44:IRS4:YPT32:TYW1:SMT3:INP53:SEC14:CDA1:CDC9:NAT3:CYR1:VPS8:ATG11:ATG33:BUD13:MNN11:ECM23:NET1:RXT2:LSG1:CSG2:CBK1:ATG15:BDF1:SAP185:HDA3::SPC110:MLH3:SGS1:DOA4:FUS3:RKI1:CKS1:CKA1:ACL4:MCM1:MSW1:VMA5:RRD1:SAR1:HDA2:LAP2:UPS2:SUP35:TRP3:HSP104:HEM13:HDA1:ERG4:MET22:OPT2:ALA1:LDB7:ARC15:…
0-0-0	19219	regulation of nucleobase-containing compound metabolic process	413 out of 2366 genes, 17.5%	753 out of 5815 genes, 12.9%	7.38117e-14	YHR197W:YGL127C:YKL203C:YBR297W:YKL005C:YOL090W:YGR116W:YLR085C:YOL071W:YPL139C:YDL126C:YGL244W:YEL015W:YLR418C:YBR279W:YBL008W:YJL081C:YJL103C:YPR111W:YNL199C:YCR092C:YNL215W:YMR270C:YPL011C:YLR403W:YKR019C:YMR153W:YER064C:YBL003C:YGR229C:YDL220C:YPR065W:YHR167W:YGL013C:YLR384C:YLR345W:YGL092W:YBR160W:YLL029W:YDL002C:YLR266C:YMR223W:YPL042C:YNL261W:YLR039C:YNL197C:YJL115W:YKL116C:YJR045C:YLL019C…	RIX1:SOH1:TOR2:MAL33:BYE1:MSH2:SPT6:ARP6:SDH5:UME1:CDC48:RTF1:EDC3:CDC73:PAF1:HIR1:ARP4:GSM1:DBF20:GCR2:MSH3:IES2:RRN9:TAF3:SFP1:IRS4:NUP53:VHR2:HTA2:SMI1:CDC13:ROX1:THP2:PDR1:IKI3:YLR345W:NUP145:CDC28:FRA1:NHP10:PDR8:UBP8:SSN3:ORC5:RIC1:WHI3:ASF1:PRR1:SSC1:KNS1:SNF2:RAD9:ESC1:SGF73:MET30:RVB1:SSL1:BUD32:SAP30:NGG1:IES3:STB5:HFI1:ECM23:NET1:SLD7:RXT2:SIN4:NPT1:TAF10:ELP4:BDF1:SSN2:UTP5:HDA3:UTP9:…
0-0-0	45184	establishment of protein localization	355 out of 2366 genes, 15.0%	632 out of 5815 genes, 10.9%	1.65045e-13	YOR357C:YHR197W:YOR223W:YIR005W:YGL020C:YLR148W:YKL205W:YGR116W:YPR095C:YDL115C:YDL126C:YPL094C:YNR049C:YAR002C-A:YNR053C:YOL111C:YDL029W:YER166W:YKR014C:YJL010C:YDL063C:YOL138C:YGL123W:YIL115C:YNL272C:YOL018C:YOR326W:YDR206W:YJL212C:YGL210W:YMR153W:YAL055W:YER006W:YHR167W:YLR384C:YGL092W:YOR109W:YMR079W:YMR150C:YEL027W:YLR268W:YHR170W:YMR185W:YPL243W:YLR039C:YGL263W:YLR166C:YIR022W:YOL121C:YJR04…	SNX3:RIX1:DSC3:IST3:GET1:PEP3:LOS1:SPT6:SYT1:IWR1:CDC48:SEC62:MSO1::NOG2:MDY2:ARP2:DNF1:YPT52:NOP9:SYO1:RTC1:RPS2:NUP159:SEC2:TLG2:MYO2:EBS1:OPT1:YPT32:NUP53:PEX22:NUG1:THP2:IKI3:NUP145:INP53:SEC14:IMP1:VMA3:SEC22:NMD3:RTP1:SRP68:RIC1:COS12:SEC10:SEC11:RPS19A:SSC1:NDC1:MOG1:SEC16:SRP101:SGF73:KAP122:BOS1:RPL40A:VPS8:ATG11:TIP20:BUD13:GPN2:TRE1:MGR2:SEC63:KAR2:STI1:LSG1:ARB1:YPP1:MON2:SEC61:RPS26B…
0-0-0	15833	peptide transport	347 out of 2366 genes, 14.7%	616 out of 5815 genes, 10.6%	2.21778e-13	YOR357C:YHR197W:YOR223W:YIR005W:YLR148W:YKL205W:YGR116W:YPR095C:YDL115C:YDL126C:YPL094C:YNR049C:YAR002C-A:YNR053C:YOL111C:YDL029W:YER166W:YKR014C:YJL010C:YDL063C:YOL138C:YGL123W:YIL115C:YNL272C:YOL018C:YOR326W:YDR206W:YJL212C:YGL210W:YMR153W:YAL055W:YER006W:YHR167W:YLR384C:YGL092W:YOR109W:YMR079W:YMR150C:YEL027W:YLR268W:YHR170W:YMR185W:YPL243W:YLR039C:YGL263W:YLR166C:YIR022W:YOL121C:YJR045C:YML03…	SNX3:RIX1:DSC3:IST3:PEP3:LOS1:SPT6:SYT1:IWR1:CDC48:SEC62:MSO1::NOG2:MDY2:ARP2:DNF1:YPT52:NOP9:SYO1:RTC1:RPS2:NUP159:SEC2:TLG2:MYO2:EBS1:OPT1:YPT32:NUP53:PEX22:NUG1:THP2:IKI3:NUP145:INP53:SEC14:IMP1:VMA3:SEC22:NMD3:RTP1:SRP68:RIC1:COS12:SEC10:SEC11:RPS19A:SSC1:NDC1:MOG1:SEC16:SRP101:SGF73:KAP122:BOS1:RPL40A:VPS8:ATG11:TIP20:BUD13:GPN2:TRE1:MGR2:SEC63:KAR2:STI1:LSG1:MDL2:ARB1:YPP1:MON2:SEC61:RPS26B…
0-0-0	15031	protein transport	345 out of 2366 genes, 14.6%	612 out of 5815 genes, 10.5%	2.38438e-13	YOR357C:YHR197W:YOR223W:YIR005W:YLR148W:YKL205W:YGR116W:YPR095C:YDL115C:YDL126C:YPL094C:YNR049C:YAR002C-A:YNR053C:YOL111C:YDL029W:YER166W:YKR014C:YJL010C:YDL063C:YOL138C:YGL123W:YIL115C:YNL272C:YOL018C:YOR326W:YDR206W:YJL212C:YGL210W:YMR153W:YAL055W:YER006W:YHR167W:YLR384C:YGL092W:YOR109W:YMR079W:YMR150C:YEL027W:YLR268W:YHR170W:YMR185W:YPL243W:YLR039C:YGL263W:YLR166C:YIR022W:YOL121C:YJR045C:YML03…	SNX3:RIX1:DSC3:IST3:PEP3:LOS1:SPT6:SYT1:IWR1:CDC48:SEC62:MSO1::NOG2:MDY2:ARP2:DNF1:YPT52:NOP9:SYO1:RTC1:RPS2:NUP159:SEC2:TLG2:MYO2:EBS1:OPT1:YPT32:NUP53:PEX22:NUG1:THP2:IKI3:NUP145:INP53:SEC14:IMP1:VMA3:SEC22:NMD3:RTP1:SRP68:RIC1:COS12:SEC10:SEC11:RPS19A:SSC1:NDC1:MOG1:SEC16:SRP101:SGF73:KAP122:BOS1:RPL40A:VPS8:ATG11:TIP20:BUD13:GPN2:TRE1:MGR2:SEC63:KAR2:STI1:LSG1:ARB1:YPP1:MON2:SEC61:RPS26B:MGE1…
0-0-0	42886	amide transport	351 out of 2366 genes, 14.8%	627 out of 5815 genes, 10.8%	5.24628e-13	YOR357C:YHR197W:YOR223W:YIR005W:YLR148W:YKL205W:YGR116W:YPR095C:YDL115C:YDL126C:YPL094C:YNR049C:YAR002C-A:YNR053C:YOL111C:YDL029W:YER166W:YKR014C:YJL010C:YDL063C:YOL138C:YGL123W:YIL115C:YNL272C:YOL018C:YOR326W:YDR206W:YJL212C:YGL210W:YMR153W:YAL055W:YER006W:YHR167W:YLR384C:YGL092W:YOR109W:YMR079W:YMR150C:YEL027W:YLR268W:YHR170W:YMR185W:YPL243W:YLR039C:YGL263W:YLR166C:YIR022W:YOL121C:YJR045C:YML03…	SNX3:RIX1:DSC3:IST3:PEP3:LOS1:SPT6:SYT1:IWR1:CDC48:SEC62:MSO1::NOG2:MDY2:ARP2:DNF1:YPT52:NOP9:SYO1:RTC1:RPS2:NUP159:SEC2:TLG2:MYO2:EBS1:OPT1:YPT32:NUP53:PEX22:NUG1:THP2:IKI3:NUP145:INP53:SEC14:IMP1:VMA3:SEC22:NMD3:RTP1:SRP68:RIC1:COS12:SEC10:SEC11:RPS19A:SSC1:NDC1:MOG1:SEC16:SRP101:SGF73:KAP122:BOS1:RPL40A:VPS8:ATG11:TIP20:BUD13:GPN2:TRE1:MGR2:SEC63:KAR2:STI1:LSG1:MDL2:ARB1:YPP1:MON2:SEC61:RPS26B…
0-0-0	16071	mRNA metabolic process	175 out of 2366 genes, 7.4%	270 out of 5815 genes, 4.6%	6.28625e-13	YKL149C:YLL013C:YOR179C:YJL050W:YER013W:YLR363C:YNL016W:YGR278W:YIR005W:YIR009W:YMR288W:YKL074C:YGR116W:YBR057C:YGL244W:YEL015W:YGL192W:YDR243C:YLR418C:YLR277C:YLR424W:YBR279W:YGL213C:YGL070C:YDR045C:YDR364C:YGL044C:YNL292W:YDL087C:YGL130W:YBR120C:YOR204W:YDR206W:YOL145C:YOR159C:YML062C:YKL059C:YOR243C:YBR160W:YNL251C:YGR093W:YBL074C:YOR076C:YPL042C:YLR136C:YOL021C:YDR151C:YLR398C:YPR134W:YDR478W…	DBR1:PUF3:SYC1:MTR4:PRP22:NMD4:PUB1:CWC22:IST3:MSL1:HSH155:MUD2:SPT6:MUM2:RTF1:EDC3:IME4:PRP28:CDC73:YSH1:SPP382:PAF1:SKI8:RPB9:RPC11:CDC40:RNA15:PUS4:LUC7:CEG1:CBP6:DED1:EBS1:CTR9:SME1:MFT1:MPE1:PUS7:CDC28:NRD1:DRN1:AAR2:SKI7:SSN3:TIS11:DIS3:CTH1:SKI2:MSS18:SNM1:RSE1:DHH1:MSL5:RTT103:CBC2:POP3:PAN2:CWC25:GLC7:RNT1:CWC24:BUD13:MRN1:SMD1:RAI1:PRP11:RRP46:HBS1:SNT309:STO1:LSM6:BUD31:SLU7:PRP2::DBP2…
0-0-0	43412	macromolecule modification	443 out of 2366 genes, 18.7%	827 out of 5815 genes, 14.2%	1.12029e-12	YKL168C:YDL190C:YKL203C:YIL008W:YOL093W:YOR149C:YBR057C:YLR085C:YAL009W:YOL071W:YPL139C:YGL244W:YLR143W:YLR418C:YDL122W:YOL133W:YNL062C:YBR279W:YBL008W:YGL236C:YJL081C:YPR111W:YNL215W:YNL292W:YBR243C:YGL257C:YOL045W:YBL024W:YDL047W:YPL207W:YNL038W:YJR070C:YLR384C:YDR510W:YNL099C:YNR015W:YKL059C:YOR243C:YLR361C:YNL132W:YJR097W:YBR160W:YOR037W:YDL040C:YMR223W:YPL042C:YDR435C:YJL115W:YDL208W:YKL116C…	KKQ8:UFD2:TOR2:URM1:TRM10:SMP3:MUM2:ARP6:SPO7:SDH5:UME1:RTF1:DPH6:CDC73:UBP1:HRT1:GCD10:PAF1:HIR1:MTO1:ARP4:DBF20:IES2:PUS4:ALG7:MNT2:PSK2:NCL1:SIT4:TYW1:GPI15:LIA1:IKI3:SMT3:OCA1:SMM1:MPE1:PUS7:DCR2:KRE33:JJJ3:CDC28:CYC2:NAT1:UBP8:SSN3:PPM1:ASF1:NHP2:PRR1:FMT1:NAT3:KNS1:SGF73:RCK2:MET30:TRM112:RVB1:SSL1:BUD32:NOP58:SAP30:RPL40A:NGG1:PTC1:HFI1:MNN11:RXT2:PTK2:CBK1:TAF10:ELP4:TED1:SAP185:UTP5:CDC1…
0-0-0	8104	protein localization	392 out of 2366 genes, 16.6%	720 out of 5815 genes, 12.4%	3.00266e-12	YOR357C:YHR197W:YOR223W:YIR005W:YGL020C:YLR148W:YKL205W:YGR116W:YPR095C:YDL115C:YDL126C:YPL094C:YNR049C:YAR002C-A:YNR053C:YOL111C:YDL029W:YER166W:YKR014C:YJL010C:YDL063C:YOL138C:YGL123W:YIL115C:YNL272C:YOL018C:YOR326W:YDR206W:YJL212C:YPL158C:YGL210W:YMR153W:YAL055W:YER006W:YHR167W:YLR384C:YGR099W:YGL092W:YOR109W:YMR079W:YMR150C:YEL027W:YBR160W:YLR268W:YHR170W:YMR185W:YPL243W:YLR039C:YGL263W:YLR16…	SNX3:RIX1:DSC3:IST3:GET1:PEP3:LOS1:SPT6:SYT1:IWR1:CDC48:SEC62:MSO1::NOG2:MDY2:ARP2:DNF1:YPT52:NOP9:SYO1:RTC1:RPS2:NUP159:SEC2:TLG2:MYO2:EBS1:OPT1:AIM44:YPT32:NUP53:PEX22:NUG1:THP2:IKI3:TEL2:NUP145:INP53:SEC14:IMP1:VMA3:CDC28:SEC22:NMD3:RTP1:SRP68:RIC1:COS12:SEC10:WHI3:PDS1:SEC11:RPS19A:SSC1:NDC1:MOG1:SEC16:SRP101:SGF73:KAP122:BOS1:RPL40A:VPS8:ATG11:TIP20:BUD13:GPN2:TRE1:MGR2:SEC63:KAR2:STI1:LSG1:…
0-0-0	1901564	organonitrogen compound metabolic process	845 out of 2366 genes, 35.7%	1746 out of 5815 genes, 30.0%	7.43295e-12	YKL168C:YOL097C:YDR135C:YLR126C:YOR223W:YOR187W:YKL203C:YBL087C:YBL098W:YIL008W:YGR202C:YOL071W:YDR294C:YDL126C:YFL030W:YGL244W:YLR143W:YLR418C:YDL122W:YJL081C:YHR001W-A:YNL122C:YOL018C:YMR142C:YLR009W:YGL257C:YOR204W:YJL136C:YML024W:YPL221W:YPL207W:YJR078W:YNL038W:YHR112C:YDR510W:YNL099C:YIL075C:YMR150C:YPL023C:YJR097W:YDL040C:YOR076C:YMR223W:YLR307W:YPL042C:YGL263W:YOR312C:YJL115W:YDL208W:YPR13…	KKQ8:WRS1:YCF1:YLR126C:DSC3:TUF1:TOR2:RPL23A:BNA4:URM1:PCT1:SDH5:DPL1:CDC48:AGX1:RTF1:DPH6:CDC73:UBP1:ARP4::YNL122C:TLG2:RPL13B:RLP24:MNT2:DED1:RPS21B:RPS17A:FLC1:TYW1:BNA2:GPI15:YHR112C:SMT3:OCA1:RPN2:IMP1:MET12:JJJ3:NAT1:SKI7:UBP8:CDA1:SSN3:COS12:RPL20B:ASF1:NHP2:NAT3:YAE1:ECM4:SGF73:RCK2:TRM112:RVB1:SSL1:BUD32:CYR1:RPL14B:MNN11:RXT2:KAR2:CSG2:CBK1:ATG15:RPS22B:MRPL35:SEC61:UTP5:HDA3:RPS26B:RPL…
0-0-0	51252	regulation of RNA metabolic process	374 out of 2366 genes, 15.8%	685 out of 5815 genes, 11.8%	9.08619e-12	YGL127C:YKL203C:YBR297W:YKL005C:YOL090W:YGR116W:YLR085C:YOL071W:YPL139C:YGL244W:YEL015W:YLR418C:YBR279W:YBL008W:YJL081C:YJL103C:YPR111W:YNL199C:YNL215W:YMR270C:YPL011C:YLR403W:YKR019C:YMR153W:YER064C:YBL003C:YGR229C:YPR065W:YHR167W:YGL013C:YLR384C:YGL092W:YBR160W:YLL029W:YDL002C:YLR266C:YMR223W:YPL042C:YNL261W:YLR039C:YNL197C:YJL115W:YKL116C:YLL019C:YOR290C:YDR217C:YMR219W:YGL066W:YIL046W:YDR190C…	SOH1:TOR2:MAL33:BYE1:MSH2:SPT6:ARP6:SDH5:UME1:RTF1:EDC3:CDC73:PAF1:HIR1:ARP4:GSM1:DBF20:GCR2:IES2:RRN9:TAF3:SFP1:IRS4:NUP53:VHR2:HTA2:SMI1:ROX1:THP2:PDR1:IKI3:NUP145:CDC28:FRA1:NHP10:PDR8:UBP8:SSN3:ORC5:RIC1:WHI3:ASF1:PRR1:KNS1:SNF2:RAD9:ESC1:SGF73:MET30:RVB1:SSL1:BUD32:SAP30:NGG1:IES3:STB5:HFI1:ECM23:NET1:RXT2:SIN4:NPT1:TAF10:ELP4:BDF1:SSN2:UTP5:HDA3:UTP9:NPL6:PCL5:LGE1:SWD3:GON7:CYC8:RSC4:PHO80…
0-0-0	71826	ribonucleoprotein complex subunit organization	117 out of 2366 genes, 4.9%	166 out of 5815 genes, 2.9%	9.13918e-12	YCR072C:YMR186W:YHR197W:YLR325C:YER013W:YBL105C:YNL016W:YPR112C:YFR005C:YIR005W:YMR288W:YKL074C:YDR418W:YIR012W:YAL032C:YER112W:YGL031C:YLR048W:YGL244W:YEL015W:YDR243C:YLR418C:YLR424W:YDR060W:YLL026W:YML117W:YDR364C:YPR129W:YDL031W:YDL087C:YLR009W:YOR204W:YPL093W:YML024W:YLL008W:YGL120C:YMR260C:YDR235W:YAL035W:YDL108W:YLR298C:YPR041W:YDL030W:YOR159C:YGR075C:YAL005C:YPR057W:YKR081C:YGR178C:YGR162W…	RSA4:HSC82:RIX1:RPL38:PRP22:PKC1:PUB1:MRD1:SAD1:IST3:HSH155:MUD2:RPL12B:SQT1:PRP45:LSM4:RPL24A:RPS0B:RTF1:EDC3:PRP28:CDC73:SPP382:MAK21:HSP104:NAB6:CDC40:SCD6:DBP10:LUC7:RLP24:DED1:NOG1:RPS17A:DRS1:PRP43:TIF11:PRP42:FUN12:KIN28:YHC1:TIF5:PRP9:SME1:PRP38:SSA1:BRR1:RPF2:PBP1:TIF4631:YVH1:AAR2:SSF1:RPL11B:RPS27B:RPS19A:SDO1:RSE1:DHH1:ESF2:BRX1:ISY1:RIA1:RVB1:RPL40A:RRP7:CEF1:CWC24:TIF6:MRPS18:MRPL7:…
0-0-0	6412	translation	209 out of 2366 genes, 8.8%	343 out of 5815 genes, 5.9%	1.44046e-11	YLR325C:YOL097C:YJL063C:YOR187W:YBL087C:YDL082W:YDR418W:YKL056C:YKR006C:YLR281C:YBL092W:YGR027C:YCL037C:YGL031C:YOR158W:YBL076C:YDR243C:YMR286W:YHR038W:YGL123W:YBR282W:YNL122C:YLR185W:YMR142C:YLR009W:YNL209W:YOR204W:YJL136C:YML024W:YPL118W:YDL081C:YBL072C:YPL143W:YHR147C:YKL194C:YDL184C:YKL155C:YDL130W:YBR084C-A:YNL137C:YBR189W:YNL040W:YGL107C:YKL138C:YGR271W:YOR076C:YLR344W:YBR191W:YHR021C:YOR31…	RPL38:WRS1:MRPL8:TUF1:RPL23A:RPL13A:RPL12B:TMA19:MRPL13:YLR281C:RPL32:RPS25A:SRO9:RPL24A:PET123:ILS1:PRP28:MRPL33:RRF1:RPS2:MRPL27:YNL122C:RPL37A:RPL13B:RLP24:SSB2:DED1:RPS21B:RPS17A:MRP51:RPP1A:RPS8A:RPL33A:MRPL6:MST1:RPL41A:RSM22:RPP1B::NAM9:RPS9B:YNL040W:RMD9:MRPL31:SLH1:SKI7:RPL26A:RPL21A:RPS27B:RPL20B:NHP2:FMT1:RPS19A:MES1:TIF35:STM1:YAE1:RPL9A:GCD6:RSM25:RPL17B:RPL40A:MRPL28:RPL14B:MRPL7:MR…
0-0-0	43043	peptide biosynthetic process	211 out of 2366 genes, 8.9%	347 out of 5815 genes, 6.0%	1.44292e-11	YLR325C:YOL097C:YJL063C:YOR187W:YBL087C:YDL082W:YDR418W:YKL056C:YKR006C:YLR281C:YBL092W:YGR027C:YCL037C:YGL031C:YOR158W:YBL076C:YDR243C:YMR286W:YHR038W:YGL123W:YBR282W:YNL122C:YLR185W:YMR142C:YLR009W:YNL209W:YOR204W:YJL136C:YML024W:YPL118W:YDL081C:YBL072C:YPL143W:YHR147C:YKL194C:YDL184C:YKL155C:YDL130W:YBR084C-A:YNL137C:YBR189W:YNL040W:YGL107C:YKL138C:YGR271W:YOR076C:YLR344W:YBR191W:YHR021C:YOR31…	RPL38:WRS1:MRPL8:TUF1:RPL23A:RPL13A:RPL12B:TMA19:MRPL13:YLR281C:RPL32:RPS25A:SRO9:RPL24A:PET123:ILS1:PRP28:MRPL33:RRF1:RPS2:MRPL27:YNL122C:RPL37A:RPL13B:RLP24:SSB2:DED1:RPS21B:RPS17A:MRP51:RPP1A:RPS8A:RPL33A:MRPL6:MST1:RPL41A:RSM22:RPP1B::NAM9:RPS9B:YNL040W:RMD9:MRPL31:SLH1:SKI7:RPL26A:RPL21A:RPS27B:RPL20B:NHP2:FMT1:RPS19A:MES1:TIF35:STM1:YAE1:RPL9A:GCD6:RSM25:RPL17B:RPL40A:MRPL28:RPL14B:MRPL7:MR…
0-0-0	1903506	regulation of nucleic acid-templated transcription	363 out of 2366 genes, 15.3%	666 out of 5815 genes, 11.5%	3.63004e-11	YGL127C:YBR297W:YKL005C:YOL090W:YGR116W:YLR085C:YOL071W:YPL139C:YGL244W:YLR418C:YBR279W:YBL008W:YJL081C:YJL103C:YNL199C:YNL215W:YMR270C:YPL011C:YLR403W:YKR019C:YMR153W:YER064C:YBL003C:YGR229C:YPR065W:YHR167W:YGL013C:YLR384C:YGL092W:YBR160W:YLL029W:YDL002C:YLR266C:YMR223W:YPL042C:YNL261W:YLR039C:YJL115W:YKL116C:YLL019C:YOR290C:YDR217C:YMR219W:YGL066W:YIL046W:YDR190C:YLR005W:YGR262C:YMR263W:YDR176W…	SOH1:MAL33:BYE1:MSH2:SPT6:ARP6:SDH5:UME1:RTF1:CDC73:PAF1:HIR1:ARP4:GSM1:GCR2:IES2:RRN9:TAF3:SFP1:IRS4:NUP53:VHR2:HTA2:SMI1:ROX1:THP2:PDR1:IKI3:NUP145:CDC28:FRA1:NHP10:PDR8:UBP8:SSN3:ORC5:RIC1:ASF1:PRR1:KNS1:SNF2:RAD9:ESC1:SGF73:MET30:RVB1:SSL1:BUD32:SAP30:NGG1:IES3:STB5:HFI1:ECM23:NET1:RXT2:SIN4:NPT1:TAF10:ELP4:BDF1:SSN2:UTP5:HDA3:UTP9:NPL6:PCL5:LGE1:SWD3:GON7:CYC8:RSC4:PHO80:TAF7:SAS4:CKS1:FZF1:…
0-0-0	2001141	regulation of RNA biosynthetic process	363 out of 2366 genes, 15.3%	666 out of 5815 genes, 11.5%	3.63004e-11	YGL127C:YBR297W:YKL005C:YOL090W:YGR116W:YLR085C:YOL071W:YPL139C:YGL244W:YLR418C:YBR279W:YBL008W:YJL081C:YJL103C:YNL199C:YNL215W:YMR270C:YPL011C:YLR403W:YKR019C:YMR153W:YER064C:YBL003C:YGR229C:YPR065W:YHR167W:YGL013C:YLR384C:YGL092W:YBR160W:YLL029W:YDL002C:YLR266C:YMR223W:YPL042C:YNL261W:YLR039C:YJL115W:YKL116C:YLL019C:YOR290C:YDR217C:YMR219W:YGL066W:YIL046W:YDR190C:YLR005W:YGR262C:YMR263W:YDR176W…	SOH1:MAL33:BYE1:MSH2:SPT6:ARP6:SDH5:UME1:RTF1:CDC73:PAF1:HIR1:ARP4:GSM1:GCR2:IES2:RRN9:TAF3:SFP1:IRS4:NUP53:VHR2:HTA2:SMI1:ROX1:THP2:PDR1:IKI3:NUP145:CDC28:FRA1:NHP10:PDR8:UBP8:SSN3:ORC5:RIC1:ASF1:PRR1:KNS1:SNF2:RAD9:ESC1:SGF73:MET30:RVB1:SSL1:BUD32:SAP30:NGG1:IES3:STB5:HFI1:ECM23:NET1:RXT2:SIN4:NPT1:TAF10:ELP4:BDF1:SSN2:UTP5:HDA3:UTP9:NPL6:PCL5:LGE1:SWD3:GON7:CYC8:RSC4:PHO80:TAF7:SAS4:CKS1:FZF1:…
0-0-0	6399	tRNA metabolic process	123 out of 2366 genes, 5.2%	179 out of 5815 genes, 3.1%	3.72634e-11	YGL243W:YJL050W:YOL097C:YGR169C:YNL221C:YDL014W:YOR207C:YOR226C:YIL008W:YOL093W:YKL205W:YIR015W:YER112W:YDR037W:YNL151C:YKL027W:YLR430W:YBL076C:YNL062C:YAR008W:YER168C:YMR087W:YOL124C:YGL236C:YBL080C:YCL017C:YJL087C:YJL125C:YDR045C:YBR154C:YDL104C:YGL043W:YNL292W:YNL299W:YIL079C:YGL130W:YOR335C:YBL018C:YBL024W:YLR382C:YDL047W:YCR035C:YBR167C:YPL207W:YHR070W:YGL232W:YKL194C:YLR384C:YNR015W:YNL113W…	TAD1:MTR4:WRS1:PUS6:POP1:NOP1:RET1:ISU2:URM1:TRM10:LOS1:RPR2:LSM4:KRS1:RPC31:TCD2:SEN1:ILS1:GCD10:SEN34:CCA1:YMR087W:TRM11:MTO1:PET112:NFS1:TRL1:GCD14:RPC11:RPB5:QRI7:DST1:PUS4:TRF5:AIR1:CEG1:ALA1:POP8:NCL1:NAM2:SIT4:RRP43:POP7:TYW1:TRM5:TAN1:MST1:IKI3:SMM1:RPC19:PUS7:ELP2:RPC53:YNL040W:KRE33:TUM1:NRD1:SAP190:TPT1:KTI12:RPC25:CSL4:SEN15:RPC37:RPC40:DIS3:RPC17:FMT1:SNM1:IKI1:MES1:CFD1:VAS1:GUS1:CG…
0-0-0	6355	regulation of transcription, DNA-templated	362 out of 2366 genes, 15.3%	664 out of 5815 genes, 11.4%	3.79247e-11	YGL127C:YBR297W:YKL005C:YOL090W:YGR116W:YLR085C:YOL071W:YPL139C:YGL244W:YLR418C:YBR279W:YBL008W:YJL081C:YJL103C:YNL199C:YNL215W:YMR270C:YPL011C:YLR403W:YKR019C:YMR153W:YER064C:YBL003C:YGR229C:YPR065W:YHR167W:YGL013C:YLR384C:YGL092W:YBR160W:YLL029W:YDL002C:YLR266C:YMR223W:YPL042C:YNL261W:YLR039C:YJL115W:YKL116C:YLL019C:YOR290C:YDR217C:YMR219W:YGL066W:YIL046W:YDR190C:YLR005W:YGR262C:YMR263W:YDR176W…	SOH1:MAL33:BYE1:MSH2:SPT6:ARP6:SDH5:UME1:RTF1:CDC73:PAF1:HIR1:ARP4:GSM1:GCR2:IES2:RRN9:TAF3:SFP1:IRS4:NUP53:VHR2:HTA2:SMI1:ROX1:THP2:PDR1:IKI3:NUP145:CDC28:FRA1:NHP10:PDR8:UBP8:SSN3:ORC5:RIC1:ASF1:PRR1:KNS1:SNF2:RAD9:ESC1:SGF73:MET30:RVB1:SSL1:BUD32:SAP30:NGG1:IES3:STB5:HFI1:ECM23:NET1:RXT2:SIN4:NPT1:TAF10:ELP4:BDF1:SSN2:UTP5:HDA3:UTP9:NPL6:PCL5:LGE1:SWD3:GON7:CYC8:RSC4:PHO80:TAF7:SAS4:CKS1:FZF1:…
0-0-0	33036	macromolecule localization	425 out of 2366 genes, 18.0%	801 out of 5815 genes, 13.8%	4.41707e-11	YOR357C:YHR197W:YNL079C:YOR223W:YIR005W:YGL020C:YLR148W:YKL205W:YGR116W:YDR185C:YPR095C:YDL115C:YDL126C:YPL094C:YNR049C:YAR002C-A:YFL043C:YNR053C:YOL111C:YDL029W:YER166W:YKR014C:YJL010C:YDL063C:YOL138C:YGL123W:YIL115C:YNL272C:YOL018C:YOR326W:YDR206W:YJL212C:YPL158C:YGL210W:YMR153W:YAL055W:YER006W:YHR167W:YLR384C:YGR099W:YGL092W:YOR109W:YGL219C:YMR079W:YMR150C:YEL027W:YBR160W:YKL053C-A:YLR268W:YHR…	SNX3:RIX1:TPM1:DSC3:IST3:GET1:PEP3:LOS1:SPT6:UPS3:SYT1:IWR1:CDC48:SEC62:MSO1::LAM5:NOG2:MDY2:ARP2:DNF1:YPT52:NOP9:SYO1:RTC1:RPS2:NUP159:SEC2:TLG2:MYO2:EBS1:OPT1:AIM44:YPT32:NUP53:PEX22:NUG1:THP2:IKI3:TEL2:NUP145:INP53:MDM34:SEC14:IMP1:VMA3:CDC28::SEC22:NMD3:RTP1:SRP68:RIC1:COS12:SEC10:WHI3:PDS1:SEC11:RPS19A:SSC1:NDC1:MOG1:SEC16:SRP101:SGF73:KAP122:BOS1:RPL40A:VPS8:ATG11:TIP20:BUD13:GPN2:TRE1:MGR2…
0-0-0	34654	nucleobase-containing compound biosynthetic process	364 out of 2366 genes, 15.4%	670 out of 5815 genes, 11.5%	6.2905e-11	YGL127C:YKR072C:YBR297W:YKL005C:YBL098W:YGR116W:YLR085C:YPL139C:YGL244W:YDL004W:YLR418C:YLR277C:YBR279W:YBL008W:YJL081C:YJL103C:YGL070C:YNL199C:YDR045C:YNL215W:YMR270C:YJL148W:YDR206W:YPL011C:YLR403W:YER070W:YJR078W:YER064C:YGR229C:YDL220C:YNL031C:YPR065W:YHR167W:YGL013C:YLR384C:YGR099W:YEL055C:YDL002C:YKL144C:YLR266C:YMR223W:YPL042C:YLR039C:YJL115W:YDL164C:YOR290C:YMR219W:YGL066W:YIL046W:YDR190C…	SOH1:SIS2:MAL33:BYE1:BNA4:SPT6:ARP6:UME1:RTF1:ATP16:CDC73:YSH1:PAF1:HIR1:ARP4:GSM1:RPB9:GCR2:RPC11:IES2:RRN9:RPA34:EBS1:TAF3:SFP1:RNR1:BNA2:VHR2:SMI1:CDC13:HHT2:ROX1:THP2:PDR1:IKI3:TEL2:POL5:NHP10:RPC25:PDR8:UBP8:SSN3:RIC1:ASF1:CDC9:SNF2:ESC1:SGF73:MET30:RVB1:SSL1:BUD32:SAP30:CYR1:NGG1:IES3:STB5:HFI1:ECM23:RXT2:SIN4:NPT1:TAF10:ELP4:BDF1:SSN2:UTP5:HDA3:UTP9:URA8:NPL6:LGE1:GRC3:GON7:CYC8:RSC4:TAF7:…
0-0-0	32774	RNA biosynthetic process	293 out of 2366 genes, 12.4%	520 out of 5815 genes, 8.9%	8.47935e-11	YGL127C:YBR297W:YKL005C:YGR116W:YLR085C:YPL139C:YGL244W:YLR418C:YLR277C:YBR279W:YBL008W:YJL081C:YJL103C:YGL070C:YNL199C:YDR045C:YNL215W:YMR270C:YJL148W:YPL011C:YLR403W:YER064C:YGR229C:YNL031C:YPR065W:YHR167W:YGL013C:YLR384C:YEL055C:YDL002C:YKL144C:YLR266C:YMR223W:YPL042C:YLR039C:YJL115W:YOR290C:YMR219W:YGL066W:YIL046W:YDR190C:YLR005W:YGR262C:YMR263W:YDR176W:YLR052W:YHR178W:YPL254W:YPL021W:YBR095C…	SOH1:MAL33:BYE1:SPT6:ARP6:UME1:RTF1:CDC73:YSH1:PAF1:HIR1:ARP4:GSM1:RPB9:GCR2:RPC11:IES2:RRN9:RPA34:TAF3:SFP1:VHR2:SMI1:HHT2:ROX1:THP2:PDR1:IKI3:POL5:NHP10:RPC25:PDR8:UBP8:SSN3:RIC1:ASF1:SNF2:ESC1:SGF73:MET30:RVB1:SSL1:BUD32:SAP30:NGG1:IES3:STB5:HFI1:ECM23:RXT2:SIN4:TAF10:ELP4:BDF1:SSN2:UTP5:HDA3:UTP9:NPL6:LGE1:GRC3:GON7:CYC8:RSC4:TAF7:RPB7:SAS4:FZF1:YRR1:YAF9:SPT8:MCM1:RTG3:NHP6A:SWC5:RPB8:ELP3:M…
0-0-0	22618	ribonucleoprotein complex assembly	109 out of 2366 genes, 4.6%	155 out of 5815 genes, 2.7%	1.07934e-10	YCR072C:YMR186W:YHR197W:YLR325C:YER013W:YBL105C:YNL016W:YPR112C:YFR005C:YIR005W:YMR288W:YKL074C:YDR418W:YIR012W:YAL032C:YER112W:YGL031C:YLR048W:YGL244W:YEL015W:YDR243C:YLR418C:YLR424W:YDR060W:YML117W:YDR364C:YPR129W:YDL031W:YDL087C:YLR009W:YPL093W:YML024W:YLL008W:YMR260C:YDR235W:YAL035W:YDL108W:YLR298C:YPR041W:YDL030W:YOR159C:YGR075C:YPR057W:YKR081C:YGR178C:YGR162W:YIR026C:YBL074C:YGR085C:YHR066W…	RSA4:HSC82:RIX1:RPL38:PRP22:PKC1:PUB1:MRD1:SAD1:IST3:HSH155:MUD2:RPL12B:SQT1:PRP45:LSM4:RPL24A:RPS0B:RTF1:EDC3:PRP28:CDC73:SPP382:MAK21:NAB6:CDC40:SCD6:DBP10:LUC7:RLP24:NOG1:RPS17A:DRS1:TIF11:PRP42:FUN12:KIN28:YHC1:TIF5:PRP9:SME1:PRP38:BRR1:RPF2:PBP1:TIF4631:YVH1:AAR2:RPL11B:SSF1:RPS27B:RPS19A:SDO1:RSE1:DHH1:ESF2:BRX1:ISY1:RIA1:RVB1:RPL40A:RRP7:CEF1:CWC24:TIF6:MRPS18:MRPL7:MRN1:SMD1:PRP11:RSA1:NA…
0-0-0	6351	transcription, DNA-templated	291 out of 2366 genes, 12.3%	517 out of 5815 genes, 8.9%	1.26838e-10	YGL127C:YBR297W:YKL005C:YGR116W:YLR085C:YPL139C:YGL244W:YLR418C:YLR277C:YBR279W:YBL008W:YJL081C:YJL103C:YGL070C:YNL199C:YDR045C:YNL215W:YMR270C:YJL148W:YPL011C:YLR403W:YER064C:YGR229C:YNL031C:YPR065W:YHR167W:YGL013C:YLR384C:YEL055C:YDL002C:YKL144C:YLR266C:YMR223W:YPL042C:YLR039C:YJL115W:YOR290C:YMR219W:YGL066W:YIL046W:YDR190C:YLR005W:YGR262C:YMR263W:YDR176W:YLR052W:YHR178W:YPL254W:YPL021W:YBR095C…	SOH1:MAL33:BYE1:SPT6:ARP6:UME1:RTF1:CDC73:YSH1:PAF1:HIR1:ARP4:GSM1:RPB9:GCR2:RPC11:IES2:RRN9:RPA34:TAF3:SFP1:VHR2:SMI1:HHT2:ROX1:THP2:PDR1:IKI3:POL5:NHP10:RPC25:PDR8:UBP8:SSN3:RIC1:ASF1:SNF2:ESC1:SGF73:MET30:RVB1:SSL1:BUD32:SAP30:NGG1:IES3:STB5:HFI1:ECM23:RXT2:SIN4:TAF10:ELP4:BDF1:SSN2:UTP5:HDA3:UTP9:NPL6:LGE1:GRC3:GON7:CYC8:RSC4:TAF7:RPB7:SAS4:FZF1:YRR1:YAF9:SPT8:MCM1:RTG3:NHP6A:SWC5:RPB8:ELP3:M…
0-0-0	97659	nucleic acid-templated transcription	291 out of 2366 genes, 12.3%	517 out of 5815 genes, 8.9%	1.26838e-10	YGL127C:YBR297W:YKL005C:YGR116W:YLR085C:YPL139C:YGL244W:YLR418C:YLR277C:YBR279W:YBL008W:YJL081C:YJL103C:YGL070C:YNL199C:YDR045C:YNL215W:YMR270C:YJL148W:YPL011C:YLR403W:YER064C:YGR229C:YNL031C:YPR065W:YHR167W:YGL013C:YLR384C:YEL055C:YDL002C:YKL144C:YLR266C:YMR223W:YPL042C:YLR039C:YJL115W:YOR290C:YMR219W:YGL066W:YIL046W:YDR190C:YLR005W:YGR262C:YMR263W:YDR176W:YLR052W:YHR178W:YPL254W:YPL021W:YBR095C…	SOH1:MAL33:BYE1:SPT6:ARP6:UME1:RTF1:CDC73:YSH1:PAF1:HIR1:ARP4:GSM1:RPB9:GCR2:RPC11:IES2:RRN9:RPA34:TAF3:SFP1:VHR2:SMI1:HHT2:ROX1:THP2:PDR1:IKI3:POL5:NHP10:RPC25:PDR8:UBP8:SSN3:RIC1:ASF1:SNF2:ESC1:SGF73:MET30:RVB1:SSL1:BUD32:SAP30:NGG1:IES3:STB5:HFI1:ECM23:RXT2:SIN4:TAF10:ELP4:BDF1:SSN2:UTP5:HDA3:UTP9:NPL6:LGE1:GRC3:GON7:CYC8:RSC4:TAF7:RPB7:SAS4:FZF1:YRR1:YAF9:SPT8:MCM1:RTG3:NHP6A:SWC5:RPB8:ELP3:M…
0-0-0	71705	nitrogen compound transport	401 out of 2366 genes, 16.9%	753 out of 5815 genes, 12.9%	1.44103e-10	YOR357C:YHR197W:YDR135C:YOR223W:YGR257C:YIR005W:YLR148W:YKL205W:YGR116W:YPR095C:YDL115C:YDL126C:YPL094C:YNR049C:YAR002C-A:YNR053C:YOL111C:YDL029W:YER166W:YKR014C:YCR027C:YJL010C:YDL063C:YOL138C:YGL123W:YDL119C:YIL115C:YNL272C:YOL018C:YOR326W:YDR206W:YPL221W:YJL212C:YGL210W:YMR153W:YAL055W:YER006W:YHR167W:YLR384C:YGL092W:YOR109W:YMR079W:YMR150C:YEL027W:YPL244C:YLR268W:YHR170W:YMR185W:YPL243W:YAL05…	SNX3:RIX1:YCF1:DSC3:MTM1:IST3:PEP3:LOS1:SPT6:SYT1:IWR1:CDC48:SEC62:MSO1::NOG2:MDY2:ARP2:DNF1:YPT52:RHB1:NOP9:SYO1:RTC1:RPS2:HEM25:NUP159:SEC2:TLG2:MYO2:EBS1:FLC1:OPT1:YPT32:NUP53:PEX22:NUG1:THP2:IKI3:NUP145:INP53:SEC14:IMP1:VMA3:HUT1:SEC22:NMD3:RTP1:SRP68:FLC2:RIC1:COS12:SEC10:SEC11:RPS19A:SSC1:NDC1:MOG1:TPN1:POR1:SEC16:SRP101:SGF73:MUP3:KAP122:BOS1:RPL40A:VPS8:ATG11:TIP20:BUD13:GPN2:TRE1:YHL008C…
0-0-0	6518	peptide metabolic process	228 out of 2366 genes, 9.6%	387 out of 5815 genes, 6.7%	1.5198e-10	YLR325C:YOL097C:YDR135C:YJL063C:YOR187W:YBL087C:YDL082W:YDR418W:YKL056C:YKR006C:YLR281C:YBL092W:YGR027C:YCL037C:YGL031C:YOR158W:YBL076C:YDR243C:YMR286W:YHR038W:YGL123W:YBR282W:YNL122C:YLR185W:YMR142C:YLR009W:YNL209W:YOR204W:YJL136C:YML024W:YPL118W:YDL081C:YBL072C:YPL143W:YHR147C:YKL194C:YDL184C:YKL155C:YDL130W:YBR084C-A:YNL137C:YBR189W:YMR150C:YNL040W:YDL007W:YGL107C:YKL138C:YGR271W:YOR076C:YLR34…	RPL38:WRS1:YCF1:MRPL8:TUF1:RPL23A:RPL13A:RPL12B:TMA19:MRPL13:YLR281C:RPL32:RPS25A:SRO9:RPL24A:PET123:ILS1:PRP28:MRPL33:RRF1:RPS2:MRPL27:YNL122C:RPL37A:RPL13B:RLP24:SSB2:DED1:RPS21B:RPS17A:MRP51:RPP1A:RPS8A:RPL33A:MRPL6:MST1:RPL41A:RSM22:RPP1B::NAM9:RPS9B:IMP1:YNL040W:RPT2:RMD9:MRPL31:SLH1:SKI7:RPL26A:RPL21A:RPS27B:RPL20B:NHP2:SEC11:FMT1:RPS19A:DUG3:MES1:TIF35:STM1:YAE1:RPL9A:GCD6:ECM4:RSM25:RPL17…
0-0-0	48519	negative regulation of biological process	347 out of 2366 genes, 14.7%	637 out of 5815 genes, 11.0%	1.77865e-10	YKL203C:YKL005C:YOL090W:YGR116W:YBR057C:YAL009W:YPL139C:YDL126C:YGL244W:YJL090C:YEL015W:YLR418C:YML028W:YBR279W:YBL008W:YLR381W:YNL199C:YCR092C:YDR206W:YOL045W:YKR019C:YBL051C:YBL003C:YDL194W:YDL220C:YNL031C:YPR065W:YGL092W:YMR079W:YLR361C:YBR160W:YLL029W:YOR076C:YPL042C:YNL261W:YLR136C:YNL197C:YJL115W:YDR151C:YDR113C:YKL116C:YLR398C:YLL019C:YDR217C:YMR219W:YMR263W:YLR052W:YDL006W:YAL047C:YJL076W…	TOR2:BYE1:MSH2:SPT6:MUM2:SPO7:UME1:CDC48:RTF1:DPB11:EDC3:CDC73:TSA1:PAF1:HIR1:CTF3:GCR2:MSH3:EBS1:PSK2:IRS4:PIN4:HTA2:SNF3:CDC13:HHT2:ROX1:NUP145:SEC14:DCR2:CDC28:FRA1:SKI7:SSN3:ORC5:TIS11:WHI3:ASF1:CTH1:PDS1:PRR1:SKI2:KNS1:RAD9:ESC1:SAP30:IES3:PTC1:SPC72:NET1:RXT2:SIN4:RRP46:NPT1:DRE2:BDF1:SSN2:CDC14:HDA3:PCL5:PIF1:DBP2:CTF19:SWD3:CYC8:GCD1:SGS1:GID7:EDC1:DUN1:FUS3:PHO80:RPB7:SAS4:SLN1:PDR16:YAF…
0-0-0	19438	aromatic compound biosynthetic process	389 out of 2366 genes, 16.4%	731 out of 5815 genes, 12.6%	4.43283e-10	YGL127C:YKR072C:YBR297W:YKL005C:YBL098W:YGR116W:YLR085C:YPL139C:YGL244W:YDL004W:YLR418C:YLR277C:YBR279W:YBL008W:YJL081C:YJL103C:YGL070C:YNL199C:YDR045C:YNL215W:YMR270C:YJL148W:YDR206W:YPL011C:YLR403W:YER070W:YJR078W:YER064C:YGR229C:YDL220C:YNL031C:YER141W:YPR065W:YHR167W:YGL013C:YLR384C:YGR099W:YEL055C:YDL002C:YKL144C:YLR266C:YMR223W:YPL042C:YLR039C:YJL115W:YDL164C:YOR290C:YMR219W:YGL066W:YIL046W…	SOH1:SIS2:MAL33:BYE1:BNA4:SPT6:ARP6:UME1:RTF1:ATP16:CDC73:YSH1:PAF1:HIR1:ARP4:GSM1:RPB9:GCR2:RPC11:IES2:RRN9:RPA34:EBS1:TAF3:SFP1:RNR1:BNA2:VHR2:SMI1:CDC13:HHT2:COX15:ROX1:THP2:PDR1:IKI3:TEL2:POL5:NHP10:RPC25:PDR8:UBP8:SSN3:RIC1:ASF1:CDC9:SNF2:ESC1:SGF73:MET30:RVB1:SSL1:BUD32:SAP30:CYR1:NGG1:IES3:STB5:HFI1:ECM23:RXT2:SIN4:NPT1:TAF10:ELP4:BDF1:SSN2:UTP5:HDA3:UTP9:URA8:NPL6:LGE1:GRC3:GON7:CYC8:RSC4…
0-0-0	9892	negative regulation of metabolic process	274 out of 2366 genes, 11.6%	488 out of 5815 genes, 8.4%	1.18246e-09	YKL203C:YKL005C:YOL090W:YGR116W:YAL009W:YPL139C:YDL126C:YGL244W:YEL015W:YLR418C:YBR279W:YBL008W:YNL199C:YCR092C:YDR206W:YOL045W:YKR019C:YBL003C:YDL220C:YPR065W:YGL092W:YMR079W:YBR160W:YLL029W:YOR076C:YPL042C:YNL261W:YLR136C:YNL197C:YJL115W:YDR151C:YKL116C:YLR398C:YLL019C:YDR217C:YMR219W:YMR263W:YLR052W:YDL006W:YJL076W:YBR095C:YNL236W:YGR095C:YOR209C:YKR071C:YDR443C:YPR179C:YHR071W:YML061C:YNL112W…	TOR2:BYE1:MSH2:SPT6:SPO7:UME1:CDC48:RTF1:EDC3:CDC73:PAF1:HIR1:GCR2:MSH3:EBS1:PSK2:IRS4:HTA2:CDC13:ROX1:NUP145:SEC14:CDC28:FRA1:SKI7:SSN3:ORC5:TIS11:WHI3:ASF1:CTH1:PRR1:SKI2:KNS1:RAD9:ESC1:SAP30:IES3:PTC1:NET1:RXT2:SIN4:RRP46:NPT1:DRE2:SSN2:HDA3:PCL5:PIF1:DBP2:SWD3:CYC8:SGS1:GID7:EDC1:DUN1:FUS3:PHO80:RPB7:SAS4:SLN1:YAF9:SPT10:SPT8:MCM1:AHK1:URA2:POP6:DIA2:NFI1:FKH2:HDA2:MOT2:UPS2:RXT3:UBC8:LSM4:AR…
0-0-0	18130	heterocycle biosynthetic process	395 out of 2366 genes, 16.7%	748 out of 5815 genes, 12.9%	1.25895e-09	YGL127C:YKR072C:YBR297W:YKL005C:YBL098W:YGR116W:YLR085C:YPL139C:YGL244W:YDL004W:YLR418C:YLR277C:YBR279W:YBL008W:YJL081C:YJL103C:YGL070C:YNL199C:YDR045C:YNL215W:YMR270C:YJL148W:YDR206W:YPL011C:YLR403W:YER070W:YJR078W:YER064C:YGR229C:YDL220C:YNL031C:YER141W:YPR065W:YHR167W:YGL013C:YLR384C:YGR099W:YEL055C:YDL002C:YKL144C:YLR266C:YMR223W:YPL042C:YLR039C:YJL115W:YDL164C:YOR290C:YMR219W:YGL066W:YIL046W…	SOH1:SIS2:MAL33:BYE1:BNA4:SPT6:ARP6:UME1:RTF1:ATP16:CDC73:YSH1:PAF1:HIR1:ARP4:GSM1:RPB9:GCR2:RPC11:IES2:RRN9:RPA34:EBS1:TAF3:SFP1:RNR1:BNA2:VHR2:SMI1:CDC13:HHT2:COX15:ROX1:THP2:PDR1:IKI3:TEL2:POL5:NHP10:RPC25:PDR8:UBP8:SSN3:RIC1:ASF1:CDC9:SNF2:ESC1:SGF73:MET30:RVB1:SSL1:BUD32:SAP30:CYR1:NGG1:IES3:STB5:HFI1:ECM23:RXT2:SIN4:NPT1:TAF10:ELP4:BDF1:SSN2:UTP5:HDA3:UTP9:URA8:NPL6:LGE1:GRC3:GON7:CYC8:RSC4…
0-0-0	1901362	organic cyclic compound biosynthetic process	413 out of 2366 genes, 17.5%	788 out of 5815 genes, 13.6%	1.45196e-09	YGL127C:YHR007C:YKR072C:YBR297W:YKL005C:YBL098W:YGR116W:YLR085C:YPL139C:YGL244W:YDL004W:YLR418C:YLR277C:YBR279W:YBL008W:YJL081C:YJL103C:YGL070C:YNL199C:YDR045C:YNL215W:YMR270C:YJL148W:YDR206W:YPL011C:YLR403W:YER070W:YJR078W:YER064C:YGR229C:YDL220C:YNL031C:YER141W:YPR065W:YHR167W:YGL013C:YLR384C:YGR099W:YEL055C:YDL002C:YKL144C:YLR266C:YMR223W:YPL042C:YLR039C:YJL115W:YDL164C:YOR290C:YMR219W:YGL066W…	SOH1:ERG11:SIS2:MAL33:BYE1:BNA4:SPT6:ARP6:UME1:RTF1:ATP16:CDC73:YSH1:PAF1:HIR1:ARP4:GSM1:RPB9:GCR2:RPC11:IES2:RRN9:RPA34:EBS1:TAF3:SFP1:RNR1:BNA2:VHR2:SMI1:CDC13:HHT2:COX15:ROX1:THP2:PDR1:IKI3:TEL2:POL5:NHP10:RPC25:PDR8:UBP8:SSN3:RIC1:ASF1:CDC9:SNF2:ESC1:SGF73:MET30:RVB1:SSL1:BUD32:SAP30:CYR1:NGG1:IES3:STB5:HFI1:ECM23:RXT2:SIN4:NPT1:TAF10:ELP4:BDF1:SSN2:UTP5:HDA3:UTP9:URA8:NPL6:LGE1:GRC3:GON7:CYC…
0-0-0	16569	covalent chromatin modification	108 out of 2366 genes, 4.6%	157 out of 5815 genes, 2.7%	1.46645e-09	YKL033W:YLR033W:YDL014W:YDR295C:YJL168C:YLL002W:YIL126W:YKR029C:YDL076C:YAR003W:YLR085C:YDR191W:YPL139C:YNL136W:YGL244W:YLR418C:YPR034W:YBR279W:YOL148C:YBL008W:YBR258C:YJL081C:YER051W:YOL004W:YGR252W:YPR023C:YNL021W:YNL215W:YLR015W:YDR145W:YGR056W:YML041C:YAL054C:YBL006C:YMR236W:YKR017C:YNL030W:YMR231W:YLR385C:YLR321C:YBL032W:YAL011W:YBR215W:YPR085C:YBR081C:YGL194C:YNL097C:YBR160W:YDL074C:YDR303C…	TTI1:RSC58:NOP1:HDA2:SET2:RTT109:STH1:SET3:RXT3:SWD1:ARP6:HST4:UME1:EAF7:RTF1:CDC73:ARP7:PAF1:SPT20:HIR1:SHG1:ARP4:JHD1:SIN3:GCN5:EAF3:HDA1:IES2:BRE2:TAF12:RSC1:VPS71:ACS1:LDB7:TAF9:HEL1:HHF2:PEP5:SWC7:SFH1:HEK2:SWC3:HPC2:ASA1:SPT7:HOS2:PHO23:CDC28:BRE1:RSC3:JHD2:UBP8:LCD1:ASF1:SDC1:HST1:ITC1:HHF1:UME6:SGF73:RVB1:CPR1:TAF14:GLC7:SAP30:NGG1:HOS4:HFI1:RXT2:TAF10:HIR2:ELP4:SGF11:RSC8:RSC6:UTP5:HDA3:…
0-0-0	44699	single-organism process	1319 out of 2366 genes, 55.7%	2916 out of 5815 genes, 50.1%	1.47205e-09	YHR197W:YKL168C:YGL127C:YKL203C:YDR201W:YIL008W:YKL205W:YBR057C:YPR095C:YMR238W:YLL003W:YOL071W:YPL139C:YDL126C:YFL030W:YML028W:YER166W:YGL236C:YDL119C:YCR092C:YIL115C:YHR001W-A:YNL272C:YGL257C:YGL175C:YGR177C:YPL158C:YKR019C:YGL210W:YPL207W:YDR510W:YOR109W:YMR079W:YPL244C:YMR185W:YLR307W:YDL164C:YJR045C:YJR074W:YPR131C:YKR076W:YLR248W:YJL005W:YAL002W:YPR049C:YCR036W:YLR356W:YGL174W:YJL183W:YPL02…	RIX1:KKQ8:SOH1:TOR2:SPC19:URM1:LOS1:MUM2:SYT1:DFG5:SFI1:SDH5:UME1:CDC48:AGX1:TSA1:DNF1:MTO1:HEM25:MSH3:NUP159::SEC2:MNT2:SAE2:ATF2:AIM44:IRS4:YPT32:TYW1:SMT3:INP53:SEC14:HUT1:RTP1:CDA1:CDC9:SSC1:MOG1:NAT3:ECM4:RCK2:CYR1:VPS8:ATG11:RBK1:ATG33:BUD13:MNN11:ECM23:NET1:RXT2:LSG1:CSG2:CBK1:ATG15:BDF1:SAP185:HDA3::SPC110:MLH3:SGS1:DOA4:FUS3:RKI1:TRE2:CKS1:CKA1:ACL4:MCM1:KAP114:MSW1:AGP3:VMA5:RRD1:SAR1:H…
0-0-0	6397	mRNA processing	117 out of 2366 genes, 4.9%	174 out of 5815 genes, 3.0%	1.80248e-09	YKL149C:YOR179C:YER013W:YGR278W:YFR005C:YIR005W:YIR009W:YMR288W:YKL074C:YAL032C:YER112W:YMR061W:YPR045C:YGL244W:YLR430W:YDR243C:YLR418C:YLR277C:YLR424W:YBR279W:YOL148C:YBR119W:YJL087C:YML117W:YOR148C:YDR364C:YGL044C:YKR002W:YPR178W:YDL087C:YGL130W:YBR120C:YOR204W:YDR195W:YGL120C:YPL228W:YDR235W:YDL108W:YLR298C:YOL145C:YDL030W:YOR159C:YML062C:YOL149W:YGR075C:YBR236C:YKL059C:YPR057W:YOR243C:YGR178C…	DBR1:SYC1:PRP22:CWC22:SAD1:IST3:MSL1:HSH155:MUD2:PRP45:LSM4:RNA14:THP3:RTF1:SEN1:PRP28:CDC73:YSH1:SPP382:PAF1:SPT20:MUD1:TRL1:NAB6:SPP2:CDC40:RNA15:PAP1:PRP4:LUC7:CEG1:CBP6:DED1:REF2:PRP43:CET1:PRP42:KIN28:YHC1:CTR9:PRP9:SME1:MFT1:DCP1:PRP38:ABD1:MPE1:BRR1:PUS7:PBP1:CDC28:NRD1:DRN1:AAR2:MSS18:SNM1:RSE1:CTK3:DHH1:MSL5:ISY1:RTT103:CBC2:PAN2:CWC25:THP1:GLC7:YTH1:CEF1:BUD13:CWC24:MRN1:RAI1:SMD1:PRP11…
0-0-0	6259	DNA metabolic process	231 out of 2366 genes, 9.8%	401 out of 5815 genes, 6.9%	2.92418e-09	YHR197W:YGL127C:YDR099W:YKL203C:YNL307C:YOL090W:YDL200C:YBR057C:YAR003W:YLR320W:YOL043C:YDR225W:YOR144C:YGL244W:YJL090C:YOL133W:YML028W:YBR279W:YGL213C:YJL081C:YLR381W:YGL070C:YBL055C:YCR092C:YNL215W:YGR056W:YDR540C:YGL249W:YKL213C:YLR009W:YGL250W:YGL175C:YDR206W:YLR288C:YOR077W:YDL047W:YER070W:YOL095C:YBL003C:YDL102W:YDL220C:YDR182W:YKL045W:YNL031C:YBL032W:YHR167W:YML062C:YGR099W:YOR258W:YGL092W…	RIX1:SOH1:BMH2:TOR2:MCK1:MSH2:MGT1:MUM2:SWD1:MMS22:NTG2:HTA1:ELG1:RTF1:DPB11:HRT1:TSA1:PAF1:SKI8:ARP4:CTF3:RPB9:YBL055C:MSH3:IES2:RSC1:IRC4:ZIP2:DOA1:RLP24:RMR1:SAE2:EBS1:MEC3:RTS2:SIT4:RNR1:HMI1:HTA2:POL3:CDC13:CDC1:PRI2:HHT2:HEK2:THP2:MFT1:TEL2:HNT3:NUP145:CDC28:POL5:NHP10:LCD1:PDS5:ORC5:PSF1:MMS1:CDC9:PDS1:NSE1:RRM3:STM1:CGI121:SNF2:RAD9:MET30:RVB1:SSL1:BUD32:PAN2:GLC7:LYS20:IES3::SLD7:IRC3:OR…
0-0-0	43604	amide biosynthetic process	225 out of 2366 genes, 9.5%	391 out of 5815 genes, 6.7%	6.94142e-09	YLR325C:YOL097C:YJL063C:YOR187W:YBL087C:YDL082W:YDR418W:YKL056C:YKR006C:YLR281C:YBL092W:YGR027C:YCL037C:YGL031C:YOR158W:YBL076C:YDR243C:YMR286W:YHR038W:YGL123W:YBR282W:YNL122C:YLR185W:YMR142C:YLR009W:YNL209W:YOR204W:YJL136C:YML024W:YPL118W:YDL081C:YBL072C:YPL143W:YHR147C:YKL194C:YDL184C:YKL155C:YLR146C:YDL130W:YBR084C-A:YNL137C:YBR189W:YNL040W:YGL107C:YKL138C:YGR271W:YOR076C:YER019W:YLR344W:YBR19…	RPL38:WRS1:MRPL8:TUF1:RPL23A:RPL13A:RPL12B:TMA19:MRPL13:YLR281C:RPL32:RPS25A:SRO9:RPL24A:PET123:ILS1:PRP28:MRPL33:RRF1:RPS2:MRPL27:YNL122C:RPL37A:RPL13B:RLP24:SSB2:DED1:RPS21B:RPS17A:MRP51:RPP1A:RPS8A:RPL33A:MRPL6:MST1:RPL41A:RSM22:SPE4:RPP1B::NAM9:RPS9B:YNL040W:RMD9:MRPL31:SLH1:SKI7:ISC1:RPL26A:RPL21A:RPS27B:RPL20B:NHP2:FMT1:RPS19A:MES1:TIF35:STM1:YAE1:RPL9A:GCD6:LAG1:RSM25:RPL17B:RPL40A:MRPL28:…
0-0-0	6886	intracellular protein transport	250 out of 2366 genes, 10.6%	445 out of 5815 genes, 7.7%	1.34984e-08	YOR357C:YHR197W:YJL050W:YBL079W:YIR005W:YHR108W:YOL009C:YLR148W:YNL131W:YER154W:YKL205W:YGR116W:YPR095C:YJL061W:YDL115C:YLR026C:YDL126C:YML097C:YMR183C:YPL094C:YLR262C:YNR053C:YOL111C:YHR036W:YDL029W:YER166W:YKR014C:YPR024W:YJL010C:YPR133W-A:YDL063C:YGL123W:YLR335W:YIL115C:YBL017C:YOL018C:YGL153W:YKL186C:YNL209W:YDR206W:YML071C:YOR070C:YMR153W:YPR133C:YAL055W:YJL210W:YER006W:YLR347C:YHR167W:YML06…	SNX3:RIX1:MTR4:NUP170:IST3:GGA2:MDM12:PEP3:TOM22:OXA1:LOS1:SPT6:SYT1:NUP82:IWR1:SED5:CDC48:VPS9:SSO2:SEC62:YPT6:NOG2:MDY2:BRL1:ARP2:DNF1:YPT52:YME1:NOP9::SYO1:RPS2:NUP2:NUP159:PEP1:TLG2:PEX14:MTR2:SSB2:EBS1:COG8:GYP1:NUP53:SPN1:PEX22:PEX2:NUG1:KAP95:THP2:MFT1:NUP145:IMP1:VMA3:NMD3:ATG20:RTP1:SRP68:DNF2:RIC1:COS12:DIS3:TIM50:SEC11:RPS19A:SSC1:MOG1:SAM37:VPS63:ACC1:SRP101:LTV1:SGF73:TIM18:NPA3:KAP1…
0-0-0	71824	protein-DNA complex subunit organization	102 out of 2366 genes, 4.3%	150 out of 5815 genes, 2.6%	2.02331e-08	YHR197W:YLR033W:YBL079W:YDR099W:YHR058C:YBR010W:YIL126W:YML098W:YGR116W:YLR085C:YNL206C:YBR195C:YGR186W:YPR034W:YJL194W:YGL213C:YBL008W:YJL081C:YML102W:YOR057W:YKL049C:YGL043W:YDR145W:YGR056W:YML041C:YNL059C:YPL011C:YBL006C:YBR090C-A:YMR236W:YDL139C:YIR023W:YPR133C:YLR321C:YJR140C:YAL011W:YBR215W:YER022W:YCR020W-B:YBR160W:YDL002C:YNR010W:YDR303C:YER159C:YNL261W:YDR520C:YML114C:YML015C:YJL115W:YBR…	RIX1:RSC58:NUP170:BMH2:MED6:HHT1:STH1:TAF13:SPT6:ARP6:RTT106:MSI1:TFG1:ARP7:CDC6:SKI8:HIR1:ARP4:CAC2:SGT1:CSE4:DST1:TAF12:RSC1:VPS71:ARP5:TAF3:LDB7::TAF9:SCM3:DAL81:SPN1:SFH1:HIR3:SWC3:HPC2:SRB4::CDC28:NHP10:CSE2:RSC3:BUR6:ORC5:URC2:TAF8:TAF11:ASF1:HHF1:SNF2:MCM2:RVB1:CTF13:TAF14:LYS20:IES1:IES3:SUA7:MCM5:SIN4:SRB2:ORC3:TFC7:TAF10:HIR2:RLF2:NOC3:NCB2:RSC8:RSC6:RAD57:PGD1:NPL6:VPS75:RSC2:SWR1:CYC8…
0-0-0	6403	RNA localization	105 out of 2366 genes, 4.4%	156 out of 5815 genes, 2.7%	2.63496e-08	YLL013C:YHR197W:YJL050W:YFR002W:YBL079W:YNL079C:YIR005W:YKL205W:YGR116W:YJL061W:YGL171W:YLR048W:YNR053C:YHR036W:YJL010C:YAR002W:YPL169C:YGL123W:YLR335W:YIL115C:YDL116W:YKL186C:YNL209W:YML103C:YDR206W:YPL093W:YIL040W:YCR035C:YMR153W:YPR133C:YER006W:YLR347C:YBL032W:YHR167W:YML062C:YLR064W:YPL226W:YGL092W:YLL024C:YCR073W-A:YLR074C:YHR170W:YNL232W:YOL021C:YOL121C:YJR074W:YML031W:YPL239W:YDL160C:YGL06…	PUF3:RIX1:MTR4:NIC96:NUP170:TPM1:IST3:LOS1:SPT6:NUP82:ROK1:RPS0B:NOG2:BRL1:NOP9:NUP60:MEX67:RPS2:NUP2:NUP159:NUP84:MTR2:SSB2:NUP188:EBS1:NOG1:APQ12:RRP43:NUP53:SPN1:NUG1:KAP95:HEK2:THP2:MFT1:PER33:NEW1:NUP145:SSA2::BUD20:NMD3:CSL4:DIS3:RPS19A:MOG1:NDC1:YAR1:DHH1:SGF73:ENP1:LTV1:CBC2:SSD1:THP1:RPL40A:BUD13:NUP157:TIF6:YRB2:NOP53:BFR1:RSP5:LSG1:SIS1:NUP42:YRA1:ZUO1:STO1:NUP133:YRB1:RPS0A:ARB1:RPS28…
0-0-0	48523	negative regulation of cellular process	299 out of 2366 genes, 12.6%	552 out of 5815 genes, 9.5%	3.36646e-08	YKL203C:YKL005C:YOL090W:YGR116W:YBR057C:YAL009W:YPL139C:YDL126C:YGL244W:YJL090C:YLR418C:YML028W:YBR279W:YBL008W:YLR381W:YNL199C:YCR092C:YDR206W:YOL045W:YKR019C:YBL051C:YBL003C:YDL194W:YDL220C:YNL031C:YPR065W:YGL092W:YMR079W:YLR361C:YBR160W:YLL029W:YPL042C:YNL261W:YLR136C:YNL197C:YJL115W:YDR151C:YDR113C:YKL116C:YLL019C:YDR217C:YMR219W:YMR263W:YLR052W:YDL006W:YAL047C:YJL076W:YBR095C:YNL236W:YOR209C…	TOR2:BYE1:MSH2:SPT6:MUM2:SPO7:UME1:CDC48:RTF1:DPB11:CDC73:TSA1:PAF1:HIR1:CTF3:GCR2:MSH3:EBS1:PSK2:IRS4:PIN4:HTA2:SNF3:CDC13:HHT2:ROX1:NUP145:SEC14:DCR2:CDC28:FRA1:SSN3:ORC5:TIS11:WHI3:ASF1:CTH1:PDS1:PRR1:KNS1:RAD9:ESC1:SAP30:IES3:PTC1:SPC72:NET1:RXT2:SIN4:NPT1:DRE2:BDF1:SSN2:CDC14:HDA3:PCL5:PIF1:CTF19:SWD3:CYC8:GCD1:SGS1:GID7:DUN1:FUS3:PHO80:SAS4:SLN1:PDR16:YAF9:SPT10:SPT8:MCM1:AHK1:URA2:RAD17:DI…
0-0-0	71702	organic substance transport	434 out of 2366 genes, 18.3%	851 out of 5815 genes, 14.6%	7.59449e-08	YOR357C:YHR197W:YDR135C:YOR223W:YGR257C:YIR005W:YLR148W:YKL205W:YGR116W:YDR185C:YPR095C:YDL115C:YDL126C:YPL094C:YNR049C:YAR002C-A:YFL043C:YNR053C:YOL111C:YDL029W:YHR162W:YER166W:YKR014C:YCR027C:YJL010C:YDL063C:YOL138C:YGL123W:YDL119C:YIL115C:YNL272C:YOL018C:YOR326W:YDR206W:YPL221W:YJL212C:YGL210W:YMR153W:YAL055W:YDL194W:YER006W:YHR167W:YLR384C:YGL092W:YOR109W:YGL219C:YMR079W:YMR150C:YEL027W:YKL05…	SNX3:RIX1:YCF1:DSC3:MTM1:IST3:PEP3:LOS1:SPT6:UPS3:SYT1:IWR1:CDC48:SEC62:MSO1::LAM5:NOG2:MDY2:ARP2:MPC2:DNF1:YPT52:RHB1:NOP9:SYO1:RTC1:RPS2:HEM25:NUP159:SEC2:TLG2:MYO2:EBS1:FLC1:OPT1:YPT32:NUP53:PEX22:SNF3:NUG1:THP2:IKI3:NUP145:INP53:MDM34:SEC14:IMP1:VMA3::HUT1:SEC22:NMD3:RTP1:SRP68:FLC2:RIC1:COS12:SEC10:SEC11:RPS19A:SSC1:NDC1:MOG1:TPN1:POR1:SEC16:SRP101:SGF73:MUP3:KAP122:BOS1:RPL40A:VPS8:ATG11:TI…
0-0-0	70727	cellular macromolecule localization	312 out of 2366 genes, 13.2%	583 out of 5815 genes, 10.0%	7.78652e-08	YOR357C:YHR197W:YNL079C:YIR005W:YGL020C:YLR148W:YKL205W:YGR116W:YPR095C:YDL115C:YDL126C:YPL094C:YAR002C-A:YNR053C:YOL111C:YDL029W:YER166W:YKR014C:YJL010C:YDL063C:YGL123W:YIL115C:YOL018C:YDR206W:YPL158C:YMR153W:YAL055W:YER006W:YHR167W:YGR099W:YGL092W:YMR079W:YMR150C:YEL027W:YBR160W:YHR170W:YMR185W:YPL243W:YLR039C:YGL263W:YIR022W:YOL121C:YJR045C:YJR074W:YPL085W:YDR292C:YGL066W:YGL016W:YLR078C:YIL14…	SNX3:RIX1:TPM1:IST3:GET1:PEP3:LOS1:SPT6:SYT1:IWR1:CDC48:SEC62::NOG2:MDY2:ARP2:DNF1:YPT52:NOP9:SYO1:RPS2:NUP159:TLG2:EBS1:AIM44:NUP53:PEX22:NUG1:THP2:TEL2:NUP145:SEC14:IMP1:VMA3:CDC28:NMD3:RTP1:SRP68:RIC1:COS12:SEC11:RPS19A:SSC1:MOG1:SEC16:SRP101:SGF73:KAP122:BOS1:RPL40A:VPS8:ATG11:BUD13:GPN2:TRE1:MGR2:SEC63:KAR2:STI1:LSG1:MUK1:ARB1:YPP1:MON2:SEC61:RPS26B:MGE1:SDA1:RPL40B:SDS22:CTF19:KAP120::PEX9:…
0-0-0	34613	cellular protein localization	303 out of 2366 genes, 12.8%	565 out of 5815 genes, 9.7%	1.15273e-07	YOR357C:YHR197W:YIR005W:YGL020C:YLR148W:YKL205W:YGR116W:YPR095C:YDL115C:YDL126C:YPL094C:YAR002C-A:YNR053C:YOL111C:YDL029W:YER166W:YKR014C:YJL010C:YDL063C:YGL123W:YIL115C:YOL018C:YDR206W:YPL158C:YMR153W:YAL055W:YER006W:YHR167W:YGR099W:YGL092W:YMR079W:YMR150C:YEL027W:YBR160W:YHR170W:YMR185W:YPL243W:YLR039C:YGL263W:YIR022W:YOL121C:YJR045C:YJR074W:YPL085W:YDR292C:YGL066W:YGL016W:YLR078C:YIL148W:YAL00…	SNX3:RIX1:IST3:GET1:PEP3:LOS1:SPT6:SYT1:IWR1:CDC48:SEC62::NOG2:MDY2:ARP2:DNF1:YPT52:NOP9:SYO1:RPS2:NUP159:TLG2:EBS1:AIM44:NUP53:PEX22:NUG1:THP2:TEL2:NUP145:SEC14:IMP1:VMA3:CDC28:NMD3:RTP1:SRP68:RIC1:COS12:SEC11:RPS19A:SSC1:MOG1:SEC16:SRP101:SGF73:KAP122:BOS1:RPL40A:VPS8:ATG11:BUD13:GPN2:TRE1:MGR2:SEC63:KAR2:STI1:LSG1:MUK1:ARB1:YPP1:MON2:SEC61:RPS26B:MGE1:SDA1:RPL40B:SDS22:CTF19:KAP120::PEX9:PAM17…
0-0-0	50658	RNA transport	96 out of 2366 genes, 4.1%	142 out of 5815 genes, 2.4%	1.43691e-07	YHR197W:YJL050W:YFR002W:YBL079W:YIR005W:YKL205W:YGR116W:YJL061W:YLR048W:YNR053C:YHR036W:YJL010C:YAR002W:YPL169C:YGL123W:YLR335W:YIL115C:YDL116W:YKL186C:YNL209W:YML103C:YDR206W:YPL093W:YIL040W:YCR035C:YMR153W:YPR133C:YER006W:YLR347C:YBL032W:YHR167W:YML062C:YLR064W:YPL226W:YGL092W:YLL024C:YCR073W-A:YLR074C:YHR170W:YNL232W:YOL021C:YOL121C:YJR074W:YML031W:YPL239W:YDL160C:YGL066W:YBR247C:YKL143W:YPL17…	RIX1:MTR4:NIC96:NUP170:IST3:LOS1:SPT6:NUP82:RPS0B:NOG2:BRL1:NOP9:NUP60:MEX67:RPS2:NUP2:NUP159:NUP84:MTR2:SSB2:NUP188:EBS1:NOG1:APQ12:RRP43:NUP53:SPN1:NUG1:KAP95:HEK2:THP2:MFT1:PER33:NEW1:NUP145:SSA2::BUD20:NMD3:CSL4:DIS3:RPS19A:MOG1:NDC1:YAR1:DHH1:SGF73:ENP1:LTV1:CBC2:THP1:RPL40A:BUD13:NUP157:TIF6:YRB2:NOP53:RSP5:LSG1:SIS1:NUP42:YRA1:ZUO1:STO1:NUP133:YRB1:RPS0A:ARB1:RPS28B:GLE1:RLI1:ECM1:POM34:MS…
0-0-0	51236	establishment of RNA localization	96 out of 2366 genes, 4.1%	142 out of 5815 genes, 2.4%	1.43691e-07	YHR197W:YJL050W:YFR002W:YBL079W:YIR005W:YKL205W:YGR116W:YJL061W:YLR048W:YNR053C:YHR036W:YJL010C:YAR002W:YPL169C:YGL123W:YLR335W:YIL115C:YDL116W:YKL186C:YNL209W:YML103C:YDR206W:YPL093W:YIL040W:YCR035C:YMR153W:YPR133C:YER006W:YLR347C:YBL032W:YHR167W:YML062C:YLR064W:YPL226W:YGL092W:YLL024C:YCR073W-A:YLR074C:YHR170W:YNL232W:YOL021C:YOL121C:YJR074W:YML031W:YPL239W:YDL160C:YGL066W:YBR247C:YKL143W:YPL17…	RIX1:MTR4:NIC96:NUP170:IST3:LOS1:SPT6:NUP82:RPS0B:NOG2:BRL1:NOP9:NUP60:MEX67:RPS2:NUP2:NUP159:NUP84:MTR2:SSB2:NUP188:EBS1:NOG1:APQ12:RRP43:NUP53:SPN1:NUG1:KAP95:HEK2:THP2:MFT1:PER33:NEW1:NUP145:SSA2::BUD20:NMD3:CSL4:DIS3:RPS19A:MOG1:NDC1:YAR1:DHH1:SGF73:ENP1:LTV1:CBC2:THP1:RPL40A:BUD13:NUP157:TIF6:YRB2:NOP53:RSP5:LSG1:SIS1:NUP42:YRA1:ZUO1:STO1:NUP133:YRB1:RPS0A:ARB1:RPS28B:GLE1:RLI1:ECM1:POM34:MS…
0-0-0	50657	nucleic acid transport	97 out of 2366 genes, 4.1%	144 out of 5815 genes, 2.5%	1.56532e-07	YHR197W:YJL050W:YFR002W:YBL079W:YIR005W:YKL205W:YGR116W:YJL061W:YLR048W:YNR053C:YHR036W:YJL010C:YAR002W:YPL169C:YGL123W:YLR335W:YIL115C:YDL116W:YKL186C:YNL209W:YML103C:YDR206W:YPL093W:YIL040W:YCR035C:YMR153W:YPR133C:YER006W:YLR347C:YBL032W:YHR167W:YML062C:YLR064W:YPL226W:YGL092W:YLL024C:YCR073W-A:YLR074C:YHR170W:YNL232W:YOL021C:YOL121C:YJR074W:YML031W:YPL239W:YNL055C:YDL160C:YGL066W:YBR247C:YKL14…	RIX1:MTR4:NIC96:NUP170:IST3:LOS1:SPT6:NUP82:RPS0B:NOG2:BRL1:NOP9:NUP60:MEX67:RPS2:NUP2:NUP159:NUP84:MTR2:SSB2:NUP188:EBS1:NOG1:APQ12:RRP43:NUP53:SPN1:NUG1:KAP95:HEK2:THP2:MFT1:PER33:NEW1:NUP145:SSA2::BUD20:NMD3:CSL4:DIS3:RPS19A:MOG1:NDC1:YAR1:POR1:DHH1:SGF73:ENP1:LTV1:CBC2:THP1:RPL40A:BUD13:NUP157:TIF6:YRB2:NOP53:RSP5:LSG1:SIS1:NUP42:YRA1:ZUO1:STO1:NUP133:YRB1:RPS0A:ARB1:RPS28B:GLE1:RLI1:ECM1:POM…
0-0-0	7049	cell cycle	351 out of 2366 genes, 14.8%	671 out of 5815 genes, 11.5%	1.74504e-07	YHR197W:YGL127C:YKL203C:YDR201W:YLR319C:YOL090W:YGR116W:YBR057C:YLR320W:YLL003W:YOL071W:YER167W:YPL139C:YDL126C:YJL090C:YNR049C:YDL029W:YOL133W:YBR279W:YOR057W:YLR381W:YJL037W:YPR111W:YCR092C:YGL249W:YOR326W:YGL175C:YFR048W:YAL025C:YDL047W:YPL233W:YPL158C:YBL051C:YMR153W:YDL220C:YNL031C:YBR023C:YDR510W:YMR079W:YLR361C:YBR160W:YLR307W:YMR076C:YPL042C:YNL261W:YGL061C:YKR037C:YMR117C:YNL197C:YDL164C…	RIX1:SOH1:TOR2:SPC19:BUD6:MSH2:SPT6:MUM2:MMS22:SFI1:SDH5:BCK2:UME1:CDC48:DPB11:MSO1:ARP2:HRT1:PAF1:SGT1:CTF3:IRC18:DBF20:MSH3:ZIP2:MYO2:SAE2:RMD8:MAK16:SIT4:NSL1:AIM44:PIN4:NUP53:CDC13:HHT2:CHS3:SMT3:SEC14:DCR2:CDC28:CDA1:PDS5:SSN3:ORC5:DUO1:SPC34:SPC24:WHI3:CDC9:PDS1:NDC1:SYP1:RAD9:MET30:BUD32:RRT12:BUD13:GPN2:SPC72:NET1:NNF1:SLD7:ATC1:LSG1:PTK2:MSC6:BUD31:SAP185:CDC14:RAD57:CDC4:PCL5:SDA1:LGE1:…
0-0-0	10605	negative regulation of macromolecule metabolic process	251 out of 2366 genes, 10.6%	456 out of 5815 genes, 7.8%	2.23527e-07	YLL013C:YJL050W:YLR363C:YNL016W:YBL079W:YDR099W:YJL168C:YHL020C:YKL005C:YOL090W:YPL031C:YGR116W:YAR003W:YDR225W:YOR144C:YNL206C:YPL139C:YDL126C:YGL244W:YEL015W:YDR162C:YLR418C:YBR279W:YGL213C:YBL008W:YNL199C:YCR092C:YLR335W:YPR129W:YGR233C:YDR206W:YOL045W:YLR288C:YKR019C:YIR018W:YBL003C:YDL220C:YPR065W:YPR119W:YGL092W:YNL097C:YBR160W:YNL251C:YLL029W:YOL135C:YOR076C:YPL042C:YNL261W:YJL157C:YLR136C…	PUF3:MTR4:NMD4:PUB1:NUP170:BMH2:SET2:OPI1:BYE1:MSH2:PHO85:SPT6:SWD1:HTA1:ELG1:RTT106:UME1:CDC48:RTF1:EDC3:NBP2:CDC73:PAF1:SKI8:HIR1:GCR2:MSH3:NUP2:SCD6:PHO81:EBS1:PSK2:MEC3:IRS4:YAP5:HTA2:CDC13:ROX1:CLB2:NUP145:PHO23:CDC28:NRD1:FRA1:MED7:SKI7:SSN3:ORC5:FAR1:TIS11:DIG1:DIS3:WHI3:SDC1:ASF1:CTH1:PRR1:SKI2:RRM3:PHB2:KNS1:DHH1:YPI1:RAD9:ESC1:UME6:CBC2:POP3:PAN2:GLC7:SAP30:RNT1:IES3:PTC1:RAI1:NET1:RXT2…
0-0-0	10629	negative regulation of gene expression	209 out of 2366 genes, 8.8%	369 out of 5815 genes, 6.3%	3.42881e-07	YLL013C:YJL050W:YLR363C:YNL016W:YBL079W:YJL168C:YHL020C:YKL005C:YOL090W:YPL031C:YGR116W:YAR003W:YDR225W:YNL206C:YPL139C:YGL244W:YEL015W:YBR279W:YGL213C:YBL008W:YNL199C:YLR335W:YPR129W:YDR206W:YOL045W:YLR288C:YKR019C:YIR018W:YBL003C:YPR065W:YGL092W:YNL097C:YBR160W:YNL251C:YLL029W:YOL135C:YOR076C:YPL042C:YNL261W:YLR136C:YPL049C:YOL021C:YNL197C:YDR469W:YJL115W:YDR151C:YKL116C:YLR398C:YLL019C:YDL160C…	PUF3:MTR4:NMD4:PUB1:NUP170:SET2:OPI1:BYE1:MSH2:PHO85:SPT6:SWD1:HTA1:RTT106:UME1:RTF1:EDC3:PAF1:SKI8:HIR1:GCR2:NUP2:SCD6:EBS1:PSK2:MEC3:IRS4:YAP5:HTA2:ROX1:NUP145:PHO23:CDC28:NRD1:FRA1:MED7:SKI7:SSN3:ORC5:TIS11:DIG1:DIS3:WHI3:SDC1:ASF1:CTH1:PRR1:SKI2:KNS1:DHH1:ESC1:UME6:CBC2:POP3:PAN2:GLC7:SAP30:RNT1:IES3:RAI1:NET1:RXT2:SIN4:RRP46:HBS1:RKR1:NPT1:ORC3:STO1:HIR2:GTR1:SSN2:PGD1:HDA3::SPP1:DBP2:SWD3:M…
0-0-0	6974	cellular response to DNA damage stimulus	178 out of 2366 genes, 7.5%	305 out of 5815 genes, 5.2%	3.44157e-07	YGL127C:YDR099W:YKL203C:YNL307C:YOL090W:YDL200C:YPL031C:YLR320W:YOL043C:YDR225W:YOR144C:YGL244W:YNL127W:YJL090C:YOL133W:YML028W:YBR279W:YJL081C:YGL070C:YCR092C:YNL215W:YNL201C:YGR056W:YKL213C:YLR009W:YGL175C:YLR288C:YOR077W:YDL047W:YOL095C:YBL051C:YLR183C:YBL003C:YDL102W:YDR182W:YKL045W:YNL031C:YOR258W:YGL092W:YBR160W:YDL002C:YDR499W:YMR076C:YDR013W:YPR164W:YDR113C:YDL164C:YLR007W:YHR031C:YOR290C…	SOH1:BMH2:TOR2:MCK1:MSH2:MGT1:PHO85:MMS22:NTG2:HTA1:ELG1:RTF1:FAR11:DPB11:HRT1:TSA1:PAF1:ARP4:RPB9:MSH3:IES2:PSY2:RSC1:DOA1:RLP24:SAE2:MEC3:RTS2:SIT4:HMI1:PIN4:TOS4:HTA2:POL3:CDC1:PRI2:HHT2:HNT3:NUP145:CDC28:NHP10:LCD1:PDS5:PSF1:MMS1:PDS1:CDC9:NSE1:RRM3:SNF2:RAD9:RTT103:RVB1:SSL1:PAN2:LYS20:GLC7:XRS2:BDF1:TFB1:RAD57:NPL6:DCC1:PIF1:EAF6:MLH3:SGS1:DUN1:TAH11:EXO1:RPO21:MUS81:RAD55:CKA1:YAF9:RAD51:S…
0-0-0	48518	positive regulation of biological process	314 out of 2366 genes, 13.3%	594 out of 5815 genes, 10.2%	4.55551e-07	YDL190C:YKL203C:YOR181W:YDR201W:YLR319C:YGR116W:YPR095C:YAL009W:YOL071W:YER167W:YPL139C:YDL126C:YNR035C:YGL244W:YJL090C:YEL015W:YLR418C:YDL029W:YBR279W:YER174C:YJL103C:YOL138C:YGL123W:YNL199C:YGL249W:YBR120C:YKR055W:YLR403W:YMR153W:YAL055W:YGL013C:YDL130W:YGL092W:YLR361C:YBR160W:YLR266C:YPL042C:YGL061C:YKR037C:YJL115W:YJR045C:YOR290C:YDR217C:YMR219W:YGL066W:YGR262C:YMR263W:YPR049C:YPL021W:YBR095C…	UFD2:TOR2:LAS17:SPC19:BUD6:SPT6:SYT1:SPO7:SDH5:BCK2:UME1:CDC48:ARC35:RTF1:DPB11:EDC3:CDC73:ARP2:PAF1:GRX4:GSM1:RTC1:RPS2:GCR2:ZIP2:CBP6:RHO4:SFP1:NUP53:PEX22:PDR1:RPP1B:NUP145:DCR2:CDC28:PDR8:SSN3:DUO1:SPC34:ASF1:SSC1:SNF2:RAD9:ESC1:SGF73:BUD32:SAP30:ATG11:ECM23:RXT2:SIN4:ARC18:BDF1:CLG1:SSN2:UTP5:CDC14:UTP9:SDA1:GON7:CYC8:EDC1:FUS3:RPB7:CKS1:FZF1:NDI1:YRR1:SPT8:MCM1:AHK1:RTG3:SPA2:NFI1:SNT1:PAN5…
0-0-0	43603	cellular amide metabolic process	247 out of 2366 genes, 10.4%	450 out of 5815 genes, 7.7%	4.73156e-07	YLR325C:YOL097C:YDR135C:YJL063C:YOR187W:YBL087C:YDL082W:YDR418W:YKL056C:YKR006C:YLR281C:YBL092W:YGR027C:YCL037C:YGL031C:YOR158W:YBL076C:YDR243C:YMR286W:YHR038W:YGL123W:YPL103C:YBR282W:YNL122C:YLR185W:YMR142C:YLR009W:YNL209W:YOR204W:YJL136C:YML024W:YPL118W:YDL081C:YBL072C:YDR321W:YPL143W:YHR147C:YKL194C:YDL184C:YKL155C:YLR146C:YDL130W:YBR084C-A:YNL137C:YBR189W:YMR150C:YNL040W:YPL023C:YDL007W:YGL10…	RPL38:WRS1:YCF1:MRPL8:TUF1:RPL23A:RPL13A:RPL12B:TMA19:MRPL13:YLR281C:RPL32:RPS25A:SRO9:RPL24A:PET123:ILS1:PRP28:MRPL33:RRF1:RPS2:FMP30:MRPL27:YNL122C:RPL37A:RPL13B:RLP24:SSB2:DED1:RPS21B:RPS17A:MRP51:RPP1A:RPS8A:ASP1:RPL33A:MRPL6:MST1:RPL41A:RSM22:SPE4:RPP1B::NAM9:RPS9B:IMP1:YNL040W:MET12:RPT2:RMD9:MRPL31:SLH1:SKI7:ISC1:RPL26A:RPL21A:RPS27B:RPL20B:NHP2:SEC11:FMT1:RPS19A:DUG3:MES1:TIF35:STM1:YAE1:…
0-0-0	8033	tRNA processing	83 out of 2366 genes, 3.5%	120 out of 5815 genes, 2.1%	5.12754e-07	YGL243W:YGR169C:YNL221C:YDL014W:YOR226C:YIL008W:YOL093W:YKL205W:YIR015W:YER112W:YKL027W:YLR430W:YNL062C:YER168C:YAR008W:YMR087W:YOL124C:YGL236C:YCL017C:YJL087C:YJL125C:YDL104C:YNL292W:YGL130W:YOR335C:YBL018C:YBL024W:YDL047W:YBR167C:YPL207W:YHR070W:YGL232W:YLR384C:YNR015W:YOR243C:YGR200C:YNL132W:YOR251C:YKR028W:YNL251C:YOL102C:YKL110C:YMR059W:YBL013W:YDR478W:YHR187W:YIL003W:YML036W:YPL157W:YNR046W…	TAD1:PUS6:POP1:NOP1:ISU2:URM1:TRM10:LOS1:RPR2:LSM4:TCD2:SEN1:GCD10:CCA1:SEN34:YMR087W:TRM11:MTO1:NFS1:TRL1:GCD14:QRI7:PUS4:CEG1:ALA1:POP8:NCL1:SIT4:POP7:TYW1:TRM5:TAN1:IKI3:SMM1:PUS7:ELP2:KRE33:TUM1:SAP190:NRD1:TPT1:KTI12:SEN15:FMT1:SNM1:IKI1:CFD1:CGI121:TGS1:TRM112:RPP1:BUD32:RTT10:POP3:NCS2:TRZ1:TRM1:PTC1:SUA5:TAD3:DEG1:ELP4:LSM6:SAP185:TRM7:UBA4:GON7:SWM2::RPM2:LSM8:TRM9:TCD1:POP4:STP1:PUS1:TR…
0-0-0	51641	cellular localization	412 out of 2366 genes, 17.4%	811 out of 5815 genes, 13.9%	5.678e-07	YOR357C:YHR197W:YDR388W:YNL079C:YIR005W:YOR181W:YDR201W:YGL020C:YLR148W:YKL205W:YGR116W:YPR095C:YDL115C:YDL126C:YNR035C:YPL094C:YAR002C-A:YFL043C:YNR053C:YOL111C:YDL029W:YHR162W:YER166W:YKR014C:YCR027C:YJL010C:YDL063C:YGL123W:YIL115C:YOL018C:YOR326W:YDR206W:YPL158C:YGL210W:YMR153W:YAL055W:YDL220C:YER006W:YHR167W:YGR099W:YGL092W:YGL219C:YMR079W:YMR150C:YEL027W:YBR160W:YLR268W:YHR170W:YMR185W:YPL24…	SNX3:RIX1:RVS167:TPM1:IST3:LAS17:SPC19:GET1:PEP3:LOS1:SPT6:SYT1:IWR1:CDC48:ARC35:SEC62::LAM5:NOG2:MDY2:ARP2:MPC2:DNF1:YPT52:RHB1:NOP9:SYO1:RPS2:NUP159:TLG2:MYO2:EBS1:AIM44:YPT32:NUP53:PEX22:CDC13:NUG1:THP2:TEL2:NUP145:MDM34:SEC14:IMP1:VMA3:CDC28:SEC22:NMD3:RTP1:SRP68:DUO1:RIC1:COS12:SEC10:SEC11:RPS19A:SSC1:NDC1:MOG1:NAT3:ESC1:SEC16:SRP101:SGF73:KAP122:BOS1:RPL40A:VPS8:ATG11:BUD13:PTC1:GPN2:SPC72:…
0-0-0	6338	chromatin remodeling	61 out of 2366 genes, 2.6%	81 out of 5815 genes, 1.4%	5.75791e-07	YHL025W:YJL115W:YLR033W:YGL133W:YNL068C:YBL079W:YLR442C:YOR290C:YDR207C:YFR013W:YIL126W:YDR190C:YPL129W:YFL013C:YGR116W:YLR085C:YLR052W:YNL206C:YPL016W:YPL184C:YPR034W:YJL176C:YGL048C:YJL081C:YLR399C:YGR252W:YPR023C:YFR037C:YCR052W:YER030W:YNL215W:YMR091C:YGR056W:YML041C:YKL062W:YLR357W:YDR334W:YNL059C:YBL006C:YBR090C-A:YBR112C:YOL012C:YKR008W:YGL163C:YLR385C:YBR245C:YMR127C:YLR321C:YAL011W:YNL10…	SNF6:ASF1:RSC58:ITC1:FKH2:NUP170:SIR3:SNF2:UME6:IOC3:STH1:RVB1:TAF14:IES1:SPT6:ARP6:IES3:RTT106:SWI1:MRN1:ARP7:SWI3:RPT6:ARP4:BDF1:GCN5:EAF3:RSC8:RSC6:CHZ1:IES2:NPL6:RSC1:VPS71:MSN4:RSC2:SWR1:ARP5:LDB7::CYC8:HTZ1:RSC4:RAD54:SWC7:ISW1:SAS2:SFH1:SWC3:YAF9::PHO4:ARP8:PHO2:NHP6A:NHP10:RSC3:SWC5:IES6:TOP1:IOC2
0-0-0	48522	positive regulation of cellular process	307 out of 2366 genes, 13.0%	580 out of 5815 genes, 10.0%	6.24418e-07	YDL190C:YKL203C:YOR181W:YDR201W:YLR319C:YGR116W:YPR095C:YAL009W:YOL071W:YPL139C:YDL126C:YNR035C:YGL244W:YJL090C:YEL015W:YLR418C:YDL029W:YBR279W:YER174C:YJL103C:YOL138C:YGL123W:YNL199C:YGL249W:YBR120C:YKR055W:YLR403W:YMR153W:YAL055W:YGL013C:YDL130W:YGL092W:YLR361C:YBR160W:YLR266C:YPL042C:YGL061C:YKR037C:YJL115W:YJR045C:YOR290C:YDR217C:YGL066W:YGR262C:YMR263W:YPR049C:YPL021W:YBR095C:YNL236W:YLR370C…	UFD2:TOR2:LAS17:SPC19:BUD6:SPT6:SYT1:SPO7:SDH5:UME1:CDC48:ARC35:RTF1:DPB11:EDC3:CDC73:ARP2:PAF1:GRX4:GSM1:RTC1:RPS2:GCR2:ZIP2:CBP6:RHO4:SFP1:NUP53:PEX22:PDR1:RPP1B:NUP145:DCR2:CDC28:PDR8:SSN3:DUO1:SPC34:ASF1:SSC1:SNF2:RAD9:SGF73:BUD32:SAP30:ATG11:ECM23:RXT2:SIN4:ARC18:BDF1:CLG1:SSN2:UTP5:CDC14:UTP9:SDA1:GON7:CYC8:EDC1:RPB7:CKS1:FZF1:NDI1:YRR1:SPT8:MCM1:AHK1:RTG3:SPA2:SNT1:PAN5:VPS34:UTP4:FKH2:GLN…
0-0-0	32268	regulation of cellular protein metabolic process	182 out of 2366 genes, 7.7%	315 out of 5815 genes, 5.4%	6.67387e-07	YDL190C:YDR099W:YJL168C:YLR281C:YGR116W:YDL126C:YGL244W:YJL090C:YBL076C:YDR162C:YLR418C:YBR279W:YER174C:YGL123W:YPR129W:YGR233C:YGL249W:YBR120C:YNL209W:YDR206W:YOL045W:YLR421C:YDL081C:YMR153W:YAL055W:YOL145C:YLR347C:YBL032W:YDL130W:YGL116W:YNL137C:YPR119W:YBR189W:YJR076C:YNL040W:YDL007W:YGR271W:YOR076C:YJL157C:YLR136C:YNL197C:YJL115W:YDR151C:YLR398C:YGR231C:YLR150W:YDL160C:YFR003C:YDR211W:YGL003C…	UFD2:BMH2:SET2:YLR281C:SPT6:CDC48:RTF1:DPB11:ILS1:NBP2:CDC73:PAF1:GRX4:RPS2:SCD6:PHO81:ZIP2:CBP6:SSB2:EBS1:PSK2:RPN13:RPP1A:NUP53:PEX22:CTR9:KAP95:HEK2:RPP1B:CDC20:NAM9:CLB2:RPS9B:CDC11:YNL040W:RPT2:SLH1:SKI7:FAR1:TIS11:WHI3:ASF1:CTH1:SKI2:PHB2:STM1:DHH1:YPI1:GCD6:CDH1:GLC7:RNT1:ATG11:PTC1:MRN1:BUR2:HBS1:RKR1:RSP5:STO1:CLG1:PIL1:GIP4:PCL5:TIF2:MSS51:LEO1:GCD1:EDC1:FUS3:PHO80:RPB7:SLN1:CKS1:CLN1:G…
0-0-0	51246	regulation of protein metabolic process	184 out of 2366 genes, 7.8%	320 out of 5815 genes, 5.5%	9.14997e-07	YDL190C:YDR099W:YJL168C:YLR281C:YGR116W:YDL126C:YGL244W:YJL090C:YBL076C:YDR162C:YLR418C:YBR279W:YER174C:YGL123W:YPR129W:YGR233C:YGL249W:YBR120C:YNL209W:YDR206W:YOL045W:YLR421C:YDL081C:YMR153W:YAL055W:YOL145C:YLR347C:YBL032W:YDL130W:YGL116W:YNL137C:YPR119W:YBR189W:YIL075C:YJR076C:YNL040W:YDL007W:YGR271W:YOR076C:YJL157C:YLR136C:YNL197C:YJL115W:YDR151C:YLR398C:YGR231C:YLR150W:YDL160C:YFR003C:YDR211W…	UFD2:BMH2:SET2:YLR281C:SPT6:CDC48:RTF1:DPB11:ILS1:NBP2:CDC73:PAF1:GRX4:RPS2:SCD6:PHO81:ZIP2:CBP6:SSB2:EBS1:PSK2:RPN13:RPP1A:NUP53:PEX22:CTR9:KAP95:HEK2:RPP1B:CDC20:NAM9:CLB2:RPS9B:RPN2:CDC11:YNL040W:RPT2:SLH1:SKI7:FAR1:TIS11:WHI3:ASF1:CTH1:SKI2:PHB2:STM1:DHH1:YPI1:GCD6:CDH1:GLC7:RNT1:ATG11:PTC1:MRN1:BUR2:HBS1:RKR1:RSP5:STO1:CLG1:PIL1:GIP4:PCL5:TIF2:MSS51:LEO1:GCD1:EDC1:FUS3:PHO80:RPB7:SLN1:CKS1:C…
0-0-0	6913	nucleocytoplasmic transport	90 out of 2366 genes, 3.8%	134 out of 5815 genes, 2.3%	1.00557e-06	YHR197W:YJL050W:YFR002W:YBL079W:YIR005W:YBR267W:YKL205W:YGR116W:YJL061W:YDL115C:YLR048W:YNR053C:YHR036W:YJL010C:YAR002W:YPL169C:YGL123W:YLR335W:YIL115C:YDL116W:YKL186C:YNL209W:YML103C:YDR206W:YPL093W:YIL040W:YCR035C:YPR133C:YER006W:YHR167W:YML062C:YPL226W:YGL092W:YLL024C:YCR073W-A:YLR074C:YHR170W:YNL232W:YMR185W:YOL021C:YOL121C:YML031W:YPL239W:YGL066W:YBR247C:YKL143W:YJR072C:YOL072W:YIL148W:YGL17…	RIX1:MTR4:NIC96:NUP170:IST3:REI1:LOS1:SPT6:NUP82:IWR1:RPS0B:NOG2:BRL1:NOP9:NUP60:MEX67:RPS2:NUP2:NUP159:NUP84:MTR2:SSB2:NUP188:EBS1:NOG1:APQ12:RRP43:SPN1:NUG1:THP2:MFT1:NEW1:NUP145:SSA2::BUD20:NMD3:CSL4:RTP1:DIS3:RPS19A:NDC1:YAR1:SGF73:ENP1:LTV1:NPA3:THP1:RPL40A:BUD13:NUP157:YRB2:TIF6:NOP53:GPN2:RSP5:LSG1:SIS1:NUP42:YRA1:ZUO1:STO1:NUP133:YRB1:RPS0A:ARB1:RPS28B:GLE1:RLI1:ECM1:MSN5:RPS26B:RIX7:HPR1…
0-0-0	51169	nuclear transport	90 out of 2366 genes, 3.8%	134 out of 5815 genes, 2.3%	1.00557e-06	YHR197W:YJL050W:YFR002W:YBL079W:YIR005W:YBR267W:YKL205W:YGR116W:YJL061W:YDL115C:YLR048W:YNR053C:YHR036W:YJL010C:YAR002W:YPL169C:YGL123W:YLR335W:YIL115C:YDL116W:YKL186C:YNL209W:YML103C:YDR206W:YPL093W:YIL040W:YCR035C:YPR133C:YER006W:YHR167W:YML062C:YPL226W:YGL092W:YLL024C:YCR073W-A:YLR074C:YHR170W:YNL232W:YMR185W:YOL021C:YOL121C:YML031W:YPL239W:YGL066W:YBR247C:YKL143W:YJR072C:YOL072W:YIL148W:YGL17…	RIX1:MTR4:NIC96:NUP170:IST3:REI1:LOS1:SPT6:NUP82:IWR1:RPS0B:NOG2:BRL1:NOP9:NUP60:MEX67:RPS2:NUP2:NUP159:NUP84:MTR2:SSB2:NUP188:EBS1:NOG1:APQ12:RRP43:SPN1:NUG1:THP2:MFT1:NEW1:NUP145:SSA2::BUD20:NMD3:CSL4:RTP1:DIS3:RPS19A:NDC1:YAR1:SGF73:ENP1:LTV1:NPA3:THP1:RPL40A:BUD13:NUP157:YRB2:TIF6:NOP53:GPN2:RSP5:LSG1:SIS1:NUP42:YRA1:ZUO1:STO1:NUP133:YRB1:RPS0A:ARB1:RPS28B:GLE1:RLI1:ECM1:MSN5:RPS26B:RIX7:HPR1…
0-0-0	31324	negative regulation of cellular metabolic process	226 out of 2366 genes, 9.6%	408 out of 5815 genes, 7.0%	1.00571e-06	YBL079W:YDR099W:YJL168C:YKL203C:YHL020C:YKL005C:YOL090W:YPL031C:YGR116W:YAR003W:YAL009W:YDR225W:YOR144C:YNL206C:YPL139C:YDL126C:YNL264C:YGL244W:YDR162C:YLR418C:YBR279W:YBL008W:YNL199C:YCR092C:YLR335W:YPR129W:YGR233C:YDR206W:YOL045W:YLR288C:YKR019C:YIR018W:YBL003C:YDL220C:YPR065W:YPR119W:YGL092W:YNL097C:YMR079W:YHR004C:YBR160W:YLL029W:YOL135C:YPL042C:YNL261W:YJL157C:YLR136C:YPL049C:YNL197C:YDR469W…	NUP170:BMH2:SET2:TOR2:OPI1:BYE1:MSH2:PHO85:SPT6:SWD1:SPO7:HTA1:ELG1:RTT106:UME1:CDC48:PDR17:RTF1:NBP2:CDC73:PAF1:HIR1:GCR2:MSH3:NUP2:SCD6:PHO81:EBS1:PSK2:MEC3:IRS4:YAP5:HTA2:CDC13:ROX1:CLB2:NUP145:PHO23:SEC14:NEM1:CDC28:FRA1:MED7:SSN3:ORC5:FAR1:TIS11:DIG1:WHI3:SDC1:ASF1:CTH1:PRR1:RRM3:PHB2:KNS1:DHH1:YPI1:RAD9:ESC1:UME6:GLC7:SAP30:RNT1:IES3:PTC1:NET1:RXT2:SIN4:RKR1:NPT1:ORC3:STO1:DRE2:HIR2:PIL1:GT…
0-0-0	34728	nucleosome organization	53 out of 2366 genes, 2.2%	68 out of 5815 genes, 1.2%	1.00784e-06	YJL115W:YLR033W:YBL079W:YBR009C:YOR290C:YBR010W:YIL126W:YDR190C:YPL129W:YDL182W:YFL013C:YGR116W:YLR085C:YLR052W:YNL206C:YBR195C:YPR034W:YBL008W:YOR038C:YML102W:YPR018W:YKL049C:YFR037C:YCR052W:YMR091C:YGR056W:YML041C:YNL246W:YLR357W:YDR334W:YNL059C:YBL006C:YBR112C:YKR008W:YBR245C:YPR133C:YMR127C:YLR321C:YBR135W:YJR140C:YAL011W:YBR215W:YNL107W:YCR020W-B:YBR160W:YKR048C:YDR224C:YPR052C:YDL002C:YDR30…	ASF1:RSC58:NUP170:HHF1:SNF2:HHT1:STH1:RVB1:TAF14:LYS20:IES1:SPT6:ARP6:IES3:RTT106:MSI1:ARP7:HIR1:HIR2:CAC2:RLF2:CSE4:RSC8:RSC6:NPL6:RSC1:VPS71:VPS75:RSC2:SWR1:ARP5:LDB7:CYC8:RSC4:ISW1:SPN1:SAS2:SFH1:CKS1:HIR3:SWC3:HPC2:YAF9::CDC28:NAP1:HTB1:NHP6A:NHP10:RSC3:SWC5:ESA1:POB3
0-0-0	42274	ribosomal small subunit biogenesis	82 out of 2366 genes, 3.5%	120 out of 5815 genes, 2.1%	1.70418e-06	YMR290C:YPR112C:YGL171W:YLR048W:YOL022C:YJL109C:YJL010C:YOR078W:YGR272C:YOR056C:YDL083C:YDL060W:YML093W:YJL136C:YML024W:YPL012W:YPL090C:YLR435W:YGL120C:YNL308C:YBL072C:YAL035W:YDR021W:YPR132W:YPL226W:YDL148C:YBR189W:YNL075W:YNL132W:YHR021C:YLR129W:YLR336C:YOL121C:YKL078W:YMR014W:YPL239W:YNR054C:YBR247C:YKL143W:YNR046W:YOR310C:YCL031C:YNL306W:YLR441C:YPL081W:YHL015W:YMR093W:YGR214W:YDR378C:YLR264W…	HAS1:MRD1:ROK1:RPS0B:TSR4:UTP10:NOP9:BUD21:EFG1:NOB1:RPS16B:TSR1:UTP14:RPS21B:RPS17A:RRP12:RPS6A:TSR2:PRP43:KRI1:RPS8A:FUN12:FAL1:RPS23B:NEW1:NOP14:RPS9B:IMP4:KRE33:RPS27B:DIP2:SGD1:RPS19A:DHR2:BUD22:YAR1:ESF2:ENP1:LTV1:TRM112:NOP58:RRP7:MRPS18:RPS1A:RPS9A:RPS20:UTP15:RPS0A:LSM6:RPS28B:DIM1:UTP5:UTP9:RPS7A:RPS11A:RRP3:RCL1:UTP21:SAS10:SLX9:TOM1:ECM16:FYV7:TSR3:NSR1:RRP36:RPS10A:BFR2:UTP22:NOC4:RR…
0-0-0	40029	regulation of gene expression, epigenetic	92 out of 2366 genes, 3.9%	139 out of 5815 genes, 2.4%	2.10353e-06	YIL150C:YNL068C:YIR033W:YBL079W:YOL090W:YLL002W:YIL126W:YGR116W:YAR003W:YDR225W:YNL206C:YDR191W:YPL139C:YBR279W:YLR272C:YAR002W:YOL004W:YPR023C:YLR335W:YNL021W:YDL116W:YLR015W:YLR288C:YKR101W:YKR019C:YIR018W:YBR278W:YBL003C:YGR270W:YGL092W:YNL097C:YER120W:YDL074C:YNL262W:YMR024W:YDR227W:YJR119C:YOL006C:YNL261W:YJL115W:YDR216W:YDR469W:YOL068C:YGL133W:YLR442C:YBR009C:YDR310C:YMR219W:YER133W:YMR263W…	MCM10:FKH2:MGA2:NUP170:MSH2:RTT109:STH1:SPT6:SWD1:HTA1:RTT106:HST4:UME1:PAF1:YCS4:NUP60:SIN3:EAF3:NUP2:HDA1:NUP84:BRE2:MEC3:SIR1:IRS4:YAP5:DPB3:HTA2:YTA7:NUP145:PHO23:SCS2:BRE1:POL2:MRPL3:SIR4:JHD2:TOP1:ORC5:ASF1:ADR1:SDC1:HST1:ITC1:SIR3:HHF1:SUM1:ESC1:GLC7:SAP30:RNT1:IES3:MAF1:NET1:RXT2:MCM5:RKR1:NPT1:ORC3:STO1:NUP133:ESC2:GTR1:REG1:SPP1:SAS5:SWD3:SCP160:RAP1:HTZ1:ORC1:RCO1:ORC2:TBF1:ISW1:SAS2:P…
0-0-0	1901566	organonitrogen compound biosynthetic process	401 out of 2366 genes, 16.9%	793 out of 5815 genes, 13.6%	2.34433e-06	YLR325C:YOL097C:YJL063C:YKR072C:YOR187W:YBL087C:YBL098W:YBL092W:YGR202C:YGR027C:YOR149C:YLR303W:YFL030W:YDL004W:YBL076C:YHR025W:YMR286W:YGR208W:YGL123W:YBR243C:YNL122C:YLR185W:YMR142C:YLR009W:YGL257C:YOR204W:YJL136C:YML024W:YPL221W:YPL207W:YJR078W:YNL038W:YBL072C:YPL143W:YER141W:YKL194C:YBR023C:YHR112C:YDL130W:YBR084C-A:YGL107C:YOR076C:YAL053W:YER019W:YBR191W:YOR312C:YDL208W:YBL013W:YOL121C:YGR26…	RPL38:WRS1:MRPL8:SIS2:TUF1:RPL23A:BNA4:RPL32:PCT1:RPS25A:SMP3:MET17:AGX1:ATP16:ILS1:THR1:MRPL33:SER2:RPS2:ALG7:YNL122C:RPL37A:RPL13B:RLP24:MNT2:DED1:RPS21B:RPS17A:FLC1:TYW1:BNA2:GPI15:RPS8A:RPL33A:COX15:MST1:CHS3:YHR112C:RPP1B::RMD9:SKI7:FLC2:ISC1:RPL21A:RPL20B:NHP2:FMT1:RPS19A:MES1:YAE1:MET30:RSM25:LYS20:RPL17B:RPL40A:CYR1:RPL14B:MNN11:RPL2B:CSG2:NPT1:RPS22B:MRPL35:TED1:URA8:RPS26B:RPL9B:RPL40B:…
0-0-0	51649	establishment of localization in cell	342 out of 2366 genes, 14.5%	663 out of 5815 genes, 11.4%	2.9509e-06	YOR357C:YHR197W:YIR005W:YDR201W:YLR148W:YKL205W:YGR116W:YPR095C:YDL115C:YDL126C:YPL094C:YAR002C-A:YFL043C:YNR053C:YOL111C:YDL029W:YHR162W:YER166W:YKR014C:YCR027C:YJL010C:YDL063C:YGL123W:YIL115C:YOL018C:YOR326W:YDR206W:YGL210W:YMR153W:YAL055W:YER006W:YHR167W:YGL092W:YMR079W:YMR150C:YEL027W:YBR160W:YLR268W:YHR170W:YMR185W:YPL243W:YGL061C:YLR039C:YGL263W:YLR166C:YIR022W:YOL121C:YJR045C:YML031W:YJR07…	SNX3:RIX1:IST3:SPC19:PEP3:LOS1:SPT6:SYT1:IWR1:CDC48:SEC62::LAM5:NOG2:MDY2:ARP2:MPC2:DNF1:YPT52:RHB1:NOP9:SYO1:RPS2:NUP159:TLG2:MYO2:EBS1:YPT32:NUP53:PEX22:NUG1:THP2:NUP145:SEC14:IMP1:VMA3:CDC28:SEC22:NMD3:RTP1:SRP68:DUO1:RIC1:COS12:SEC10:SEC11:RPS19A:SSC1:NDC1:MOG1:SEC16:SRP101:SGF73:KAP122:BOS1:RPL40A:VPS8:ATG11:BUD13:GPN2:SPC72:TRE1:MGR2:SEC63:KAR2:STI1:LSG1:MUK1:ARC18:VTC1:ARB1:SMY2:TED1:YPP1:…
0-0-0	9890	negative regulation of biosynthetic process	188 out of 2366 genes, 7.9%	332 out of 5815 genes, 5.7%	3.29272e-06	YBL079W:YJL168C:YHL020C:YKL005C:YOL090W:YPL031C:YGR116W:YAR003W:YAL009W:YDR225W:YNL206C:YPL139C:YDL126C:YNL264C:YGL244W:YBR279W:YBL008W:YNL199C:YCR092C:YLR335W:YPR129W:YDR206W:YOL045W:YLR288C:YKR019C:YIR018W:YBL003C:YDL220C:YPR065W:YGL092W:YNL097C:YMR079W:YHR004C:YBR160W:YLL029W:YOL135C:YPL042C:YNL261W:YLR136C:YPL049C:YNL197C:YDR469W:YJL115W:YDR151C:YKL116C:YHR031C:YLL019C:YDL160C:YDR217C:YMR219W…	NUP170:SET2:OPI1:BYE1:MSH2:PHO85:SPT6:SWD1:SPO7:HTA1:RTT106:UME1:CDC48:PDR17:RTF1:PAF1:HIR1:GCR2:MSH3:NUP2:SCD6:EBS1:PSK2:MEC3:IRS4:YAP5:HTA2:CDC13:ROX1:NUP145:PHO23:SEC14:NEM1:CDC28:FRA1:MED7:SSN3:ORC5:TIS11:DIG1:WHI3:SDC1:ASF1:CTH1:PRR1:RRM3:KNS1:DHH1:RAD9:ESC1:UME6:GLC7:SAP30:RNT1:IES3:NET1:RXT2:SIN4:RKR1:NPT1:ORC3:STO1:DRE2:HIR2:GTR1:SSN2:PGD1:HDA3:PIF1:SPP1:SWD3:CYC8:HTZ1:GID7:DUN1:ORC2:RCO1…
0-0-0	31327	negative regulation of cellular biosynthetic process	188 out of 2366 genes, 7.9%	332 out of 5815 genes, 5.7%	3.29272e-06	YBL079W:YJL168C:YHL020C:YKL005C:YOL090W:YPL031C:YGR116W:YAR003W:YAL009W:YDR225W:YNL206C:YPL139C:YDL126C:YNL264C:YGL244W:YBR279W:YBL008W:YNL199C:YCR092C:YLR335W:YPR129W:YDR206W:YOL045W:YLR288C:YKR019C:YIR018W:YBL003C:YDL220C:YPR065W:YGL092W:YNL097C:YMR079W:YHR004C:YBR160W:YLL029W:YOL135C:YPL042C:YNL261W:YLR136C:YPL049C:YNL197C:YDR469W:YJL115W:YDR151C:YKL116C:YHR031C:YLL019C:YDL160C:YDR217C:YMR219W…	NUP170:SET2:OPI1:BYE1:MSH2:PHO85:SPT6:SWD1:SPO7:HTA1:RTT106:UME1:CDC48:PDR17:RTF1:PAF1:HIR1:GCR2:MSH3:NUP2:SCD6:EBS1:PSK2:MEC3:IRS4:YAP5:HTA2:CDC13:ROX1:NUP145:PHO23:SEC14:NEM1:CDC28:FRA1:MED7:SSN3:ORC5:TIS11:DIG1:WHI3:SDC1:ASF1:CTH1:PRR1:RRM3:KNS1:DHH1:RAD9:ESC1:UME6:GLC7:SAP30:RNT1:IES3:NET1:RXT2:SIN4:RKR1:NPT1:ORC3:STO1:DRE2:HIR2:GTR1:SSN2:PGD1:HDA3:PIF1:SPP1:SWD3:CYC8:HTZ1:GID7:DUN1:ORC2:RCO1…
0-0-0	8380	RNA splicing	84 out of 2366 genes, 3.6%	125 out of 5815 genes, 2.1%	3.80602e-06	YKL149C:YER013W:YGR278W:YFR005C:YIR005W:YIR009W:YMR288W:YKL074C:YAL032C:YER112W:YPR045C:YDR243C:YLR277C:YLR424W:YOL148C:YAR008W:YMR087W:YBR119W:YJL087C:YML117W:YOR148C:YDR364C:YPR178W:YDL087C:YOR204W:YLR382C:YGL120C:YDR235W:YDR021W:YLR298C:YDL030W:YOR159C:YGR075C:YPR057W:YOR243C:YOL102C:YGR093W:YBL074C:YMR059W:YMR223W:YPR134W:YML049C:YLR116W:YJR050W:YPL178W:YNL245C:YMR213W:YGL174W:YLR323C:YDL006W…	DBR1:PRP22:CWC22:SAD1:IST3:MSL1:HSH155:MUD2:PRP45:LSM4:THP3:PRP28:YSH1:SPP382:SPT20:SEN34:YMR087W:MUD1:TRL1:NAB6:SPP2:CDC40:PRP4:LUC7:DED1:NAM2:PRP43:PRP42:FAL1:YHC1:PRP9:SME1:PRP38:BRR1:PUS7:TPT1:DRN1:AAR2:SEN15:UBP8:MSS18:RSE1:MSL5:ISY1:CBC2:CWC25:CEF1:BUD13:CWC24:PTC1:MRN1:SMD1:PRP11:SNU23:SNT309:SNP1:SPP381:STO1:LSM6:BUD31:SLU7:CLF1:PRP2:PRP5:LEA1:MSS51:PRP6:::SNU56:PRP24:LSM8:CWC15:SNU114:PR…
0-0-0	16458	gene silencing	84 out of 2366 genes, 3.6%	125 out of 5815 genes, 2.1%	3.80602e-06	YIL150C:YIR033W:YBL079W:YDR295C:YOL090W:YLL002W:YIL126W:YGR116W:YAR003W:YDR225W:YNL206C:YDR191W:YBR279W:YLR272C:YAR002W:YOL004W:YPR023C:YLR335W:YNL021W:YDL116W:YLR015W:YLR288C:YKR101W:YKR019C:YBR278W:YBL003C:YGL092W:YER120W:YDL074C:YNL262W:YMR024W:YDR227W:YJR119C:YOL006C:YNL261W:YJL115W:YDR469W:YOL068C:YGL133W:YLR442C:YBR009C:YDR310C:YMR219W:YER133W:YMR239C:YLR052W:YDR005C:YJL076W:YBR095C:YLR274W…	MCM10:MGA2:NUP170:HDA2:MSH2:RTT109:STH1:SPT6:SWD1:HTA1:RTT106:HST4:PAF1:YCS4:NUP60:SIN3:EAF3:NUP2:HDA1:NUP84:BRE2:MEC3:SIR1:IRS4:DPB3:HTA2:NUP145:SCS2:BRE1:POL2:MRPL3:SIR4:JHD2:TOP1:ORC5:ASF1:SDC1:HST1:ITC1:SIR3:HHF1:SUM1:ESC1:GLC7:RNT1:IES3:MAF1:NET1:RXT2:MCM5:RKR1:NPT1:ORC3:STO1:NUP133:ESC2:GTR1:REG1:HDA3:SPP1:SAS5:SWD3:SCP160:RAP1:HTZ1:ORC1:RCO1:ORC2:ISW1:SAS2:POL30:SAS4:NUP120:YAF9:NNT1:SPT10…
0-0-0	51172	negative regulation of nitrogen compound metabolic process	211 out of 2366 genes, 8.9%	381 out of 5815 genes, 6.6%	4.23697e-06	YBL079W:YDR099W:YJL168C:YHL020C:YKL005C:YOL090W:YPL031C:YGR116W:YAR003W:YDR225W:YOR144C:YNL206C:YPL139C:YDL126C:YGL244W:YDR162C:YLR418C:YBR279W:YBL008W:YNL199C:YCR092C:YLR335W:YPR129W:YGR233C:YDR206W:YOL045W:YLR288C:YKR019C:YIR018W:YBL003C:YDL220C:YPR065W:YPR119W:YGL092W:YNL097C:YMR079W:YBR160W:YLL029W:YOL135C:YPL042C:YNL261W:YJL157C:YLR136C:YPL049C:YNL197C:YDR469W:YJL115W:YDR151C:YKL116C:YHR031C…	NUP170:BMH2:SET2:OPI1:BYE1:MSH2:PHO85:SPT6:SWD1:HTA1:ELG1:RTT106:UME1:CDC48:RTF1:NBP2:CDC73:PAF1:HIR1:GCR2:MSH3:NUP2:SCD6:PHO81:EBS1:PSK2:MEC3:IRS4:YAP5:HTA2:CDC13:ROX1:CLB2:NUP145:PHO23:SEC14:CDC28:FRA1:MED7:SSN3:ORC5:FAR1:TIS11:DIG1:WHI3:SDC1:ASF1:CTH1:PRR1:RRM3:PHB2:KNS1:DHH1:YPI1:RAD9:ESC1:UME6:GLC7:SAP30:RNT1:IES3:PTC1:NET1:RXT2:SIN4:RKR1:NPT1:ORC3:STO1:DRE2:HIR2:PIL1:GTR1:SSN2:PGD1:HDA3:PIF…
0-0-0	43144	snoRNA processing	32 out of 2366 genes, 1.4%	36 out of 5815 genes, 0.6%	6.78169e-06	YOL021C:YJL050W:YNL221C:YDL014W:YGL173C:YHR062C:YNL282W:YIR015W:YMR239C:YLR323C:YGL244W:YGR095C:YLR430W:YLR277C:YBR279W:YNR011C:YKR002W:YNL299W:YPR178W:YHR081W:YGR158C:YBL018C:YDR195W:YBR167C:YCR035C:YOL145C:YBR257W:YOR048C:YNL251C:YGR030C:YNL232W:YLR175W	DIS3:MTR4:POP1:NOP1:XRN1:RPP1:POP3:RPR2:RNT1:CWC24:RTF1:RRP46:SEN1:YSH1:PAF1:PRP2:PAP1:TRF5:PRP4:LRP1:MTR3:POP8:REF2:POP7:RRP43:CTR9:POP4:RAT1:NRD1:POP6:CSL4:CBF5
0-0-0	6405	RNA export from nucleus	78 out of 2366 genes, 3.3%	115 out of 5815 genes, 2.0%	7.76732e-06	YHR197W:YJL050W:YFR002W:YBL079W:YIR005W:YKL205W:YGR116W:YJL061W:YLR048W:YNR053C:YHR036W:YJL010C:YAR002W:YPL169C:YGL123W:YLR335W:YIL115C:YDL116W:YKL186C:YNL209W:YML103C:YDR206W:YPL093W:YIL040W:YCR035C:YPR133C:YER006W:YHR167W:YML062C:YPL226W:YGL092W:YCR073W-A:YLR074C:YHR170W:YNL232W:YOL021C:YOL121C:YPL239W:YGL066W:YBR247C:YKL143W:YOL072W:YIL148W:YGL174W:YER105C:YIL063C:YPR016C:YPL146C:YER125W:YGL09…	RIX1:MTR4:NIC96:NUP170:IST3:LOS1:SPT6:NUP82:RPS0B:NOG2:BRL1:NOP9:NUP60:MEX67:RPS2:NUP2:NUP159:NUP84:MTR2:SSB2:NUP188:EBS1:NOG1:APQ12:RRP43:SPN1:NUG1:THP2:MFT1:NEW1:NUP145::BUD20:NMD3:CSL4:DIS3:RPS19A:YAR1:SGF73:ENP1:LTV1:THP1:RPL40A:BUD13:NUP157:YRB2:TIF6:NOP53:RSP5:LSG1:NUP42:YRA1:ZUO1:STO1:NUP133:YRB1:RPS0A:ARB1:RPS28B:GLE1:RLI1:ECM1:MSN5:RPS26B:RIX7:SDA1:HPR1:RPL40B::DBP5:SLX9:RPS10A:TEX1:MLP1…
0-0-0	2181	cytoplasmic translation	98 out of 2366 genes, 4.1%	153 out of 5815 genes, 2.6%	8.5451e-06	YLR325C:YLR061W:YDR152W:YMR146C:YBL087C:YMR194W:YDL082W:YDR418W:YKL056C:YOL039W:YBL092W:YGR027C:YHL033C:YCL037C:YGL031C:YLR048W:YFL035C-B:YDR172W:YDL061C:YLR185W:YMR142C:YDL083C:YNL209W:YJL136C:YML024W:YPL090C:YMR260C:YDL081C:YFR032C-A:YHR203C:YBL072C:YAL035W:YPL143W:YPR041W:YDL184C:YDL130W:YAL005C:YBR084C-A:YOR182C:YKL006W:YGR271W:YDL133C-A:YLR344W:YBR191W:YGR085C:YHR021C:YOR312C:YOL121C:YDR429C…	RPL38:RPL22A:GIR2:TIF34:RPL23A:RPL36A:RPL13A:RPL12B:TMA19:RPP2A:RPL32:RPS25A:RPL8A:SRO9:RPL24A:RPS0B::SUP35:RPS29B:RPL37A:RPL13B:RPS16B:SSB2:RPS21B:RPS17A:RPS6A:TIF11:RPP1A::RPS4B:RPS8A:FUN12:RPL33A:TIF5:RPL41A:RPP1B:SSA1::RPS30B:RPL14A:SLH1::RPL26A:RPL21A:RPL11B:RPS27B:RPL20B:RPS19A:TIF35:RPL9A:RPL17B:RPL40A:RPL14B:RPL35A:RPS1A:RPS9A:RPS20:RPL2B:MTF2:RPS22B:RPS0A:RPS28B::RPL27A:RPS12:RPS7A:RPS26…
0-0-0	6464	cellular protein modification process	349 out of 2366 genes, 14.8%	685 out of 5815 genes, 11.8%	1.2737e-05	YKL168C:YDL190C:YKL203C:YIL008W:YOR149C:YAL009W:YOL071W:YGL244W:YLR143W:YLR418C:YDL122W:YOL133W:YBR279W:YJL081C:YPR111W:YBR243C:YGL257C:YOL045W:YDL047W:YNL038W:YJR070C:YDR510W:YNL099C:YKL059C:YLR361C:YJR097W:YBR160W:YOR037W:YDL040C:YMR223W:YPL042C:YDR435C:YJL115W:YKL116C:YBL013W:YPR131C:YLL019C:YGL066W:YLR248W:YIL046W:YNR046W:YDR190C:YLR005W:YGR262C:YMR263W:YIL148W:YDR176W:YDL006W:YPL254W:YJL183W…	KKQ8:UFD2:TOR2:URM1:SMP3:SPO7:SDH5:RTF1:DPH6:CDC73:UBP1:HRT1:PAF1:ARP4:DBF20:ALG7:MNT2:PSK2:SIT4:GPI15:LIA1:SMT3:OCA1:MPE1:DCR2:JJJ3:CDC28:CYC2:NAT1:UBP8:SSN3:PPM1:ASF1:PRR1:FMT1:NAT3:KNS1:SGF73:RCK2:MET30:TRM112:RVB1:SSL1:BUD32:SAP30:RPL40A:NGG1:PTC1:HFI1:MNN11:RXT2:PTK2:CBK1:TAF10:ELP4:TED1:UTP5:CDC14:HDA3:CDC4:LGE1:RPL40B:UBP12:SWD3:DUN1:DOA4:FUS3:SWF1:UBC12:SAS4:SLN1:YLR352W:PDI1:CWH41:CKA1:Y…
0-0-0	36211	protein modification process	349 out of 2366 genes, 14.8%	685 out of 5815 genes, 11.8%	1.2737e-05	YKL168C:YDL190C:YKL203C:YIL008W:YOR149C:YAL009W:YOL071W:YGL244W:YLR143W:YLR418C:YDL122W:YOL133W:YBR279W:YJL081C:YPR111W:YBR243C:YGL257C:YOL045W:YDL047W:YNL038W:YJR070C:YDR510W:YNL099C:YKL059C:YLR361C:YJR097W:YBR160W:YOR037W:YDL040C:YMR223W:YPL042C:YDR435C:YJL115W:YKL116C:YBL013W:YPR131C:YLL019C:YGL066W:YLR248W:YIL046W:YNR046W:YDR190C:YLR005W:YGR262C:YMR263W:YIL148W:YDR176W:YDL006W:YPL254W:YJL183W…	KKQ8:UFD2:TOR2:URM1:SMP3:SPO7:SDH5:RTF1:DPH6:CDC73:UBP1:HRT1:PAF1:ARP4:DBF20:ALG7:MNT2:PSK2:SIT4:GPI15:LIA1:SMT3:OCA1:MPE1:DCR2:JJJ3:CDC28:CYC2:NAT1:UBP8:SSN3:PPM1:ASF1:PRR1:FMT1:NAT3:KNS1:SGF73:RCK2:MET30:TRM112:RVB1:SSL1:BUD32:SAP30:RPL40A:NGG1:PTC1:HFI1:MNN11:RXT2:PTK2:CBK1:TAF10:ELP4:TED1:UTP5:CDC14:HDA3:CDC4:LGE1:RPL40B:UBP12:SWD3:DUN1:DOA4:FUS3:SWF1:UBC12:SAS4:SLN1:YLR352W:PDI1:CWH41:CKA1:Y…
0-0-0	42273	ribosomal large subunit biogenesis	72 out of 2366 genes, 3.0%	105 out of 5815 genes, 1.8%	1.54672e-05	YCR072C:YHL025W:YHR197W:YMR290C:YBR267W:YDR418W:YIR012W:YLR397C:YHL033C:YGL031C:YPR143W:YDR060W:YDL063C:YDL031W:YLR009W:YLR185W:YAL025C:YPL093W:YLL008W:YGL120C:YPL143W:YLR276C:YER006W:YKR081C:YKL006W:YGR162W:YOL144W:YIR026C:YKR063C:YNR038W:YLR344W:YHR066W:YGR085C:YKR024C:YDL208W:YJR067C:YOL077C:YNR046W:YBR142W:YJL177W:YIL148W:YPR016C:YDR237W:YHL001W:YGL246C:YPL146C:YDL191W:YPL193W:YOR272W:YGL099W…	RSA4:SNF6:RIX1:HAS1:REI1:RPL12B:SQT1:AFG2:RPL8A:RPL24A:RRP15:MAK21:SYO1:DBP10:RLP24:RPL37A:MAK16:NOG1:DRS1:PRP43:RPL33A:DBP9:NUG1:RPF2:RPL14A:TIF4631:NOP8:YVH1:LAS1:DBP6:RPL26A:SSF1:RPL11B:DBP7:NHP2:YAE1:BRX1:TRM112:MAK5:RPL17B:RPL40A:TIF6:MRPL7:RPL14B:RAI1:NOP53:RPL35A:RSA1:YTM1:LSG1:MRT4:NOP4:MDN1:RLI1:NOP2:RIX7:SDA1:NOP16:RPL40B:GRC3:JIP5:SPB1:TOM1:RPL7A:RRP14:RPL6A:IPI1:RAT1:IPI3:NOC2:ERB1:PU…
0-0-0	17038	protein import	79 out of 2366 genes, 3.3%	118 out of 5815 genes, 2.0%	1.55741e-05	YOL026C:YFR002W:YBL079W:YOL009C:YNL131W:YER154W:YJL061W:YDL115C:YPR024W:YDL063C:YAR002W:YLR335W:YIL115C:YNL189W:YDL116W:YKL141W:YGL153W:YML103C:YNL121C:YIL022W:YMR153W:YAL055W:YJL210W:YLR347C:YAL005C:YDL217C:YGL092W:YDR244W:YOL044W:YAL010C:YMR185W:YMR203W:YKL195W:YPL063W:YJR045C:YJR074W:YMR060C:YNL070W:YIR004W:YNR016C:YNL329C:YGR181W:YJR072C:YOR297C:YGL016W:YJL054W:YER105C:YOR262W:YPL098C:YDR192C…	MIM1:NIC96:NUP170:MDM12:TOM22:OXA1:NUP82:IWR1:YME1:SYO1:NUP60:NUP2:NUP159:SRP1:NUP84:SDH3:PEX14:NUP188:TOM70:TIM44:NUP53:PEX22:PEX2:KAP95:SSA1:TIM22:NUP145:PEX5:PEX15:MDM10:RTP1:TOM40:MIA40:TIM50:SSC1:MOG1:SAM37:TOM7:DJP1:ACC1:PEX6:TIM13:NPA3:TIM18:KAP122:TIM54:NUP157:GPN2:MGR2:NUP42:CMD1:NUP133:YRB1:SEC61:POM34:MGE1:PBS2:MMM1::KAP120:PEX9:PAM17:MIC60:TIM23:MLP1:ZIM17:NUP120:TIM12:HSP60:NAP1:GPN3…
0-0-0	30581	symbiont intracellular protein transport in host	80 out of 2366 genes, 3.4%	120 out of 5815 genes, 2.1%	1.67973e-05	YHR197W:YJL050W:YFR002W:YIR005W:YKL205W:YGR116W:YJL061W:YDL115C:YLR048W:YNR053C:YHR036W:YJL010C:YAR002W:YPL169C:YGL123W:YLR335W:YIL115C:YDL116W:YKL186C:YNL209W:YML103C:YDR206W:YPL093W:YIL040W:YCR035C:YPR133C:YER006W:YHR167W:YML062C:YPL226W:YGL092W:YCR073W-A:YLR074C:YHR170W:YNL232W:YMR185W:YOL021C:YOL121C:YPL239W:YGL066W:YBR247C:YKL143W:YJR072C:YOL072W:YIL148W:YGL174W:YIL063C:YPR016C:YPL146C:YOR26…	RIX1:MTR4:NIC96:IST3:LOS1:SPT6:NUP82:IWR1:RPS0B:NOG2:BRL1:NOP9:NUP60:MEX67:RPS2:NUP2:NUP159:NUP84:MTR2:SSB2:NUP188:EBS1:NOG1:APQ12:RRP43:SPN1:NUG1:THP2:MFT1:NEW1:NUP145::BUD20:NMD3:CSL4:RTP1:DIS3:RPS19A:YAR1:SGF73:ENP1:LTV1:NPA3:THP1:RPL40A:BUD13:YRB2:TIF6:NOP53:GPN2:RSP5:LSG1:NUP42:YRA1:ZUO1:STO1:NUP133:RPS0A:ARB1:RPS28B:GLE1:RLI1:ECM1:MSN5:RPS26B:RIX7:SDA1:HPR1:RPL40B::DBP5:SLX9:RPS10A:TEX1:MLP…
0-0-0	44403	symbiosis, encompassing mutualism through parasitism	80 out of 2366 genes, 3.4%	120 out of 5815 genes, 2.1%	1.67973e-05	YHR197W:YJL050W:YFR002W:YIR005W:YKL205W:YGR116W:YJL061W:YDL115C:YLR048W:YNR053C:YHR036W:YJL010C:YAR002W:YPL169C:YGL123W:YLR335W:YIL115C:YDL116W:YKL186C:YNL209W:YML103C:YDR206W:YPL093W:YIL040W:YCR035C:YPR133C:YER006W:YHR167W:YML062C:YPL226W:YGL092W:YCR073W-A:YLR074C:YHR170W:YNL232W:YMR185W:YOL021C:YOL121C:YPL239W:YGL066W:YBR247C:YKL143W:YJR072C:YOL072W:YIL148W:YGL174W:YIL063C:YPR016C:YPL146C:YOR26…	RIX1:MTR4:NIC96:IST3:LOS1:SPT6:NUP82:IWR1:RPS0B:NOG2:BRL1:NOP9:NUP60:MEX67:RPS2:NUP2:NUP159:NUP84:MTR2:SSB2:NUP188:EBS1:NOG1:APQ12:RRP43:SPN1:NUG1:THP2:MFT1:NEW1:NUP145::BUD20:NMD3:CSL4:RTP1:DIS3:RPS19A:YAR1:SGF73:ENP1:LTV1:NPA3:THP1:RPL40A:BUD13:YRB2:TIF6:NOP53:GPN2:RSP5:LSG1:NUP42:YRA1:ZUO1:STO1:NUP133:RPS0A:ARB1:RPS28B:GLE1:RLI1:ECM1:MSN5:RPS26B:RIX7:SDA1:HPR1:RPL40B::DBP5:SLX9:RPS10A:TEX1:MLP…
0-0-0	44766	multi-organism transport	80 out of 2366 genes, 3.4%	120 out of 5815 genes, 2.1%	1.67973e-05	YHR197W:YJL050W:YFR002W:YIR005W:YKL205W:YGR116W:YJL061W:YDL115C:YLR048W:YNR053C:YHR036W:YJL010C:YAR002W:YPL169C:YGL123W:YLR335W:YIL115C:YDL116W:YKL186C:YNL209W:YML103C:YDR206W:YPL093W:YIL040W:YCR035C:YPR133C:YER006W:YHR167W:YML062C:YPL226W:YGL092W:YCR073W-A:YLR074C:YHR170W:YNL232W:YMR185W:YOL021C:YOL121C:YPL239W:YGL066W:YBR247C:YKL143W:YJR072C:YOL072W:YIL148W:YGL174W:YIL063C:YPR016C:YPL146C:YOR26…	RIX1:MTR4:NIC96:IST3:LOS1:SPT6:NUP82:IWR1:RPS0B:NOG2:BRL1:NOP9:NUP60:MEX67:RPS2:NUP2:NUP159:NUP84:MTR2:SSB2:NUP188:EBS1:NOG1:APQ12:RRP43:SPN1:NUG1:THP2:MFT1:NEW1:NUP145::BUD20:NMD3:CSL4:RTP1:DIS3:RPS19A:YAR1:SGF73:ENP1:LTV1:NPA3:THP1:RPL40A:BUD13:YRB2:TIF6:NOP53:GPN2:RSP5:LSG1:NUP42:YRA1:ZUO1:STO1:NUP133:RPS0A:ARB1:RPS28B:GLE1:RLI1:ECM1:MSN5:RPS26B:RIX7:SDA1:HPR1:RPL40B::DBP5:SLX9:RPS10A:TEX1:MLP…
0-0-0	51701	interaction with host	80 out of 2366 genes, 3.4%	120 out of 5815 genes, 2.1%	1.67973e-05	YHR197W:YJL050W:YFR002W:YIR005W:YKL205W:YGR116W:YJL061W:YDL115C:YLR048W:YNR053C:YHR036W:YJL010C:YAR002W:YPL169C:YGL123W:YLR335W:YIL115C:YDL116W:YKL186C:YNL209W:YML103C:YDR206W:YPL093W:YIL040W:YCR035C:YPR133C:YER006W:YHR167W:YML062C:YPL226W:YGL092W:YCR073W-A:YLR074C:YHR170W:YNL232W:YMR185W:YOL021C:YOL121C:YPL239W:YGL066W:YBR247C:YKL143W:YJR072C:YOL072W:YIL148W:YGL174W:YIL063C:YPR016C:YPL146C:YOR26…	RIX1:MTR4:NIC96:IST3:LOS1:SPT6:NUP82:IWR1:RPS0B:NOG2:BRL1:NOP9:NUP60:MEX67:RPS2:NUP2:NUP159:NUP84:MTR2:SSB2:NUP188:EBS1:NOG1:APQ12:RRP43:SPN1:NUG1:THP2:MFT1:NEW1:NUP145::BUD20:NMD3:CSL4:RTP1:DIS3:RPS19A:YAR1:SGF73:ENP1:LTV1:NPA3:THP1:RPL40A:BUD13:YRB2:TIF6:NOP53:GPN2:RSP5:LSG1:NUP42:YRA1:ZUO1:STO1:NUP133:RPS0A:ARB1:RPS28B:GLE1:RLI1:ECM1:MSN5:RPS26B:RIX7:SDA1:HPR1:RPL40B::DBP5:SLX9:RPS10A:TEX1:MLP…
0-0-0	51708	intracellular protein transport in other organism involved in symbiotic interaction	80 out of 2366 genes, 3.4%	120 out of 5815 genes, 2.1%	1.67973e-05	YHR197W:YJL050W:YFR002W:YIR005W:YKL205W:YGR116W:YJL061W:YDL115C:YLR048W:YNR053C:YHR036W:YJL010C:YAR002W:YPL169C:YGL123W:YLR335W:YIL115C:YDL116W:YKL186C:YNL209W:YML103C:YDR206W:YPL093W:YIL040W:YCR035C:YPR133C:YER006W:YHR167W:YML062C:YPL226W:YGL092W:YCR073W-A:YLR074C:YHR170W:YNL232W:YMR185W:YOL021C:YOL121C:YPL239W:YGL066W:YBR247C:YKL143W:YJR072C:YOL072W:YIL148W:YGL174W:YIL063C:YPR016C:YPL146C:YOR26…	RIX1:MTR4:NIC96:IST3:LOS1:SPT6:NUP82:IWR1:RPS0B:NOG2:BRL1:NOP9:NUP60:MEX67:RPS2:NUP2:NUP159:NUP84:MTR2:SSB2:NUP188:EBS1:NOG1:APQ12:RRP43:SPN1:NUG1:THP2:MFT1:NEW1:NUP145::BUD20:NMD3:CSL4:RTP1:DIS3:RPS19A:YAR1:SGF73:ENP1:LTV1:NPA3:THP1:RPL40A:BUD13:YRB2:TIF6:NOP53:GPN2:RSP5:LSG1:NUP42:YRA1:ZUO1:STO1:NUP133:RPS0A:ARB1:RPS28B:GLE1:RLI1:ECM1:MSN5:RPS26B:RIX7:SDA1:HPR1:RPL40B::DBP5:SLX9:RPS10A:TEX1:MLP…
0-0-0	1902579	multi-organism localization	80 out of 2366 genes, 3.4%	120 out of 5815 genes, 2.1%	1.67973e-05	YHR197W:YJL050W:YFR002W:YIR005W:YKL205W:YGR116W:YJL061W:YDL115C:YLR048W:YNR053C:YHR036W:YJL010C:YAR002W:YPL169C:YGL123W:YLR335W:YIL115C:YDL116W:YKL186C:YNL209W:YML103C:YDR206W:YPL093W:YIL040W:YCR035C:YPR133C:YER006W:YHR167W:YML062C:YPL226W:YGL092W:YCR073W-A:YLR074C:YHR170W:YNL232W:YMR185W:YOL021C:YOL121C:YPL239W:YGL066W:YBR247C:YKL143W:YJR072C:YOL072W:YIL148W:YGL174W:YIL063C:YPR016C:YPL146C:YOR26…	RIX1:MTR4:NIC96:IST3:LOS1:SPT6:NUP82:IWR1:RPS0B:NOG2:BRL1:NOP9:NUP60:MEX67:RPS2:NUP2:NUP159:NUP84:MTR2:SSB2:NUP188:EBS1:NOG1:APQ12:RRP43:SPN1:NUG1:THP2:MFT1:NEW1:NUP145::BUD20:NMD3:CSL4:RTP1:DIS3:RPS19A:YAR1:SGF73:ENP1:LTV1:NPA3:THP1:RPL40A:BUD13:YRB2:TIF6:NOP53:GPN2:RSP5:LSG1:NUP42:YRA1:ZUO1:STO1:NUP133:RPS0A:ARB1:RPS28B:GLE1:RLI1:ECM1:MSN5:RPS26B:RIX7:SDA1:HPR1:RPL40B::DBP5:SLX9:RPS10A:TEX1:MLP…
0-0-0	1902581	multi-organism cellular localization	80 out of 2366 genes, 3.4%	120 out of 5815 genes, 2.1%	1.67973e-05	YHR197W:YJL050W:YFR002W:YIR005W:YKL205W:YGR116W:YJL061W:YDL115C:YLR048W:YNR053C:YHR036W:YJL010C:YAR002W:YPL169C:YGL123W:YLR335W:YIL115C:YDL116W:YKL186C:YNL209W:YML103C:YDR206W:YPL093W:YIL040W:YCR035C:YPR133C:YER006W:YHR167W:YML062C:YPL226W:YGL092W:YCR073W-A:YLR074C:YHR170W:YNL232W:YMR185W:YOL021C:YOL121C:YPL239W:YGL066W:YBR247C:YKL143W:YJR072C:YOL072W:YIL148W:YGL174W:YIL063C:YPR016C:YPL146C:YOR26…	RIX1:MTR4:NIC96:IST3:LOS1:SPT6:NUP82:IWR1:RPS0B:NOG2:BRL1:NOP9:NUP60:MEX67:RPS2:NUP2:NUP159:NUP84:MTR2:SSB2:NUP188:EBS1:NOG1:APQ12:RRP43:SPN1:NUG1:THP2:MFT1:NEW1:NUP145::BUD20:NMD3:CSL4:RTP1:DIS3:RPS19A:YAR1:SGF73:ENP1:LTV1:NPA3:THP1:RPL40A:BUD13:YRB2:TIF6:NOP53:GPN2:RSP5:LSG1:NUP42:YRA1:ZUO1:STO1:NUP133:RPS0A:ARB1:RPS28B:GLE1:RLI1:ECM1:MSN5:RPS26B:RIX7:SDA1:HPR1:RPL40B::DBP5:SLX9:RPS10A:TEX1:MLP…
0-0-0	1902583	multi-organism intracellular transport	80 out of 2366 genes, 3.4%	120 out of 5815 genes, 2.1%	1.67973e-05	YHR197W:YJL050W:YFR002W:YIR005W:YKL205W:YGR116W:YJL061W:YDL115C:YLR048W:YNR053C:YHR036W:YJL010C:YAR002W:YPL169C:YGL123W:YLR335W:YIL115C:YDL116W:YKL186C:YNL209W:YML103C:YDR206W:YPL093W:YIL040W:YCR035C:YPR133C:YER006W:YHR167W:YML062C:YPL226W:YGL092W:YCR073W-A:YLR074C:YHR170W:YNL232W:YMR185W:YOL021C:YOL121C:YPL239W:YGL066W:YBR247C:YKL143W:YJR072C:YOL072W:YIL148W:YGL174W:YIL063C:YPR016C:YPL146C:YOR26…	RIX1:MTR4:NIC96:IST3:LOS1:SPT6:NUP82:IWR1:RPS0B:NOG2:BRL1:NOP9:NUP60:MEX67:RPS2:NUP2:NUP159:NUP84:MTR2:SSB2:NUP188:EBS1:NOG1:APQ12:RRP43:SPN1:NUG1:THP2:MFT1:NEW1:NUP145::BUD20:NMD3:CSL4:RTP1:DIS3:RPS19A:YAR1:SGF73:ENP1:LTV1:NPA3:THP1:RPL40A:BUD13:YRB2:TIF6:NOP53:GPN2:RSP5:LSG1:NUP42:YRA1:ZUO1:STO1:NUP133:RPS0A:ARB1:RPS28B:GLE1:RLI1:ECM1:MSN5:RPS26B:RIX7:SDA1:HPR1:RPL40B::DBP5:SLX9:RPS10A:TEX1:MLP…
0-0-0	15931	nucleobase-containing compound transport	114 out of 2366 genes, 4.8%	186 out of 5815 genes, 3.2%	1.96668e-05	YHR197W:YJL050W:YFR002W:YBL079W:YIR005W:YKL205W:YIL134W:YGR116W:YJL061W:YIL006W:YLR048W:YNR053C:YHR036W:YJL010C:YAR002W:YPL169C:YGL123W:YLR335W:YIL115C:YDL116W:YKL186C:YNL209W:YML103C:YDR206W:YPL093W:YPL221W:YIL040W:YCR035C:YMR153W:YPR133C:YER006W:YLR347C:YBL032W:YHR167W:YML062C:YLR064W:YPL226W:YGL092W:YLL024C:YCR073W-A:YPL244C:YLR074C:YHR170W:YNL232W:YAL053W:YOL021C:YGL225W:YOL121C:YBL030C:YML03…	RIX1:MTR4:NIC96:NUP170:IST3:LOS1:FLX1:SPT6:NUP82:YIA6:RPS0B:NOG2:BRL1:NOP9:NUP60:MEX67:RPS2:NUP2:NUP159:NUP84:MTR2:SSB2:NUP188:EBS1:NOG1:FLC1:APQ12:RRP43:NUP53:SPN1:NUG1:KAP95:HEK2:THP2:MFT1:PER33:NEW1:NUP145:SSA2::HUT1:BUD20:NMD3:CSL4:FLC2:DIS3:VRG4:RPS19A:PET9:NDC1:MOG1:BRO1:YAR1:POR1:DHH1:RIM2:SGF73:ENP1:LTV1:CBC2:HSE1:THP1:RPL40A:BUD13:NUP157:TIF6:VPS27:YRB2:NOP53:RSP5:LSG1:SIS1:NUP42:YRA1:ZU…
0-0-0	16074	snoRNA metabolic process	36 out of 2366 genes, 1.5%	43 out of 5815 genes, 0.7%	2.19295e-05	YOL021C:YKL149C:YJL050W:YNL221C:YDL014W:YMR290C:YHR062C:YGL173C:YNL282W:YIR015W:YMR239C:YLR323C:YGL244W:YGR095C:YLR430W:YLR277C:YBR279W:YNR011C:YKR002W:YNL299W:YPR178W:YIL079C:YHR081W:YGR158C:YBL018C:YDR195W:YBR167C:YCR035C:YPL128C:YOL145C:YBR257W:YOR048C:YNL251C:YGR030C:YNL232W:YLR175W	DIS3:DBR1:MTR4:POP1:NOP1:HAS1:RPP1:XRN1:POP3:RPR2:RNT1:CWC24:RTF1:RRP46:SEN1:YSH1:PAF1:PRP2:PAP1:TRF5:PRP4:AIR1:LRP1:MTR3:POP8:REF2:POP7:RRP43:TBF1:CTR9:POP4:RAT1:NRD1:POP6:CSL4:CBF5
0-0-0	71166	ribonucleoprotein complex localization	76 out of 2366 genes, 3.2%	113 out of 5815 genes, 1.9%	2.23851e-05	YHR197W:YJL050W:YFR002W:YIR005W:YKL205W:YGR116W:YJL061W:YLR048W:YNR053C:YHR036W:YJL010C:YAR002W:YPL169C:YGL123W:YLR335W:YIL115C:YDL116W:YKL186C:YNL209W:YML103C:YDR206W:YPL093W:YIL040W:YCR035C:YPR133C:YDL220C:YER006W:YHR167W:YML062C:YPL226W:YGL092W:YCR073W-A:YLR074C:YHR170W:YNL232W:YOL021C:YOL121C:YPL239W:YGL066W:YBR247C:YKL143W:YOL072W:YIL148W:YGL174W:YIL063C:YPR016C:YPL146C:YER125W:YGL099W:YDR19…	RIX1:MTR4:NIC96:IST3:LOS1:SPT6:NUP82:RPS0B:NOG2:BRL1:NOP9:NUP60:MEX67:RPS2:NUP2:NUP159:NUP84:MTR2:SSB2:NUP188:EBS1:NOG1:APQ12:RRP43:SPN1:CDC13:NUG1:THP2:MFT1:NEW1:NUP145::BUD20:NMD3:CSL4:DIS3:RPS19A:YAR1:SGF73:ENP1:LTV1:THP1:RPL40A:BUD13:YRB2:TIF6:NOP53:RSP5:LSG1:NUP42:YRA1:ZUO1:STO1:NUP133:RPS0A:ARB1:RPS28B:GLE1:RLI1:ECM1:MSN5:RPS26B:RIX7:SDA1:HPR1:RPL40B::DBP5:SLX9:RPS10A:TEX1:MLP1:UTP22:NUP120…
0-0-0	51168	nuclear export	78 out of 2366 genes, 3.3%	117 out of 5815 genes, 2.0%	2.61574e-05	YHR197W:YJL050W:YFR002W:YBL079W:YIR005W:YKL205W:YGR116W:YJL061W:YLR048W:YNR053C:YHR036W:YJL010C:YAR002W:YPL169C:YGL123W:YLR335W:YIL115C:YDL116W:YKL186C:YNL209W:YML103C:YDR206W:YPL093W:YIL040W:YCR035C:YPR133C:YER006W:YHR167W:YML062C:YPL226W:YGL092W:YCR073W-A:YLR074C:YHR170W:YNL232W:YOL021C:YOL121C:YPL239W:YGL066W:YBR247C:YKL143W:YOL072W:YIL148W:YGL174W:YER105C:YIL063C:YPR016C:YPL146C:YER125W:YGL09…	RIX1:MTR4:NIC96:NUP170:IST3:LOS1:SPT6:NUP82:RPS0B:NOG2:BRL1:NOP9:NUP60:MEX67:RPS2:NUP2:NUP159:NUP84:MTR2:SSB2:NUP188:EBS1:NOG1:APQ12:RRP43:SPN1:NUG1:THP2:MFT1:NEW1:NUP145::BUD20:NMD3:CSL4:DIS3:RPS19A:YAR1:SGF73:ENP1:LTV1:THP1:RPL40A:BUD13:NUP157:YRB2:TIF6:NOP53:RSP5:LSG1:NUP42:YRA1:ZUO1:STO1:NUP133:YRB1:RPS0A:ARB1:RPS28B:GLE1:RLI1:ECM1:MSN5:RPS26B:RIX7:SDA1:HPR1:RPL40B::DBP5:SLX9:RPS10A:TEX1:MLP1…
0-0-0	398	mRNA splicing, via spliceosome	66 out of 2366 genes, 2.8%	95 out of 5815 genes, 1.6%	2.98319e-05	YKL149C:YER013W:YGR278W:YFR005C:YIR005W:YIR009W:YMR288W:YKL074C:YAL032C:YER112W:YPR045C:YDR243C:YLR424W:YBR119W:YML117W:YOR148C:YDR364C:YPR178W:YDL087C:YOR204W:YGL120C:YDR235W:YLR298C:YDL030W:YOR159C:YGR075C:YPR057W:YGR093W:YBL074C:YML049C:YLR116W:YJR050W:YPL178W:YNL245C:YGL174W:YLR323C:YMR213W:YGR074W:YPL184C:YDL043C:YDL098C:YPR101W:YBR152W:YIL061C:YMR125W:YDR378C:YCR063W:YDR088C:YNR011C:YLR117C…	DBR1:PRP22:CWC22:SAD1:IST3:MSL1:HSH155:MUD2:PRP45:LSM4:THP3:PRP28:SPP382:MUD1:NAB6:SPP2:CDC40:PRP4:LUC7:DED1:PRP43:PRP42:YHC1:PRP9:SME1:PRP38:BRR1:DRN1:AAR2:RSE1:MSL5:ISY1:CBC2:CWC25:BUD13:CWC24:CEF1:SMD1:MRN1:PRP11:SNU23:SNT309:SPP381:SNP1:STO1:LSM6:BUD31:SLU7:PRP2:CLF1:PRP5:LEA1:PRP6:::LSM8:PRP24:SNU56:CWC15:SNU114:PRP46:SPT5:SNU71:PRP21:PRP39:
0-0-0	72594	establishment of protein localization to organelle	164 out of 2366 genes, 6.9%	289 out of 5815 genes, 5.0%	3.33761e-05	YOR357C:YBL079W:YHR108W:YOL009C:YNL131W:YER154W:YPR095C:YJL061W:YDL115C:YML097C:YPL094C:YLR262C:YOL111C:YDL029W:YOR014W:YKR014C:YPR024W:YPR133W-A:YDL063C:YLR335W:YIL115C:YBL017C:YOL018C:YGL153W:YML071C:YOR266W:YMR153W:YAL055W:YJL210W:YLR347C:YGL092W:YMR150C:YEL027W:YDL107W:YDL113C:YMR185W:YPL243W:YGL263W:YPL063W:YIR022W:YJR045C:YJR074W:YMR060C:YLR261C:YNR016C:YDR292C:YOR297C:YJR072C:YGL016W:YLR07…	SNX3:NUP170:GGA2:MDM12:TOM22:OXA1:SYT1:NUP82:IWR1:VPS9:SEC62:YPT6:MDY2:ARP2:RTS1:YPT52:YME1::SYO1:NUP2:NUP159:PEP1:TLG2:PEX14:COG8:PNT1:NUP53:PEX22:PEX2:KAP95:NUP145:IMP1:VMA3:MSS2:ATG20:RTP1:SRP68:COS12:TIM50:SEC11:SSC1:MOG1:SAM37:VPS63:ACC1:SRP101:TIM18:NPA3:KAP122:BOS1:ATG11:VPS8:GPN2:TRE1:MGR2:SEC63:KAR2:STI1:YPP1:MON2:SEC61:MGE1:KAP120::PEX9:PAM17:VPS64:SRP54:APM3:TRS85:TRE2::BSD2:CCZ1:NAP1:…
0-0-0	30490	maturation of SSU-rRNA	67 out of 2366 genes, 2.8%	97 out of 5815 genes, 1.7%	3.34737e-05	YMR290C:YPR112C:YGL171W:YLR048W:YOL022C:YJL109C:YJL010C:YOR078W:YGR272C:YOR056C:YDL083C:YDL060W:YML093W:YJL136C:YPL012W:YPL090C:YLR435W:YGL120C:YNL308C:YBL072C:YAL035W:YDR021W:YPR132W:YDL148C:YBR189W:YNL132W:YHR021C:YLR129W:YKL078W:YMR014W:YNR054C:YBR247C:YNR046W:YOR310C:YNL306W:YLR441C:YPL081W:YHL015W:YMR093W:YGR214W:YDR378C:YLR264W:YPL266W:YDR398W:YHR196W:YHR065C:YDR025W:YOL010W:YDL153C:YDR457W…	HAS1:MRD1:ROK1:RPS0B:TSR4:UTP10:NOP9:BUD21:EFG1:NOB1:RPS16B:TSR1:UTP14:RPS21B:RRP12:RPS6A:TSR2:PRP43:KRI1:RPS8A:FUN12:FAL1:RPS23B:NOP14:RPS9B:KRE33:RPS27B:DIP2:DHR2:BUD22:ESF2:ENP1:TRM112:NOP58:MRPS18:RPS1A:RPS9A:RPS20:UTP15:RPS0A:LSM6:RPS28B:DIM1:UTP5:UTP9:RRP3:RPS11A:RCL1:SAS10:TOM1:SLX9:ECM16:FYV7:TSR3:RRP36:BFR2:UTP22:NOC4:UTP23:PWP2:ENP2:RPS24A:FAF1:RPS14A:UTP4:KRR1:SOF1
0-0-0	1902589	single-organism organelle organization	217 out of 2366 genes, 9.2%	401 out of 5815 genes, 6.9%	3.56116e-05	YDR229W:YLL007C:YGL127C:YDR135C:YNL079C:YKL203C:YOR181W:YCR009C:YNL307C:YDR201W:YLR305C:YLR319C:YFR013W:YOL009C:YIL146C:YLR148W:YNL131W:YER154W:YDR185C:YLR320W:YOR144C:YLR026C:YDL126C:YNR035C:YMR183C:YDL029W:YOR014W:YDL135C:YER174C:YPR133W-A:YLR381W:YKL049C:YOL018C:YGL153W:YPL161C:YOR266W:YDL047W:YPL233W:YPL242C:YAL055W:YHL031C:YJL210W:YDR510W:YBR160W:YOR037W:YLR268W:YDL107W:YGL098W:YDL113C:YMR07…	IVY1:LMO1:SOH1:YCF1:TPM1:TOR2:LAS17:RVS161:MCK1:SPC19:STT4:BUD6:IOC3:MDM12:ATG32:PEP3:TOM22:OXA1:UPS3:MMS22:ELG1:SED5:CDC48:ARC35:SSO2:ARP2:RTS1:RDI1:GRX4::CTF3:CSE4:TLG2:PEX14:BEM4:PNT1:SIT4:NSL1:IQG1:PEX22:GOS1:PEX2:SMT3:CDC28:CYC2:SEC22:MSS2:USE1:ATG20:PDS5:DUO1:SLA1:SPC24:PDS1:TIM50:SYP1:SAM37:ARC40:TIM18:NPA3:BOS1:VPS8:ATG11:ATG33:GPN2:ARP3:SPC72:BUR2:HSV2:MGR2:HBS1:CBK1:ARC18:VTC1:TAZ1:RFC5…
0-0-0	9893	positive regulation of metabolic process	255 out of 2366 genes, 10.8%	483 out of 5815 genes, 8.3%	3.67636e-05	YDL190C:YJL168C:YHL020C:YPL031C:YGR116W:YAL051W:YAL009W:YOL071W:YER167W:YPL139C:YDL126C:YNL264C:YGL244W:YNL127W:YJL090C:YEL015W:YLR418C:YBR279W:YJL109C:YER174C:YJL103C:YGL123W:YNL199C:YNL201C:YML007W:YGL249W:YGL130W:YBR120C:YMR168C:YLR421C:YLR403W:YMR236W:YIR018W:YDL081C:YMR153W:YAL055W:YBL060W:YHR124W:YOL145C:YLR386W:YGL013C:YDL130W:YGL116W:YNL137C:YPR119W:YBR189W:YGL092W:YJR076C:YNL097C:YHR004C…	UFD2:SET2:OPI1:PHO85:SPT6:OAF1:SPO7:SDH5:BCK2:UME1:CDC48:PDR17:RTF1:FAR11:DPB11:EDC3:CDC73:PAF1:UTP10:GRX4:GSM1:RPS2:GCR2:PSY2:YAP1:ZIP2:CEG1:CBP6:CEP3:RPN13:SFP1:TAF9:YAP5:RPP1A:NUP53:PEX22:YEL1:NDT80:CTR9:VAC14:PDR1:RPP1B:CDC20:NAM9:CLB2:RPS9B:NUP145:CDC11:PHO23:NEM1:CDC28:RPT2:RSC3:MED7:PDR8:SSN3:RRN5:PFD1:ASF1:SSC1:ROG3:YPI1:CGI121:SNF2:RAD9:ESC1:UME6:SGF73:CDH1:BUD32:GLC7:SAP30:ATG11:ECM23:R…
0-0-0	71426	ribonucleoprotein complex export from nucleus	75 out of 2366 genes, 3.2%	112 out of 5815 genes, 1.9%	3.77567e-05	YHR197W:YJL050W:YFR002W:YIR005W:YKL205W:YGR116W:YJL061W:YLR048W:YNR053C:YHR036W:YJL010C:YAR002W:YPL169C:YGL123W:YLR335W:YIL115C:YDL116W:YKL186C:YNL209W:YML103C:YDR206W:YPL093W:YIL040W:YCR035C:YPR133C:YER006W:YHR167W:YML062C:YPL226W:YGL092W:YCR073W-A:YLR074C:YHR170W:YNL232W:YOL021C:YOL121C:YPL239W:YGL066W:YBR247C:YKL143W:YOL072W:YIL148W:YGL174W:YIL063C:YPR016C:YPL146C:YER125W:YGL099W:YDR192C:YDR38…	RIX1:MTR4:NIC96:IST3:LOS1:SPT6:NUP82:RPS0B:NOG2:BRL1:NOP9:NUP60:MEX67:RPS2:NUP2:NUP159:NUP84:MTR2:SSB2:NUP188:EBS1:NOG1:APQ12:RRP43:SPN1:NUG1:THP2:MFT1:NEW1:NUP145::BUD20:NMD3:CSL4:DIS3:RPS19A:YAR1:SGF73:ENP1:LTV1:THP1:RPL40A:BUD13:YRB2:TIF6:NOP53:RSP5:LSG1:NUP42:YRA1:ZUO1:STO1:NUP133:RPS0A:ARB1:RPS28B:GLE1:RLI1:ECM1:MSN5:RPS26B:RIX7:SDA1:HPR1:RPL40B::DBP5:SLX9:RPS10A:TEX1:MLP1:UTP22:NUP120:RPS19…
0-0-0	8610	lipid biosynthetic process	104 out of 2366 genes, 4.4%	168 out of 5815 genes, 2.9%	4.3115e-05	YIL049W:YMR220W:YBR029C:YNL158W:YLR056W:YHR007C:YHL020C:YMR272C:YGR202C:YKR031C:YOR149C:YGL055W:YNL264C:YMR134W:YPL069C:YGR007W:YER061C:YPR183W:YOR221C:YJL097W:YMR207C:YDL052C:YBR243C:YGL012W:YPR113W:YKL055C:YGR143W:YKL212W:YDR072C:YJL167W:YNL130C:YGL001C:YGR046W:YNL169C:YPL221W:YBR041W:YGR036C:YDR302W:YBR042C:YNL038W:YDR182W:YCR044C:YLR133W:YLR347C:YLR386W:YOR109W:YER120W:YBL039C:YLR372W:YLL031C…	DFG10:ERG8:CDS1:PGA1:ERG3:ERG11:OPI1:SCS7:PCT1:SPO14:SMP3:OLE1:PDR17:ERG29:BTS1:ECT1:CEM1:DPM1:MCT1:PHS1:HFA1:SLC1:ALG7:ERG4:PIS1:OAR1:SKN1:SAC1:IPT1:ERG20:CPT1:ERG26:TAM41:PSD1:FLC1:FAT1:CAX4:GPI11:CST26:GPI15:CDC1:PER1:CKI1:KAP95:VAC14:INP53:SCS2:URA7:ELO3:GPI13:SCS3:GPI2:FAS2:HMG2:FLC2:ISC1:INP52:PBN1:SUR2:TSC13:ACC1:LAG1:ERG13:GWT1:PPT2:MGL2:ETR1:SPT14:CSG2:HTD2:CMD1:AYR1:TSC10:TED1:TAZ1:SEC5…
0-0-0	6342	chromatin silencing	78 out of 2366 genes, 3.3%	118 out of 5815 genes, 2.0%	4.67948e-05	YIL150C:YIR033W:YBL079W:YOL090W:YLL002W:YIL126W:YGR116W:YAR003W:YDR225W:YNL206C:YDR191W:YBR279W:YLR272C:YAR002W:YOL004W:YPR023C:YLR335W:YDL116W:YLR015W:YLR288C:YKR101W:YKR019C:YBR278W:YBL003C:YGL092W:YER120W:YDL074C:YNL262W:YDR227W:YJR119C:YOL006C:YNL261W:YJL115W:YDR469W:YGL133W:YOL068C:YLR442C:YBR009C:YDR310C:YMR219W:YER133W:YLR052W:YDR005C:YJL076W:YBR095C:YLR274W:YMR247C:YOR209C:YLL004W:YKR082W…	MCM10:MGA2:NUP170:MSH2:RTT109:STH1:SPT6:SWD1:HTA1:RTT106:HST4:PAF1:YCS4:NUP60:SIN3:EAF3:NUP2:NUP84:BRE2:MEC3:SIR1:IRS4:DPB3:HTA2:NUP145:SCS2:BRE1:POL2:SIR4:JHD2:TOP1:ORC5:ASF1:SDC1:ITC1:HST1:SIR3:HHF1:SUM1:ESC1:GLC7:IES3:MAF1:NET1:RXT2:MCM5:RKR1:NPT1:ORC3:NUP133:ESC2:GTR1:REG1:SPP1:SAS5:SWD3:SCP160:RAP1:HTZ1:ORC1:RCO1:ORC2:ISW1:SAS2:POL30:SAS4:NUP120:YAF9:NNT1:SPT10:GAS1:ZDS2:MCM3:RAD6:ESA1:DIA2:…
0-0-0	45814	negative regulation of gene expression, epigenetic	78 out of 2366 genes, 3.3%	118 out of 5815 genes, 2.0%	4.67948e-05	YIL150C:YIR033W:YBL079W:YOL090W:YLL002W:YIL126W:YGR116W:YAR003W:YDR225W:YNL206C:YDR191W:YBR279W:YLR272C:YAR002W:YOL004W:YPR023C:YLR335W:YDL116W:YLR015W:YLR288C:YKR101W:YKR019C:YBR278W:YBL003C:YGL092W:YER120W:YDL074C:YNL262W:YDR227W:YJR119C:YOL006C:YNL261W:YJL115W:YDR469W:YGL133W:YOL068C:YLR442C:YBR009C:YDR310C:YMR219W:YER133W:YLR052W:YDR005C:YJL076W:YBR095C:YLR274W:YMR247C:YOR209C:YLL004W:YKR082W…	MCM10:MGA2:NUP170:MSH2:RTT109:STH1:SPT6:SWD1:HTA1:RTT106:HST4:PAF1:YCS4:NUP60:SIN3:EAF3:NUP2:NUP84:BRE2:MEC3:SIR1:IRS4:DPB3:HTA2:NUP145:SCS2:BRE1:POL2:SIR4:JHD2:TOP1:ORC5:ASF1:SDC1:ITC1:HST1:SIR3:HHF1:SUM1:ESC1:GLC7:IES3:MAF1:NET1:RXT2:MCM5:RKR1:NPT1:ORC3:NUP133:ESC2:GTR1:REG1:SPP1:SAS5:SWD3:SCP160:RAP1:HTZ1:ORC1:RCO1:ORC2:ISW1:SAS2:POL30:SAS4:NUP120:YAF9:NNT1:SPT10:GAS1:ZDS2:MCM3:RAD6:ESA1:DIA2:…
0-0-0	46907	intracellular transport	316 out of 2366 genes, 13.4%	618 out of 5815 genes, 10.6%	4.91664e-05	YOR357C:YHR197W:YIR005W:YLR148W:YKL205W:YGR116W:YPR095C:YDL115C:YDL126C:YPL094C:YAR002C-A:YFL043C:YNR053C:YOL111C:YDL029W:YHR162W:YER166W:YKR014C:YCR027C:YJL010C:YDL063C:YGL123W:YIL115C:YOL018C:YOR326W:YDR206W:YGL210W:YMR153W:YAL055W:YER006W:YHR167W:YGL092W:YMR079W:YMR150C:YEL027W:YLR268W:YHR170W:YMR185W:YPL243W:YLR039C:YGL263W:YIR022W:YOL121C:YJR045C:YJR074W:YPL085W:YDR292C:YGL066W:YGL016W:YLR07…	SNX3:RIX1:IST3:PEP3:LOS1:SPT6:SYT1:IWR1:CDC48:SEC62::LAM5:NOG2:MDY2:ARP2:MPC2:DNF1:YPT52:RHB1:NOP9:SYO1:RPS2:NUP159:TLG2:MYO2:EBS1:YPT32:NUP53:PEX22:NUG1:THP2:NUP145:SEC14:IMP1:VMA3:SEC22:NMD3:RTP1:SRP68:RIC1:COS12:SEC11:RPS19A:SSC1:MOG1:SEC16:SRP101:SGF73:KAP122:BOS1:RPL40A:VPS8:ATG11:BUD13:GPN2:SPC72:TRE1:MGR2:SEC63:KAR2:STI1:LSG1:MUK1:VTC1:ARB1:SMY2:TED1:YPP1:MON2:SEC61:RPS26B:MGE1:SDA1:RPL40B…
0-0-0	462	maturation of SSU-rRNA from tricistronic rRNA transcript (SSU-rRNA, 5.8S rRNA, LSU-rRNA)	60 out of 2366 genes, 2.5%	85 out of 5815 genes, 1.5%	5.51122e-05	YLR129W:YMR290C:YPR112C:YKL078W:YNR054C:YBR247C:YOR310C:YNL306W:YGL171W:YLR048W:YPL081W:YLR441C:YHL015W:YMR093W:YJL109C:YJL010C:YGR214W:YOR078W:YGR272C:YPL266W:YDR398W:YOR056C:YHR196W:YDR025W:YHR065C:YDL083C:YDL060W:YOL010W:YML093W:YJL136C:YPL012W:YPL090C:YLR435W:YDL153C:YGL120C:YGR081C:YDR457W:YMR128W:YNL308C:YLR068W:YOR287C:YBL072C:YAL035W:YGR090W:YDR021W:YDR299W:YPR132W:YPR144C:YCR057C:YDL148C…	DIP2:HAS1:MRD1:DHR2:ESF2:ENP1:NOP58:MRPS18:ROK1:RPS0B:RPS9A:RPS1A:RPS20:UTP15:UTP10:NOP9:RPS0A:BUD21:EFG1:DIM1:UTP5:NOB1:UTP9:RPS11A:RRP3:RPS16B:TSR1:RCL1:UTP14:RPS21B:RRP12:RPS6A:TSR2:SAS10:PRP43:SLX9:TOM1:ECM16:KRI1:FYV7:RRP36:RPS8A:FUN12:UTP22:FAL1:BFR2:RPS23B:NOC4:PWP2:NOP14:UTP23:RPS9B:ENP2:RPS24A:FAF1:UTP4:RPS14A:KRR1:RPS27B:SOF1
0-0-0	6354	DNA-templated transcription, elongation	44 out of 2366 genes, 1.9%	57 out of 5815 genes, 1.0%	5.67831e-05	YLR033W:YJL168C:YIL126W:YPL129W:YNL248C:YOL072W:YNL206C:YGR186W:YGL244W:YLR418C:YPR034W:YBR279W:YBL008W:YOR038C:YPL101W:YGL070C:YPR023C:YFR037C:YGL043W:YMR091C:YGR056W:YDR138W:YLR357W:YKL139W:YJL148W:YBL006C:YBR090C-A:YOR123C:YKR008W:YMR075W:YBR245C:YLR321C:YJR140C:YOL145C:YHR167W:YBR215W:YML062C:YCR020W-B:YPR052C:YDR303C:YOR244W:YCR093W:YOL006C:YPR072W	RSC58:SET2:STH1:TAF14:RPA49:THP1:RTT106:TFG1:RTF1:CDC73:ARP7:PAF1:HIR1:HIR2:ELP4:RPB9:EAF3:RSC8:DST1:NPL6:RSC1:HPR1:RSC2:CTK1:RPA34:LDB7::LEO1:RSC4:RCO1:ISW1:SFH1:HIR3:CTR9:THP2:HPC2:MFT1::NHP6A:RSC3:ESA1:CDC39:TOP1:NOT5
0-0-0	377	RNA splicing, via transesterification reactions with bulged adenosine as nucleophile	66 out of 2366 genes, 2.8%	96 out of 5815 genes, 1.7%	5.79188e-05	YKL149C:YER013W:YGR278W:YFR005C:YIR005W:YIR009W:YMR288W:YKL074C:YAL032C:YER112W:YPR045C:YDR243C:YLR424W:YBR119W:YML117W:YOR148C:YDR364C:YPR178W:YDL087C:YOR204W:YGL120C:YDR235W:YLR298C:YDL030W:YOR159C:YGR075C:YPR057W:YGR093W:YBL074C:YML049C:YLR116W:YJR050W:YPL178W:YNL245C:YGL174W:YLR323C:YMR213W:YGR074W:YPL184C:YDL043C:YDL098C:YPR101W:YBR152W:YIL061C:YMR125W:YDR378C:YCR063W:YDR088C:YNR011C:YLR117C…	DBR1:PRP22:CWC22:SAD1:IST3:MSL1:HSH155:MUD2:PRP45:LSM4:THP3:PRP28:SPP382:MUD1:NAB6:SPP2:CDC40:PRP4:LUC7:DED1:PRP43:PRP42:YHC1:PRP9:SME1:PRP38:BRR1:DRN1:AAR2:RSE1:MSL5:ISY1:CBC2:CWC25:BUD13:CWC24:CEF1:SMD1:MRN1:PRP11:SNU23:SNT309:SPP381:SNP1:STO1:LSM6:BUD31:SLU7:PRP2:CLF1:PRP5:LEA1:PRP6:::LSM8:PRP24:SNU56:CWC15:SNU114:PRP46:SPT5:SNU71:PRP21:PRP39:
0-0-0	22402	cell cycle process	275 out of 2366 genes, 11.6%	529 out of 5815 genes, 9.1%	6.59e-05	YHR197W:YGL127C:YKL203C:YDR201W:YLR319C:YOL090W:YGR116W:YBR057C:YLR320W:YLL003W:YOL071W:YER167W:YDL126C:YJL090C:YNR049C:YDL029W:YOL133W:YBR279W:YLR381W:YJL037W:YPR111W:YCR092C:YGL249W:YOR326W:YGL175C:YDL047W:YPL233W:YPL158C:YBL051C:YNL031C:YBR023C:YDR510W:YMR079W:YBR160W:YLR307W:YMR076C:YNL261W:YGL061C:YKR037C:YDL164C:YDR113C:YML031W:YDR217C:YIL046W:YGR262C:YCR045C:YGL174W:YOR262W:YAL047C:YJL076W…	RIX1:SOH1:TOR2:SPC19:BUD6:MSH2:SPT6:MUM2:MMS22:SFI1:SDH5:BCK2:CDC48:DPB11:MSO1:ARP2:HRT1:PAF1:CTF3:IRC18:DBF20:MSH3:ZIP2:MYO2:SAE2:SIT4:NSL1:AIM44:PIN4:HHT2:CHS3:SMT3:SEC14:CDC28:CDA1:PDS5:ORC5:DUO1:SPC34:CDC9:PDS1:NDC1:RAD9:MET30:BUD32:RRT12:BUD13:GPN2:SPC72:NET1:ATC1:LSG1:PTK2:MSC6:BUD31:SAP185:CDC14:RAD57:CDC4:LGE1:CTF19:SPC110:MLH3:SGS1:FUS3:SWF1:TVP38:BUD16:VPS54:IPI1:FAR10:RAD51:MCM1:CDC3:G…
0-0-0	1903047	mitotic cell cycle process	162 out of 2366 genes, 6.8%	287 out of 5815 genes, 4.9%	6.84912e-05	YDR099W:YNL307C:YDR201W:YLR319C:YPL031C:YKL101W:YGR116W:YLL003W:YOR144C:YER167W:YDL126C:YJR053W:YNL127W:YJL090C:YOL133W:YOR014W:YBR279W:YLR381W:YPR111W:YKL049C:YOR326W:YMR168C:YLR288C:YDL047W:YPL233W:YPL158C:YBL051C:YNL031C:YOL145C:YGL116W:YDR510W:YPR119W:YJR076C:YFR012W:YBR160W:YMR076C:YGL061C:YDR013W:YDL164C:YDR113C:YFR003C:YDR217C:YIL046W:YJR072C:YGR262C:YER133W:YGL174W:YOR262W:YAL047C:YLR226W…	BMH2:MCK1:SPC19:BUD6:PHO85:HSL1:SPT6:SFI1:ELG1:BCK2:CDC48:BFA1:FAR11:DPB11:HRT1:RTS1:PAF1:CTF3:DBF20:CSE4:MYO2:CEP3:MEC3:SIT4:NSL1:AIM44:PIN4:HHT2:CTR9:CDC20:SMT3:CLB2:CDC11:DCV1:CDC28:PDS5:DUO1:PSF1:CDC9:PDS1:YPI1:RAD9:MET30:NPA3:BUD32:GLC7:BUD13:GPN2:SPC72:BUR2:ATC1:PTK2:BUD31:CIN8:SAP185:CSM1:CDC14:CDC4:DCC1:IRR1:SRC1:CTF19:SPC110:SGS1:TVP38:MUS81:ULP2:BUD16:AMN1:CHS2:NUD1:RAD51:MCM1:SAT4:CDC3…
0-0-0	31325	positive regulation of cellular metabolic process	252 out of 2366 genes, 10.7%	480 out of 5815 genes, 8.3%	8.84568e-05	YDL190C:YJL168C:YHL020C:YPL031C:YGR116W:YAL051W:YAL009W:YOL071W:YPL139C:YDL126C:YNL264C:YGL244W:YNL127W:YJL090C:YEL015W:YLR418C:YBR279W:YJL109C:YER174C:YJL103C:YGL123W:YNL199C:YNL201C:YML007W:YGL249W:YGL130W:YBR120C:YMR168C:YLR421C:YLR403W:YMR236W:YIR018W:YDL081C:YMR153W:YAL055W:YBL060W:YHR124W:YOL145C:YLR386W:YGL013C:YDL130W:YGL116W:YNL137C:YPR119W:YBR189W:YGL092W:YJR076C:YNL097C:YHR004C:YBR160W…	UFD2:SET2:OPI1:PHO85:SPT6:OAF1:SPO7:SDH5:UME1:CDC48:PDR17:RTF1:FAR11:DPB11:EDC3:CDC73:PAF1:UTP10:GRX4:GSM1:RPS2:GCR2:PSY2:YAP1:ZIP2:CEG1:CBP6:CEP3:RPN13:SFP1:TAF9:YAP5:RPP1A:NUP53:PEX22:YEL1:NDT80:CTR9:VAC14:PDR1:RPP1B:CDC20:NAM9:CLB2:RPS9B:NUP145:CDC11:PHO23:NEM1:CDC28:RPT2:RSC3:MED7:PDR8:SSN3:RRN5:PFD1:ASF1:SSC1:ROG3:YPI1:CGI121:SNF2:RAD9:UME6:SGF73:CDH1:BUD32:GLC7:SAP30:ATG11:ECM23:RXT2:SIN4:B…
0-0-0	33365	protein localization to organelle	191 out of 2366 genes, 8.1%	349 out of 5815 genes, 6.0%	9.35777e-05	YOR357C:YBL079W:YHR108W:YOL009C:YGL020C:YNL131W:YER154W:YKL101W:YPR095C:YJL061W:YDL115C:YML097C:YPL094C:YLR262C:YAR002C-A:YOL111C:YDL029W:YOR014W:YKR014C:YPR024W:YPR133W-A:YDL063C:YLR335W:YIL115C:YBL017C:YOL018C:YGL153W:YGL200C:YML071C:YOR266W:YMR153W:YAL055W:YJL210W:YLR347C:YGR099W:YGL092W:YMR150C:YDR372C:YEL027W:YBR160W:YDL107W:YDL113C:YMR185W:YPL243W:YJL157C:YGL263W:YPL063W:YIR022W:YJR045C:YJR…	SNX3:NUP170:GGA2:MDM12:GET1:TOM22:OXA1:HSL1:SYT1:NUP82:IWR1:VPS9:SEC62:YPT6::MDY2:ARP2:RTS1:YPT52:YME1::SYO1:NUP2:NUP159:PEP1:TLG2:PEX14:EMP24:COG8:PNT1:NUP53:PEX22:PEX2:KAP95:TEL2:NUP145:IMP1:VPS74:VMA3:CDC28:MSS2:ATG20:RTP1:SRP68:FAR1:COS12:TIM50:SEC11:SSC1:MOG1:SAM37:VPS63:SEC16:ACC1:SRP101:TIM18:NPA3:KAP122:GLC7:BOS1:ATG11:VPS8:GPN2:TRE1:MGR2:SEC63:KAR2:STI1:MUK1:YPP1:MON2:GTR1:SEC61:CSM1:MGE…
0-0-0	6611	protein export from nucleus	75 out of 2366 genes, 3.2%	114 out of 5815 genes, 2.0%	0.000120727	YHR197W:YJL050W:YFR002W:YIR005W:YKL205W:YGR116W:YJL061W:YLR048W:YNR053C:YHR036W:YJL010C:YAR002W:YPL169C:YGL123W:YLR335W:YIL115C:YDL116W:YKL186C:YNL209W:YML103C:YDR206W:YPL093W:YIL040W:YCR035C:YPR133C:YER006W:YHR167W:YML062C:YPL226W:YGL092W:YCR073W-A:YLR074C:YHR170W:YNL232W:YOL021C:YOL121C:YPL239W:YGL066W:YBR247C:YKL143W:YOL072W:YIL148W:YGL174W:YIL063C:YPR016C:YPL146C:YER125W:YGL099W:YDR192C:YDR38…	RIX1:MTR4:NIC96:IST3:LOS1:SPT6:NUP82:RPS0B:NOG2:BRL1:NOP9:NUP60:MEX67:RPS2:NUP2:NUP159:NUP84:MTR2:SSB2:NUP188:EBS1:NOG1:APQ12:RRP43:SPN1:NUG1:THP2:MFT1:NEW1:NUP145::BUD20:NMD3:CSL4:DIS3:RPS19A:YAR1:SGF73:ENP1:LTV1:THP1:RPL40A:BUD13:YRB2:TIF6:NOP53:RSP5:LSG1:NUP42:YRA1:ZUO1:STO1:NUP133:RPS0A:ARB1:RPS28B:GLE1:RLI1:ECM1:MSN5:RPS26B:RIX7:SDA1:HPR1:RPL40B::DBP5:SLX9:RPS10A:TEX1:MLP1:UTP22:NUP120:RPS19…
0-0-0	6281	DNA repair	148 out of 2366 genes, 6.3%	260 out of 5815 genes, 4.5%	0.000137353	YGL127C:YKL203C:YNL307C:YOL090W:YDL200C:YLR320W:YOL043C:YDR225W:YOR144C:YGL244W:YJL090C:YOL133W:YBR279W:YJL081C:YGL070C:YCR092C:YNL215W:YGR056W:YKL213C:YLR009W:YGL175C:YLR288C:YDL047W:YOL095C:YBL003C:YDL102W:YDR182W:YKL045W:YNL031C:YOR258W:YGL092W:YBR160W:YDL002C:YDR499W:YMR076C:YDR013W:YPR164W:YDR113C:YDL164C:YLR007W:YHR031C:YDR217C:YOR290C:YDR190C:YLR005W:YGL094C:YDL182W:YDR369C:YLR399C:YDR311W…	SOH1:TOR2:MCK1:MSH2:MGT1:MMS22:NTG2:HTA1:ELG1:RTF1:DPB11:HRT1:PAF1:ARP4:RPB9:MSH3:IES2:RSC1:DOA1:RLP24:SAE2:MEC3:SIT4:HMI1:HTA2:POL3:CDC1:PRI2:HHT2:HNT3:NUP145:CDC28:NHP10:LCD1:PDS5:PSF1:MMS1:PDS1:CDC9:NSE1:RRM3:RAD9:SNF2:RVB1:SSL1:PAN2:LYS20:XRS2:BDF1:TFB1:RAD57:PIF1:EAF6:MLH3:SGS1:TAH11:EXO1:RPO21:MUS81:RAD55:YAF9:SPT10:RAD51:RTT101:NHP6A:RAD17:SRS2:MRC1:MGM101:RTT107:SAC3:MCM10:RRD1:SNF6:IXR1:…
0-0-0	6605	protein targeting	160 out of 2366 genes, 6.8%	285 out of 5815 genes, 4.9%	0.000138966	YOR357C:YBL079W:YHR108W:YOL009C:YNL131W:YER154W:YPR095C:YJL061W:YDL115C:YML097C:YPL094C:YLR262C:YOL111C:YDL029W:YKR014C:YPR024W:YPR133W-A:YDL063C:YLR335W:YIL115C:YBL017C:YOL018C:YGL153W:YML071C:YMR153W:YAL055W:YJL210W:YLR347C:YGL092W:YMR150C:YEL027W:YDL113C:YMR185W:YPL243W:YGL263W:YPL063W:YIR022W:YJR045C:YJR074W:YMR060C:YLR261C:YNR016C:YDR292C:YOR297C:YJR072C:YGL016W:YLR078C:YPR049C:YAL002W:YOR26…	SNX3:NUP170:GGA2:MDM12:TOM22:OXA1:SYT1:NUP82:IWR1:VPS9:SEC62:YPT6:MDY2:ARP2:YPT52:YME1::SYO1:NUP2:NUP159:PEP1:TLG2:PEX14:COG8:NUP53:PEX22:PEX2:KAP95:NUP145:IMP1:VMA3:ATG20:RTP1:SRP68:COS12:TIM50:SEC11:SSC1:MOG1:SAM37:VPS63:ACC1:SRP101:TIM18:NPA3:KAP122:BOS1:ATG11:VPS8:GPN2:TRE1:MGR2:SEC63:KAR2:STI1:YPP1:MON2:SEC61:MGE1:KAP120::PEX9:MRS6:PAM17:VPS64:SRP54:APM3:TRS85:TRE2::BSD2:CCZ1:NAP1:GPN3:RTG3:…
0-0-0	375	RNA splicing, via transesterification reactions	69 out of 2366 genes, 2.9%	103 out of 5815 genes, 1.8%	0.000142383	YKL149C:YER013W:YGR278W:YFR005C:YIR005W:YIR009W:YMR288W:YKL074C:YAL032C:YER112W:YPR045C:YDR243C:YLR424W:YBR119W:YML117W:YOR148C:YDR364C:YPR178W:YDL087C:YOR204W:YLR382C:YGL120C:YDR235W:YLR298C:YDL030W:YOR159C:YGR075C:YPR057W:YGR093W:YBL074C:YPR134W:YML049C:YLR116W:YJR050W:YPL178W:YNL245C:YGL174W:YLR323C:YMR213W:YGR074W:YPL184C:YDL043C:YDL098C:YPR101W:YIL061C:YBR152W:YMR125W:YDR378C:YCR063W:YDR088C…	DBR1:PRP22:CWC22:SAD1:IST3:MSL1:HSH155:MUD2:PRP45:LSM4:THP3:PRP28:SPP382:MUD1:NAB6:SPP2:CDC40:PRP4:LUC7:DED1:NAM2:PRP43:PRP42:YHC1:PRP9:SME1:PRP38:BRR1:DRN1:AAR2:MSS18:RSE1:MSL5:ISY1:CBC2:CWC25:BUD13:CWC24:CEF1:SMD1:MRN1:PRP11:SNU23:SNT309:SNP1:SPP381:STO1:LSM6:BUD31:SLU7:PRP2:CLF1:PRP5:LEA1:PRP6:::SNU56:LSM8:PRP24:CWC15:SNU114:PRP46:SPT5:PRP21:SNU71:PET54:PRP39:
0-0-0	65008	regulation of biological quality	261 out of 2366 genes, 11.0%	503 out of 5815 genes, 8.7%	0.00019721	YDL035C:YKL168C:YDR135C:YLR126C:YOR181W:YOR153W:YGR116W:YNR035C:YBL076C:YAR002C-A:YDL029W:YML028W:YER166W:YER174C:YGL123W:YGL175C:YDR206W:YLR403W:YDL194W:YDL220C:YHR167W:YGR099W:YGL219C:YEL027W:YBR160W:YGL107C:YKL053C-A:YDL002C:YPL042C:YAL053W:YLR136C:YNL197C:YDR151C:YDR258C:YNL055C:YGR262C:YGL016W:YLR052W:YNL339C:YMR058W:YDR184C:YBR036C:YJR059W:YLR370C:YDR004W:YHR026W:YHR071W:YML061C:YPL055C:YKL…	GPR1:KKQ8:YCF1:YLR126C:LAS17:PDR5:SPT6:ARC35:ILS1::ARP2:TSA1:DNF1:GRX4:RPS2:SAE2:EBS1:SFP1:SNF3:CDC13:THP2:TEL2:MDM34:VMA3:CDC28:RMD9::NHP10:SSN3:FLC2:TIS11:WHI3:CTH1:HSP78:POR1:BUD32:KAP122:IES3::FET3:ATC1:CSG2:PTK2:ARC18:RAD57:VMA16:PCL5:PIF1:LGE1:SDS22:SWD3:GON7:GGC1:SGS1:DOA4:VMA13:PHO80:PML39:CKS1:VPS54:PDI1:YCK3:RAD51:SPA2:VMA5:RAV2:PMA2:EST2:EPS1:HSC82:VPS3:CDC50:HRK1:YCR061W:PHO92:HYM1:AR…
0-0-0	16570	histone modification	74 out of 2366 genes, 3.1%	113 out of 5815 genes, 1.9%	0.000199203	YDL014W:YDR295C:YJL168C:YLL002W:YKR029C:YAR003W:YDR191W:YNL136W:YGL244W:YLR418C:YBR279W:YOL148C:YBR258C:YJL081C:YER051W:YOL004W:YGR252W:YPR023C:YNL021W:YLR015W:YDR145W:YAL054C:YMR236W:YKR017C:YNL030W:YMR231W:YBR081C:YGL194C:YBR160W:YDL074C:YJR119C:YMR223W:YJL115W:YDR469W:YOL068C:YBR009C:YGL066W:YDR155C:YPL129W:YDR190C:YER133W:YMR263W:YDR176W:YIL112W:YPL254W:YBR095C:YDR167W:YPL047W:YPL101W:YDR398W…	NOP1:HDA2:SET2:RTT109:SET3:SWD1:HST4:EAF7:RTF1:CDC73:PAF1:SPT20:SHG1:ARP4:JHD1:SIN3:GCN5:EAF3:HDA1:BRE2:TAF12:ACS1:TAF9:HEL1:HHF2:PEP5:SPT7:HOS2:CDC28:BRE1:JHD2:UBP8:ASF1:SDC1:HST1:HHF1:SGF73:CPR1:TAF14:RVB1:GLC7:SAP30:NGG1:HOS4:HFI1:RXT2:TAF10:SGF11:ELP4:UTP5:HDA3:SPP1:LGE1:SAS5::EAF6:SWD3:LEO1:HEL2:RCO1:ORC2:SAS2:SAS4:SPT10:SPT8:EPL1:DEP1:AHC1:SIF2:RAD6:ESA1:SNT1:ELP3:SPT3
0-0-0	6366	transcription from RNA polymerase II promoter	117 out of 2366 genes, 4.9%	198 out of 5815 genes, 3.4%	0.000238545	YOR179C:YDR174W:YLR033W:YGL127C:YER040W:YOR363C:YHR058C:YLR228C:YIL126W:YML098W:YGR116W:YAL051W:YNL206C:YGR186W:YGL244W:YLR430W:YKL038W:YLR418C:YLR277C:YPR034W:YBR279W:YBL008W:YER139C:YGL070C:YIL021W:YPR023C:YBR154C:YGL043W:YDR145W:YGR056W:YNL167C:YMR168C:YMR030W:YPL011C:YBL006C:YBR090C-A:YDR195W:YMR236W:YIR023W:YLR321C:YDL108W:YOL145C:YJR140C:YHR167W:YGL013C:YML062C:YBR215W:YER022W:YCR020W-B:YDR…	SYC1:HMO1:RSC58:SOH1:GLN3:PIP2:MED6:ECM22:STH1:TAF13:SPT6:OAF1:RTT106:TFG1:RTF1:SEN1:RGT1:CDC73:YSH1:ARP7:PAF1:HIR1:RTR1:RPB9:RPB3:EAF3:RPB5:DST1:TAF12:RSC1:SKO1:CEP3:RSF1:TAF3:LDB7::REF2:TAF9:DAL81:SFH1:KIN28:CTR9:HIR3:THP2:PDR1:MFT1:HPC2:SRB4::UPC2:BRE1:NRD1:CSE2:RSC3:NUT1:CDC39:BUR6:FAP1:PDR8:TOP1:NOT5:URC2:TAF8:TAF11:ADR1:SSL1:TAF14:THP1:GLC7:RNT1:TFB2:HFI1:RAI1:ECM23:SUA7:SIN4:SRB2:TFB4:TAF1…
0-0-0	10558	negative regulation of macromolecule biosynthetic process	170 out of 2366 genes, 7.2%	308 out of 5815 genes, 5.3%	0.000259357	YBL079W:YJL168C:YHL020C:YKL005C:YOL090W:YPL031C:YGR116W:YAR003W:YDR225W:YNL206C:YPL139C:YDL126C:YGL244W:YBR279W:YBL008W:YNL199C:YCR092C:YLR335W:YPR129W:YDR206W:YOL045W:YLR288C:YKR019C:YIR018W:YBL003C:YDL220C:YPR065W:YGL092W:YNL097C:YBR160W:YLL029W:YOL135C:YPL042C:YNL261W:YLR136C:YPL049C:YNL197C:YDR469W:YJL115W:YDR151C:YKL116C:YHR031C:YLL019C:YDL160C:YMR219W:YDR217C:YDR207C:YER133W:YMR263W:YMR239C…	NUP170:SET2:OPI1:BYE1:MSH2:PHO85:SPT6:SWD1:HTA1:RTT106:UME1:CDC48:RTF1:PAF1:HIR1:GCR2:MSH3:NUP2:SCD6:EBS1:PSK2:MEC3:IRS4:YAP5:HTA2:CDC13:ROX1:NUP145:PHO23:CDC28:FRA1:MED7:SSN3:ORC5:TIS11:DIG1:WHI3:SDC1:ASF1:CTH1:PRR1:RRM3:KNS1:DHH1:ESC1:RAD9:UME6:GLC7:SAP30:RNT1:IES3:NET1:RXT2:SIN4:RKR1:NPT1:ORC3:STO1:HIR2:GTR1:SSN2:PGD1:HDA3:PIF1:SPP1:SWD3:CYC8:HTZ1:DUN1:RCO1:ORC2:NRG1:PHO80:SAS4:YAF9:SPT10:MCM1…
0-0-0	44419	interspecies interaction between organisms	80 out of 2366 genes, 3.4%	125 out of 5815 genes, 2.1%	0.000264446	YHR197W:YJL050W:YFR002W:YIR005W:YKL205W:YGR116W:YJL061W:YDL115C:YLR048W:YNR053C:YHR036W:YJL010C:YAR002W:YPL169C:YGL123W:YLR335W:YIL115C:YDL116W:YKL186C:YNL209W:YML103C:YDR206W:YPL093W:YIL040W:YCR035C:YPR133C:YER006W:YHR167W:YML062C:YPL226W:YGL092W:YCR073W-A:YLR074C:YHR170W:YNL232W:YMR185W:YOL021C:YOL121C:YPL239W:YGL066W:YBR247C:YKL143W:YJR072C:YOL072W:YIL148W:YGL174W:YIL063C:YPR016C:YPL146C:YOR26…	RIX1:MTR4:NIC96:IST3:LOS1:SPT6:NUP82:IWR1:RPS0B:NOG2:BRL1:NOP9:NUP60:MEX67:RPS2:NUP2:NUP159:NUP84:MTR2:SSB2:NUP188:EBS1:NOG1:APQ12:RRP43:SPN1:NUG1:THP2:MFT1:NEW1:NUP145::BUD20:NMD3:CSL4:RTP1:DIS3:RPS19A:YAR1:SGF73:ENP1:LTV1:NPA3:THP1:RPL40A:BUD13:YRB2:TIF6:NOP53:GPN2:RSP5:LSG1:NUP42:YRA1:ZUO1:STO1:NUP133:RPS0A:ARB1:RPS28B:GLE1:RLI1:ECM1:MSN5:RPS26B:RIX7:SDA1:HPR1:RPL40B::DBP5:SLX9:RPS10A:TEX1:MLP…
0-0-0	278	mitotic cell cycle	165 out of 2366 genes, 7.0%	298 out of 5815 genes, 5.1%	0.000305447
0-0-0	34248	regulation of cellular amide metabolic process	90 out of 2366 genes, 3.8%	145 out of 5815 genes, 2.5%	0.000346085	YNL063W:YOL114C:YLR281C:YLR212C:YBL076C:YDL224C:YBR212W:YMR116C:YJL087C:YGL123W:YPR129W:YBR120C:YNL209W:YDR206W:YOL045W:YLR382C:YIR023W:YAL035W:YAL016W:YPR132W:YPR041W:YKL204W:YBL032W:YNL137C:YBR189W:YNL040W:YGR178C:YGR162W:YMR024W:YCR093W:YGR271W:YIL070C:YOR076C:YGR038W:YLR136C:YPR072W:YDR333C:YDR350C:YNL197C:YDR151C:YLR398C:YML112W:YGR094W:YLR150W:YDL160C:YDR211W:YAL003W:YDR283C:YDR293C:YMR239C…	MTQ1:PTH4:YLR281C:TUB4:ILS1:WHI4:NGR1:ASC1:TRL1:RPS2:SCD6:CBP6:SSB2:EBS1:PSK2:NAM2:DAL81:FUN12:TPD3:RPS23B:TIF5:EAP1:HEK2:NAM9:RPS9B:YNL040W:PBP1:TIF4631:MRPL3:CDC39:SLH1:MAM33:SKI7:ORM1:TIS11:NOT5:RQC1:ATP22:WHI3:CTH1:SKI2:CTK3:VAS1:STM1:DHH1:GCD6:EFB1:GCN2:SSD1:RNT1:SUA5:MRN1:RPS9A:RKR1:HBS1:ZUO1:STO1:CAM1:GLE1:RLI1:CTK2:PET122:MSS51:CTK1:TIF2:MBA1:GCD1:SSZ1:EDC1:CAF40:TRM9:RPB7:GCD11:TPA1:GUF1…
0-0-0	2000113	negative regulation of cellular macromolecule biosynthetic process	169 out of 2366 genes, 7.1%	307 out of 5815 genes, 5.3%	0.000361839	YBL079W:YJL168C:YHL020C:YKL005C:YOL090W:YPL031C:YGR116W:YAR003W:YDR225W:YNL206C:YPL139C:YDL126C:YGL244W:YBR279W:YBL008W:YNL199C:YCR092C:YLR335W:YPR129W:YDR206W:YOL045W:YLR288C:YKR019C:YIR018W:YBL003C:YDL220C:YPR065W:YGL092W:YNL097C:YBR160W:YLL029W:YOL135C:YPL042C:YNL261W:YLR136C:YPL049C:YNL197C:YDR469W:YJL115W:YDR151C:YKL116C:YHR031C:YLL019C:YDL160C:YMR219W:YDR217C:YDR207C:YER133W:YMR263W:YMR239C…	NUP170:SET2:OPI1:BYE1:MSH2:PHO85:SPT6:SWD1:HTA1:RTT106:UME1:CDC48:RTF1:PAF1:HIR1:GCR2:MSH3:NUP2:SCD6:EBS1:PSK2:MEC3:IRS4:YAP5:HTA2:CDC13:ROX1:NUP145:PHO23:CDC28:FRA1:MED7:SSN3:ORC5:TIS11:DIG1:WHI3:SDC1:ASF1:CTH1:PRR1:RRM3:KNS1:DHH1:ESC1:RAD9:UME6:GLC7:SAP30:RNT1:IES3:NET1:RXT2:SIN4:RKR1:NPT1:ORC3:STO1:HIR2:GTR1:SSN2:PGD1:HDA3:PIF1:SPP1:SWD3:CYC8:HTZ1:DUN1:RCO1:ORC2:NRG1:PHO80:SAS4:YAF9:SPT10:MCM1…
0-0-0	51179	localization	643 out of 2366 genes, 27.2%	1379 out of 5815 genes, 23.7%	0.000438624	YOR357C:YHR197W:YDR135C:YNL079C:YOR223W:YIR005W:YOR181W:YDR201W:YGL020C:YKL205W:YGR116W:YPR095C:YDL126C:YPL094C:YOL111C:YHR162W:YER166W:YCR027C:YDL063C:YOL138C:YDL119C:YIL115C:YHR001W-A:YNL272C:YOL018C:YDR206W:YPL221W:YPL158C:YGL210W:YDL194W:YDL220C:YER006W:YLR384C:YGR099W:YOR109W:YGL219C:YMR079W:YMR150C:YLR408C:YEL027W:YPL244C:YMR185W:YGL263W:YBL007C:YJR045C:YJR074W:YPR131C:YPL085W:YGL066W:YHL03…	SNX3:RIX1:YCF1:TPM1:DSC3:IST3:LAS17:SPC19:GET1:LOS1:SPT6:SYT1:CDC48:SEC62:MDY2:MPC2:DNF1:RHB1:SYO1:RTC1:HEM25:NUP159::SEC2:TLG2:EBS1:FLC1:AIM44:YPT32:SNF3:CDC13:NUG1:IKI3:TEL2:INP53:MDM34:SEC14:IMP1:BLS1:VMA3:HUT1:RTP1:COS12:SLA1:SSC1:MOG1:NAT3:SEC16:SGF73:MUP3:VPS8:ATG11:TIP20:BUD13:SPC72:KAR2:STI1:LSG1:MDL2:SEC61:RPS26B:RPL40B:SDS22:CTF19::PAM17:DOA4:VMA13:APM3:MUP1:PML39:TRE2::PDR16:YCK3:KAP11…
0-0-0	6950	response to stress	349 out of 2366 genes, 14.8%	703 out of 5815 genes, 12.1%	0.000501461	YDL190C:YGL127C:YKR072C:YKL203C:YOL090W:YIL008W:YGR116W:YPR095C:YLR320W:YDR294C:YDL126C:YGL244W:YJL090C:YOL133W:YML028W:YBR279W:YDR346C:YJL081C:YER174C:YGL070C:YCR092C:YNL215W:YLR009W:YGL175C:YBL024W:YDL047W:YDR074W:YKR019C:YBL051C:YLR183C:YBL003C:YNL031C:YPR065W:YPL196W:YNL099C:YGL092W:YBR160W:YDL002C:YLR266C:YMR076C:YAL053W:YER019W:YJL115W:YDL164C:YDR113C:YKL116C:YLR398C:YPR131C:YDR258C:YOR290C…	UFD2:SOH1:SIS2:TOR2:MSH2:URM1:SPT6:SYT1:MMS22:DPL1:CDC48:RTF1:DPB11:HRT1:TSA1:PAF1:SVF1:ARP4:GRX4:RPB9:MSH3:IES2:RLP24:SAE2:NCL1:SIT4:TPS2:IRS4:PIN4:TOS4:HTA2:HHT2:ROX1:OXR1:OCA1:NUP145:CDC28:NHP10:PDR8:PDS5:FLC2:ISC1:ASF1:CDC9:PDS1:PRR1:SKI2:NAT3:HSP78:SNF2:RAD9:RCK2:RVB1:SSL1:LYS20:SAP30:ATG11:GPP1:TPS1:STB5:ALD6:KAR2:VMS1:ZPR1:MDL2:BDF1:SEC61:CDC14:RAD57:NPL6:PIF1:UBX2:MLH3:SGS1:EDC1:DUN1:SLN1…
0-0-0	32200	telomere organization	46 out of 2366 genes, 1.9%	63 out of 5815 genes, 1.1%	0.000515476	YMR186W:YHR031C:YLR150W:YML036W:YHR164C:YGR262C:YAR003W:YLR052W:YNL339C:YOR144C:YGL169W:YER092W:YDR369C:YDL059C:YDR004W:YLR015W:YML061C:YGL175C:YDR206W:YBR175W:YJL184W:YBL035C:YLR288C:YNL216W:YMR190C:YPL128C:YAR007C:YGL163C:YOR033C:YDL220C:YFR027W:YBL032W:YHR167W:YGR099W:YNL250W:YKL054C:YER095W:YDL074C:YDL013W:YGL058W:YDL002C:YLR234W:YCL060C:YDR499W:YLR318W:YML032C	HSC82:RRM3:STM1:CGI121:DNA2:BUD32:SWD1:IES3::ELG1:SUA5:IES5:XRS2:RAD59:RAD57:BRE2:PIF1:SAE2:EBS1:SWD3:GON7:POL12:MEC3:RAP1:SGS1:TBF1:RFA1:RAD54:EXO1:CDC13:ECO1:HEK2:THP2:TEL2:RAD50:DEF1:RAD51:BRE1:SLX5:RAD6:NHP10:TOP3:MRC1:LCD1:EST2:RAD52
0-0-0	1990542	mitochondrial transmembrane transport	39 out of 2366 genes, 1.6%	51 out of 5815 genes, 0.9%	0.000585118	YOL026C:YPL063W:YJR045C:YMR060C:YNL070W:YIR004W:YGR181W:YOL009C:YOR297C:YNL131W:YER154W:YJL054W:YPL098C:YHR162W:YPR024W:YPL270W:YKL141W:YOR232W:YLL006W:YHR005C-A:YKR065C:YNL121C:YIL022W:YKR016W:YNR017W:YNL310C:YDL217C:YBR091C:YLR259C:YOR065W:YGL080W:YMR166C:YJL143W:YAL010C:YER017C:YMR203W:YKL195W:YNL026W:YOR045W	MIM1:TIM50:SSC1:SAM37:TOM7:DJP1:TIM13:MDM12:TIM18:TOM22:OXA1:TIM54:MGR2:MPC2:YME1:MDL2:SDH3:MGE1:MMM1::PAM17:TOM70:TIM44:MIC60:TIM23:ZIM17:TIM22:TIM12:HSP60:CYT1:MPC1:MME1:TIM17:MDM10:AFG3:TOM40:MIA40:SAM50:TOM6
0-0-0	10604	positive regulation of macromolecule metabolic process	234 out of 2366 genes, 9.9%	449 out of 5815 genes, 7.7%	0.000646736	YDL190C:YJL168C:YHL020C:YGR116W:YAL051W:YOL071W:YER167W:YPL139C:YDL126C:YGL244W:YJL090C:YEL015W:YLR418C:YBR279W:YJL109C:YER174C:YGL123W:YNL199C:YNL201C:YML007W:YGL249W:YGL130W:YBR120C:YMR168C:YLR421C:YLR403W:YMR236W:YIR018W:YDL081C:YMR153W:YAL055W:YHR124W:YOL145C:YGL013C:YDL130W:YGL116W:YNL137C:YPR119W:YBR189W:YGL092W:YJR076C:YNL097C:YBR160W:YDL007W:YDR303C:YOL135C:YLR266C:YPL042C:YLR141W:YJL179W…	UFD2:SET2:OPI1:SPT6:OAF1:SDH5:BCK2:UME1:CDC48:RTF1:DPB11:EDC3:CDC73:PAF1:UTP10:GRX4:RPS2:GCR2:PSY2:YAP1:ZIP2:CEG1:CBP6:CEP3:RPN13:SFP1:TAF9:YAP5:RPP1A:NUP53:PEX22:NDT80:CTR9:PDR1:RPP1B:CDC20:NAM9:CLB2:RPS9B:NUP145:CDC11:PHO23:CDC28:RPT2:RSC3:MED7:PDR8:SSN3:RRN5:PFD1:ASF1:SSC1:ROG3:YPI1:CGI121:SNF2:RAD9:ESC1:UME6:SGF73:CDH1:BUD32:GLC7:SAP30:ATG11:ECM23:RXT2:SIN4:BUR2:HBS1:RSP5:UTP15:RPS28B:SSN2:UT…
0-0-0	90502	RNA phosphodiester bond hydrolysis, endonucleolytic	54 out of 2366 genes, 2.3%	78 out of 5815 genes, 1.3%	0.000807402	YOL021C:YKL149C:YLR129W:YNL221C:YPR112C:YDR478W:YNR054C:YBR247C:YHR062C:YNL282W:YOR310C:YJL177W:YIR015W:YMR239C:YKR079C:YPR107C:YGL246C:YGL171W:YLR048W:YLR277C:YAR008W:YJL109C:YJL010C:YGR214W:YOR078W:YOR056C:YLR185W:YDL060W:YLL035W:YOL010W:YML093W:YJL136C:YBL018C:YMR234W:YDL153C:YDR457W:YBR167C:YML091C:YNL308C:YPR144C:YCR057C:YOR004W:YDL148C:YBR257W:YOR048C:YGR030C:YMR024W:YMR059W:YKR063C:YPL083C…	DIS3:DBR1:DIP2:POP1:MRD1:SNM1:ESF2:ENP1:RPP1:POP3:NOP58:RPL17B:RPR2:RNT1:TRZ1:YTH1:RAI1:ROK1:RPS0B:YSH1:SEN34:UTP10:NOP9:RPS0A:BUD21:NOB1:RPL37A:TSR1:GRC3:RCL1:UTP14:RPS21B:POP8:RNH1:SAS10:TOM1:POP7:RPM2:KRI1:NOC4:PWP2:UTP23:NOP14:POP4:RAT1:POP6:MRPL3:SEN15:LAS1:SEN54:NGL2:DOM34:KRR1:RPS27B
0-0-0	6356	regulation of transcription from RNA polymerase I promoter	31 out of 2366 genes, 1.3%	38 out of 5815 genes, 0.7%	0.000821308	YDR138W:YHL025W:YDR174W:YBL025W:YKL139W:YOR061W:YML112W:YOR123C:YHR205W:YMR263W:YDL076C:YOR295W:YOL145C:YPL139C:YGL244W:YIL035C:YML010W:YOR039W:YLR418C:YNL097C:YMR093W:YBR279W:YGL019W:YJL109C:YOL004W:YDR398W:YHR196W:YLR141W:YDR324C:YJL006C:YMR270C	HPR1:SNF6:HMO1:RRN10:CTK1:CKA2:CTK3:LEO1:SCH9:SAP30:RXT3:UAF30:CTR9:UME1:RTF1:CKA1:SPT5:CKB2:CDC73:PHO23:UTP15:PAF1:CKB1:UTP10:SIN3:UTP5:UTP9:RRN5:UTP4:CTK2:RRN9
0-0-0	6417	regulation of translation	87 out of 2366 genes, 3.7%	141 out of 5815 genes, 2.4%	0.000827298	YNL063W:YOL114C:YLR281C:YLR212C:YBL076C:YDL224C:YBR212W:YMR116C:YJL087C:YGL123W:YPR129W:YBR120C:YNL209W:YDR206W:YOL045W:YLR382C:YAL035W:YAL016W:YPR132W:YPR041W:YKL204W:YBL032W:YNL137C:YBR189W:YNL040W:YGR178C:YGR162W:YMR024W:YCR093W:YGR271W:YIL070C:YOR076C:YLR136C:YPR072W:YDR333C:YDR350C:YNL197C:YDR151C:YLR398C:YML112W:YGR094W:YLR150W:YDL160C:YDR211W:YAL003W:YDR283C:YDR293C:YMR239C:YGL169W:YPL184C…	MTQ1:PTH4:YLR281C:TUB4:ILS1:WHI4:NGR1:ASC1:TRL1:RPS2:SCD6:CBP6:SSB2:EBS1:PSK2:NAM2:FUN12:TPD3:RPS23B:TIF5:EAP1:HEK2:NAM9:RPS9B:YNL040W:PBP1:TIF4631:MRPL3:CDC39:SLH1:MAM33:SKI7:TIS11:NOT5:RQC1:ATP22:WHI3:CTH1:SKI2:CTK3:VAS1:STM1:DHH1:GCD6:EFB1:GCN2:SSD1:RNT1:SUA5:MRN1:RPS9A:RKR1:HBS1:ZUO1:STO1:CAM1:GLE1:RLI1:CTK2:PET122:MSS51:CTK1:TIF2:MBA1:GCD1:SSZ1:EDC1:CAF40:TRM9:RPB7:GCD11:TPA1:GUF1:AEP1:EFT2:…
0-0-0	723	telomere maintenance	45 out of 2366 genes, 1.9%	62 out of 5815 genes, 1.1%	0.000940414	YMR186W:YHR031C:YLR150W:YML036W:YHR164C:YGR262C:YAR003W:YLR052W:YNL339C:YOR144C:YGL169W:YER092W:YDR369C:YDL059C:YDR004W:YLR015W:YML061C:YGL175C:YDR206W:YJL184W:YBL035C:YBR175W:YLR288C:YNL216W:YMR190C:YPL128C:YAR007C:YGL163C:YOR033C:YDL220C:YBL032W:YHR167W:YGR099W:YNL250W:YKL054C:YER095W:YDL074C:YDL013W:YGL058W:YDL002C:YLR234W:YCL060C:YDR499W:YLR318W:YML032C	HSC82:RRM3:STM1:CGI121:DNA2:BUD32:SWD1:IES3::ELG1:SUA5:IES5:XRS2:RAD59:RAD57:BRE2:PIF1:SAE2:EBS1:GON7:POL12:SWD3:MEC3:RAP1:SGS1:TBF1:RFA1:RAD54:EXO1:CDC13:HEK2:THP2:TEL2:RAD50:DEF1:RAD51:BRE1:SLX5:RAD6:NHP10:TOP3:MRC1:LCD1:EST2:RAD52
0-0-0	60249	anatomical structure homeostasis	45 out of 2366 genes, 1.9%	62 out of 5815 genes, 1.1%	0.000940414	YMR186W:YHR031C:YLR150W:YML036W:YHR164C:YGR262C:YAR003W:YLR052W:YNL339C:YOR144C:YGL169W:YER092W:YDR369C:YDL059C:YDR004W:YLR015W:YML061C:YGL175C:YDR206W:YJL184W:YBL035C:YBR175W:YLR288C:YNL216W:YMR190C:YPL128C:YAR007C:YGL163C:YOR033C:YDL220C:YBL032W:YHR167W:YGR099W:YNL250W:YKL054C:YER095W:YDL074C:YDL013W:YGL058W:YDL002C:YLR234W:YCL060C:YDR499W:YLR318W:YML032C	HSC82:RRM3:STM1:CGI121:DNA2:BUD32:SWD1:IES3::ELG1:SUA5:IES5:XRS2:RAD59:RAD57:BRE2:PIF1:SAE2:EBS1:GON7:POL12:SWD3:MEC3:RAP1:SGS1:TBF1:RFA1:RAD54:EXO1:CDC13:HEK2:THP2:TEL2:RAD50:DEF1:RAD51:BRE1:SLX5:RAD6:NHP10:TOP3:MRC1:LCD1:EST2:RAD52
0-0-0	51247	positive regulation of protein metabolic process	79 out of 2366 genes, 3.3%	126 out of 5815 genes, 2.2%	0.00113837	YDL190C:YJL168C:YER012W:YOL039W:YLR212C:YDL126C:YGL244W:YJL090C:YLR418C:YBR279W:YER174C:YJL087C:YGL123W:YGL249W:YBR120C:YLR421C:YNL169C:YLR423C:YDL081C:YKR017C:YAL055W:YOL145C:YKL145W:YJR140C:YKL048C:YDL130W:YGL116W:YNL137C:YPR119W:YBR189W:YJR076C:YGL194C:YKR007W:YGL115W:YGR178C:YDL007W:YIL070C:YJL115W:YDR350C:YML112W:YPL084W:YFR003C:YGL003C:YER133W:YPR049C:YLR226W:YOL128C:YPL081W:YKR084C:YER125W…	UFD2:SET2:PRE1:RPP2A:TUB4:CDC48:RTF1:DPB11:CDC73:PAF1:GRX4:TRL1:RPS2:ZIP2:CBP6:RPN13:PSD1:ATG17:RPP1A:HEL1:PEX22:CTR9:RPT1:HIR3:ELM1:RPP1B:CDC20:NAM9:CLB2:RPS9B:CDC11:HOS2:MEH1:SNF4:PBP1:RPT2:MAM33:ASF1:ATP22:CTK3:BRO1:YPI1:CDH1:GLC7:ATG11:BUR2:YGK3:RPS9A:HBS1:RSP5:DBF4:RPT6:ESC2:RLI1:RPT5:CTK2:PET122:PBS2:VPS75:MSS51:CTK1:MBA1:EDC1:RPB7:CKS1:GCD11:GUF1:EFT2:SGV1:DCN1:SIF2:KOG1:SNT1:MAC1:PAN5:RPP…
0-0-0	45934	negative regulation of nucleobase-containing compound metabolic process	160 out of 2366 genes, 6.8%	293 out of 5815 genes, 5.0%	0.00159045	YBL079W:YJL168C:YHL020C:YKL005C:YOL090W:YPL031C:YGR116W:YAR003W:YDR225W:YOR144C:YNL206C:YPL139C:YDL126C:YGL244W:YLR418C:YBR279W:YBL008W:YNL199C:YCR092C:YLR335W:YLR288C:YKR019C:YIR018W:YBL003C:YDL220C:YPR065W:YGL092W:YNL097C:YBR160W:YLL029W:YOL135C:YPL042C:YNL261W:YPL049C:YDR469W:YJL115W:YKL116C:YHR031C:YLL019C:YMR219W:YDR217C:YDR207C:YER133W:YMR263W:YLR052W:YJL076W:YBR095C:YNL236W:YMR247C:YOR209C…	NUP170:SET2:OPI1:BYE1:MSH2:PHO85:SPT6:SWD1:HTA1:ELG1:RTT106:UME1:CDC48:RTF1:CDC73:PAF1:HIR1:GCR2:MSH3:NUP2:MEC3:IRS4:YAP5:HTA2:CDC13:ROX1:NUP145:PHO23:CDC28:FRA1:MED7:SSN3:ORC5:DIG1:SDC1:ASF1:PRR1:RRM3:KNS1:ESC1:RAD9:UME6:GLC7:SAP30:IES3:NET1:RXT2:SIN4:RKR1:NPT1:ORC3:HIR2:GTR1:SSN2:PGD1:HDA3:PIF1:SPP1:SWD3:CYC8:SGS1:HTZ1:DUN1:RCO1:ORC2:NRG1:PHO80:SAS4:YAF9:SPT10:MCM1:SPT8:GAS1:URA2:ZDS2:SIF2:DIA2…
0-0-0	32984	macromolecular complex disassembly	44 out of 2366 genes, 1.9%	61 out of 5815 genes, 1.0%	0.00170555	YOL114C:YJL115W:YLR033W:YER013W:YDR429C:YIL126W:YLR281C:YBL067C:YDL126C:YBR143C:YKR084C:YLR424W:YPR034W:YDR172W:YBL050W:YHR038W:YLL026W:YBR080C:YEL061C:YLR335W:YFR037C:YCR052W:YDR091C:YMR091C:YGR056W:YCL001W-A:YLR357W:YOR204W:YBL006C:YKR008W:YOR046C:YGL120C:YDR069C:YDR320C:YLR321C:YAL005C:YCR020W-B:YER049W:YLR249W:YKR048C:YDR303C:YJL092W:YNL138W:YNL001W	PTH4:ASF1:RSC58:PRP22:TIF35:STH1:YLR281C:UBP13:CDC48:SUP45:HBS1:SPP382:ARP7:SUP35:SEC17:RRF1:HSP104:SEC18:CIN8:NUP2:RSC8:RSC6:RLI1:NPL6:RSC1::RSC2:DED1:LDB7:RSC4:DBP5:PRP43:DOA4:SWA2:SFH1:SSA1::TPA1:YEF3:NAP1:RSC3:SRS2:SRV2:DOM34
0-0-0	51173	positive regulation of nitrogen compound metabolic process	233 out of 2366 genes, 9.8%	451 out of 5815 genes, 7.8%	0.00170882	YDL190C:YJL168C:YHL020C:YGR116W:YAL051W:YOL071W:YPL139C:YDL126C:YNL264C:YGL244W:YJL090C:YEL015W:YLR418C:YBR279W:YJL109C:YER174C:YGL123W:YNL199C:YNL201C:YML007W:YGL249W:YGL130W:YBR120C:YMR168C:YLR421C:YLR403W:YMR236W:YIR018W:YDL081C:YMR153W:YAL055W:YHR124W:YOL145C:YGL013C:YDL130W:YGL116W:YNL137C:YPR119W:YBR189W:YGL092W:YJR076C:YNL097C:YBR160W:YDL007W:YDR303C:YOL135C:YLR266C:YPL042C:YLR141W:YJL179W…	UFD2:SET2:OPI1:SPT6:OAF1:SDH5:UME1:CDC48:PDR17:RTF1:DPB11:EDC3:CDC73:PAF1:UTP10:GRX4:RPS2:GCR2:PSY2:YAP1:ZIP2:CEG1:CBP6:CEP3:RPN13:SFP1:TAF9:YAP5:RPP1A:NUP53:PEX22:NDT80:CTR9:PDR1:RPP1B:CDC20:NAM9:CLB2:RPS9B:NUP145:CDC11:PHO23:CDC28:RPT2:RSC3:MED7:PDR8:SSN3:RRN5:PFD1:ASF1:SSC1:YPI1:CGI121:SNF2:RAD9:UME6:SGF73:CDH1:BUD32:GLC7:SAP30:ATG11:ECM23:RXT2:SIN4:BUR2:HBS1:RSP5:UTP15:RPS28B:SSN2:UTP5:PGD1:U…
0-0-0	6260	DNA replication	77 out of 2366 genes, 3.3%	123 out of 5815 genes, 2.1%	0.00175309	YHR197W:YIL150C:YDR099W:YOL090W:YBR057C:YDL003W:YLR320W:YOR144C:YJL090C:YLR430W:YPR120C:YJL194W:YLR381W:YCR092C:YOR077W:YER070W:YBR278W:YDL102W:YKL045W:YFR027W:YIL066C:YLR135W:YNL262W:YOL006C:YNL261W:YDR013W:YDR226W:YDL164C:YPR164W:YHR031C:YOR290C:YPR135W:YIL046W:YBL023C:YHR164C:YER133W:YPL016W:YOR060C:YLR274W:YOL146W:YIR008C:YDR052C:YLL004W:YJL072C:YHR191C:YLR002C:YJL026W:YBR087W:YLR117C:YDR097C…	RIX1:MCM10:BMH2:MSH2:MUM2:MCD1:MMS22:ELG1:DPB11:SEN1:CLB5:CDC6:CTF3:MSH3:RTS2:RNR1:DPB3:POL3:PRI2:ECO1:RNR3:SLX4:POL2:TOP1:ORC5:PSF1:ADK1:CDC9:MMS1:RRM3:SNF2:CTF4:MET30:MCM2:DNA2:GLC7:SWI1:SLD7:MCM5:PSF3:PRI1:DBF4:ORC3:PSF2:CTF8:NOC3:RNR2:RFC5:CLF1:MSH6:CDC7:DCC1:PIF1:LGE1:POL12:RNH1:ORC1:SGS1:HUR1:SMC4:DUN1:TAH11:ORC2:RFA1:SAK1:MUS81:POL30:IPI1:RAD51:MCM1:CDC34:IPI3:RTT101:MCM3:MRC1::POB3
0-0-0	18193	peptidyl-amino acid modification	109 out of 2366 genes, 4.6%	187 out of 5815 genes, 3.2%	0.00175822	YIL153W:YBL105C:YJL168C:YNL307C:YDR466W:YHR205W:YEL002C:YLL002W:YKL101W:YAR003W:YML023C:YNL136W:YLR143W:YGR092W:YGR147C:YOL148C:YBR258C:YJL081C:YDR409W:YPR111W:YGR252W:YPR023C:YOL076W:YGL022W:YLR015W:YDR145W:YAL054C:YML078W:YMR236W:YNL030W:YJR070C:YFR027W:YKL048C:YJR032W:YDR510W:YBR081C:YJR129C:YOL034W:YBR160W:YJR097W:YDL013W:YDL040C:YMR223W:YJL115W:YDR469W:YKL116C:YLR007W:YOR061W:YJL002C:YPR131C…	RRD1:PKC1:SET2:MCK1:PKH3:SCH9:WBP1:RTT109:HSL1:SWD1:NSE5:EAF7:DPH6:DBF2:NAT2:SPT20:SHG1:ARP4:SIZ1:DBF20:GCN5:EAF3:MDM20:STT3:BRE2:TAF12:ACS1:CPR3:TAF9:HHF2:LIA1:ECO1:ELM1:CPR7:SMT3:SPT7:EFM3:SMC5:CDC28:JJJ3:SLX5:NAT1:UBP8:ASF1:SDC1:PRR1:NSE1:CKA2:OST1:NAT3:HHF1:KNS1:RKM2:RCK2:SGF73:RVB1:CPR1:TAF14:NGG1:KRE5:HFI1:KRE29:CMK2:CBK1:CPR6:TAF10:ELP4:UBA2:SWE1:UTP5:CDC7:SPP1:OST6:PBS2:RKM4:CTK1:SAS5:EAF…
0-0-0	32270	positive regulation of cellular protein metabolic process	78 out of 2366 genes, 3.3%	125 out of 5815 genes, 2.1%	0.0017915	YDL190C:YJL168C:YER012W:YOL039W:YLR212C:YDL126C:YGL244W:YJL090C:YLR418C:YBR279W:YER174C:YJL087C:YGL123W:YGL249W:YBR120C:YLR421C:YNL169C:YLR423C:YDL081C:YKR017C:YAL055W:YOL145C:YKL145W:YJR140C:YKL048C:YDL130W:YGL116W:YNL137C:YPR119W:YBR189W:YJR076C:YGL194C:YKR007W:YGL115W:YGR178C:YDL007W:YIL070C:YJL115W:YDR350C:YML112W:YPL084W:YFR003C:YGL003C:YER133W:YPR049C:YLR226W:YOL128C:YPL081W:YKR084C:YER125W…	UFD2:SET2:PRE1:RPP2A:TUB4:CDC48:RTF1:DPB11:CDC73:PAF1:GRX4:TRL1:RPS2:ZIP2:CBP6:RPN13:PSD1:ATG17:RPP1A:HEL1:PEX22:CTR9:RPT1:HIR3:ELM1:RPP1B:CDC20:NAM9:CLB2:RPS9B:CDC11:HOS2:MEH1:SNF4:PBP1:RPT2:MAM33:ASF1:ATP22:CTK3:BRO1:YPI1:CDH1:GLC7:ATG11:BUR2:YGK3:RPS9A:HBS1:RSP5:DBF4:RPT6:ESC2:RLI1:RPT5:CTK2:PET122:PBS2:VPS75:MSS51:CTK1:MBA1:EDC1:RPB7:CKS1:GCD11:GUF1:EFT2:SGV1:DCN1:SIF2:KOG1:SNT1:PAN5:RPP2B:PE…
0-0-0	33043	regulation of organelle organization	162 out of 2366 genes, 6.8%	298 out of 5815 genes, 5.1%	0.00197007	YJL168C:YOR181W:YDR201W:YLR319C:YOL090W:YLR148W:YGR116W:YKR029C:YAL051W:YPL139C:YDL126C:YJR053W:YNR035C:YGL244W:YLR418C:YDL029W:YOR014W:YBR279W:YBL008W:YDL135C:YER174C:YLR381W:YNL201C:YMR168C:YKR055W:YOR070C:YIR018W:YMR153W:YDL194W:YDL220C:YNL031C:YOL145C:YGL116W:YPR119W:YNL097C:YBR160W:YNL294C:YNL261W:YGL061C:YKR037C:YKL007W:YJL115W:YDR113C:YHR031C:YPR131C:YPL157W:YDL160C:YFR003C:YBR234C:YGL003C…	SET2:LAS17:SPC19:BUD6:MSH2:PEP3:SPT6:SET3:OAF1:UME1:CDC48:BFA1:ARC35:RTF1:CDC73:ARP2:RTS1:PAF1:HIR1:RDI1:GRX4:CTF3:PSY2:CEP3:RHO4:GYP1:YAP5:NUP53:SNF3:CDC13:HHT2:CTR9:CDC20:CLB2:PHO23:CDC28:RIM21:ORC5:DUO1:SPC34:CAP1:ASF1:PDS1:RRM3:NAT3:TGS1:DHH1:YPI1:ARC40:CDH1:RCK2:CPR1:GLC7:SAP30:VPS8:ARP3:SPC72:NET1:RXT2:BUR2:RSP5:ARC18:HIR2:BDF1:CDC14:PIF1:SPP1:CTF19:SWD3:LEO1:SGS1:SPO13:SWM1:ULP2:AMN1:KEL1:…
0-0-0	65004	protein-DNA complex assembly	66 out of 2366 genes, 2.8%	102 out of 5815 genes, 1.8%	0.00200033	YHR197W:YDR099W:YHR058C:YBR010W:YML098W:YGR116W:YNL206C:YBR195C:YGR186W:YJL194W:YGL213C:YBL008W:YJL081C:YML102W:YOR057W:YKL049C:YGL043W:YDR145W:YPL011C:YBR090C-A:YMR236W:YDL139C:YIR023W:YJR140C:YBR215W:YER022W:YNR010W:YER159C:YNL261W:YML114C:YDR520C:YML015C:YJL115W:YBR009C:YBL023C:YMR094W:YPL129W:YLR274W:YPR086W:YNL236W:YHR041C:YLL004W:YOR110W:YDR167W:YPR018W:YOR038C:YLR002C:YDR397C:YDR004W:YGL02…	RIX1:BMH2:MED6:HHT1:TAF13:SPT6:RTT106:MSI1:TFG1:CDC6:SKI8:HIR1:ARP4:CAC2:SGT1:CSE4:DST1:TAF12:TAF3::TAF9:SCM3:DAL81:HIR3:HPC2:SRB4:CSE2:BUR6:ORC5:TAF8:URC2:TAF11:ASF1:HHF1:MCM2:CTF13:TAF14:MCM5:SUA7:SIN4:SRB2:ORC3:TFC7:TAF10:RLF2:HIR2:NOC3:NCB2:RAD57:PGD1:VPS75:ORC1:TAH11:ORC2:TAF7:RAD55:GAL11:IPI1:RAD51:RRN6:NAP1:IPI3:MCM3:NHP6A:HTB1:RAD52
0-0-0	10608	posttranscriptional regulation of gene expression	91 out of 2366 genes, 3.8%	151 out of 5815 genes, 2.6%	0.00202943	YNL063W:YOL114C:YIR033W:YNL016W:YLR281C:YDR374C:YLR212C:YBL076C:YDL224C:YBR212W:YMR116C:YJL087C:YGL123W:YPR129W:YBR120C:YNL209W:YDR206W:YOL045W:YLR382C:YAL035W:YAL016W:YPR132W:YPR041W:YKL204W:YBL032W:YNL137C:YBR189W:YNL040W:YGR178C:YGL107C:YGR162W:YMR024W:YCR093W:YGR271W:YIL070C:YOR076C:YLR136C:YPR072W:YDR333C:YDR350C:YNL197C:YDR151C:YLR398C:YML112W:YGR094W:YLR150W:YDL160C:YDR211W:YAL003W:YDR283C…	MTQ1:PTH4:MGA2:PUB1:YLR281C:PHO92:TUB4:ILS1:WHI4:NGR1:ASC1:TRL1:RPS2:SCD6:CBP6:SSB2:EBS1:PSK2:NAM2:FUN12:TPD3:RPS23B:TIF5:EAP1:HEK2:NAM9:RPS9B:YNL040W:PBP1:RMD9:TIF4631:MRPL3:CDC39:SLH1:MAM33:SKI7:TIS11:NOT5:RQC1:ATP22:WHI3:CTH1:SKI2:CTK3:VAS1:STM1:DHH1:GCD6:EFB1:GCN2:SSD1:RNT1:SUA5:MRN1:RPS9A:RKR1:HBS1:ZUO1:STO1:CAM1:GLE1:RLI1:CTK2:PET122:MSS51:CTK1:TIF2:MBA1:GCD1:SSZ1:EDC1:CAF40:TRM9:RPB7:GCD11…
0-0-0	6368	transcription elongation from RNA polymerase II promoter	37 out of 2366 genes, 1.6%	49 out of 5815 genes, 0.8%	0.00211709	YLR033W:YIL126W:YPL129W:YOL072W:YNL206C:YGR186W:YGL244W:YLR418C:YPR034W:YBR279W:YBL008W:YOR038C:YPL101W:YGL070C:YPR023C:YFR037C:YGL043W:YMR091C:YGR056W:YDR138W:YLR357W:YKL139W:YBL006C:YOR123C:YKR008W:YMR075W:YLR321C:YJR140C:YOL145C:YHR167W:YBR215W:YML062C:YCR020W-B:YDR303C:YCR093W:YOL006C:YPR072W	RSC58:STH1:TAF14:THP1:RTT106:TFG1:RTF1:CDC73:ARP7:PAF1:HIR1:HIR2:ELP4:RPB9:EAF3:RSC8:DST1:NPL6:RSC1:HPR1:RSC2:CTK1:LDB7:LEO1:RSC4:RCO1:SFH1:HIR3:CTR9:THP2:HPC2:MFT1::RSC3:CDC39:TOP1:NOT5
0-0-0	9451	RNA modification	69 out of 2366 genes, 2.9%	108 out of 5815 genes, 1.9%	0.00226789	YGL243W:YGR169C:YDL014W:YGL136C:YOR226C:YIL008W:YOL093W:YBR057C:YKL027W:YGL192W:YNL062C:YOL124C:YGL236C:YBR153W:YCL017C:YJL125C:YLR177W:YDL104C:YNL292W:YOR335C:YBL024W:YDL047W:YPL207W:YHR070W:YGL232W:YLR384C:YNR015W:YBR236C:YOR243C:YGR200C:YNL132W:YOR251C:YKR028W:YKL110C:YDL208W:YBL013W:YHR187W:YIL003W:YPL157W:YNR046W:YOR310C:YNL119W:YDR120C:YGL169W:YLR316C:YNL124W:YPL101W:YFL001W:YPL266W:YJL098W…	TAD1:PUS6:NOP1:MRM2:ISU2:URM1:TRM10:MUM2:TCD2:IME4:GCD10:TRM11:MTO1:RIB7:NFS1:GCD14:YLR177W:QRI7:PUS4:ALA1:NCL1:SIT4:TYW1:TRM5:TAN1:IKI3:SMM1:ABD1:PUS7:ELP2:KRE33:TUM1:SAP190:KTI12:NHP2:FMT1:IKI1:CFD1:TGS1:TRM112:NOP58:NCS2:TRM1:SUA5:TAD3:NAF1:ELP4:DEG1:DIM1:SAP185:NOP2:TRM7:UBA4:SWM2:SPB1:TRM9:SLZ1:TCD1:MRM1:NOP56:MRX1:PUS1:TRM82:NBP35:CBF5:ELP3:ATS1:PSP1:ELP6
0-0-0	6302	double-strand break repair	70 out of 2366 genes, 3.0%	110 out of 5815 genes, 1.9%	0.00235003	YIL150C:YNL307C:YHL022C:YIL126W:YDL003W:YLR320W:YOR144C:YJL090C:YLR430W:YDL059C:YAR002W:YOL004W:YER147C:YDL116W:YGR056W:YKL213C:YGL175C:YLR288C:YLR321C:YKL045W:YFR027W:YGL092W:YOL034W:YNL250W:YLR135W:YBR160W:YDL074C:YOR141C:YNL262W:YDL002C:YDR075W:YMR076C:YDR013W:YLR007W:YDR217C:YOR290C:YPR135W:YBL023C:YHR164C:YLR274W:YOL146W:YFL008W:YMR224C:YDR369C:YJL072C:YKR082W:YDR363W:YFR037C:YDR004W:YDL017W…	MCM10:MCK1:SPO11:STH1:MCD1:MMS22:ELG1:DPB11:SEN1:RAD59:NUP60:SIN3:SCC4:NUP84:RSC1:DOA1:SAE2:MEC3:SFH1:PRI2:ECO1:NUP145:SMC5:RAD50:SLX4:CDC28:BRE1:ARP8:POL2:NHP10:PPH3:PDS5:PSF1:NSE1:RAD9:SNF2:CTF4:MCM2:DNA2:MCM5:PSF3:SMC1:MRE11:XRS2:PSF2:NUP133:ESC2:RSC8:RAD57:CDC7:PIF1:RSC2:VPS75::SGS1:TAH11:RFA1:RAD54:EXO1:MUS81:IRC20:NUP120:RAD55:RAD51:MCM3:RAD17:RAD6:SRS2:RTT107:RAD52
0-0-0	51128	regulation of cellular component organization	212 out of 2366 genes, 9.0%	408 out of 5815 genes, 7.0%	0.00337976	YJL168C:YKL203C:YOR181W:YDR201W:YLR319C:YOL090W:YLR148W:YGR116W:YKR029C:YBR057C:YAL051W:YPL139C:YDL126C:YJR053W:YNR035C:YGL244W:YGL192W:YLR418C:YDL029W:YOR014W:YBR279W:YBL008W:YDL135C:YER174C:YLR381W:YNL201C:YMR168C:YKR055W:YOR070C:YIR018W:YMR153W:YDL194W:YDL220C:YNL031C:YOL145C:YGL116W:YPR119W:YNL097C:YBR160W:YDL007W:YNL294C:YNL261W:YGL061C:YKR037C:YKL007W:YPL049C:YJL115W:YDR113C:YHR031C:YPR131C…	SET2:TOR2:LAS17:SPC19:BUD6:MSH2:PEP3:SPT6:SET3:MUM2:OAF1:UME1:CDC48:BFA1:ARC35:RTF1:IME4:CDC73:ARP2:RTS1:PAF1:HIR1:RDI1:GRX4:CTF3:PSY2:CEP3:RHO4:GYP1:YAP5:NUP53:SNF3:CDC13:HHT2:CTR9:CDC20:CLB2:PHO23:CDC28:RPT2:RIM21:ORC5:DUO1:SPC34:CAP1:DIG1:ASF1:PDS1:RRM3:NAT3:ROG3:TGS1:DHH1:YPI1:ARC40:SGF73:RCK2:CDH1:CPR1:GLC7:FKS1:SAP30:RNT1:VPS8:ARP3:SPC72:NET1:RXT2:BUR2:RSP5:CBK1:ARC18:HIR2:BDF1:CDC14:RAV1:P…
0-0-0	33554	cellular response to stress	310 out of 2366 genes, 13.1%	626 out of 5815 genes, 10.8%	0.00375772	YDL190C:YGL127C:YKL203C:YOL090W:YIL008W:YGR116W:YPR095C:YLR320W:YDR294C:YDL126C:YGL244W:YJL090C:YOL133W:YML028W:YBR279W:YDR346C:YJL081C:YER174C:YGL070C:YCR092C:YNL215W:YLR009W:YGL175C:YBL024W:YDL047W:YDR074W:YKR019C:YBL051C:YLR183C:YBL003C:YNL031C:YPR065W:YPL196W:YNL099C:YGL092W:YBR160W:YDL002C:YLR266C:YMR076C:YAL053W:YJL115W:YDL164C:YDR113C:YKL116C:YPR131C:YDR258C:YOR290C:YDR217C:YLR248W:YDR190C…	UFD2:SOH1:TOR2:MSH2:URM1:SPT6:SYT1:MMS22:DPL1:CDC48:RTF1:DPB11:HRT1:TSA1:PAF1:SVF1:ARP4:GRX4:RPB9:MSH3:IES2:RLP24:SAE2:NCL1:SIT4:TPS2:IRS4:PIN4:TOS4:HTA2:HHT2:ROX1:OXR1:OCA1:NUP145:CDC28:NHP10:PDR8:PDS5:FLC2:ASF1:CDC9:PDS1:PRR1:NAT3:HSP78:SNF2:RAD9:RCK2:RVB1:SSL1:LYS20:SAP30:ATG11:GPP1:TPS1:STB5:KAR2:VMS1:ZPR1:MDL2:BDF1:SEC61:CDC14:RAD57:NPL6:PIF1:UBX2:MLH3:SGS1:EDC1:DUN1:SLN1:PDI1:YRR1:CKA1:ACL4…
0-0-0	70585	protein localization to mitochondrion	45 out of 2366 genes, 1.9%	64 out of 5815 genes, 1.1%	0.00410574	YOL026C:YPL063W:YJR045C:YMR060C:YNL070W:YIR004W:YGR181W:YOL009C:YOR297C:YNL131W:YER154W:YJL054W:YPL098C:YOR027W:YPR024W:YPR133W-A:YKL141W:YOR232W:YLL006W:YBR185C:YHR005C-A:YOR266W:YNL121C:YKR065C:YNL064C:YKR016W:YIL022W:YNR017W:YNL310C:YAL005C:YDL217C:YBR091C:YMR150C:YLR259C:YDR375C:YJL143W:YMR035W:YDL107W:YAL010C:YLR163C:YER017C:YMR203W:YKL195W:YNL026W:YOR045W	MIM1:TIM50:SSC1:SAM37:TOM7:DJP1:TIM13:MDM12:TIM18:TOM22:OXA1:TIM54:MGR2:STI1:YME1::SDH3:MGE1:MMM1:MBA1::PNT1:TOM70:PAM17:YDJ1:MIC60:TIM44:TIM23:ZIM17:SSA1:TIM22:TIM12:IMP1:HSP60:BCS1:TIM17:IMP2:MSS2:MDM10:MAS1:AFG3:TOM40:MIA40:SAM50:TOM6
0-0-0	72655	establishment of protein localization to mitochondrion	45 out of 2366 genes, 1.9%	64 out of 5815 genes, 1.1%	0.00410574	YOL026C:YPL063W:YJR045C:YMR060C:YNL070W:YIR004W:YGR181W:YOL009C:YOR297C:YNL131W:YER154W:YJL054W:YPL098C:YOR027W:YPR024W:YPR133W-A:YKL141W:YOR232W:YLL006W:YBR185C:YHR005C-A:YOR266W:YNL121C:YKR065C:YNL064C:YKR016W:YIL022W:YNR017W:YNL310C:YAL005C:YDL217C:YBR091C:YMR150C:YLR259C:YDR375C:YJL143W:YMR035W:YDL107W:YAL010C:YLR163C:YER017C:YMR203W:YKL195W:YNL026W:YOR045W	MIM1:TIM50:SSC1:SAM37:TOM7:DJP1:TIM13:MDM12:TIM18:TOM22:OXA1:TIM54:MGR2:STI1:YME1::SDH3:MGE1:MMM1:MBA1::PNT1:TOM70:PAM17:YDJ1:MIC60:TIM44:TIM23:ZIM17:SSA1:TIM22:TIM12:IMP1:HSP60:BCS1:TIM17:IMP2:MSS2:MDM10:MAS1:AFG3:TOM40:MIA40:SAM50:TOM6
0-0-0	42255	ribosome assembly	46 out of 2366 genes, 1.9%	66 out of 5815 genes, 1.1%	0.00465952	YCR072C:YHR197W:YOL121C:YPR112C:YLR022C:YNR054C:YOL077C:YNL163C:YDR418W:YIR012W:YIL148W:YCL031C:YDR237W:YNL306W:YGL031C:YPR016C:YLR048W:YPL193W:YGL099W:YDR060W:YKL009W:YGR214W:YLR264W:YLR106C:YER131W:YDR025W:YLR009W:YKR094C:YML024W:YLL008W:YGR159C:YOR293W:YAL035W:YKL173W:YPR041W:YCR057C:YML073C:YHR085W:YKR081C:YNL182C:YIR026C:YNL302C:YGR085C:YHR066W:YCR031C:YHR021C	RSA4:RIX1:RPS19A:MRD1:SDO1:ESF2:BRX1:RIA1:RPL12B:SQT1:RPL40A:RRP7:MRPL7:MRPS18:RPL24A:TIF6:RPS0B:RSA1:LSG1:MAK21:MRT4:RPS0A:RPS28B:MDN1:RPS26B:RPS11A:RLP24:RPL40B:RPS17A:DRS1:NSR1:RPS10A:FUN12:SNU114:TIF5:PWP2:RPL6A:IPI1:RPF2:IPI3:YVH1:RPS19B:RPL11B:SSF1:RPS14A:RPS27B
0-0-0	70925	organelle assembly	85 out of 2366 genes, 3.6%	141 out of 5815 genes, 2.4%	0.00466394	YCR072C:YHR197W:YBL105C:YNL016W:YPR112C:YDR418W:YIR012W:YLL003W:YER112W:YGL031C:YFR021W:YLR048W:YEL015W:YLR262C:YMR001C:YKR014C:YDR060W:YJL081C:YOR057W:YBR080C:YKL049C:YPR129W:YLR009W:YML001W:YMR168C:YML024W:YLL008W:YLR423C:YDL139C:YAL035W:YPR041W:YKL048C:YKR081C:YGR178C:YBR160W:YDL028C:YGR162W:YIR026C:YHR066W:YGR085C:YHR021C:YOL121C:YLR022C:YDL160C:YNR054C:YOL077C:YNL163C:YDL225W:YMR094W:YLL014W…	RSA4:RIX1:PKC1:PUB1:MRD1:RPL12B:SQT1:SFI1:LSM4:RPL24A:ATG18:RPS0B:EDC3:YPT6:CDC5:YPT52:MAK21:ARP4:SGT1:SEC18:CSE4:SCD6:RLP24:YPT7:CEP3:RPS17A:DRS1:ATG17:SCM3:FUN12:TIF5:ELM1:RPF2:PBP1:CDC28:MPS1:TIF4631:YVH1:SSF1:RPL11B:RPS27B:RPS19A:SDO1:DHH1:ESF2:BRX1:RIA1:SHS1:CTF13:EMC6:CDC10:RPL40A:VAC8:ATG11:RRP7:TIF6:MRPS18:MRPL7:SEC7:HSV2:RSA1:LSG1:MRT4:RPS0A:RPS28B:CIN8:MDN1:CDC14:RPS26B:RPS11A:RPL40B:SH…
0-0-0	6626	protein targeting to mitochondrion	41 out of 2366 genes, 1.7%	57 out of 5815 genes, 1.0%	0.00471377	YOL026C:YPL063W:YJR045C:YMR060C:YNL070W:YIR004W:YGR181W:YOL009C:YOR297C:YNL131W:YER154W:YJL054W:YPL098C:YOR027W:YPR024W:YPR133W-A:YKL141W:YOR232W:YLL006W:YHR005C-A:YKR065C:YNL121C:YNL064C:YKR016W:YIL022W:YNR017W:YNL310C:YAL005C:YDL217C:YBR091C:YLR259C:YMR150C:YMR035W:YJL143W:YAL010C:YLR163C:YER017C:YMR203W:YKL195W:YNL026W:YOR045W	MIM1:TIM50:SSC1:SAM37:TOM7:DJP1:TIM13:MDM12:TIM18:TOM22:OXA1:TIM54:MGR2:STI1:YME1::SDH3:MGE1:MMM1::PAM17:TOM70:YDJ1:MIC60:TIM44:TIM23:ZIM17:SSA1:TIM22:TIM12:HSP60:IMP1:IMP2:TIM17:MDM10:MAS1:AFG3:TOM40:MIA40:SAM50:TOM6
0-0-0	34504	protein localization to nucleus	41 out of 2366 genes, 1.7%	57 out of 5815 genes, 1.0%	0.00471377	YFR002W:YBL079W:YJR074W:YNR016C:YJR072C:YGL016W:YJL061W:YDL115C:YER105C:YOR262W:YDR192C:YBR109C:YKR082W:YDR002W:YDL063C:YAR002W:YIL115C:YLR335W:YNL189W:YDL116W:YLR018C:YJL128C:YKL193C:YML103C:YPL125W:YMR153W:YKR095W:YKL057C:YLR347C:YAL005C:YPR158W:YGL092W:YBR160W:YKR048C:YLR243W:YGL241W:YBL103C:YMR185W:YER110C:YOR160W:YJL157C	NIC96:NUP170:MOG1:ACC1:NPA3:KAP122:NUP82:IWR1:NUP157:GPN2:NUP42:CMD1:NUP133:YRB1:SYO1:NUP60:NUP159:NUP2:SRP1:NUP84:POM34:PBS2:SDS22:NUP188:KAP120:NUP53:MLP1:NUP120:KAP95:SSA1:CUR1:NUP145:CDC28:NAP1:GPN3:KAP114:RTG3:RTP1:KAP123:MTR10:FAR1
0-0-0	71822	protein complex subunit organization	145 out of 2366 genes, 6.1%	265 out of 5815 genes, 4.6%	0.00476022	YBL079W:YOR181W:YOL009C:YLR281C:YER154W:YBR127C:YCL005W-A:YGL018C:YOL071W:YDL126C:YEL003W:YGL213C:YJL081C:YHR038W:YFR050C:YOR057W:YPR133W-A:YKL049C:YLR335W:YBR120C:YMR168C:YJL085W:YLR218C:YMR153W:YER141W:YLR347C:YLR064W:YIR024C:YIL075C:YMR150C:YPL262W:YDL007W:YKL053C-A:YOR037W:YBL007C:YDR435C:YMR117C:YGR078C:YML031W:YMR060C:YDR429C:YPL144W:YPR103W:YPL085W:YGL066W:YNR018W:YMR094W:YDR079W:YAL047C:Y…	NUP170:LAS17:MDM12:YLR281C:OXA1:VMA2::JAC1:SDH5:CDC48:GIM4:SKI8:ARP4:RRF1:PRE4:SGT1::CSE4:NUP2:CBP6:CEP3:EXO70:COA4:NUP53:COX15:KAP95:PER33:INA22:RPN2:IMP1:FUM1:RPT2::CYC2:SLA1:PPM1:SPC24:PAC10:NDC1:SAM37:TIF35:POC4:PRE2:SEC16:SGF73:RCF2:CTF13:PET100:SPC72:VMA21:RPN6:TAZ1:CIN8:VMA22:RAV1:RPN10:OST6:SPC110:DOA4:PKR1:GIM3:TCM62:CDC3:BCS1:ATP23:AFG3:PRE9:TOM6:PTH4:MIM1:HSC82:NIC96:CIN2:QCR9:MZM1:SEC…
0-0-0	18205	peptidyl-lysine modification	62 out of 2366 genes, 2.6%	96 out of 5815 genes, 1.7%	0.00481626	YDR469W:YJL115W:YLR007W:YBR009C:YJL168C:YGL066W:YDR198C:YLL002W:YDR190C:YPL129W:YAR003W:YDR176W:YML023C:YPL254W:YNL136W:YER038C:YOL148C:YDR167W:YBR258C:YJL081C:YPL101W:YDR409W:YDR390C:YGR252W:YPR023C:YDR398W:YLR015W:YDR145W:YPL138C:YAL054C:YDR257C:YOR213C:YJR082C:YBR175W:YGR001C:YOR123C:YNL077W:YBR060C:YMR236W:YNL030W:YMR127C:YIL031W:YDR181C:YJR070C:YFR027W:YDR510W:YBR081C:YLR285W:YOL034W:YJR129C…	SDC1:ASF1:NSE1:HHF1:SET2:SGF73:RKM2:RTT109:RVB1:TAF14:SWD1:NGG1:NSE5:HFI1:EAF7:KRE29:SPT20:TAF10:SHG1:ARP4:ELP4:SIZ1:UBA2:GCN5:EAF3:UTP5:BRE2:TAF12:SPP1:ACS1:RKM4:SAS5:EAF6:SWD3:EFM5:LEO1:APJ1:ORC2:TAF9:HHF2:SAS2:ULP2:SAS4:LIA1:ECO1:SMT3:SPT7:NNT1:SMC5:EFM3:WSS1:SPT8:SPT10:AHC1:EPL1:SLX5:ESA1:NFI1:ULP1:ELP3:UBP8:SPT3
0-0-0	6606	protein import into nucleus	37 out of 2366 genes, 1.6%	50 out of 5815 genes, 0.9%	0.00496528	YFR002W:YBL079W:YJR074W:YNR016C:YJR072C:YGL016W:YJL061W:YDL115C:YER105C:YOR262W:YDR192C:YBR109C:YKR082W:YDR002W:YDL063C:YAR002W:YIL115C:YLR335W:YNL189W:YDL116W:YLR018C:YJL128C:YML103C:YPL125W:YMR153W:YKR095W:YKL057C:YLR347C:YAL005C:YGL092W:YKR048C:YLR243W:YBL103C:YGL241W:YER110C:YOR160W:YMR185W	NIC96:NUP170:MOG1:ACC1:NPA3:KAP122:NUP82:IWR1:NUP157:GPN2:NUP42:CMD1:NUP133:YRB1:SYO1:NUP60:NUP159:NUP2:SRP1:NUP84:POM34:PBS2:NUP188:KAP120:NUP53:MLP1:NUP120:KAP95:SSA1:NUP145:NAP1:GPN3:RTG3:KAP114:KAP123:MTR10:RTP1
0-0-0	51234	establishment of localization	584 out of 2366 genes, 24.7%	1259 out of 5815 genes, 21.7%	0.0053696	YOR357C:YHR197W:YDR135C:YNL079C:YOR223W:YIR005W:YDR201W:YGL020C:YKL205W:YGR116W:YPR095C:YDL126C:YPL094C:YOL111C:YHR162W:YER166W:YCR027C:YDL063C:YOL138C:YDL119C:YIL115C:YHR001W-A:YNL272C:YOL018C:YDR206W:YPL221W:YGL210W:YDL194W:YER006W:YLR384C:YOR109W:YGL219C:YMR079W:YMR150C:YLR408C:YEL027W:YPL244C:YMR185W:YGL263W:YBL007C:YJR045C:YJR074W:YPL085W:YGL066W:YHL036W:YAL002W:YPR049C:YGL145W:YGL174W:YAL04…	SNX3:RIX1:YCF1:TPM1:DSC3:IST3:SPC19:GET1:LOS1:SPT6:SYT1:CDC48:SEC62:MDY2:MPC2:DNF1:RHB1:SYO1:RTC1:HEM25:NUP159::SEC2:TLG2:EBS1:FLC1:YPT32:SNF3:NUG1:IKI3:INP53:MDM34:SEC14:IMP1:BLS1:VMA3:HUT1:RTP1:COS12:SLA1:SSC1:MOG1:SEC16:SGF73:MUP3:VPS8:ATG11:TIP20:BUD13:SPC72:KAR2:STI1:LSG1:MDL2:SEC61:RPS26B:RPL40B::PAM17:DOA4:VMA13:APM3:MUP1:PML39:TRE2::PDR16:YCK3:KAP114:DAL5:AGP3:VMA5:KAP123:VPS34:PMA2:NIC96…
0-0-0	6333	chromatin assembly or disassembly	43 out of 2366 genes, 1.8%	61 out of 5815 genes, 1.0%	0.00634432	YJL115W:YLR033W:YBL079W:YBR009C:YLR442C:YBR010W:YIL126W:YGR116W:YOR249C:YDR225W:YNL206C:YBR195C:YOR191W:YER125W:YPR034W:YBL008W:YOR038C:YML102W:YPR018W:YKL049C:YFR037C:YCR052W:YMR091C:YGR056W:YNL246W:YLR357W:YBL006C:YBR112C:YKR008W:YNL030W:YLR321C:YBL003C:YJR140C:YLR102C:YNL031C:YBR215W:YCR020W-B:YKR048C:YDR224C:YPR052C:YDR303C:YOL006C:YML069W	ASF1:RSC58:NUP170:HHF1:SIR3:HHT1:STH1:SPT6:APC5:HTA1:RTT106:MSI1:ULS1:RSP5:ARP7:HIR1:HIR2:CAC2:RLF2:CSE4:RSC8:RSC6:NPL6:RSC1:VPS75:RSC2:LDB7:CYC8:RSC4:HHF2:SFH1:HTA2:HIR3:APC9:HHT2:HPC2::NAP1:HTB1:NHP6A:RSC3:TOP1:POB3
0-0-0	90501	RNA phosphodiester bond hydrolysis	75 out of 2366 genes, 3.2%	122 out of 5815 genes, 2.1%	0.00678299	YKL149C:YJL050W:YNL221C:YPR112C:YIR015W:YMR061W:YGL171W:YLR048W:YLR277C:YAR008W:YJL109C:YJL010C:YOR078W:YGL070C:YDR045C:YGL044C:YOR056C:YLR185W:YDL060W:YDR206W:YML093W:YJL136C:YBL018C:YCR035C:YBR167C:YNL308C:YDL148C:YKL059C:YMR024W:YNL232W:YMR059W:YKR063C:YHR021C:YOL021C:YLR129W:YDL208W:YLR059C:YDR478W:YNR054C:YBR247C:YGL173C:YHR062C:YNL282W:YGL094C:YOR310C:YDR293C:YJL177W:YKR079C:YMR239C:YPR107C…	DBR1:MTR4:POP1:MRD1:RPR2:RNA14:ROK1:RPS0B:YSH1:SEN34:UTP10:NOP9:BUD21:RPB9:RPC11:RNA15:NOB1:RPL37A:TSR1:EBS1:UTP14:RPS21B:POP8:RRP43:POP7:KRI1:NOP14:MPE1:MRPL3:CSL4:SEN15:LAS1:RPS27B:DIS3:DIP2:NHP2:REX2:SNM1:ESF2:ENP1:XRN1:RPP1:POP3:PAN2:NOP58:SSD1:RPL17B:TRZ1:RNT1:YTH1:REX3:RAI1:RRP46:RPS0A:GRC3:LRP1:RCL1:MTR3:RNH1:SAS10:TOM1:RPM2:RRP36:HRP1:NOC4:CFT2:UTP23:PWP2:POP4:RAT1:POP6:SEN54:NGL2:KRR1:DO…
0-0-0	51253	negative regulation of RNA metabolic process	140 out of 2366 genes, 5.9%	256 out of 5815 genes, 4.4%	0.00754076	YBL079W:YJL168C:YHL020C:YKL005C:YOL090W:YPL031C:YGR116W:YAR003W:YDR225W:YNL206C:YPL139C:YGL244W:YBR279W:YBL008W:YNL199C:YLR335W:YLR288C:YKR019C:YIR018W:YBL003C:YPR065W:YGL092W:YNL097C:YBR160W:YLL029W:YOL135C:YPL042C:YNL261W:YPL049C:YDR469W:YJL115W:YKL116C:YLL019C:YMR219W:YDR207C:YER133W:YMR263W:YLR052W:YJL076W:YBR095C:YNL236W:YMR247C:YOR209C:YLL004W:YOR038C:YML121W:YDR443C:YGL025C:YPR179C:YPL138C…	NUP170:SET2:OPI1:BYE1:MSH2:PHO85:SPT6:SWD1:HTA1:RTT106:UME1:RTF1:PAF1:HIR1:GCR2:NUP2:MEC3:IRS4:YAP5:HTA2:ROX1:NUP145:PHO23:CDC28:FRA1:MED7:SSN3:ORC5:DIG1:SDC1:ASF1:PRR1:KNS1:ESC1:UME6:GLC7:SAP30:IES3:NET1:RXT2:SIN4:RKR1:NPT1:ORC3:HIR2:GTR1:SSN2:PGD1:HDA3:SPP1:SWD3:CYC8:HTZ1:RCO1:ORC2:NRG1:PHO80:SAS4:YAF9:MCM1:SPT8:SPT10:GAS1:ZDS2:SIF2:DIA2:MRC1:SPT21:MCM10:FKH2:MGA2:HDA2:IXR1:RTT109:STH1:RXT3:HST…
0-0-0	50896	response to stimulus	523 out of 2366 genes, 22.1%	1119 out of 5815 genes, 19.2%	0.00756723	YKL168C:YGL127C:YDR135C:YKL203C:YOL090W:YIL008W:YGR116W:YPR095C:YDR294C:YDL126C:YGL244W:YJL090C:YOL111C:YIL047C:YML028W:YER166W:YCR027C:YDR346C:YJL081C:YOR057W:YCR092C:YNL215W:YLR009W:YGL175C:YGR177C:YBL024W:YKR019C:YGL210W:YBL003C:YDL194W:YNL099C:YDL002C:YPL042C:YJL115W:YDL164C:YLR398C:YPR131C:YDR258C:YKR076W:YLR248W:YDR190C:YLR005W:YJL005W:YPR049C:YHR178W:YJL034W:YNL161W:YGR211W:YPL270W:YLR399C…	KKQ8:SOH1:YCF1:TOR2:MSH2:URM1:SPT6:SYT1:DPL1:CDC48:RTF1:DPB11:MDY2:SYG1:TSA1:DNF1:RHB1:SVF1:ARP4:SGT1:MSH3:IES2:RLP24:SAE2:ATF2:NCL1:IRS4:YPT32:HTA2:SNF3:OCA1:NHP10:SSN3:ASF1:CDC9:SKI2:NAT3:HSP78:ECM4:RCK2:RVB1:SSL1:CYR1:ATG11:STB5:KAR2:CBK1:ZPR1:MDL2:BDF1:SSN2:SEC61:UBX2:MLH3:SGS1:DUN1:FUS3:YKL075C:SLN1:PDR16:CKA1:ACL4:AHK1:SPA2:NHP6A:VPS34:UBR2:HSC82:RRD1:PIP2:NSE5:IRA1:RGT1:DBF2:KSS1:SPT20:HSP…
0-0-0	1902679	negative regulation of RNA biosynthetic process	139 out of 2366 genes, 5.9%	254 out of 5815 genes, 4.4%	0.00780218	YBL079W:YJL168C:YHL020C:YKL005C:YOL090W:YPL031C:YGR116W:YAR003W:YDR225W:YNL206C:YPL139C:YGL244W:YBR279W:YBL008W:YNL199C:YLR335W:YLR288C:YKR019C:YIR018W:YBL003C:YPR065W:YGL092W:YNL097C:YBR160W:YLL029W:YOL135C:YPL042C:YNL261W:YPL049C:YJL115W:YDR469W:YKL116C:YLL019C:YMR219W:YDR207C:YER133W:YMR263W:YLR052W:YJL076W:YBR095C:YNL236W:YMR247C:YOR209C:YLL004W:YOR038C:YML121W:YDR443C:YGL025C:YPR179C:YPL138C…	NUP170:SET2:OPI1:BYE1:MSH2:PHO85:SPT6:SWD1:HTA1:RTT106:UME1:RTF1:PAF1:HIR1:GCR2:NUP2:MEC3:IRS4:YAP5:HTA2:ROX1:NUP145:PHO23:CDC28:FRA1:MED7:SSN3:ORC5:DIG1:ASF1:SDC1:PRR1:KNS1:ESC1:UME6:GLC7:SAP30:IES3:NET1:RXT2:SIN4:RKR1:NPT1:ORC3:HIR2:GTR1:SSN2:PGD1:HDA3:SPP1:SWD3:CYC8:HTZ1:RCO1:ORC2:NRG1:PHO80:SAS4:YAF9:MCM1:SPT8:SPT10:GAS1:ZDS2:SIF2:DIA2:MRC1:SPT21:MCM10:FKH2:HDA2:MGA2:IXR1:RTT109:STH1:RXT3:HST…
0-0-0	1903507	negative regulation of nucleic acid-templated transcription	139 out of 2366 genes, 5.9%	254 out of 5815 genes, 4.4%	0.00780218	YBL079W:YJL168C:YHL020C:YKL005C:YOL090W:YPL031C:YGR116W:YAR003W:YDR225W:YNL206C:YPL139C:YGL244W:YBR279W:YBL008W:YNL199C:YLR335W:YLR288C:YKR019C:YIR018W:YBL003C:YPR065W:YGL092W:YNL097C:YBR160W:YLL029W:YOL135C:YPL042C:YNL261W:YPL049C:YJL115W:YDR469W:YKL116C:YLL019C:YMR219W:YDR207C:YER133W:YMR263W:YLR052W:YJL076W:YBR095C:YNL236W:YMR247C:YOR209C:YLL004W:YOR038C:YML121W:YDR443C:YGL025C:YPR179C:YPL138C…	NUP170:SET2:OPI1:BYE1:MSH2:PHO85:SPT6:SWD1:HTA1:RTT106:UME1:RTF1:PAF1:HIR1:GCR2:NUP2:MEC3:IRS4:YAP5:HTA2:ROX1:NUP145:PHO23:CDC28:FRA1:MED7:SSN3:ORC5:DIG1:ASF1:SDC1:PRR1:KNS1:ESC1:UME6:GLC7:SAP30:IES3:NET1:RXT2:SIN4:RKR1:NPT1:ORC3:HIR2:GTR1:SSN2:PGD1:HDA3:SPP1:SWD3:CYC8:HTZ1:RCO1:ORC2:NRG1:PHO80:SAS4:YAF9:MCM1:SPT8:SPT10:GAS1:ZDS2:SIF2:DIA2:MRC1:SPT21:MCM10:FKH2:HDA2:MGA2:IXR1:RTT109:STH1:RXT3:HST…
0-0-0	51301	cell division	147 out of 2366 genes, 6.2%	271 out of 5815 genes, 4.7%	0.0078371	YNL079C:YBR267W:YDR201W:YLR319C:YIL008W:YLR286C:YMR238W:YLR320W:YLL003W:YJR053W:YOL133W:YOR014W:YDR273W:YLR381W:YPR111W:YHR143W:YOR326W:YDL047W:YPL233W:YPL242C:YPL158C:YMR153W:YHR124W:YOR353C:YDL220C:YDR182W:YGL116W:YPR119W:YJR076C:YFR012W:YBR160W:YMR076C:YGL061C:YKR037C:YJL157C:YMR117C:YPR164W:YDL164C:YDR113C:YGL003C:YGR262C:YER133W:YGL174W:YAL047C:YJL076W:YJR112W:YDR184C:YJL164C:YNL161W:YLR002C…	TPM1:REI1:SPC19:BUD6:URM1:CTS1:DFG5:MMS22:SFI1:BFA1:HRT1:RTS1:DON1:CTF3:DBF20:DSE2:MYO2:SIT4:NSL1:IQG1:AIM44:NUP53:NDT80:SOG2:CDC13:CDC1:CDC20:CLB2:CDC11:DCV1:CDC28:PDS5:DUO1:SPC34:FAR1:SPC24:MMS1:CDC9:PDS1:CDH1:BUD32:GLC7:BUD13:SPC72:NET1:NNF1:ATC1:TPK1:CBK1:NOC3:BUD31:CIN8:CDC14:CDC4:PCL5:IRR1:SDS22:CTF19:TAH11:FUS3:SWM1:CKS1:CLN1:BUD16:AMN1:CHS2:NUD1:PWP2:CDC3:NAP1:RTT101:SPA2:CBF5:DOM34:PKC1:…
0-0-0	90151	establishment of protein localization to mitochondrial membrane	19 out of 2366 genes, 0.8%	21 out of 5815 genes, 0.4%	0.00876852	YOL026C:YLL006W:YHR005C-A:YMR060C:YNL070W:YIR004W:YGR181W:YNL121C:YOL009C:YOR297C:YNL131W:YER154W:YJL054W:YPL098C:YDL217C:YBR091C:YAL010C:YNL026W:YKL141W	MIM1:MMM1::SAM37:TOM7:DJP1:TIM13:TOM70:MDM12:TIM18:TOM22:OXA1:TIM54:MGR2:TIM22:TIM12:MDM10:SAM50:SDH3
0-0-0	51640	organelle localization	90 out of 2366 genes, 3.8%	153 out of 5815 genes, 2.6%	0.0101034	YLL013C:YHR197W:YFR002W:YBL079W:YNL079C:YDR166C:YDR201W:YOL009C:YLR148W:YJL061W:YGL055W:YNR035C:YMR294W:YNR053C:YDL029W:YJL010C:YFR051C:YDR409W:YAR002W:YPL169C:YKL052C:YER008C:YIL115C:YOL076W:YDL116W:YOR326W:YKL186C:YNL209W:YJL085W:YIL062C:YPL093W:YMR231W:YER006W:YFL037W:YGL092W:YGL219C:YGL233W:YKR007W:YBR160W:YLR074C:YDR227W:YHR170W:YAL010C:YLL049W:YOL006C:YIL068C:YGL061C:YLR166C:YHR129C:YGR231C…	PUF3:RIX1:NIC96:NUP170:TPM1:SEC5:SPC19:MDM12:PEP3:NUP82:OLE1:ARC35:JNM1:NOG2:ARP2:NOP9:RET2:SIZ1:NUP60:MEX67:ASK1:SEC3:NUP159:MDM20:NUP84:MYO2:MTR2:SSB2:EXO70:ARC15:NOG1:PEP5:NUG1:TUB2:NUP145:MDM34:SEC15:MEH1:CDC28:BUD20:SIR4:NMD3:MDM10:LDB18:TOP1:SEC6:DUO1:SEC10:ARP1:PHB2:SIR3:NAT3:YAR1:SEC16:ESC1:LTV1:RPL40A:PTC1:TIF6:YRB2:NOP53:SPC72:ARP3:GEM1:LSG1:ZUO1:ARC18:NUP133:ARB1:CSM1:RLI1:ECM1:RIX7:SD…
0-0-0	51130	positive regulation of cellular component organization	73 out of 2366 genes, 3.1%	119 out of 5815 genes, 2.0%	0.0103692	YJL168C:YKL203C:YOR181W:YDR201W:YLR319C:YDR164C:YAL051W:YGR167W:YDL126C:YNR035C:YMR001C:YLR418C:YDL029W:YGR040W:YPR120C:YBR279W:YER174C:YKL052C:YGL043W:YPR194C:YIL062C:YDR195W:YNL169C:YOR018W:YKR055W:YHR114W:YGR098C:YOL145C:YKL145W:YJR140C:YGL116W:YPR119W:YBR160W:YDL007W:YIL159W:YIR026C:YNL138W:YKR037C:YGL061C:YJL115W:YDR216W:YFR022W:YDR189W:YBR234C:YGL003C:YGL066W:YGL173C:YDR155C:YLR342W:YER133W…	SET2:TOR2:LAS17:SPC19:BUD6:SEC1:OAF1:CLC1:CDC48:ARC35:CDC5:CDC73:ARP2:KSS1:CLB5:PAF1:GRX4:ASK1:DST1:OPT2:ARC15:REF2:PSD1:ROD1:RHO4:BZZ1:ESP1:CTR9:RPT1:HIR3:CDC20:CLB2:CDC28:RPT2:BNR1:YVH1:SRV2:SPC34:DUO1:ASF1:ADR1:ROG3:SLY1:ARC40:CDH1:SGF73:XRN1:CPR1:FKS1:GLC7:PEA2:ARP3:BUR2:RSP5:DBF4:RPT6:ARC18:BDF1:RPT5:CDC7:VRP1:VPS75:VPS45:SPO13:SLG1:LDB19:NAP1:SPA2:SGV1:DAM1::POB3:RHO3
0-0-0	45892	negative regulation of transcription, DNA-templated	138 out of 2366 genes, 5.8%	253 out of 5815 genes, 4.4%	0.0107648	YBL079W:YJL168C:YHL020C:YKL005C:YOL090W:YPL031C:YGR116W:YAR003W:YDR225W:YNL206C:YPL139C:YGL244W:YBR279W:YBL008W:YNL199C:YLR335W:YLR288C:YKR019C:YIR018W:YBL003C:YPR065W:YGL092W:YNL097C:YBR160W:YLL029W:YOL135C:YPL042C:YNL261W:YPL049C:YJL115W:YDR469W:YKL116C:YLL019C:YMR219W:YDR207C:YER133W:YMR263W:YLR052W:YJL076W:YBR095C:YNL236W:YMR247C:YOR209C:YLL004W:YOR038C:YML121W:YDR443C:YGL025C:YPR179C:YPL138C…	NUP170:SET2:OPI1:BYE1:MSH2:PHO85:SPT6:SWD1:HTA1:RTT106:UME1:RTF1:PAF1:HIR1:GCR2:NUP2:MEC3:IRS4:YAP5:HTA2:ROX1:NUP145:PHO23:CDC28:FRA1:MED7:SSN3:ORC5:DIG1:ASF1:SDC1:PRR1:KNS1:ESC1:UME6:GLC7:SAP30:IES3:NET1:RXT2:SIN4:RKR1:NPT1:ORC3:HIR2:GTR1:SSN2:PGD1:HDA3:SPP1:SWD3:CYC8:HTZ1:RCO1:ORC2:NRG1:PHO80:SAS4:YAF9:MCM1:SPT8:SPT10:GAS1:ZDS2:SIF2:DIA2:MRC1:SPT21:MCM10:FKH2:HDA2:MGA2:IXR1:RTT109:STH1:RXT3:HST…
0-0-0	44744	protein targeting to nucleus	37 out of 2366 genes, 1.6%	51 out of 5815 genes, 0.9%	0.0110332	YFR002W:YBL079W:YJR074W:YNR016C:YJR072C:YGL016W:YJL061W:YDL115C:YER105C:YOR262W:YDR192C:YBR109C:YKR082W:YDR002W:YDL063C:YAR002W:YIL115C:YLR335W:YNL189W:YDL116W:YLR018C:YJL128C:YML103C:YPL125W:YMR153W:YKR095W:YKL057C:YLR347C:YAL005C:YGL092W:YKR048C:YLR243W:YBL103C:YGL241W:YER110C:YOR160W:YMR185W	NIC96:NUP170:MOG1:ACC1:NPA3:KAP122:NUP82:IWR1:NUP157:GPN2:NUP42:CMD1:NUP133:YRB1:SYO1:NUP60:NUP159:NUP2:SRP1:NUP84:POM34:PBS2:NUP188:KAP120:NUP53:MLP1:NUP120:KAP95:SSA1:NUP145:NAP1:GPN3:RTG3:KAP114:KAP123:MTR10:RTP1
0-0-0	6413	translational initiation	38 out of 2366 genes, 1.6%	53 out of 5815 genes, 0.9%	0.0130247	YBL013W:YDR429C:YJR067C:YDR211W:YMR146C:YPR016C:YDR243C:YBL090W:YDR332W:YNL007C:YKR059W:YDR091C:YER153C:YOR204W:YKL139W:YJL138C:YOR260W:YDR494W:YOL023W:YMR260C:YPL118W:YJL131C:YMR309C:YAL035W:YPR041W:YER025W:YJR007W:YGL107C:YGR162W:YJR014W:YER007C-A:YGR083C:YGL049C:YOR361C:YOR076C:YPL005W:YNL244C:YGR054W	FMT1:TIF35:YAE1:GCD6:TIF34:TIF6:PRP28:MRP21:IRC3:SIS1:TIF1:RLI1:PET122:DED1:CTK1:TIF2:GCD1:RSM28:IFM1:TIF11:MRP51:AIM23:NIP1:FUN12:TIF5:GCD11:SUI2:RMD9:TIF4631:TMA22::GCD2:TIF4632:PRT1:SKI7:AEP3:SUI1:YGR054W
0-0-0	51716	cellular response to stimulus	461 out of 2366 genes, 19.5%	979 out of 5815 genes, 16.8%	0.0133396	YDL035C:YKL168C:YDL190C:YGL127C:YKL203C:YOR153W:YOL090W:YIL008W:YGR116W:YPR095C:YLR320W:YDR294C:YDL126C:YGL244W:YJL090C:YOL111C:YIL047C:YOL133W:YML028W:YER166W:YKR014C:YBR279W:YCR027C:YDR346C:YJL081C:YER174C:YOR057W:YJL103C:YGL070C:YPR111W:YCR092C:YNL215W:YLR009W:YGL175C:YBL024W:YDL047W:YKR055W:YDR074W:YKR019C:YGL210W:YBL051C:YLR183C:YMR153W:YBL003C:YDL194W:YNL031C:YPR065W:YGL013C:YPL196W:YNL099C…	GPR1:KKQ8:UFD2:SOH1:TOR2:PDR5:MSH2:URM1:SPT6:SYT1:MMS22:DPL1:CDC48:RTF1:DPB11:MDY2:SYG1:HRT1:TSA1:DNF1:YPT52:PAF1:RHB1:SVF1:ARP4:GRX4:SGT1:GSM1:RPB9:DBF20:MSH3:IES2:RLP24:SAE2:NCL1:SIT4:RHO4:TPS2:IRS4:YPT32:PIN4:TOS4:NUP53:HTA2:SNF3:HHT2:ROX1:PDR1:OXR1:OCA1:NUP145:CDC28:FRA1:NHP10:PDR8:PDS5:SSN3:FLC2:ASF1:CDC9:PDS1:PRR1:NAT3:HSP78:SNF2:RAD9:RCK2:RVB1:SSL1:LYS20:SAP30:CYR1:ATG11:GPP1:TPS1:STB5:PTC…
0-0-0	43628	ncRNA 3'-end processing	27 out of 2366 genes, 1.1%	34 out of 5815 genes, 0.6%	0.0134663	YOL021C:YJL050W:YHR081W:YDL014W:YDL060W:YLR059C:YJL136C:YDR195W:YGR158C:YCR035C:YMR239C:YKR079C:YOL145C:YLR107W:YLR048W:YGL244W:YGR095C:YLR430W:YLR277C:YER168C:YBR279W:YNL251C:YGR214W:YLR175W:YNL232W:YKR002W:YNL299W	DIS3:MTR4:LRP1:NOP1:TSR1:REX2:RPS21B:REF2:MTR3:RRP43:RNT1:TRZ1:CTR9:REX3:RPS0B:RTF1:RRP46:SEN1:YSH1:CCA1:PAF1:NRD1:RPS0A:CBF5:CSL4:PAP1:TRF5
0-0-0	71103	DNA conformation change	63 out of 2366 genes, 2.7%	100 out of 5815 genes, 1.7%	0.0137917	YJL115W:YDR174W:YHR031C:YBL079W:YBR009C:YLR442C:YBR010W:YPL024W:YIL126W:YHR164C:YDR190C:YGR116W:YPL122C:YDL003W:YOR249C:YNL339C:YNL206C:YBR195C:YLR274W:YLR430W:YBL008W:YJL072C:YLR272C:YJL081C:YOR038C:YML102W:YPR018W:YDL059C:YKL049C:YER147C:YCR086W:YCR052W:YML061C:YNL246W:YNL059C:YBR112C:YMR190C:YLR086W:YAR007C:YOL095C:YGL163C:YDR386W:YIL031W:YFR031C:YLR276C:YJR140C:YFR027W:YLR102C:YBR215W:YNL250W…	ASF1:HMO1:RRM3:NUP170:HHF1:SIR3:HHT1:RMI1:STH1:DNA2:RVB1:SPT6:TFB2:MCD1:APC5::RTT106:MSI1:MCM5:SEN1:HIR1:PSF2:YCS4:ARP4:HIR2:CAC2:RLF2:RAD59:CSE4:SCC4:CSM1:RSC6:PIF1:VPS75:ARP5:CYC8:SGS1:SMC4:RFA1:HMI1:RAD54:MUS81:ULP2:SMC2:DBP9:HIR3:ECO1:APC9:HPC2:RAD50:YCG1:NAP1:ARP8:HTB1:RSC3:MCM3:SRS2:TOP3:MGM101:TOP1:PDS5:RAD52:PSF1
0-0-0	65009	regulation of molecular function	199 out of 2366 genes, 8.4%	386 out of 5815 genes, 6.6%	0.014713	YDR099W:YKR072C:YKL203C:YNL307C:YLR319C:YBR054W:YPL031C:YPR095C:YAL009W:YDL126C:YML097C:YBL106C:YJR053W:YJL090C:YDR162C:YOR014W:YDL135C:YER174C:YIL115C:YNL272C:YNL201C:YGR233C:YLR009W:YCR024C-A:YLR452C:YPL161C:YLR421C:YDR367W:YPL242C:YOR070C:YDL081C:YDR214W:YAL055W:YBL060W:YDL220C:YLR347C:YLR386W:YDL130W:YGL116W:YPR119W:YIL075C:YJR076C:YHR004C:YGR093W:YJL157C:YLR039C:YHR031C:YJR045C:YCR030C:YLR02…	BMH2:SIS2:TOR2:MCK1:BUD6:YRO2:PHO85:SYT1:SPO7:CDC48:VPS9:SRO77:BFA1:DPB11:NBP2:RTS1:RDI1:GRX4:NUP159:SEC2:PSY2:PHO81:RLP24::SST2:BEM4:RPN13:KEI1:IQG1:GYP1:RPP1A:AHA1:PEX22:YEL1:CDC13:KAP95:VAC14:RPP1B:CDC20:CLB2:RPN2:CDC11:NEM1:DRN1:FAR1:RIC1:RRM3:SSC1:SYP1:SDO1:YPI1:GCD6:RAD9:SGF73:CDH1:PTC1:RAI1:NET1:BUR2:CSG2:STI1:MUK1:SGF11:MON2:CLG1:PIL1:GIP4:PCL5:PIF1:MGE1:ARC1:SDS22:TRS23:GEA1:MRS6:GCD1:GC…
0-0-0	65002	intracellular protein transmembrane transport	55 out of 2366 genes, 2.3%	85 out of 5815 genes, 1.5%	0.0171956	YOL026C:YPL063W:YJR045C:YKL073W:YMR060C:YNL070W:YIR004W:YGR181W:YNL329C:YOL009C:YOR297C:YNL131W:YER154W:YJL054W:YPL094C:YPL098C:YOR254C:YJL034W:YPR024W:YLR378C:YKL141W:YOR232W:YGL153W:YLL006W:YHR005C-A:YMR018W:YNL121C:YKR065C:YPR088C:YKR016W:YIL022W:YAL055W:YNL310C:YJL210W:YNR017W:YAL005C:YKL122C:YDL217C:YBR091C:YLL024C:YLR259C:YER103W:YDR244W:YJL143W:YOL044W:YAL010C:YPL210C:YER017C:YMR203W:YKL19…	MIM1:TIM50:SSC1:LHS1:SAM37:TOM7:DJP1:TIM13:PEX6:MDM12:TIM18:TOM22:OXA1:TIM54:SEC62:MGR2:SEC63:KAR2:YME1:SEC61:SDH3:MGE1:PEX14:MMM1::PEX9:TOM70:PAM17:SRP54:MIC60:TIM44:PEX22:ZIM17:PEX2:TIM23:SSA1:SRP21:TIM22:TIM12:SSA2:HSP60:SSA4:PEX5:TIM17:PEX15:MDM10:SRP72:AFG3:TOM40:MIA40:SAM50:SEC72:TOM6:SRP68:SEC66
0-0-0	51028	mRNA transport	56 out of 2366 genes, 2.4%	87 out of 5815 genes, 1.5%	0.0179786	YOL021C:YJL050W:YFR002W:YBL079W:YML031W:YJR074W:YIR005W:YDL160C:YBR247C:YGL066W:YPL178W:YOL072W:YGR116W:YJL061W:YGL174W:YER105C:YER125W:YHR036W:YDR192C:YDR381W:YMR125W:YKR082W:YAR002W:YPL169C:YDL207W:YIL115C:YLR335W:YDL116W:YLR018C:YDR138W:YKL186C:YML103C:YDR206W:YDR363W-A:YIL040W:YOR046C:YOR257W:YCR035C:YDR457W:YMR153W:YPR133C:YML107C:YNL253W:YKR095W:YKL057C:YLR347C:YBL032W:YHR167W:YML062C:YLR06…	DIS3:MTR4:NIC96:NUP170:NDC1:MOG1:IST3:DHH1:ENP1:SGF73:CBC2:THP1:SPT6:NUP82:BUD13:NUP157:RSP5:BRL1:NUP42:YRA1:STO1:NUP133:NUP60:MEX67:GLE1:NUP159:NUP2:NUP84:POM34:HPR1:MTR2:NUP188:EBS1::APQ12:DBP5:CDC31:RRP43:TOM1:NUP53:SPN1:PML39:TEX1:MLP1:NUP120:KAP95:HEK2:THP2:MFT1:PER33:NEW1:NUP145:KAP114:CSL4:KAP123:SAC3
0-0-0	460	maturation of 5.8S rRNA	47 out of 2366 genes, 2.0%	70 out of 5815 genes, 1.2%	0.0185024	YOL021C:YLR129W:YJL050W:YLR059C:YPR112C:YNR054C:YBR247C:YBR142W:YOR310C:YJL177W:YLR107W:YPR016C:YGL246C:YGL171W:YPR143W:YLR048W:YGR095C:YOR272W:YJL109C:YJL010C:YGR214W:YOR078W:YDL031W:YLR185W:YLL035W:YHR081W:YOL010W:YML093W:YAL025C:YGR158C:YJL136C:YDL153C:YGL120C:YCL054W:YCR035C:YDR457W:YNL308C:YPR144C:YOR004W:YDL148C:YCR057C:YOR048C:YKR081C:YNL232W:YKR063C:YNR038W:YCL059C	DIS3:DIP2:MTR4:REX2:MRD1:ESF2:ENP1:MAK5:NOP58:RPL17B:REX3:TIF6:RAI1:ROK1:RRP15:RPS0B:RRP46:YTM1:UTP10:NOP9:RPS0A:BUD21:DBP10:RPL37A:GRC3:LRP1:RCL1:UTP14:MAK16:MTR3:RPS21B:SAS10:PRP43:SPB1:RRP43:TOM1:KRI1:NOC4:UTP23:NOP14:PWP2:RAT1:RPF2:CSL4:LAS1:DBP6:KRR1
0-0-0	71806	protein transmembrane transport	57 out of 2366 genes, 2.4%	89 out of 5815 genes, 1.5%	0.0187226	YOL026C:YPL063W:YJR045C:YKL073W:YMR060C:YNL070W:YIR004W:YGR181W:YNL329C:YOL009C:YOR297C:YNL131W:YER154W:YJL054W:YPL094C:YPL098C:YOR254C:YJL034W:YPR024W:YPR133W-A:YLR378C:YKL141W:YOR232W:YGL153W:YLL006W:YHR005C-A:YMR018W:YNL121C:YKR065C:YPR088C:YKR016W:YIL022W:YAL055W:YNL310C:YJL210W:YNR017W:YAL005C:YKL122C:YDL217C:YBR091C:YLL024C:YLR259C:YER103W:YDR244W:YDR375C:YJL143W:YOL044W:YAL010C:YPL210C:YER…	MIM1:TIM50:SSC1:LHS1:SAM37:TOM7:DJP1:TIM13:PEX6:MDM12:TIM18:TOM22:OXA1:TIM54:SEC62:MGR2:SEC63:KAR2:YME1::SEC61:SDH3:MGE1:PEX14:MMM1::PEX9:TOM70:PAM17:SRP54:MIC60:TIM44:PEX22:ZIM17:PEX2:TIM23:SSA1:SRP21:TIM22:TIM12:SSA2:HSP60:SSA4:PEX5:BCS1:TIM17:PEX15:MDM10:SRP72:AFG3:TOM40:MIA40:SRP68:SAM50:SEC72:TOM6:SEC66
0-0-0	31123	RNA 3'-end processing	41 out of 2366 genes, 1.7%	59 out of 5815 genes, 1.0%	0.0195759	YOL021C:YJL050W:YDL014W:YLR059C:YDR289C:YOL072W:YMR239C:YKR079C:YPR107C:YMR061W:YLR107W:YLR048W:YGL244W:YGR095C:YLR430W:YLR418C:YLR277C:YBR279W:YER168C:YGR214W:YGL044C:YKR002W:YNL299W:YDR138W:YDL060W:YHR081W:YKL139W:YGR158C:YDR195W:YJL136C:YCR035C:YDL108W:YOL145C:YOL123W:YLR115W:YKL059C:YGR178C:YNL251C:YLR175W:YNL232W:YDR159W	DIS3:MTR4:NOP1:REX2:RTT103:THP1:RNT1:TRZ1:YTH1:RNA14:REX3:RPS0B:RTF1:RRP46:SEN1:CDC73:YSH1:PAF1:CCA1:RPS0A:RNA15:PAP1:TRF5:HPR1:TSR1:LRP1:CTK1:MTR3:REF2:RPS21B:RRP43:KIN28:CTR9:HRP1:CFT2:MPE1:PBP1:NRD1:CBF5:CSL4:SAC3
0-0-0	50790	regulation of catalytic activity	191 out of 2366 genes, 8.1%	370 out of 5815 genes, 6.4%	0.0207345	YDR099W:YKR072C:YKL203C:YNL307C:YLR319C:YBR054W:YPR095C:YAL009W:YDL126C:YML097C:YBL106C:YJR053W:YJL090C:YDR162C:YOR014W:YDL135C:YIL115C:YNL272C:YNL201C:YGR233C:YLR009W:YCR024C-A:YLR452C:YPL161C:YLR421C:YDR367W:YPL242C:YOR070C:YDL081C:YDR214W:YAL055W:YBL060W:YDL220C:YLR347C:YLR386W:YDL130W:YGL116W:YPR119W:YIL075C:YJR076C:YHR004C:YGR093W:YJL157C:YLR039C:YHR031C:YJR045C:YCR030C:YLR022C:YFR003C:YDR21…	BMH2:SIS2:TOR2:MCK1:BUD6:YRO2:SYT1:SPO7:CDC48:VPS9:SRO77:BFA1:DPB11:NBP2:RTS1:RDI1:NUP159:SEC2:PSY2:PHO81:RLP24::SST2:BEM4:RPN13:KEI1:IQG1:GYP1:RPP1A:AHA1:PEX22:YEL1:CDC13:KAP95:VAC14:RPP1B:CDC20:CLB2:RPN2:CDC11:NEM1:DRN1:FAR1:RIC1:RRM3:SSC1:SYP1:SDO1:YPI1:GCD6:RAD9:SGF73:CDH1:PTC1:RAI1:NET1:BUR2:CSG2:STI1:MUK1:SGF11:MON2:CLG1:PIL1:GIP4:PCL5:PIF1:MGE1:ARC1:SDS22:TRS23:GEA1:MRS6:GCD1:GCS1:SRP54:MU…
0-0-0	469	cleavage involved in rRNA processing	42 out of 2366 genes, 1.8%	61 out of 5815 genes, 1.0%	0.0218769	YOL021C:YLR129W:YJL050W:YDL208W:YLR059C:YPR112C:YNR054C:YBR247C:YOR310C:YJL177W:YLR107W:YGL246C:YGL171W:YLR048W:YGR095C:YJL109C:YJL010C:YGR214W:YOR078W:YOR056C:YLR185W:YDL060W:YLL035W:YHR081W:YOL010W:YML093W:YGR158C:YJL136C:YDL153C:YCR035C:YDR457W:YNL308C:YOR287C:YPR144C:YOR004W:YDL148C:YCR057C:YOR048C:YNL232W:YKR063C:YCL059C:YHR021C	DIS3:DIP2:MTR4:NHP2:REX2:MRD1:ESF2:ENP1:NOP58:RPL17B:REX3:RAI1:ROK1:RPS0B:RRP46:UTP10:NOP9:RPS0A:BUD21:NOB1:RPL37A:TSR1:GRC3:LRP1:RCL1:UTP14:MTR3:RPS21B:SAS10:RRP43:TOM1:KRI1:RRP36:NOC4:UTP23:NOP14:PWP2:RAT1:CSL4:LAS1:KRR1:RPS27B
0-0-0	90150	establishment of protein localization to membrane	65 out of 2366 genes, 2.7%	105 out of 5815 genes, 1.8%	0.0230813	YOL026C:YBL079W:YOL009C:YGL020C:YNL131W:YER154W:YNL264C:YPL094C:YOL111C:YGL124C:YBR080C:YLR335W:YNL189W:YKL141W:YOR007C:YJL145W:YOR266W:YNL121C:YLR347C:YAL005C:YDL217C:YGL092W:YLL024C:YPL037C:YMR079W:YDR372C:YDL107W:YAL010C:YPL243W:YHR193C:YBR171W:YKL073W:YMR060C:YNL070W:YIR004W:YDR292C:YGR181W:YOR297C:YDR252W:YJL054W:YER105C:YPL098C:YOR254C:YPR176C:YJL034W:YGR198W:YLR378C:YLL006W:YBR185C:YHR005C…	MIM1:NUP170:MDM12:GET1:TOM22:OXA1:PDR17:SEC62:MDY2:MON1:SEC18:NUP2:SRP1:SDH3:SGT2:SFH5:PNT1:TOM70:KAP95:SSA1:TIM22:NUP145:SSA2:EGD1:SEC14:VPS74:MSS2:MDM10:SRP68:EGD2:SEC66:LHS1:SAM37:TOM7:DJP1:SRP101:TIM13:TIM18:BTT1:TIM54:NUP157:MGR2:SEC63:BET2:KAR2:YPP1:SEC61:MMM1:MBA1::GET2:MRS6:GCS1:SRP54:CRD1:SRP21:TIM12:CCZ1:SSA4:BCS1:SRP72:GET3:SAM50:SEC72:IMH1
0-0-0	32784	regulation of DNA-templated transcription, elongation	37 out of 2366 genes, 1.6%	52 out of 5815 genes, 0.9%	0.0233389	YJL115W:YNL068C:YML112W:YER068W:YGL173C:YGR116W:YBR097W:YML094W:YGR186W:YGL244W:YLR418C:YBR279W:YGL048C:YER051W:YGR252W:YCR052W:YGL043W:YJL006C:YGR134W:YDR138W:YKL139W:YOR123C:YPL228W:YNL288W:YPR133C:YDL108W:YOL145C:YNL153C:YML010W:YOR048C:YKR048C:YPR161C:YCR093W:YOR244W:YLR240W:YPR072W:YJL179W	ASF1:FKH2:CTK3:MOT2:XRN1:SPT6:VPS15:GIM5:TFG1:RTF1:CDC73:PAF1:RPT6:JHD1:GCN5:RSC6:DST1:CTK2:CAF130:HPR1:CTK1:LEO1:CET1:CAF40:SPN1:KIN28:CTR9:GIM3:SPT5:RAT1:NAP1:SGV1:CDC39:ESA1:VPS34:NOT5:PFD1
0-0-0	71428	rRNA-containing ribonucleoprotein complex export from nucleus	37 out of 2366 genes, 1.6%	52 out of 5815 genes, 0.9%	0.0233389	YHR197W:YFR002W:YOL121C:YPL239W:YKL143W:YIL148W:YJL061W:YPR016C:YIL063C:YPL146C:YLR048W:YNR053C:YGL099W:YGR285C:YJL010C:YER036C:YGR214W:YLR264W:YPL169C:YGL123W:YIL115C:YDR091C:YAL059W:YER131W:YLL034C:YGR245C:YKR094C:YKL186C:YNL209W:YPL093W:YGR081C:YOR293W:YER006W:YKL057C:YLR074C:YHR170W:YNL302C	RIX1:NIC96:RPS19A:YAR1:LTV1:RPL40A:NUP82:TIF6:YRB2:NOP53:RPS0B:NOG2:LSG1:ZUO1:NOP9:ARB1:RPS0A:RPS28B:MEX67:RPS2:NUP159:RLI1:ECM1:RPS26B:RIX7:SDA1:RPL40B:MTR2:SSB2:NOG1:SLX9:RPS10A:NUG1:NUP120:BUD20:NMD3:RPS19B
0-0-0	6261	DNA-dependent DNA replication	67 out of 2366 genes, 2.8%	109 out of 5815 genes, 1.9%	0.0237119	YHR197W:YIL150C:YDR099W:YOL090W:YBR057C:YDL003W:YLR320W:YOR144C:YJL090C:YLR430W:YPR120C:YJL194W:YLR381W:YCR092C:YBR278W:YDL102W:YKL045W:YLR135W:YNL262W:YOL006C:YNL261W:YDR013W:YDR226W:YDL164C:YPR164W:YHR031C:YOR290C:YPR135W:YBL023C:YIL046W:YHR164C:YER133W:YPL016W:YLR274W:YOL146W:YIR008C:YDR052C:YLL004W:YJL072C:YLR002C:YBR087W:YDR097C:YLR117C:YDL017W:YML061C:YPL055C:YBL035C:YMR234W:YML065W:YMR190C…	RIX1:MCM10:BMH2:MSH2:MUM2:MCD1:MMS22:ELG1:DPB11:SEN1:CLB5:CDC6:CTF3:MSH3:DPB3:POL3:PRI2:SLX4:POL2:TOP1:ORC5:PSF1:ADK1:CDC9:MMS1:RRM3:SNF2:CTF4:MCM2:MET30:DNA2:GLC7:SWI1:MCM5:PSF3:PRI1:DBF4:ORC3:PSF2:NOC3:RFC5:MSH6:CLF1:CDC7:PIF1:LGE1:POL12:RNH1:ORC1:SGS1:SMC4:DUN1:TAH11:ORC2:RFA1:SAK1:MUS81:POL30:IPI1:RAD51:MCM1:IPI3:RTT101:MCM3:MRC1::POB3
0-0-0	6810	transport	562 out of 2366 genes, 23.8%	1219 out of 5815 genes, 21.0%	0.0240315	YOR357C:YHR197W:YDR135C:YNL079C:YOR223W:YIR005W:YGL020C:YKL205W:YGR116W:YPR095C:YDL126C:YPL094C:YOL111C:YHR162W:YER166W:YCR027C:YDL063C:YOL138C:YDL119C:YIL115C:YHR001W-A:YNL272C:YOL018C:YDR206W:YPL221W:YGL210W:YDL194W:YER006W:YLR384C:YOR109W:YGL219C:YMR079W:YMR150C:YLR408C:YEL027W:YPL244C:YMR185W:YGL263W:YBL007C:YJR045C:YJR074W:YPL085W:YGL066W:YHL036W:YAL002W:YPR049C:YGL145W:YGL174W:YAL047C:YJL03…	SNX3:RIX1:YCF1:TPM1:DSC3:IST3:GET1:LOS1:SPT6:SYT1:CDC48:SEC62:MDY2:MPC2:DNF1:RHB1:SYO1:RTC1:HEM25:NUP159::SEC2:TLG2:EBS1:FLC1:YPT32:SNF3:NUG1:IKI3:INP53:MDM34:SEC14:IMP1:BLS1:VMA3:HUT1:RTP1:COS12:SLA1:SSC1:MOG1:SEC16:SGF73:MUP3:VPS8:ATG11:TIP20:BUD13:SPC72:KAR2:STI1:LSG1:MDL2:SEC61:RPS26B:RPL40B::PAM17:DOA4:VMA13:APM3:MUP1:PML39:TRE2::PDR16:YCK3:KAP114:DAL5:AGP3:VMA5:KAP123:VPS34:PMA2:NIC96:SAR1:…
0-0-0	9891	positive regulation of biosynthetic process	194 out of 2366 genes, 8.2%	378 out of 5815 genes, 6.5%	0.0283892	YHL020C:YPL031C:YGR116W:YAL051W:YAL009W:YOL071W:YPL139C:YNL264C:YGL244W:YLR418C:YBR279W:YJL109C:YJL103C:YGL123W:YNL199C:YML007W:YGL130W:YBR120C:YMR168C:YLR403W:YMR236W:YIR018W:YMR153W:YBL060W:YHR124W:YOL145C:YGL013C:YNL137C:YBR189W:YGL092W:YNL097C:YHR004C:YBR160W:YDL007W:YDR303C:YOL135C:YLR266C:YPL042C:YLR141W:YJL179W:YJL115W:YML036W:YOR290C:YDR217C:YDR207C:YGL066W:YGR262C:YMR263W:YPL021W:YBR095C…	OPI1:PHO85:SPT6:OAF1:SPO7:SDH5:UME1:PDR17:RTF1:CDC73:PAF1:UTP10:GSM1:RPS2:GCR2:YAP1:CEG1:CBP6:CEP3:SFP1:TAF9:YAP5:NUP53:YEL1:NDT80:CTR9:PDR1:NAM9:RPS9B:NUP145:PHO23:NEM1:CDC28:RPT2:RSC3:MED7:PDR8:SSN3:RRN5:PFD1:ASF1:CGI121:SNF2:RAD9:UME6:SGF73:BUD32:SAP30:ECM23:RXT2:SIN4:BUR2:HBS1:RSP5:UTP15:SSN2:UTP5:PGD1:UTP9:CAT8:MSS51:GON7:CYC8:LEO1:EDC1:RCO1:RPB7:CKS1:FZF1:GIM3:YRR1:GCD11:MCM1:SPT8:GUF1:NAP1…
0-0-0	31328	positive regulation of cellular biosynthetic process	194 out of 2366 genes, 8.2%	378 out of 5815 genes, 6.5%	0.0283892	YHL020C:YPL031C:YGR116W:YAL051W:YAL009W:YOL071W:YPL139C:YNL264C:YGL244W:YLR418C:YBR279W:YJL109C:YJL103C:YGL123W:YNL199C:YML007W:YGL130W:YBR120C:YMR168C:YLR403W:YMR236W:YIR018W:YMR153W:YBL060W:YHR124W:YOL145C:YGL013C:YNL137C:YBR189W:YGL092W:YNL097C:YHR004C:YBR160W:YDL007W:YDR303C:YOL135C:YLR266C:YPL042C:YLR141W:YJL179W:YJL115W:YML036W:YOR290C:YDR217C:YDR207C:YGL066W:YGR262C:YMR263W:YPL021W:YBR095C…	OPI1:PHO85:SPT6:OAF1:SPO7:SDH5:UME1:PDR17:RTF1:CDC73:PAF1:UTP10:GSM1:RPS2:GCR2:YAP1:CEG1:CBP6:CEP3:SFP1:TAF9:YAP5:NUP53:YEL1:NDT80:CTR9:PDR1:NAM9:RPS9B:NUP145:PHO23:NEM1:CDC28:RPT2:RSC3:MED7:PDR8:SSN3:RRN5:PFD1:ASF1:CGI121:SNF2:RAD9:UME6:SGF73:BUD32:SAP30:ECM23:RXT2:SIN4:BUR2:HBS1:RSP5:UTP15:SSN2:UTP5:PGD1:UTP9:CAT8:MSS51:GON7:CYC8:LEO1:EDC1:RCO1:RPB7:CKS1:FZF1:GIM3:YRR1:GCD11:MCM1:SPT8:GUF1:NAP1…
0-0-0	7005	mitochondrion organization	141 out of 2366 genes, 6.0%	263 out of 5815 genes, 4.5%	0.0290472	YLL013C:YLL007C:YNL079C:YJL063C:YLR305C:YOL009C:YIL146C:YNL131W:YER154W:YDR185C:YIL065C:YOL071W:YNR035C:YDL029W:YPR024W:YGL236C:YPR133W-A:YHL021C:YOR326W:YBR120C:YLR218C:YOR266W:YOL095C:YHR070W:YIR024C:YGL219C:YMR150C:YKL053C-A:YOR037W:YDL107W:YDL113C:YPL063W:YLR059C:YHR031C:YJR045C:YGR231C:YMR060C:YPR131C:YDR258C:YNL055C:YBR192W:YOR297C:YNR018W:YPR049C:YLR356W:YDL006W:YDR079W:YJR065C:YGR223C:YPL…	PUF3:LMO1:TPM1:MRPL8:STT4:MDM12:ATG32:TOM22:OXA1:UPS3:FIS1:SDH5:ARC35:ARP2:YME1:MTO1::AIM17:MYO2:CBP6:COA4:PNT1:HMI1:TRM5:INA22:MDM34:IMP1::CYC2:MSS2:ATG20:TIM50:REX2:RRM3:SSC1:PHB2:SAM37:NAT3:HSP78:POR1:RIM2:TIM18:RCF2:ATG11:ATG33:PTC1:PET100:ARP3:HSV2:MGR2:RSP5:IRC3:STI1:ARC18:TAZ1:MGE1:PIF1:AIM26::MFB1:GGC1:PAM17:TCM62:BCS1:RTG3:TIM17:ATP23:MAS1:AFG3:MGM101:TOM6:MIM1:SAR1:QCR9:MZM1:UPS2:OLE1:A…
0-0-0	466	maturation of 5.8S rRNA from tricistronic rRNA transcript (SSU-rRNA, 5.8S rRNA, LSU-rRNA)	46 out of 2366 genes, 1.9%	69 out of 5815 genes, 1.2%	0.031104	YOL021C:YLR129W:YJL050W:YLR059C:YPR112C:YNR054C:YBR247C:YBR142W:YOR310C:YJL177W:YLR107W:YPR016C:YGL246C:YGL171W:YPR143W:YLR048W:YGR095C:YJL109C:YJL010C:YGR214W:YOR078W:YDL031W:YLR185W:YLL035W:YHR081W:YOL010W:YML093W:YAL025C:YGR158C:YJL136C:YDL153C:YGL120C:YCL054W:YCR035C:YDR457W:YNL308C:YPR144C:YOR004W:YDL148C:YCR057C:YOR048C:YKR081C:YNL232W:YKR063C:YNR038W:YCL059C	DIS3:DIP2:MTR4:REX2:MRD1:ESF2:ENP1:MAK5:NOP58:RPL17B:REX3:TIF6:RAI1:ROK1:RRP15:RPS0B:RRP46:UTP10:NOP9:RPS0A:BUD21:DBP10:RPL37A:GRC3:LRP1:RCL1:UTP14:MAK16:MTR3:RPS21B:SAS10:PRP43:SPB1:RRP43:TOM1:KRI1:NOC4:UTP23:NOP14:PWP2:RAT1:RPF2:CSL4:LAS1:DBP6:KRR1
0-0-0	8654	phospholipid biosynthetic process	59 out of 2366 genes, 2.5%	94 out of 5815 genes, 1.6%	0.0327854	YMR220W:YBR029C:YNL158W:YNL106C:YCL052C:YHL020C:YJL091C:YGR202C:YKR031C:YOR149C:YPL175W:YNL264C:YPL069C:YGR007W:YBR109C:YIL124W:YPR183W:YIL039W:YPR140W:YDL052C:YMR013C:YPL057C:YBR243C:YPR113W:YJR103W:YDR434W:YKL212W:YNL130C:YJL167W:YKL192C:YGR046W:YNL169C:YHR100C:YMR208W:YDR302W:YBR042C:YNL038W:YDL142C:YDR182W:YCR044C:YLR133W:YLR347C:YLR386W:YNR043W:YLR088W:YNL231C:YCL004W:YMR281W:YOR109W:YJR073C…	ERG8:CDS1:PGA1:INP52:PBN1:OPI1:GWT1:PCT1:SPO14:SMP3:SPT14:PDR17:BTS1:ECT1:CMD1:AYR1:DPM1:TED1:TAZ1:SLC1:SEC59:SUR1:ALG7:PIS1:URA8:GPI17:SAC1:CPT1:ERG20:ACP1:TAM41:PSD1:GEP4:ERG12:GPI11:CST26:GPI15:CRD1:CDC1:PER1:CKI1:KAP95:VAC14:MVD1:GAA1:PDR16:PGS1:GPI12:INP53:OPI3:SCS2:URA7:GPI10:GPI13:GUP1:GPI14:SCS3:GPI2:VPS34
0-0-0	6839	mitochondrial transport	48 out of 2366 genes, 2.0%	73 out of 5815 genes, 1.3%	0.0354831	YOL026C:YPL063W:YJR045C:YBL030C:YMR060C:YNL070W:YIR004W:YGR181W:YOL009C:YOR297C:YNL131W:YER154W:YJL054W:YIL006W:YPL098C:YHR162W:YOR027W:YPR024W:YPR133W-A:YKL141W:YOR232W:YLL006W:YHR005C-A:YNL121C:YKR065C:YNL064C:YKR016W:YIL022W:YNR017W:YNL310C:YAL005C:YDL217C:YBR091C:YMR150C:YLR259C:YOR065W:YGL080W:YMR166C:YJL143W:YMR035W:YAL010C:YLR163C:YER017C:YMR203W:YOR222W:YKL195W:YNL026W:YOR045W	MIM1:TIM50:SSC1:PET9:SAM37:TOM7:DJP1:TIM13:MDM12:TIM18:TOM22:OXA1:TIM54:YIA6:MGR2:MPC2:STI1:YME1::SDH3:MGE1:MMM1::TOM70:PAM17:YDJ1:MIC60:TIM44:TIM23:ZIM17:SSA1:TIM22:TIM12:IMP1:HSP60:CYT1:MPC1:MME1:TIM17:IMP2:MDM10:MAS1:AFG3:TOM40:ODC2:MIA40:SAM50:TOM6
0-0-0	32786	positive regulation of DNA-templated transcription, elongation	35 out of 2366 genes, 1.5%	49 out of 5815 genes, 0.8%	0.0359829	YJL115W:YNL068C:YML112W:YER068W:YGL173C:YGR116W:YBR097W:YML094W:YGR186W:YGL244W:YLR418C:YBR279W:YGL048C:YER051W:YGR252W:YCR052W:YGL043W:YJL006C:YGR134W:YDR138W:YKL139W:YOR123C:YNL288W:YPL228W:YDL108W:YOL145C:YNL153C:YML010W:YKR048C:YPR161C:YCR093W:YOR244W:YLR240W:YJL179W:YPR072W	ASF1:FKH2:CTK3:MOT2:XRN1:SPT6:VPS15:GIM5:TFG1:RTF1:CDC73:PAF1:RPT6:JHD1:GCN5:RSC6:DST1:CTK2:CAF130:HPR1:CTK1:LEO1:CAF40:CET1:KIN28:CTR9:GIM3:SPT5:NAP1:SGV1:CDC39:ESA1:VPS34:PFD1:NOT5
0-0-0	72657	protein localization to membrane	66 out of 2366 genes, 2.8%	108 out of 5815 genes, 1.9%	0.0365777	YOL026C:YBL079W:YOL009C:YGL020C:YNL131W:YER154W:YNL264C:YPL094C:YOL111C:YGL124C:YBR080C:YLR335W:YNL189W:YKL141W:YOR007C:YJL145W:YOR266W:YNL121C:YLR347C:YAL005C:YDL217C:YGL092W:YLL024C:YPL037C:YMR079W:YDR372C:YDL107W:YAL010C:YPL243W:YHR193C:YBR171W:YKL073W:YMR060C:YNL070W:YIR004W:YDR292C:YGR181W:YOR297C:YDR252W:YJL054W:YER105C:YPL098C:YOR254C:YPR176C:YJL034W:YGR198W:YLR378C:YML121W:YLL006W:YBR185C…	MIM1:NUP170:MDM12:GET1:TOM22:OXA1:PDR17:SEC62:MDY2:MON1:SEC18:NUP2:SRP1:SDH3:SGT2:SFH5:PNT1:TOM70:KAP95:SSA1:TIM22:NUP145:SSA2:EGD1:SEC14:VPS74:MSS2:MDM10:SRP68:EGD2:SEC66:LHS1:SAM37:TOM7:DJP1:SRP101:TIM13:TIM18:BTT1:TIM54:NUP157:MGR2:SEC63:BET2:KAR2:YPP1:SEC61:GTR1:MMM1:MBA1::GET2:MRS6:GCS1:SRP54:CRD1:SRP21:TIM12:CCZ1:SSA4:BCS1:SRP72:GET3:SAM50:SEC72:IMH1
0-0-0	722	telomere maintenance via recombination	19 out of 2366 genes, 0.8%	22 out of 5815 genes, 0.4%	0.0396692	YJL184W:YLR288C:YML036W:YMR190C:YAR007C:YGR262C:YGL163C:YLR052W:YNL339C:YER092W:YNL250W:YER095W:YDL074C:YDL002C:YGL058W:YDL059C:YDR004W:YML032C:YML061C	GON7:MEC3:CGI121:SGS1:RFA1:BUD32:RAD54:IES3::IES5:RAD50:RAD51:BRE1:NHP10:RAD6:RAD59:RAD57:RAD52:PIF1
0-0-0	45943	positive regulation of transcription from RNA polymerase I promoter	19 out of 2366 genes, 0.8%	22 out of 5815 genes, 0.4%	0.0396692	YDR138W:YHL025W:YBL025W:YKL139W:YML112W:YOR123C:YHR205W:YOL145C:YGL244W:YLR418C:YML010W:YMR093W:YBR279W:YJL109C:YDR398W:YLR141W:YHR196W:YDR324C:YJL006C	HPR1:SNF6:RRN10:CTK1:CTK3:LEO1:SCH9:CTR9:RTF1:CDC73:SPT5:UTP15:PAF1:UTP10:UTP5:RRN5:UTP9:UTP4:CTK2
0-0-0	98781	ncRNA transcription	32 out of 2366 genes, 1.4%	44 out of 5815 genes, 0.8%	0.0469384	YBL025W:YJL011C:YOR207C:YDR156W:YBR010W:YNL248C:YMR239C:YOR295W:YNL151C:YGL244W:YBR279W:YOR110W:YLR399C:YDR045C:YBR154C:YGL043W:YMR270C:YOR340C:YJL148W:YNR003C:YPL128C:YOL145C:YNL031C:YNL113W:YDL150W:YBL014C:YEL055C:YOR224C:YKL144C:YLR141W:YKR025W:YPR110C	RRN10:RPC17:RET1:RPA14:HHT1:RPA49:RNT1:UAF30:RPC31:RTF1:PAF1:TFC7:BDF1:RPC11:RPB5:DST1:RRN9:RPA43:RPA34:RPC34:TBF1:CTR9:HHT2:RPC19:RPC53:RRN6:POL5:RPB8:RPC25:RRN5:RPC37:RPC40
0-0-0	6348	chromatin silencing at telomere	37 out of 2366 genes, 1.6%	53 out of 5815 genes, 0.9%	0.0471905	YDR469W:YJL115W:YIL150C:YGL133W:YMR219W:YAR003W:YLR052W:YDR191W:YLR274W:YMR247C:YOR209C:YKR082W:YML121W:YLR335W:YDL116W:YLR015W:YPL138C:YOR213C:YBR175W:YJL080C:YLR288C:YNL216W:YBR060C:YMR127C:YBR088C:YDR181C:YKL057C:YNL107W:YGL092W:YJL127C:YER120W:YDL074C:YEL032W:YGL058W:YOR080W:YCL060C:YMR179W	SDC1:ASF1:MCM10:ITC1:ESC1:SWD1:IES3:HST4:MCM5:RKR1:NPT1:NUP133:GTR1:NUP2:NUP84:BRE2:SPP1:SAS5:SWD3:SCP160:MEC3:RAP1:ORC2:SAS2:POL30:SAS4:NUP120:YAF9:NUP145:SPT10:SCS2:BRE1:MCM3:RAD6:DIA2:MRC1:SPT21
0-0-0	46467	membrane lipid biosynthetic process	37 out of 2366 genes, 1.6%	53 out of 5815 genes, 0.9%	0.0471905	YNL158W:YCL052C:YDR297W:YHL003C:YJL091C:YOR149C:YPL175W:YBR036C:YPR183W:YJL097W:YBR265W:YIL039W:YPL057C:YGR143W:YDR434W:YJL134W:YDR072C:YGL139W:YKL192C:YPL221W:YDR062W:YDR302W:YNL038W:YCR044C:YMR298W:YDR182W:YLR088W:YMR281W:YGL142C:YLL031C:YLR372W:YGL084C:YJR013W:YCR034W:YPL076W:YAL053W:YER019W	PGA1:PBN1:SUR2:LAG1:GWT1:SMP3:SPT14:CSG2:DPM1:PHS1:TSC10:TED1:SUR1:SKN1:GPI17:LCB3:IPT1:FLC3:ACP1:FLC1:LCB2:GPI11:GPI15:PER1:LIP1:CDC1:GAA1:GPI12:GPI10:GPI13:ELO3:GUP1:GPI14:ELO2:GPI2:FLC2:ISC1
0-0-0	70271	protein complex biogenesis	128 out of 2366 genes, 5.4%	238 out of 5815 genes, 4.1%	0.0615838	YBL079W:YOR181W:YOL009C:YER154W:YBR127C:YCL005W-A:YGL018C:YOL071W:YEL003W:YGL213C:YJL081C:YFR050C:YOR057W:YPR133W-A:YKL049C:YBR120C:YMR168C:YJL085W:YLR218C:YER141W:YLR347C:YLR064W:YIR024C:YIL075C:YMR150C:YPL262W:YDL007W:YKL053C-A:YOR037W:YBL007C:YDR435C:YMR117C:YGR078C:YMR060C:YPL144W:YPR103W:YPL085W:YGL066W:YNR018W:YMR094W:YDR079W:YAL047C:YGR105W:YDL097C:YPR140W:YHR060W:YJR033C:YHR200W:YML019W:Y…	NUP170:LAS17:MDM12:OXA1:VMA2::JAC1:SDH5:GIM4:SKI8:ARP4:PRE4:SGT1::CSE4:CBP6:CEP3:EXO70:COA4:COX15:KAP95:PER33:INA22:RPN2:IMP1:FUM1:RPT2::CYC2:SLA1:PPM1:SPC24:PAC10:SAM37:POC4:PRE2:SEC16:SGF73:RCF2:CTF13:PET100:SPC72:VMA21:RPN6:TAZ1:VMA22:RAV1:RPN10:OST6:MSS51:SPC110:PKR1:GIM3:TCM62:CDC3:BCS1:ATP23:AFG3:PAN5:PRE9:TOM6:MIM1:HSC82:NIC96:CIN2:QCR9:MZM1:SEC5:TUB4:CLC1:VOA1:STV1:SEC3:COX16:NOB1:YAP1801…
0-0-0	1902582	single-organism intracellular transport	119 out of 2366 genes, 5.0%	219 out of 5815 genes, 3.8%	0.0646663	YOL026C:YFR002W:YBL079W:YHR108W:YOL009C:YNL131W:YER154W:YKL205W:YJL061W:YDL115C:YML097C:YIL006W:YLR048W:YFL043C:YHR162W:YKR014C:YPR024W:YDL063C:YAR002W:YGL123W:YLR335W:YIL115C:YNL189W:YDL116W:YKL141W:YGL153W:YOR326W:YML103C:YNL121C:YIL022W:YMR153W:YAL055W:YJL210W:YLR347C:YAL005C:YDL217C:YFL037W:YGL092W:YCR073W-A:YHR073W:YDR244W:YLR372W:YOL044W:YAL010C:YHR098C:YMR185W:YMR203W:YKL195W:YGL263W:YPL06…	MIM1:NIC96:NUP170:GGA2:MDM12:TOM22:OXA1:LOS1:NUP82:IWR1:VPS9:YIA6:RPS0B:LAM5:MPC2:YPT52:YME1:SYO1:NUP60:RPS2:NUP2:NUP159:SRP1:NUP84:SDH3:PEX14:MYO2:NUP188:TOM70:TIM44:NUP53:PEX22:PEX2:KAP95:SSA1:TIM22:TUB2:NUP145::OSH3:PEX5:ELO3:PEX15:MDM10:SFB3:RTP1:TOM40:MIA40:COS12:TIM50:RPS19A:SSC1:MOG1:SAM37:BRO1:TOM7:DJP1:ACC1:TIM13:PEX6:NPA3:TIM18:KAP122:SFB2:LAM1:TIM54:VPS8:NUP157:GPN2:SPC72:TRE1:MGR2:SEC…
0-0-0	10628	positive regulation of gene expression	183 out of 2366 genes, 7.7%	358 out of 5815 genes, 6.2%	0.0702467	YHL020C:YGR116W:YAL051W:YOL071W:YER167W:YPL139C:YGL244W:YLR418C:YBR279W:YJL109C:YGL123W:YNL199C:YML007W:YGL130W:YBR120C:YMR168C:YLR403W:YMR236W:YIR018W:YMR153W:YHR124W:YOL145C:YGL013C:YNL137C:YBR189W:YGL092W:YNL097C:YBR160W:YDL007W:YDR303C:YOL135C:YLR266C:YPL042C:YLR141W:YJL179W:YJL115W:YML036W:YOR290C:YDR217C:YMR219W:YDR207C:YGL066W:YGR262C:YMR263W:YPL021W:YBR095C:YNL236W:YLR226W:YKR084C:YER125W…	OPI1:SPT6:OAF1:SDH5:BCK2:UME1:RTF1:CDC73:PAF1:UTP10:RPS2:GCR2:YAP1:CEG1:CBP6:CEP3:SFP1:TAF9:YAP5:NUP53:NDT80:CTR9:PDR1:NAM9:RPS9B:NUP145:PHO23:CDC28:RPT2:RSC3:MED7:PDR8:SSN3:RRN5:PFD1:ASF1:CGI121:SNF2:RAD9:ESC1:UME6:SGF73:BUD32:SAP30:ECM23:RXT2:SIN4:BUR2:HBS1:RSP5:UTP15:SSN2:UTP5:PGD1:UTP9:CAT8:MSS51:GON7:CYC8:LEO1:EDC1:RCO1:RPB7:CKS1:FZF1:GIM3:YRR1:GCD11:MCM1:SPT8:GUF1:NAP1:RTG3:SGV1:SIF2:NFI1:P…
0-0-0	7006	mitochondrial membrane organization	35 out of 2366 genes, 1.5%	50 out of 5815 genes, 0.9%	0.0732803	YOL026C:YPL063W:YPL218W:YMR060C:YNL070W:YIR004W:YGR181W:YOL009C:YOR297C:YNL131W:YLR168C:YER154W:YJL054W:YPL098C:YPR133W-A:YPR140W:YJR080C:YKL141W:YLL006W:YBR185C:YHR005C-A:YOR266W:YNL121C:YKR016W:YDL142C:YDL217C:YBR091C:YDR375C:YOR037W:YPR020W:YDL107W:YAL010C:YER017C:YOR045W:YNL026W	MIM1:TIM50:SAR1:SAM37:TOM7:DJP1:TIM13:MDM12:TIM18:TOM22:UPS2:OXA1:TIM54:MGR2::TAZ1:AIM24:SDH3:MMM1:MBA1::PNT1:TOM70:MIC60:CRD1:TIM22:TIM12:BCS1:CYC2:ATP20:MSS2:MDM10:AFG3:TOM6:SAM50
0-0-0	10638	positive regulation of organelle organization	55 out of 2366 genes, 2.3%	88 out of 5815 genes, 1.5%	0.0777965	YDR216W:YJL115W:YJL168C:YOR181W:YDR201W:YDR189W:YBR234C:YLR319C:YGL003C:YDR164C:YDR155C:YER149C:YER133W:YAL051W:YDL126C:YJR065C:YNR035C:YLR226W:YMR001C:YLR418C:YDL029W:YPR120C:YBR279W:YDR052C:YLR370C:YER174C:YLR399C:YKL052C:YDL017W:YLR337C:YNL246W:YIL062C:YDR195W:YNL169C:YKR055W:YHR114W:YGL095C:YHR014W:YGR098C:YJR140C:YOL145C:YGL116W:YPR119W:YBR160W:YKR048C:YIL159W:YLL021W:YPR161C:YGR113W:YIR026C…	ADR1:ASF1:SET2:LAS17:SPC19:SLY1:ARC40:BUD6:CDH1:SEC1:CPR1:PEA2:GLC7:OAF1:CDC48:ARP3:ARC35:BUR2:CDC5:CDC73:ARP2:CLB5:PAF1:DBF4:ARC18:GRX4:BDF1:ASK1:CDC7:VRP1:VPS75:ARC15:REF2:PSD1:RHO4:BZZ1:VPS45:SPO13:ESP1:HIR3:CTR9:CDC20:CLB2:CDC28:NAP1:BNR1:SPA2:SGV1:DAM1:YVH1:SRV2:DUO1:SPC34::RHO3
0-0-0	1902275	regulation of chromatin organization	43 out of 2366 genes, 1.8%	65 out of 5815 genes, 1.1%	0.0809519	YDR216W:YJL115W:YNL068C:YLR442C:YJL168C:YMR263W:YGR116W:YAL051W:YIL063C:YPL139C:YDL126C:YLR274W:YGL244W:YBR095C:YLR226W:YLR418C:YJL194W:YBR279W:YBL008W:YOR038C:YER174C:YOL004W:YLR399C:YNL021W:YDL017W:YDL070W:YML041C:YNL246W:YOR123C:YNL216W:YPL128C:YIR018W:YBR245C:YJR140C:YOL145C:YGR270W:YNL097C:YAL013W:YPR161C:YBR103W:YDR227W:YJR119C:YNL261W	ADR1:ASF1:FKH2:SIR3:SET2:SAP30:SPT6:OAF1:YRB2:UME1:CDC48:MCM5:RTF1:RXT2:BUR2:CDC73:CDC6:PAF1:HIR1:HIR2:GRX4:SIN3:BDF1:HDA1:CDC7:BDF2:VPS71:VPS75:LEO1:RAP1:TBF1:YAP5:ISW1:HIR3:CTR9:YTA7:PHO23:DEP1:SGV1:SIF2:SIR4:JHD2:ORC5
0-0-0	140014	mitotic nuclear division	58 out of 2366 genes, 2.5%	94 out of 5815 genes, 1.6%	0.0819465	YDR113C:YNL307C:YDR201W:YPR135W:YPL024W:YDL225W:YJR072C:YCR002C:YDL003W:YOR144C:YOR262W:YAL047C:YLR226W:YFL008W:YMR001C:YLR272C:YHR191C:YLR381W:YKL052C:YDR363W:YPR111W:YKL049C:YEL061C:YER147C:YCR086W:YFR028C:YLR127C:YCL016C:YNL172W:YIL026C:YML033W:YPL018W:YDR356W:YMR190C:YLR086W:YPL233W:YKR088C:YGR098C:YBR088C:YFR031C:YFR027W:YIR010W:YHR127W:YOR373W:YDR510W:YFL037W:YBR160W:YDR325W:YLR243W:YNL262W…	PDS1:MCK1:SPC19:CTF4:RMI1:SHS1:NPA3:CDC10:MCD1:ELG1:GPN2:SPC72:BUR2:SMC1:CDC5:YCS4:CTF8:CTF3:ASK1:ESC2:DBF20:CSE4:CIN8:SCC4:CSM1:CDC14:APC2:DCC1:APC1:IRR1:SRC1:CTF19:SPC110:SGS1:SMC4:NSL1:TVP38:ESP1:POL30:SMC2:ECO1:DSN1:YHR127W:NUD1:SMT3:TUB2:CDC28:YCG1:GPN3:POL2:DAM1:NDC80:TOP3:MRC1:AFT1:TOP1:PDS5:DUO1
0-0-0	6323	DNA packaging	36 out of 2366 genes, 1.5%	52 out of 5815 genes, 0.9%	0.0824094	YJL115W:YDR174W:YBL079W:YBR009C:YLR442C:YBR010W:YIL126W:YGR116W:YDL003W:YOR249C:YNL206C:YBR195C:YBL008W:YLR272C:YOR038C:YML102W:YPR018W:YKL049C:YER147C:YCR086W:YCR052W:YNL246W:YBR112C:YLR086W:YIL031W:YFR031C:YJR140C:YFR027W:YLR102C:YBR215W:YDR325W:YKR048C:YDR303C:YDR224C:YOL006C:YMR076C	ASF1:HMO1:NUP170:HHF1:SIR3:HHT1:STH1:SPT6:MCD1:APC5:RTT106:MSI1:HIR1:YCS4:HIR2:CAC2:RLF2:CSE4:SCC4:CSM1:RSC6:VPS75:CYC8:SMC4:ULP2:SMC2:HIR3:ECO1:APC9:HPC2:YCG1:NAP1:RSC3:HTB1:TOP1:PDS5
0-0-0	19220	regulation of phosphate metabolic process	91 out of 2366 genes, 3.8%	161 out of 5815 genes, 2.8%	0.0835473	YDR152W:YHL020C:YOL039W:YLR168C:YPL031C:YDR374C:YAL009W:YNL264C:YGR186W:YGL244W:YBR140C:YJL090C:YDR162C:YGL181W:YLR418C:YML028W:YPR120C:YBR279W:YNL199C:YLR193C:YBL056W:YCL051W:YGR233C:YPL137C:YLR423C:YDL081C:YDR017C:YGR098C:YBL060W:YOL145C:YKL048C:YLR386W:YDL130W:YLR345W:YPR119W:YJR076C:YGL194C:YMR079W:YHR004C:YDR372C:YER120W:YGL115W:YKR007W:YAL040C:YFR034C:YOL081W:YHR073W:YNL138W:YJL157C:YJL115W…	GIR2:OPI1:RPP2A:UPS2:PHO85:PHO92:SPO7:PDR17:TFG1:RTF1:IRA1:DPB11:NBP2:GTS1:CDC73:TSA1:CLB5:PAF1:GCR2:UPS1:PTC3:LRE1:PHO81:GIP3:ATG17:RPP1A:KCS1:ESP1:YEL1:CTR9:ELM1:VAC14:RPP1B:YLR345W:CLB2:CDC11:HOS2:SEC14:NEM1:VPS74:SCS2:SNF4:MEH1:CLN3:PHO4:IRA2:OSH3:SRV2:FAR1:ASF1:YPI1:UME6:GLC7:ATG11:PTC1:BUR2:YGK3:RSP5:DBF4:RAS1:GAL83:CLG1:PIL1:SWE1:GIP4:CTK2:PCL5:KES1:PBS2:RAP1:CDC31:FUS3:PHO80:SIP2:MSG5:CKS…
0-0-0	51174	regulation of phosphorus metabolic process	91 out of 2366 genes, 3.8%	161 out of 5815 genes, 2.8%	0.0835473	YDR152W:YHL020C:YOL039W:YLR168C:YPL031C:YDR374C:YAL009W:YNL264C:YGR186W:YGL244W:YBR140C:YJL090C:YDR162C:YGL181W:YLR418C:YML028W:YPR120C:YBR279W:YNL199C:YLR193C:YBL056W:YCL051W:YGR233C:YPL137C:YLR423C:YDL081C:YDR017C:YGR098C:YBL060W:YOL145C:YKL048C:YLR386W:YDL130W:YLR345W:YPR119W:YJR076C:YGL194C:YMR079W:YHR004C:YDR372C:YER120W:YGL115W:YKR007W:YAL040C:YFR034C:YOL081W:YHR073W:YNL138W:YJL157C:YJL115W…	GIR2:OPI1:RPP2A:UPS2:PHO85:PHO92:SPO7:PDR17:TFG1:RTF1:IRA1:DPB11:NBP2:GTS1:CDC73:TSA1:CLB5:PAF1:GCR2:UPS1:PTC3:LRE1:PHO81:GIP3:ATG17:RPP1A:KCS1:ESP1:YEL1:CTR9:ELM1:VAC14:RPP1B:YLR345W:CLB2:CDC11:HOS2:SEC14:NEM1:VPS74:SCS2:SNF4:MEH1:CLN3:PHO4:IRA2:OSH3:SRV2:FAR1:ASF1:YPI1:UME6:GLC7:ATG11:PTC1:BUR2:YGK3:RSP5:DBF4:RAS1:GAL83:CLG1:PIL1:SWE1:GIP4:CTK2:PCL5:KES1:PBS2:RAP1:CDC31:FUS3:PHO80:SIP2:MSG5:CKS…
0-0-0	31126	snoRNA 3'-end processing	18 out of 2366 genes, 0.8%	21 out of 5815 genes, 0.4%	0.0851175	YOL021C:YJL050W:YHR081W:YDL014W:YDR195W:YGR158C:YCR035C:YOL145C:YGL244W:YGR095C:YLR430W:YLR277C:YBR279W:YNL251C:YNL232W:YLR175W:YKR002W:YNL299W	DIS3:MTR4:LRP1:NOP1:REF2:MTR3:RRP43:CTR9:RTF1:RRP46:SEN1:YSH1:PAF1:NRD1:CSL4:CBF5:PAP1:TRF5
0-0-0	22411	cellular component disassembly	66 out of 2366 genes, 2.8%	110 out of 5815 genes, 1.9%	0.085552	YOL114C:YLL007C:YLR033W:YER013W:YAR019C:YLR305C:YIL146C:YIL126W:YLR281C:YDL126C:YFR021W:YMR001C:YLR424W:YOR014W:YPR034W:YDR172W:YBL050W:YHR038W:YLL026W:YBR080C:YBL055C:YLR335W:YGR056W:YOR204W:YBL006C:YJL036W:YLR423C:YGL120C:YCR079W:YDR320C:YLR321C:YAL005C:YCR020W-B:YDR303C:YDL113C:YNL138W:YJL115W:YDR429C:YPR049C:YLR356W:YBL067C:YBR143C:YGR223C:YKR084C:YCR068W:YFR037C:YEL061C:YFR028C:YCR052W:YDR09…	PTH4:LMO1:RSC58:PRP22:CDC15:STT4:ATG32:STH1:YLR281C:CDC48:ATG18:CDC5:SPP382:RTS1:ARP7:SUP35:SEC17:RRF1:HSP104:SEC18:YBL055C:NUP2:RSC1:DED1:LDB7:SNX4:ATG17:PRP43:PTC6:SWA2:SFH1:SSA1::RSC3:ATG20:SRV2:ASF1:TIF35:ATG11:ATG33:UBP13:SUP45:HSV2:HBS1:ATG15:RSC8:CIN8:CDC14:RSC6:RLI1:NPL6::AIM26:RSC2:WHI2:DBP5:RSC4:DOA4:ATG31:TPA1:YEF3:CDC3:NAP1:RTG3:SRS2:DOM34
0-0-0	1902580	single-organism cellular localization	133 out of 2366 genes, 5.6%	250 out of 5815 genes, 4.3%	0.0861995	YBL079W:YHR108W:YOL009C:YNL131W:YER154W:YKL205W:YJL061W:YDL115C:YNL264C:YML097C:YFL043C:YHR162W:YKR014C:YPR024W:YDL063C:YGL123W:YLR335W:YIL115C:YGL153W:YOR326W:YOR266W:YMR153W:YAL055W:YJL210W:YLR347C:YGL092W:YGL219C:YMR079W:YDR372C:YLR372W:YDL107W:YMR185W:YGL263W:YPL063W:YOL121C:YJR045C:YJR074W:YMR060C:YNR016C:YOR297C:YJR072C:YGL016W:YAL002W:YOR262W:YAL047C:YPL176C:YPL098C:YOR254C:YER125W:YPL070W…	NUP170:GGA2:MDM12:TOM22:OXA1:LOS1:NUP82:IWR1:PDR17:VPS9:LAM5:MPC2:YPT52:YME1:SYO1:RPS2:NUP2:NUP159:PEX14:MYO2:PNT1:NUP53:PEX22:PEX2:KAP95:NUP145:MDM34:SEC14:VPS74:ELO3:MSS2:RTP1:COS12:TIM50:RPS19A:SSC1:MOG1:SAM37:ACC1:TIM18:NPA3:KAP122:VPS8:GPN2:SPC72:TRE1:MGR2:SEC63:RSP5:MUK1:YPP1:RPS28B:SEC61:RPS26B:MGE1:KAP120::PEX9:PAM17:GCS1:UTP22:TRE2:NAP1:GPN3:KAP114:BCS1:RTG3:TIM17:MTR10:AFG3:KAP123:IMH1:…
0-0-0	48193	Golgi vesicle transport	100 out of 2366 genes, 4.2%	180 out of 5815 genes, 3.1%	0.0896124	YOR357C:YJL192C:YOR327C:YDR166C:YHR108W:YGL020C:YLR148W:YDR238C:YNL263C:YPL010W:YPR095C:YNL258C:YLR026C:YNL264C:YDL099W:YML097C:YBL106C:YMR183C:YLR262C:YAR002C-A:YGR209C:YKR014C:YBL050W:YFR051C:YAL042W:YBR080C:YER008C:YDR141C:YMR218C:YDL195W:YOL018C:YNL041C:YJL085W:YJL145W:YGL200C:YML071C:YGL054C:YJL036W:YGL210W:YMR231W:YHL031C:YDR182W:YMR079W:YGL233W:YDR372C:YDR484W:YLR268W:YLR372W:YGL098W:YHR09…	SNX3:SOP4:SNC2:SEC5:GGA2:GET1:PEP3:SEC26:YIF1:RET3:SYT1:DSL1:SED5:PDR17:BUG1:VPS9:SRO77:SSO2:YPT6::TRX2:YPT52:SEC17:RET2:ERV46:SEC18:SEC3:DOP1:TRS130:SEC31:TLG2:COG6:EXO70:SFH5:EMP24:COG8:ERV14:SNX4:YPT32:PEP5:GOS1:CDC1:SEC14:SEC15:VPS74:VPS52:SEC22:ELO3:USE1:SFB3:ATG20:APL5:ERV41:SEC6:SEC10:VPS53:SLY1:SEC16:GEA2:BOS1:SFB2:CHS5:AVL9:TIP20:SEC7:BET2:MUK1:UFE1:SMY2:TED1:MON2:KES1:SEC27:SEC21:TRS23:…
0-0-0	6357	regulation of transcription from RNA polymerase II promoter	214 out of 2366 genes, 9.0%	428 out of 5815 genes, 7.4%	0.0916703	YDR174W:YGL127C:YHL020C:YBR297W:YKL005C:YPL031C:YGR116W:YAL051W:YDR225W:YNL206C:YOL071W:YPL139C:YGL244W:YLR418C:YBR279W:YBL008W:YJL081C:YER139C:YJL103C:YNL199C:YML007W:YGL130W:YMR168C:YLR403W:YMR236W:YIR018W:YPR133C:YHR124W:YOL145C:YPR065W:YGL013C:YLR384C:YNL097C:YGR200C:YBR160W:YDL007W:YLL029W:YDR303C:YOL135C:YLR266C:YPL042C:YJL179W:YPL049C:YJL115W:YKL116C:YBL066C:YML036W:YOR290C:YDR217C:YDR207C…	HMO1:SOH1:OPI1:MAL33:BYE1:PHO85:SPT6:OAF1:HTA1:RTT106:SDH5:UME1:RTF1:CDC73:PAF1:HIR1:ARP4:RTR1:GSM1:GCR2:YAP1:CEG1:CEP3:SFP1:TAF9:YAP5:SPN1:NDT80:CTR9:ROX1:PDR1:IKI3:PHO23:ELP2:CDC28:RPT2:FRA1:RSC3:MED7:PDR8:SSN3:PFD1:DIG1:ASF1:PRR1:SEF1:CGI121:SNF2:RAD9:UME6:SGF73:RVB1:SSL1:TAF14:BUD32:GLC7:SAP30:NGG1:STB5:HFI1:ECM23:RXT2:SIN4:BUR2:RSP5:HIR2:ELP4:SGF11:SSN2:TFB1:UTP5:PGD1:HDA3:CAT8:GON7:CYC8:LEO…
0-0-0	32986	protein-DNA complex disassembly	16 out of 2366 genes, 0.7%	18 out of 5815 genes, 0.3%	0.097501	YJL115W:YLR033W:YLR357W:YBL006C:YKR008W:YIL126W:YLR321C:YCR020W-B:YPR034W:YKR048C:YDR303C:YJL092W:YFR037C:YCR052W:YGR056W:YMR091C	ASF1:RSC58:RSC2:LDB7:RSC4:STH1:SFH1::ARP7:NAP1:RSC3:SRS2:RSC8:RSC6:RSC1:NPL6
1-0-0	32543	mitochondrial translation	29 out of 181 genes, 16.0%	111 out of 5815 genes, 1.9%	8.7368e-17	YJL063C:YCR046C:YOR187W:YLR382C:YKR085C:YKR006C:YBR251W:YPL118W:YDR405W:YLR139C:YHR147C:YDR237W:YKL194C:YKL155C:YGR165W:YHL004W:YOR158W:YNL252C:YCR071C:YMR158W:YMR286W:YOR150W:YDR322W:YDR268W:YMR024W:YMR097C:YPL005W:YBR282W:YCR024C	MRPL8:IMG1:TUF1:NAM2:MRPL20:MRPL13:MRPS5:MRP51:MRP20:SLS1:MRPL6:MRPL7:MST1:RSM22:MRPS35:MRP4:PET123:MRPL17:IMG2:MRPS8:MRPL33:MRPL23:MRPL35:MSW1:MRPL3:MTG1:AEP3:MRPL27:SLM5
1-0-0	43043	peptide biosynthetic process	40 out of 181 genes, 22.1%	347 out of 5815 genes, 6.0%	1.23278e-10	YJL063C:YGR264C:YOR187W:YGR094W:YKR085C:YKR006C:YBR251W:YDR405W:YLR139C:YDR237W:YHL004W:YOR158W:YMR158W:YDL044C:YMR286W:YDR322W:YOR150W:YBR282W:YCR024C:YER153C:YCR046C:YHR168W:YLR382C:YPL118W:YML091C:YAL035W:YHR147C:YJL101C:YKL155C:YKL194C:YGR165W:YNL252C:YCR071C:YGR102C:YGL107C:YDR268W:YMR024W:YMR097C:YER017C:YPL005W	MRPL8:MES1:TUF1:VAS1:MRPL20:MRPL13:MRPS5:MRP20:SLS1:MRPL7:MRP4:PET123:MRPS8:MTF2:MRPL33:MRPL35:MRPL23:MRPL27:SLM5:PET122:IMG1:MTG2:NAM2:MRP51:RPM2:FUN12:MRPL6:GSH1:RSM22:MST1:MRPS35:MRPL17:IMG2:GTF1:RMD9:MSW1:MRPL3:MTG1:AFG3:AEP3
1-0-0	6518	peptide metabolic process	42 out of 181 genes, 23.2%	387 out of 5815 genes, 6.7%	2.17938e-10	YJL063C:YGR264C:YOR187W:YGR094W:YKR085C:YKR006C:YBR251W:YDR405W:YLR139C:YDR237W:YHL004W:YOR158W:YMR158W:YDL044C:YMR286W:YDR322W:YOR150W:YBR282W:YCR024C:YER153C:YCR046C:YHR168W:YLR382C:YPL118W:YML091C:YAL035W:YHR147C:YJL101C:YKL194C:YKL155C:YGR165W:YNL252C:YCR071C:YMR150C:YGR102C:YGL107C:YMR035W:YDR268W:YMR024W:YMR097C:YER017C:YPL005W	MRPL8:MES1:TUF1:VAS1:MRPL20:MRPL13:MRPS5:MRP20:SLS1:MRPL7:MRP4:PET123:MRPS8:MTF2:MRPL33:MRPL35:MRPL23:MRPL27:SLM5:PET122:IMG1:MTG2:NAM2:MRP51:RPM2:FUN12:MRPL6:GSH1:MST1:RSM22:MRPS35:MRPL17:IMG2:IMP1:GTF1:RMD9:IMP2:MSW1:MRPL3:MTG1:AFG3:AEP3
1-0-0	43604	amide biosynthetic process	42 out of 181 genes, 23.2%	391 out of 5815 genes, 6.7%	3.11082e-10	YJL063C:YGR264C:YOR187W:YGR094W:YKR085C:YKR006C:YBR251W:YDR405W:YLR139C:YOR241W:YDR237W:YHL004W:YOR158W:YMR158W:YDL044C:YMR286W:YDR322W:YOR150W:YBR282W:YCR024C:YER153C:YCR046C:YHR168W:YLR382C:YPL118W:YML091C:YMR113W:YAL035W:YHR147C:YJL101C:YKL155C:YKL194C:YGR165W:YNL252C:YCR071C:YGR102C:YGL107C:YDR268W:YMR024W:YMR097C:YER017C:YPL005W	MRPL8:MES1:TUF1:VAS1:MRPL20:MRPL13:MRPS5:MRP20:SLS1:MET7:MRPL7:MRP4:PET123:MRPS8:MTF2:MRPL33:MRPL35:MRPL23:MRPL27:SLM5:PET122:IMG1:MTG2:NAM2:MRP51:RPM2:FOL3:FUN12:MRPL6:GSH1:RSM22:MST1:MRPS35:MRPL17:IMG2:GTF1:RMD9:MSW1:MRPL3:MTG1:AFG3:AEP3
1-0-0	6412	translation	39 out of 181 genes, 21.5%	343 out of 5815 genes, 5.9%	4.15402e-10	YJL063C:YGR264C:YOR187W:YGR094W:YKR085C:YKR006C:YBR251W:YDR405W:YLR139C:YDR237W:YHL004W:YOR158W:YMR158W:YDL044C:YMR286W:YDR322W:YOR150W:YBR282W:YCR024C:YER153C:YCR046C:YHR168W:YLR382C:YPL118W:YML091C:YAL035W:YHR147C:YKL155C:YKL194C:YGR165W:YNL252C:YCR071C:YGR102C:YGL107C:YDR268W:YMR024W:YMR097C:YER017C:YPL005W	MRPL8:MES1:TUF1:VAS1:MRPL20:MRPL13:MRPS5:MRP20:SLS1:MRPL7:MRP4:PET123:MRPS8:MTF2:MRPL33:MRPL35:MRPL23:MRPL27:SLM5:PET122:IMG1:MTG2:NAM2:MRP51:RPM2:FUN12:MRPL6:RSM22:MST1:MRPS35:MRPL17:IMG2:GTF1:RMD9:MSW1:MRPL3:MTG1:AFG3:AEP3
1-0-0	43603	cellular amide metabolic process	44 out of 181 genes, 24.3%	450 out of 5815 genes, 7.7%	2.10932e-09	YJL063C:YGR264C:YOR187W:YGR094W:YKR085C:YKR006C:YBR251W:YDR405W:YLR139C:YOR241W:YDR237W:YHL004W:YOR158W:YMR158W:YDL044C:YMR286W:YDR322W:YOR150W:YBR282W:YCR024C:YER153C:YCR046C:YHR168W:YLR382C:YPL118W:YML091C:YMR113W:YAL035W:YHR147C:YJL101C:YKL194C:YKL155C:YGR165W:YNL252C:YCR071C:YMR150C:YGR102C:YGL107C:YMR035W:YDR268W:YMR024W:YMR097C:YER017C:YPL005W	MRPL8:MES1:TUF1:VAS1:MRPL20:MRPL13:MRPS5:MRP20:SLS1:MET7:MRPL7:MRP4:PET123:MRPS8:MTF2:MRPL33:MRPL35:MRPL23:MRPL27:SLM5:PET122:IMG1:MTG2:NAM2:MRP51:RPM2:FOL3:FUN12:MRPL6:GSH1:MST1:RSM22:MRPS35:MRPL17:IMG2:IMP1:GTF1:RMD9:IMP2:MSW1:MRPL3:MTG1:AFG3:AEP3
1-0-0	34641	cellular nitrogen compound metabolic process	104 out of 181 genes, 57.5%	1922 out of 5815 genes, 33.1%	5.6928e-09	YLR033W:YMR083W:YDR295C:YJL063C:YOR187W:YBL099W:YER068W:YKR006C:YBR251W:YMR084W:YLR139C:YDL003W:YBR127C:YDL181W:YGL171W:YOR158W:YMR286W:YOR150W:YDL104C:YBR282W:YDR377W:YBR120C:YDR195W:YLR288C:YLR382C:YPL271W:YGL120C:YER070W:YCR035C:YPL118W:YAL035W:YDL045C:YLR276C:YHR147C:YFR027W:YKL194C:YKL155C:YGR099W:YGL092W:YMR150C:YGL115W:YBR160W:YGL107C:YMR024W:YMR035W:YDR303C:YNR038W:YPR072W:YLR129W:YGR264C…	RSC58:ADH3:HDA2:MRPL8:TUF1:ATP1:MOT2:MRPL13:MRPS5:YMR084W:SLS1:MCD1:VMA2:INH1:ROK1:PET123:MRPL33:MRPL23:QRI7:MRPL27:ATP17:CBP6:REF2:MEC3:NAM2:ATP15:PRP43:RNR1:RRP43:MRP51:FUN12:FAD1:DBP9:MRPL6:ECO1:MST1:RSM22:TEL2:NUP145:IMP1:SNF4:CDC28:RMD9:MRPL3:IMP2:RSC3:DBP6:NOT5:DIP2:MES1:VAS1:MRPL20:SSL1:MRP20:MET7:CEF1:KRE5:MRPL7:PSA1:MRP4:MRPS8:COX7:MTF2:YRA1:SWI3:MRPL35:RFC5:PRP2:MDN1:IRC19:SLM5:PET122:M…
1-0-0	10467	gene expression	78 out of 181 genes, 43.1%	1309 out of 5815 genes, 22.5%	2.6549e-07	YLR033W:YDR295C:YJL063C:YOR187W:YER068W:YKR006C:YBR251W:YLR139C:YGL171W:YOR158W:YMR286W:YOR150W:YDL104C:YBR282W:YBR120C:YDR195W:YLR382C:YGL120C:YCR035C:YPL118W:YAL035W:YLR276C:YHR147C:YKL194C:YKL155C:YGL092W:YMR150C:YGL115W:YBR160W:YGL107C:YMR024W:YDR303C:YMR035W:YNR038W:YPR072W:YLR129W:YGR094W:YGR264C:YKR085C:YLR005W:YDR405W:YMR213W:YDR237W:YHL004W:YMR158W:YDL044C:YDR381W:YJL176C:YDR322W:YLR106C…	RSC58:HDA2:MRPL8:TUF1:MOT2:MRPL13:MRPS5:SLS1:ROK1:PET123:MRPL33:MRPL23:QRI7:MRPL27:CBP6:REF2:NAM2:PRP43:RRP43:MRP51:FUN12:DBP9:MRPL6:MST1:RSM22:NUP145:IMP1:SNF4:CDC28:RMD9:MRPL3:RSC3:IMP2:DBP6:NOT5:DIP2:VAS1:MES1:MRPL20:SSL1:MRP20:CEF1:MRPL7:MRP4:MRPS8:MTF2:YRA1:SWI3:MRPL35:MDN1:PRP2:SLM5:PET122:MSS51:IMG1:MTG2:TFA2:TBF1:RPM2:UTP22:MRPS35:MRPL17:MRM1:IMG2:PRP21:SNU71:GTF1:EPL1:ENP2:RRN6:RBA50:MSW…
1-0-0	44271	cellular nitrogen compound biosynthetic process	69 out of 181 genes, 38.1%	1093 out of 5815 genes, 18.8%	4.38881e-07	YLR033W:YDR295C:YJL063C:YOR187W:YBL099W:YER068W:YKR006C:YBR251W:YMR084W:YLR139C:YDL181W:YOR158W:YMR286W:YOR150W:YBR282W:YDR377W:YDR195W:YLR382C:YPL271W:YER070W:YPL118W:YAL035W:YDL045C:YHR147C:YKL194C:YKL155C:YGR099W:YGL115W:YGL107C:YMR024W:YDR303C:YPR072W:YGR094W:YGR264C:YKR085C:YLR005W:YDR405W:YOR241W:YDR237W:YDL055C:YHL004W:YMR158W:YDR381W:YJL176C:YDL044C:YDR322W:YER153C:YCR024C:YCR046C:YHR168W…	RSC58:HDA2:MRPL8:TUF1:ATP1:MOT2:MRPL13:MRPS5:YMR084W:SLS1:INH1:PET123:MRPL33:MRPL23:MRPL27:ATP17:REF2:NAM2:ATP15:RNR1:MRP51:FUN12:FAD1:MRPL6:MST1:RSM22:TEL2:SNF4:RMD9:MRPL3:RSC3:NOT5:VAS1:MES1:MRPL20:SSL1:MRP20:MET7:MRPL7:PSA1:MRP4:MRPS8:YRA1:SWI3:MTF2:MRPL35:PET122:SLM5:IMG1:MTG2:TFA2:TBF1:RPM2:FOL3:GSH1:ATP5:PMI40:MRPS35:MRPL17:IMG2:EPL1:CYT1:GTF1:RRN6:RBA50:MSW1:MTG1:AFG3:AEP3
1-0-0	6807	nitrogen compound metabolic process	126 out of 181 genes, 69.6%	2753 out of 5815 genes, 47.3%	5.50758e-07	YLR033W:YMR083W:YDR295C:YJL063C:YOR187W:YBL099W:YER012W:YML092C:YER068W:YKR006C:YBR251W:YPL031C:YMR084W:YLR139C:YDL003W:YBR127C:YDL181W:YDR300C:YGL171W:YOR158W:YGR147C:YMR286W:YOR150W:YJL097W:YDL104C:YBR282W:YOL018C:YDR377W:YBR120C:YDR195W:YLR288C:YDR367W:YLR382C:YPL271W:YGL120C:YER070W:YCR035C:YPL118W:YGR098C:YAL035W:YDL045C:YLR276C:YHR147C:YFR027W:YKL194C:YKL155C:YGR099W:YGL092W:YIL075C:YMR150C…	RSC58:ADH3:HDA2:MRPL8:TUF1:ATP1:PRE1:PRE8:MOT2:MRPL13:MRPS5:PHO85:YMR084W:SLS1:MCD1:VMA2:INH1:PRO1:ROK1:PET123:NAT2:MRPL33:MRPL23:PHS1:QRI7:MRPL27:TLG2:ATP17:CBP6:REF2:MEC3:KEI1:NAM2:ATP15:PRP43:RNR1:RRP43:MRP51:ESP1:FUN12:FAD1:DBP9:MRPL6:ECO1:MST1:RSM22:TEL2:NUP145:RPN2:IMP1:CDC28:SNF4:RMD9:MRPL3:IMP2:RSC3:NAT1:GRR1:DBP6:NOT5:DIP2:SPS1:OST1:MES1:VAS1:MRPL20:PPT2:SSL1:MRP20:MET7:RPN8:CEF1:KRE5:MR…
1-0-0	1901566	organonitrogen compound biosynthetic process	56 out of 181 genes, 30.9%	793 out of 5815 genes, 13.6%	6.59131e-07	YJL063C:YJL002C:YGR264C:YOR187W:YGR094W:YBL099W:YKR085C:YKR006C:YBR251W:YDR405W:YLR139C:YOR241W:YOR336W:YDL181W:YDR237W:YDR300C:YDL055C:YHL004W:YOR158W:YMR158W:YDL044C:YMR286W:YDR322W:YOR150W:YBR265W:YJL097W:YBR282W:YCR024C:YER153C:YDR377W:YCR046C:YHR168W:YLR382C:YPL271W:YPL118W:YML091C:YMR113W:YAL035W:YDL045C:YHR147C:YJL101C:YKL194C:YKL155C:YDR298C:YER003C:YGR165W:YNL252C:YCR071C:YGR102C:YOR065W…	MRPL8:OST1:MES1:TUF1:VAS1:ATP1:MRPL20:MRPL13:MRPS5:MRP20:SLS1:MET7:KRE5:INH1:MRPL7:PRO1:PSA1:MRP4:PET123:MRPS8:MTF2:MRPL33:MRPL35:MRPL23:TSC10:PHS1:MRPL27:SLM5:PET122:ATP17:IMG1:MTG2:NAM2:ATP15:MRP51:RPM2:FOL3:FUN12:FAD1:MRPL6:GSH1:MST1:RSM22:ATP5:PMI40:MRPS35:MRPL17:IMG2:GTF1:CYT1:RMD9:MSW1:MRPL3:MTG1:AFG3:AEP3
1-0-0	44237	cellular metabolic process	135 out of 181 genes, 74.6%	3133 out of 5815 genes, 53.9%	4.01658e-06	YLR033W:YMR083W:YJL063C:YOR187W:YLR305C:YML092C:YKR006C:YPL031C:YBR127C:YDR300C:YGL171W:YOR158W:YGR147C:YOR125C:YMR286W:YBR282W:YOL018C:YDR377W:YBR120C:YLR288C:YDR367W:YPL271W:YER070W:YPL118W:YHR147C:YKL194C:YKL155C:YGR099W:YGL092W:YIL075C:YMR150C:YBR160W:YGL107C:YDR303C:YDL040C:YDL113C:YNR038W:YLR129W:YGR264C:YPL148C:YLR005W:YBR026C:YDR237W:YDL055C:YDR322W:YBR087W:YFR028C:YNR011C:YLR203C:YCR046C…	RSC58:ADH3:MRPL8:TUF1:STT4:PRE8:MRPL13:PHO85:VMA2:PRO1:ROK1:PET123:NAT2:CAT5:MRPL33:MRPL27:TLG2:ATP17:CBP6:MEC3:KEI1:ATP15:RNR1:MRP51:MRPL6:MST1:RSM22:TEL2:NUP145:RPN2:IMP1:CDC28:RMD9:RSC3:NAT1:ATG20:DBP6:DIP2:MES1:PPT2:SSL1:ETR1:MRPL7:PSA1:MRPL35:RFC5:CDC14:PRP2:MSS51:IMG1:MTG2:UTP22:GSH1:ATP5:MRPS35:MRPL17:IMG2:PRP21:GRX5:RRN6:MSW1:ATP23:CBF5:AFG3:MGM101:HDA2:PRE1:ATP1:MOT2:MRPS5:SLS1:YMR084W:M…
1-0-0	9987	cellular process	163 out of 181 genes, 90.1%	4227 out of 5815 genes, 72.7%	4.17041e-06	YLR033W:YMR083W:YJL063C:YOR187W:YLR305C:YOL009C:YML092C:YKR006C:YER154W:YPL031C:YBR127C:YDR300C:YGL171W:YER145C:YOR158W:YGR147C:YOR125C:YMR286W:YBR282W:YOL018C:YDR377W:YBR120C:YLR288C:YDR367W:YPL271W:YER070W:YPL118W:YHR147C:YKL194C:YKL155C:YGR099W:YGL092W:YIL075C:YMR150C:YEL027W:YBR160W:YGL107C:YDL107W:YDL040C:YDR303C:YDL113C:YNR038W:YLR129W:YGR264C:YPL148C:YLR005W:YBR026C:YDR237W:YDR079W:YMR058W…	RSC58:ADH3:MRPL8:TUF1:STT4:MDM12:PRE8:MRPL13:OXA1:PHO85:VMA2:PRO1:ROK1:FTR1:PET123:NAT2:CAT5:MRPL33:MRPL27:TLG2:ATP17:CBP6:MEC3:KEI1:ATP15:RNR1:MRP51:MRPL6:MST1:RSM22:TEL2:NUP145:RPN2:IMP1:VMA3:CDC28:RMD9:MSS2:NAT1:RSC3:ATG20:DBP6:DIP2:MES1:PPT2:SSL1:ETR1:MRPL7:PET100:FET3:PSA1:MRPL35:YPP1:RFC5:CDC14:PRP2:VMA22:MSS51:IMG1:MTG2:GGC1:UTP22:CKS1:GSH1:ATP5:MRPS35:MRPL17:IMG2:PRP21:GRX5:RRN6:BCS1:ATP2…
1-0-0	1901564	organonitrogen compound metabolic process	91 out of 181 genes, 50.3%	1746 out of 5815 genes, 30.0%	4.75643e-06	YMR083W:YDR295C:YJL063C:YOR187W:YBL099W:YER012W:YML092C:YER068W:YKR006C:YBR251W:YPL031C:YMR084W:YLR139C:YBR127C:YDL181W:YDR300C:YOR158W:YGR147C:YMR286W:YOR150W:YJL097W:YDL104C:YBR282W:YOL018C:YDR377W:YDR195W:YDR367W:YLR382C:YPL271W:YPL118W:YGR098C:YAL035W:YDL045C:YHR147C:YFR027W:YKL194C:YKL155C:YIL075C:YMR150C:YGL115W:YBR160W:YGL107C:YMR024W:YMR035W:YDL040C:YJR090C:YPR072W:YDR523C:YJL002C:YGR094W…	ADH3:HDA2:MRPL8:TUF1:ATP1:PRE1:PRE8:MOT2:MRPL13:MRPS5:PHO85:YMR084W:SLS1:VMA2:INH1:PRO1:PET123:NAT2:MRPL33:MRPL23:PHS1:QRI7:MRPL27:TLG2:ATP17:REF2:KEI1:NAM2:ATP15:MRP51:ESP1:FUN12:FAD1:MRPL6:ECO1:MST1:RSM22:RPN2:IMP1:SNF4:CDC28:RMD9:MRPL3:IMP2:NAT1:GRR1:NOT5:SPS1:OST1:VAS1:MES1:MRPL20:PPT2:SSL1:MRP20:MET7:RPN8:KRE5:MRPL7:PSA1:MRP4:MRPS8:COX7:MTF2:MRPL35:TSC10:CDC14:RPT5:SLM5:PET122:IMG1:MTG2:RPM2…
1-0-0	44267	cellular protein metabolic process	69 out of 181 genes, 38.1%	1163 out of 5815 genes, 20.0%	7.01126e-06	YDR295C:YJL063C:YOR187W:YER012W:YML092C:YER068W:YKR006C:YBR251W:YPL031C:YLR139C:YOR158W:YGR147C:YMR286W:YOR150W:YBR282W:YDR195W:YLR382C:YPL118W:YAL035W:YHR147C:YFR027W:YKL194C:YKL155C:YIL075C:YMR150C:YGL115W:YBR160W:YGL107C:YMR024W:YDL040C:YMR035W:YJR090C:YPR072W:YDR523C:YGR094W:YGR264C:YJL002C:YKR085C:YPL148C:YLR005W:YDR405W:YOR261C:YDR237W:YOR336W:YDL055C:YHL004W:YMR158W:YDL044C:YDR322W:YFR028C…	HDA2:MRPL8:TUF1:PRE1:PRE8:MOT2:MRPL13:MRPS5:PHO85:SLS1:PET123:NAT2:MRPL33:MRPL23:MRPL27:REF2:NAM2:MRP51:FUN12:MRPL6:ECO1:MST1:RSM22:RPN2:IMP1:SNF4:CDC28:RMD9:MRPL3:NAT1:IMP2:GRR1:NOT5:SPS1:VAS1:MES1:OST1:MRPL20:PPT2:SSL1:MRP20:RPN8:MRPL7:KRE5:PSA1:MRP4:MRPS8:MTF2:MRPL35:CDC14:RPT5:PET122:SLM5:IMG1:MTG2:RPM2:PMI40:MRPS35:MRPL17:IMG2:EPL1:GTF1:MSW1:ATP23:MTG1:CDC37:AFG3:AEP3:CYC3
1-0-0	44249	cellular biosynthetic process	85 out of 181 genes, 47.0%	1617 out of 5815 genes, 27.8%	1.69623e-05	YLR033W:YDR295C:YJL063C:YOR187W:YBL099W:YER068W:YKR006C:YBR251W:YMR084W:YLR139C:YDL003W:YDL181W:YDR300C:YOR158W:YOR125C:YMR286W:YOR150W:YJL097W:YBR282W:YDR377W:YDR195W:YLR382C:YPL271W:YOL096C:YER070W:YPL118W:YAL035W:YDL045C:YHR147C:YFR027W:YKL194C:YKL155C:YGR099W:YGL115W:YGL107C:YMR024W:YDR303C:YPR072W:YJL002C:YGR094W:YGR264C:YDL015C:YKR085C:YPL148C:YLR005W:YDR405W:YOR241W:YBR026C:YDR237W:YOR336W…	RSC58:HDA2:MRPL8:TUF1:ATP1:MOT2:MRPL13:MRPS5:YMR084W:SLS1:MCD1:INH1:PRO1:PET123:CAT5:MRPL33:MRPL23:PHS1:MRPL27:ATP17:REF2:NAM2:ATP15:COQ3:RNR1:MRP51:FUN12:FAD1:MRPL6:ECO1:MST1:RSM22:TEL2:SNF4:RMD9:MRPL3:RSC3:NOT5:OST1:VAS1:MES1:TSC13:MRPL20:PPT2:SSL1:MRP20:MET7:ETR1:MRPL7:KRE5:PSA1:MRP4:MRPS8:MTF2:YRA1:SWI3:MRPL35:TSC10:RFC5:SLM5:PET122:IMG1:MTG2:TFA2:TBF1:RPM2:FOL3:GSH1:ATP5:PMI40:MRPS35:MRPL17:…
1-0-0	19538	protein metabolic process	71 out of 181 genes, 39.2%	1242 out of 5815 genes, 21.4%	1.89483e-05	YDR295C:YJL063C:YOR187W:YER012W:YML092C:YER068W:YKR006C:YBR251W:YPL031C:YLR139C:YOR158W:YGR147C:YMR286W:YOR150W:YDL104C:YBR282W:YDR195W:YLR382C:YPL118W:YGR098C:YAL035W:YHR147C:YFR027W:YKL194C:YKL155C:YIL075C:YMR150C:YGL115W:YBR160W:YGL107C:YMR024W:YDL040C:YMR035W:YJR090C:YPR072W:YDR523C:YGR094W:YGR264C:YJL002C:YKR085C:YPL148C:YLR005W:YDR405W:YOR261C:YDR237W:YOR336W:YDL055C:YHL004W:YMR158W:YDL044C…	HDA2:MRPL8:TUF1:PRE1:PRE8:MOT2:MRPL13:MRPS5:PHO85:SLS1:PET123:NAT2:MRPL33:MRPL23:QRI7:MRPL27:REF2:NAM2:MRP51:ESP1:FUN12:MRPL6:ECO1:MST1:RSM22:RPN2:IMP1:SNF4:CDC28:RMD9:MRPL3:NAT1:IMP2:GRR1:NOT5:SPS1:VAS1:MES1:OST1:MRPL20:PPT2:SSL1:MRP20:RPN8:MRPL7:KRE5:PSA1:MRP4:MRPS8:MTF2:MRPL35:CDC14:RPT5:SLM5:PET122:IMG1:MTG2:RPM2:PMI40:MRPS35:MRPL17:IMG2:EPL1:GTF1:MSW1:ATP23:MTG1:CDC37:AFG3:AEP3:CYC3
1-0-0	1901576	organic substance biosynthetic process	85 out of 181 genes, 47.0%	1636 out of 5815 genes, 28.1%	3.06212e-05	YLR033W:YMR083W:YDR295C:YJL063C:YOR187W:YBL099W:YER068W:YKR006C:YBR251W:YMR084W:YLR139C:YDL003W:YDL181W:YDR300C:YOR158W:YOR125C:YMR286W:YOR150W:YJL097W:YBR282W:YDR377W:YDR195W:YLR382C:YPL271W:YOL096C:YER070W:YPL118W:YAL035W:YDL045C:YHR147C:YFR027W:YKL194C:YKL155C:YGR099W:YGL115W:YGL107C:YMR024W:YDR303C:YPR072W:YJL002C:YGR094W:YGR264C:YDL015C:YKR085C:YPL148C:YLR005W:YDR405W:YOR241W:YBR026C:YDR237W…	RSC58:ADH3:HDA2:MRPL8:TUF1:ATP1:MOT2:MRPL13:MRPS5:YMR084W:SLS1:MCD1:INH1:PRO1:PET123:CAT5:MRPL33:MRPL23:PHS1:MRPL27:ATP17:REF2:NAM2:ATP15:COQ3:RNR1:MRP51:FUN12:FAD1:MRPL6:ECO1:MST1:RSM22:TEL2:SNF4:RMD9:MRPL3:RSC3:NOT5:OST1:VAS1:MES1:TSC13:MRPL20:PPT2:SSL1:MRP20:MET7:ETR1:MRPL7:KRE5:PSA1:MRP4:MRPS8:MTF2:YRA1:SWI3:MRPL35:TSC10:RFC5:SLM5:PET122:IMG1:MTG2:TFA2:TBF1:RPM2:FOL3:GSH1:ATP5:PMI40:MRPS35:MR…
1-0-0	9058	biosynthetic process	86 out of 181 genes, 47.5%	1667 out of 5815 genes, 28.7%	3.34018e-05	YLR033W:YMR083W:YDR295C:YJL063C:YOR187W:YBL099W:YER068W:YKR006C:YBR251W:YMR084W:YLR139C:YDL003W:YDL181W:YDR300C:YOR158W:YOR125C:YMR286W:YOR150W:YJL097W:YBR282W:YDR377W:YDR195W:YLR382C:YPL271W:YOL096C:YER070W:YPL118W:YAL035W:YDL045C:YHR147C:YFR027W:YKL194C:YKL155C:YGR099W:YGL115W:YGL107C:YMR024W:YDR303C:YPR072W:YJL002C:YGR094W:YGR264C:YDL015C:YKR085C:YPL148C:YLR005W:YDR405W:YOR241W:YBR026C:YDR237W…	RSC58:ADH3:HDA2:MRPL8:TUF1:ATP1:MOT2:MRPL13:MRPS5:YMR084W:SLS1:MCD1:INH1:PRO1:PET123:CAT5:MRPL33:MRPL23:PHS1:MRPL27:ATP17:REF2:NAM2:ATP15:COQ3:RNR1:MRP51:FUN12:FAD1:MRPL6:ECO1:MST1:RSM22:TEL2:SNF4:RMD9:MRPL3:RSC3:NOT5:OST1:VAS1:MES1:TSC13:MRPL20:PPT2:SSL1:MRP20:MET7:ETR1:MRPL7:KRE5:PSA1:MRP4:MRPS8:MTF2:YRA1:SWI3:MRPL35:TSC10:RFC5:SLM5:PET122:IMG1:MTG2:TFA2:TBF1:RPM2:FOL3:GSH1:ATP5:PMI40:MRPS35:MR…
1-0-0	71704	organic substance metabolic process	132 out of 181 genes, 72.9%	3114 out of 5815 genes, 53.6%	3.87519e-05	YLR033W:YMR083W:YJL063C:YOR187W:YLR305C:YML092C:YKR006C:YPL031C:YBR127C:YDR300C:YGL171W:YOR158W:YGR147C:YOR125C:YMR286W:YBR282W:YOL018C:YDR377W:YBR120C:YLR288C:YDR367W:YPL271W:YER070W:YPL118W:YHR147C:YKL194C:YKL155C:YGR099W:YGL092W:YIL075C:YMR150C:YBR160W:YGL107C:YDR303C:YDL040C:YNR038W:YLR129W:YGR264C:YPL148C:YLR005W:YBR026C:YDR237W:YDL055C:YDR322W:YBR087W:YFR028C:YNR011C:YLR203C:YCR046C:YHR168W…	RSC58:ADH3:MRPL8:TUF1:STT4:PRE8:MRPL13:PHO85:VMA2:PRO1:ROK1:PET123:NAT2:CAT5:MRPL33:MRPL27:TLG2:ATP17:CBP6:MEC3:KEI1:ATP15:RNR1:MRP51:MRPL6:MST1:RSM22:TEL2:NUP145:RPN2:IMP1:CDC28:RMD9:RSC3:NAT1:DBP6:DIP2:MES1:PPT2:SSL1:ETR1:MRPL7:PSA1:MRPL35:RFC5:CDC14:PRP2:MSS51:IMG1:MTG2:UTP22:GSH1:ATP5:MRPS35:MRPL17:IMG2:PRP21:RRN6:MSW1:ATP23:CBF5:AFG3:MGM101:HDA2:PRE1:ATP1:MOT2:MRPS5:SLS1:YMR084W:MCD1:INH1:MR…
1-0-0	70271	protein complex biogenesis	25 out of 181 genes, 13.8%	238 out of 5815 genes, 4.1%	5.38583e-05	YDR350C:YBR120C:YLL006W:YLR203C:YOL009C:YER154W:YBR127C:YDR079W:YPL132W:YOR211C:YIL075C:YBR037C:YMR150C:YDR375C:YNR020C:YMR035W:YAL010C:YDR529C:YER017C:YGR222W:YHR060W:YNR045W:YOR117W:YAL039C:YER153C	ATP22:CBP6:MMM1:MSS51:MDM12:OXA1:VMA2:PET100:COX11:MGM1:RPN2:SCO1:IMP1:BCS1:ATP23:IMP2:MDM10:QCR7:AFG3:PET54:VMA22:PET494:RPT5:CYC3:PET122
1-0-0	44260	cellular macromolecule metabolic process	105 out of 181 genes, 58.0%	2258 out of 5815 genes, 38.8%	7.7692e-05	YLR033W:YDR295C:YJL063C:YOR187W:YER012W:YML092C:YER068W:YKR006C:YBR251W:YPL031C:YLR139C:YDL003W:YGL171W:YOR158W:YGR147C:YMR286W:YOR150W:YDL104C:YBR282W:YBR120C:YDR195W:YLR288C:YLR382C:YGL120C:YER070W:YCR035C:YPL118W:YAL035W:YLR276C:YHR147C:YFR027W:YKL194C:YKL155C:YGR099W:YGL092W:YIL075C:YMR150C:YGL115W:YBR160W:YGL107C:YMR024W:YMR035W:YDR303C:YDL040C:YJR090C:YNR038W:YPR072W:YLR129W:YDR523C:YJL002C…	RSC58:HDA2:MRPL8:TUF1:PRE1:PRE8:MOT2:MRPL13:MRPS5:PHO85:SLS1:MCD1:ROK1:PET123:NAT2:MRPL33:MRPL23:QRI7:MRPL27:CBP6:REF2:MEC3:NAM2:PRP43:RNR1:RRP43:MRP51:FUN12:DBP9:MRPL6:ECO1:MST1:RSM22:TEL2:NUP145:RPN2:IMP1:SNF4:CDC28:RMD9:MRPL3:IMP2:RSC3:NAT1:GRR1:DBP6:NOT5:DIP2:SPS1:OST1:MES1:VAS1:MRPL20:PPT2:SSL1:MRP20:RPN8:CEF1:KRE5:MRPL7:PSA1:MRP4:MRPS8:MTF2:SWI3:YRA1:MRPL35:RFC5:CDC14:PRP2:MDN1:IRC19:RPT5:S…
1-0-0	7005	mitochondrion organization	26 out of 181 genes, 14.4%	263 out of 5815 genes, 4.5%	9.87225e-05	YBR120C:YLL006W:YJL063C:YDL198C:YLR305C:YOL009C:YER154W:YML091C:YDR079W:YAL048C:YOR211C:YDL217C:YLR091W:YBR091C:YMR150C:YDR375C:YMR035W:YNR020C:YDL107W:YAL010C:YDR529C:YDL113C:YER017C:YJR144W:YDL104C:YCR028C-A	CBP6:MMM1:MRPL8:GGC1:STT4:MDM12:OXA1:RPM2:PET100:GEM1:MGM1:TIM22:GEP5:TIM12:IMP1:BCS1:IMP2:ATP23:MSS2:MDM10:QCR7:ATG20:AFG3:MGM101:QRI7:
1-0-0	44238	primary metabolic process	126 out of 181 genes, 69.6%	2964 out of 5815 genes, 51.0%	0.000156471	YLR033W:YMR083W:YDR295C:YJL063C:YOR187W:YBL099W:YER012W:YLR305C:YML092C:YER068W:YKR006C:YBR251W:YPL031C:YMR084W:YLR139C:YDL003W:YBR127C:YDR300C:YGL171W:YOR158W:YGR147C:YMR286W:YOR150W:YJL097W:YDL104C:YBR282W:YOL018C:YDR377W:YBR120C:YDR195W:YLR288C:YDR367W:YLR382C:YPL271W:YGL120C:YER070W:YCR035C:YPL118W:YGR098C:YAL035W:YDL045C:YLR276C:YHR147C:YFR027W:YKL194C:YKL155C:YGR099W:YGL092W:YIL075C:YMR150C…	RSC58:ADH3:HDA2:MRPL8:TUF1:ATP1:PRE1:STT4:PRE8:MOT2:MRPL13:MRPS5:PHO85:YMR084W:SLS1:MCD1:VMA2:PRO1:ROK1:PET123:NAT2:MRPL33:MRPL23:PHS1:QRI7:MRPL27:TLG2:ATP17:CBP6:REF2:MEC3:KEI1:NAM2:ATP15:PRP43:RNR1:RRP43:MRP51:ESP1:FUN12:FAD1:DBP9:MRPL6:ECO1:MST1:RSM22:TEL2:NUP145:RPN2:IMP1:CDC28:SNF4:RMD9:MRPL3:IMP2:RSC3:NAT1:GRR1:DBP6:NOT5:DIP2:SPS1:OST1:MES1:VAS1:TSC13:MRPL20:PPT2:SSL1:MRP20:RPN8:CEF1:ETR1:K…
1-0-0	8152	metabolic process	137 out of 181 genes, 75.7%	3351 out of 5815 genes, 57.6%	0.000174641	YLR033W:YMR083W:YJL063C:YOR187W:YLR305C:YML092C:YKR006C:YPL031C:YBR127C:YDR300C:YGL171W:YOR158W:YGR147C:YOR125C:YMR286W:YBR282W:YOL018C:YDR377W:YBR120C:YLR288C:YDR367W:YPL271W:YER070W:YPL118W:YHR147C:YKL194C:YKL155C:YGR099W:YGL092W:YIL075C:YMR150C:YBR160W:YGL107C:YDR303C:YDL040C:YDL113C:YNR038W:YLR129W:YGR264C:YPL148C:YLR005W:YBR026C:YDR237W:YDL055C:YMR058W:YDR322W:YBR087W:YFR028C:YNR011C:YLR203C…	RSC58:ADH3:MRPL8:TUF1:STT4:PRE8:MRPL13:PHO85:VMA2:PRO1:ROK1:PET123:NAT2:CAT5:MRPL33:MRPL27:TLG2:ATP17:CBP6:MEC3:KEI1:ATP15:RNR1:MRP51:MRPL6:MST1:RSM22:TEL2:NUP145:RPN2:IMP1:CDC28:RMD9:RSC3:NAT1:ATG20:DBP6:DIP2:MES1:PPT2:SSL1:ETR1:MRPL7:PSA1:FET3:MRPL35:RFC5:CDC14:PRP2:MSS51:IMG1:MTG2:UTP22:GSH1:ATP5:MRPS35:MRPL17:IMG2:PRP21:GRX5:RRN6:MSW1:ATP23:CBF5:AFG3:MGM101:HDA2:PRE1:ATP1:MOT2:MRPS5:SLS1:YMR0…
1-0-0	34645	cellular macromolecule biosynthetic process	64 out of 181 genes, 35.4%	1155 out of 5815 genes, 19.9%	0.000477828	YLR033W:YDR295C:YJL063C:YOR187W:YER068W:YKR006C:YBR251W:YLR139C:YDL003W:YOR158W:YMR286W:YOR150W:YBR282W:YDR195W:YLR382C:YER070W:YPL118W:YAL035W:YHR147C:YFR027W:YKL194C:YKL155C:YGR099W:YGL115W:YGL107C:YMR024W:YDR303C:YPR072W:YGR094W:YGR264C:YJL002C:YKR085C:YLR005W:YDR405W:YDR237W:YOR336W:YDL055C:YHL004W:YMR158W:YDR381W:YJL176C:YDL044C:YDR322W:YBR087W:YER153C:YCR024C:YCR046C:YHR168W:YKR062W:YPL128C…	RSC58:HDA2:MRPL8:TUF1:MOT2:MRPL13:MRPS5:SLS1:MCD1:PET123:MRPL33:MRPL23:MRPL27:REF2:NAM2:RNR1:MRP51:FUN12:MRPL6:ECO1:MST1:RSM22:TEL2:SNF4:RMD9:MRPL3:RSC3:NOT5:VAS1:MES1:OST1:MRPL20:SSL1:MRP20:MRPL7:KRE5:PSA1:MRP4:MRPS8:YRA1:SWI3:MTF2:MRPL35:RFC5:PET122:SLM5:IMG1:MTG2:TFA2:TBF1:RPM2:PMI40:MRPL17:MRPS35:IMG2:EPL1:GTF1:RBA50:RRN6:MSW1:MTG1:AFG3:AEP3:
1-0-0	9059	macromolecule biosynthetic process	64 out of 181 genes, 35.4%	1157 out of 5815 genes, 19.9%	0.00050973	YLR033W:YDR295C:YJL063C:YOR187W:YER068W:YKR006C:YBR251W:YLR139C:YDL003W:YOR158W:YMR286W:YOR150W:YBR282W:YDR195W:YLR382C:YER070W:YPL118W:YAL035W:YHR147C:YFR027W:YKL194C:YKL155C:YGR099W:YGL115W:YGL107C:YMR024W:YDR303C:YPR072W:YGR094W:YGR264C:YJL002C:YKR085C:YLR005W:YDR405W:YDR237W:YOR336W:YDL055C:YHL004W:YMR158W:YDR381W:YJL176C:YDL044C:YDR322W:YBR087W:YER153C:YCR024C:YCR046C:YHR168W:YKR062W:YPL128C…	RSC58:HDA2:MRPL8:TUF1:MOT2:MRPL13:MRPS5:SLS1:MCD1:PET123:MRPL33:MRPL23:MRPL27:REF2:NAM2:RNR1:MRP51:FUN12:MRPL6:ECO1:MST1:RSM22:TEL2:SNF4:RMD9:MRPL3:RSC3:NOT5:VAS1:MES1:OST1:MRPL20:SSL1:MRP20:MRPL7:KRE5:PSA1:MRP4:MRPS8:YRA1:SWI3:MTF2:MRPL35:RFC5:PET122:SLM5:IMG1:MTG2:TFA2:TBF1:RPM2:PMI40:MRPL17:MRPS35:IMG2:EPL1:GTF1:RBA50:RRN6:MSW1:MTG1:AFG3:AEP3:
1-0-0	43170	macromolecule metabolic process	106 out of 181 genes, 58.6%	2363 out of 5815 genes, 40.6%	0.000513857	YLR033W:YDR295C:YJL063C:YOR187W:YER012W:YML092C:YER068W:YKR006C:YBR251W:YPL031C:YLR139C:YDL003W:YGL171W:YOR158W:YGR147C:YMR286W:YOR150W:YDL104C:YBR282W:YBR120C:YDR195W:YLR288C:YLR382C:YGL120C:YER070W:YCR035C:YPL118W:YGR098C:YAL035W:YLR276C:YHR147C:YFR027W:YKL194C:YKL155C:YGR099W:YGL092W:YIL075C:YMR150C:YBR160W:YGL115W:YGL107C:YMR024W:YMR035W:YDR303C:YDL040C:YJR090C:YNR038W:YPR072W:YLR129W:YDR523C…	RSC58:HDA2:MRPL8:TUF1:PRE1:PRE8:MOT2:MRPL13:MRPS5:PHO85:SLS1:MCD1:ROK1:PET123:NAT2:MRPL33:MRPL23:QRI7:MRPL27:CBP6:REF2:MEC3:NAM2:PRP43:RNR1:RRP43:MRP51:ESP1:FUN12:DBP9:MRPL6:ECO1:MST1:RSM22:TEL2:NUP145:RPN2:IMP1:CDC28:SNF4:RMD9:MRPL3:IMP2:RSC3:NAT1:GRR1:DBP6:NOT5:DIP2:SPS1:OST1:MES1:VAS1:MRPL20:PPT2:SSL1:MRP20:RPN8:CEF1:KRE5:MRPL7:PSA1:MRP4:MRPS8:MTF2:SWI3:YRA1:MRPL35:RFC5:CDC14:PRP2:MDN1:IRC19:R…
1-0-0	1902600	hydrogen ion transmembrane transport	11 out of 181 genes, 6.1%	57 out of 5815 genes, 1.0%	0.000902268	YDR298C:YDR377W:YMR256C:YBL099W:YOR065W:YEL027W:YHR039C-B:YPL271W:YDR529C:YEL051W:YBR127C	ATP5:ATP17:COX7:ATP1:CYT1:VMA3::ATP15:QCR7:VMA8:VMA2
1-0-0	70131	positive regulation of mitochondrial translation	6 out of 181 genes, 3.3%	15 out of 5815 genes, 0.3%	0.00287986	YDR350C:YBR120C:YLR203C:YGR222W:YNR045W:YER153C	ATP22:CBP6:MSS51:PET54:PET494:PET122
1-0-0	98660	inorganic ion transmembrane transport	15 out of 181 genes, 8.3%	119 out of 5815 genes, 2.0%	0.00295283	YDR298C:YDR377W:YER145C:YMR256C:YOL130W:YBL099W:YJR077C:YOR065W:YEL027W:YHR039C-B:YPL271W:YDR529C:YEL051W:YBR127C:YMR058W	ATP5:ATP17:FTR1:COX7:ALR1:ATP1:MIR1:CYT1:VMA3::ATP15:QCR7:VMA8:VMA2:FET3
1-0-0	70585	protein localization to mitochondrion	11 out of 181 genes, 6.1%	64 out of 5815 genes, 1.1%	0.00300707	YDL217C:YLL006W:YBR091C:YMR150C:YOL009C:YDR375C:YMR035W:YDL107W:YAL010C:YER154W:YER017C	TIM22:MMM1:TIM12:IMP1:MDM12:BCS1:IMP2:MSS2:MDM10:OXA1:AFG3
1-0-0	72655	establishment of protein localization to mitochondrion	11 out of 181 genes, 6.1%	64 out of 5815 genes, 1.1%	0.00300707	YDL217C:YLL006W:YBR091C:YMR150C:YOL009C:YDR375C:YMR035W:YDL107W:YAL010C:YER154W:YER017C	TIM22:MMM1:TIM12:IMP1:MDM12:BCS1:IMP2:MSS2:MDM10:OXA1:AFG3
1-0-0	51659	maintenance of mitochondrion location	4 out of 181 genes, 2.2%	5 out of 5815 genes, 0.1%	0.00384813	YAL048C:YAL010C:YLL006W:YOL009C	GEM1:MDM10:MMM1:MDM12
1-0-0	1990456	mitochondrion-ER tethering	4 out of 181 genes, 2.2%	5 out of 5815 genes, 0.1%	0.00384813	YAL048C:YAL010C:YLL006W:YOL009C	GEM1:MDM10:MMM1:MDM12
1-0-0	98662	inorganic cation transmembrane transport	14 out of 181 genes, 7.7%	107 out of 5815 genes, 1.8%	0.00406346	YDR298C:YDR377W:YER145C:YMR256C:YOL130W:YBL099W:YOR065W:YEL027W:YHR039C-B:YPL271W:YDR529C:YEL051W:YBR127C:YMR058W	ATP5:ATP17:FTR1:COX7:ALR1:ATP1:CYT1:VMA3::ATP15:QCR7:VMA8:VMA2:FET3
1-0-0	43623	cellular protein complex assembly	19 out of 181 genes, 10.5%	189 out of 5815 genes, 3.3%	0.00452704	YBR120C:YLL006W:YOL009C:YER154W:YBR127C:YDR079W:YPL132W:YOR211C:YIL075C:YBR037C:YMR150C:YDR375C:YMR035W:YNR020C:YAL010C:YDR529C:YHR060W:YOR117W:YAL039C	CBP6:MMM1:MDM12:OXA1:VMA2:PET100:COX11:MGM1:RPN2:SCO1:IMP1:BCS1:IMP2:ATP23:MDM10:QCR7:VMA22:RPT5:CYC3
1-0-0	70129	regulation of mitochondrial translation	6 out of 181 genes, 3.3%	17 out of 5815 genes, 0.3%	0.0067595	YDR350C:YBR120C:YLR203C:YGR222W:YNR045W:YER153C	ATP22:CBP6:MSS51:PET54:PET494:PET122
1-0-0	7006	mitochondrial membrane organization	9 out of 181 genes, 5.0%	50 out of 5815 genes, 0.9%	0.0162424	YDL217C:YLL006W:YBR091C:YOL009C:YDR375C:YDL107W:YAL010C:YER154W:YER017C	TIM22:MMM1:TIM12:MDM12:BCS1:MSS2:MDM10:OXA1:AFG3
1-0-0	6461	protein complex assembly	20 out of 181 genes, 11.0%	226 out of 5815 genes, 3.9%	0.0173992	YBR120C:YLL006W:YOL009C:YER154W:YBR127C:YDR079W:YPL132W:YOR211C:YIL075C:YBR037C:YMR150C:YDR375C:YMR035W:YNR020C:YAL010C:YDR529C:YER017C:YHR060W:YOR117W:YAL039C	CBP6:MMM1:MDM12:OXA1:VMA2:PET100:COX11:MGM1:RPN2:SCO1:IMP1:BCS1:IMP2:ATP23:MDM10:QCR7:AFG3:VMA22:RPT5:CYC3
1-0-0	44085	cellular component biogenesis	53 out of 181 genes, 29.3%	991 out of 5815 genes, 17.0%	0.0205559	YLR129W:YDR350C:YDR523C:YOL009C:YER154W:YBR127C:YMR213W:YOR336W:YDR237W:YDR079W:YIL063C:YGL171W:YDL055C:YFR028C:YNR011C:YHR060W:YLR106C:YOR117W:YER153C:YBR120C:YLR203C:YLL006W:YGL120C:YCR035C:YAL035W:YGR090W:YLR276C:YER003C:YPL132W:YOR211C:YOR201C:YIL075C:YMR150C:YBR037C:YJL203W:YPL059W:YBR160W:YGR145W:YBL014C:YDR375C:YDR303C:YNR020C:YMR035W:YAL010C:YMR097C:YDR529C:YLR175W:YDR168W:YER017C:YGR222W…	DIP2:ATP22:SPS1:MDM12:OXA1:VMA2:CEF1:KRE5:MRPL7:PET100:YRB2:ROK1:PSA1:CDC14:PRP2:VMA22:MDN1:RPT5:PET122:CBP6:MSS51:MMM1:PRP43:RRP43:FUN12:UTP22:DBP9:PMI40:COX11:MGM1:MRM1:RPN2:IMP1:SCO1:PRP21:GRX5:CDC28:ENP2:RRN6:BCS1:RSC3:ATP23:IMP2:MDM10:MTG1:QCR7:CBF5:CDC37:AFG3:PET54:PET494:DBP6:CYC3
1-0-0	34982	mitochondrial protein processing	4 out of 181 genes, 2.2%	7 out of 5815 genes, 0.1%	0.0256418	YMR035W:YNR020C:YER017C:YMR150C	IMP2:ATP23:AFG3:IMP1
1-0-0	51657	maintenance of organelle location	4 out of 181 genes, 2.2%	7 out of 5815 genes, 0.1%	0.0256418	YAL048C:YAL010C:YLL006W:YOL009C	GEM1:MDM10:MMM1:MDM12
1-0-0	2	mitochondrial genome maintenance	8 out of 181 genes, 4.4%	41 out of 5815 genes, 0.7%	0.0259637	YOR211C:YLR091W:YLL006W:YJL063C:YDL198C:YER154W:YJR144W:YCR028C-A	MGM1:GEP5:MMM1:MRPL8:GGC1:OXA1:MGM101:
1-0-0	90151	establishment of protein localization to mitochondrial membrane	6 out of 181 genes, 3.3%	21 out of 5815 genes, 0.4%	0.026708	YAL010C:YDL217C:YER154W:YLL006W:YBR091C:YOL009C	MDM10:TIM22:OXA1:MMM1:TIM12:MDM12
1-0-0	55085	transmembrane transport	29 out of 181 genes, 16.0%	423 out of 5815 genes, 7.3%	0.0325992	YDR377W:YLL006W:YOL130W:YBL099W:YJR077C:YBR132C:YDL198C:YHR039C-B:YPL271W:YOL009C:YER154W:YEL051W:YIL134W:YBR127C:YMR058W:YDR298C:YER145C:YKL122C:YDL217C:YBR091C:YMR256C:YER103W:YEL027W:YOR065W:YDR375C:YAL010C:YDR529C:YIL171W:YER017C	ATP17:MMM1:ALR1:ATP1:MIR1:AGP2:GGC1::ATP15:MDM12:OXA1:VMA8:FLX1:VMA2:FET3:ATP5:FTR1:SRP21:TIM22:TIM12:COX7:SSA4:VMA3:CYT1:BCS1:MDM10:QCR7:YIL171W:AFG3
1-0-0	6626	protein targeting to mitochondrion	9 out of 181 genes, 5.0%	57 out of 5815 genes, 1.0%	0.0483323	YDL217C:YLL006W:YBR091C:YMR150C:YOL009C:YMR035W:YAL010C:YER154W:YER017C	TIM22:MMM1:TIM12:IMP1:MDM12:IMP2:MDM10:OXA1:AFG3
1-0-0	46483	heterocycle metabolic process	75 out of 181 genes, 41.4%	1642 out of 5815 genes, 28.2%	0.063839	YLR033W:YMR083W:YDR295C:YBL099W:YER068W:YMR084W:YDL003W:YBR127C:YDL181W:YDR300C:YGL171W:YDL104C:YDR377W:YBR120C:YDR195W:YLR288C:YLR382C:YPL271W:YGL120C:YER070W:YCR035C:YAL035W:YDL045C:YLR276C:YFR027W:YKL194C:YGR099W:YGL092W:YGL115W:YBR160W:YMR024W:YDR303C:YNR038W:YPR072W:YLR129W:YGR094W:YGR264C:YLR005W:YOR241W:YMR213W:YOR336W:YDL055C:YMR256C:YDL044C:YDR381W:YJL176C:YBR087W:YLR106C:YNR011C:YLL033W…	RSC58:ADH3:HDA2:ATP1:MOT2:YMR084W:MCD1:VMA2:INH1:PRO1:ROK1:QRI7:ATP17:CBP6:REF2:MEC3:NAM2:ATP15:PRP43:RNR1:RRP43:FUN12:FAD1:DBP9:ECO1:MST1:TEL2:NUP145:SNF4:CDC28:MRPL3:RSC3:DBP6:NOT5:DIP2:VAS1:MES1:SSL1:MET7:CEF1:KRE5:PSA1:COX7:MTF2:YRA1:SWI3:RFC5:MDN1:PRP2:IRC19:SLM5:MSS51:TFA2:TBF1:RPM2:FOL3:UTP22:ATP5:PMI40:MRM1:PRP21:SNU71:GTF1:CYT1:EPL1:ENP2:RRN6:RBA50:MSW1:QCR7:CBF5:AEP3:MGM101:PET54:
1-0-0	6839	mitochondrial transport	10 out of 181 genes, 5.5%	73 out of 5815 genes, 1.3%	0.0654773	YDL217C:YLL006W:YBR091C:YMR150C:YOR065W:YOL009C:YMR035W:YAL010C:YER154W:YER017C	TIM22:MMM1:TIM12:IMP1:CYT1:MDM12:IMP2:MDM10:OXA1:AFG3
1-0-0	15992	proton transport	11 out of 181 genes, 6.1%	88 out of 5815 genes, 1.5%	0.0675366	YDR298C:YDR377W:YMR256C:YBL099W:YOR065W:YEL027W:YHR039C-B:YPL271W:YDR529C:YEL051W:YBR127C	ATP5:ATP17:COX7:ATP1:CYT1:VMA3::ATP15:QCR7:VMA8:VMA2
1-0-0	43038	amino acid activation	7 out of 181 genes, 3.9%	35 out of 5815 genes, 0.6%	0.0702968	YDR268W:YGR264C:YGR094W:YGR102C:YLR382C:YCR024C:YKL194C	MSW1:MES1:VAS1:GTF1:NAM2:SLM5:MST1
1-0-0	43039	tRNA aminoacylation	7 out of 181 genes, 3.9%	35 out of 5815 genes, 0.6%	0.0702968	YDR268W:YGR264C:YGR094W:YGR102C:YLR382C:YCR024C:YKL194C	MSW1:MES1:VAS1:GTF1:NAM2:SLM5:MST1
1-0-0	6818	hydrogen transport	11 out of 181 genes, 6.1%	89 out of 5815 genes, 1.5%	0.0750031	YDR298C:YDR377W:YMR256C:YBL099W:YOR065W:YEL027W:YHR039C-B:YPL271W:YDR529C:YEL051W:YBR127C	ATP5:ATP17:COX7:ATP1:CYT1:VMA3::ATP15:QCR7:VMA8:VMA2
1-0-0	90150	establishment of protein localization to membrane	12 out of 181 genes, 6.6%	105 out of 5815 genes, 1.8%	0.0776834	YKL122C:YDL217C:YLL006W:YBR091C:YGL092W:YER103W:YOL009C:YDR375C:YDL107W:YAL010C:YGR198W:YER154W	SRP21:TIM22:MMM1:TIM12:NUP145:SSA4:MDM12:BCS1:MSS2:MDM10:YPP1:OXA1
1-0-0	34220	ion transmembrane transport	18 out of 181 genes, 9.9%	213 out of 5815 genes, 3.7%	0.0847137	YDR377W:YOL130W:YBL099W:YJR077C:YBR132C:YHR039C-B:YPL271W:YER154W:YEL051W:YIL134W:YBR127C:YMR058W:YDR298C:YER145C:YMR256C:YEL027W:YOR065W:YDR529C	ATP17:ALR1:ATP1:MIR1:AGP2::ATP15:OXA1:VMA8:FLX1:VMA2:FET3:ATP5:FTR1:COX7:VMA3:CYT1:QCR7
1-0-0	17004	cytochrome complex assembly	7 out of 181 genes, 3.9%	36 out of 5815 genes, 0.6%	0.0849971	YPL132W:YBR120C:YDR529C:YBR037C:YDR079W:YAL039C:YDR375C	COX11:CBP6:QCR7:SCO1:PET100:CYC3:BCS1
1-0-0	6725	cellular aromatic compound metabolic process	74 out of 181 genes, 40.9%	1632 out of 5815 genes, 28.1%	0.0962235	YLR033W:YMR083W:YDR295C:YBL099W:YER068W:YMR084W:YDL003W:YBR127C:YDL181W:YGL171W:YDL104C:YDR377W:YBR120C:YDR195W:YLR288C:YLR382C:YPL271W:YGL120C:YER070W:YCR035C:YAL035W:YDL045C:YLR276C:YFR027W:YKL194C:YGR099W:YGL092W:YGL115W:YBR160W:YMR024W:YDR303C:YNR038W:YPR072W:YLR129W:YGR094W:YGR264C:YLR005W:YOR241W:YMR213W:YOR336W:YDL055C:YMR256C:YDL044C:YDR381W:YJL176C:YBR087W:YLR106C:YNR011C:YLL033W:YCR024C…	RSC58:ADH3:HDA2:ATP1:MOT2:YMR084W:MCD1:VMA2:INH1:ROK1:QRI7:ATP17:CBP6:REF2:MEC3:NAM2:ATP15:PRP43:RNR1:RRP43:FUN12:FAD1:DBP9:ECO1:MST1:TEL2:NUP145:SNF4:CDC28:MRPL3:RSC3:DBP6:NOT5:DIP2:VAS1:MES1:SSL1:MET7:CEF1:KRE5:PSA1:COX7:MTF2:YRA1:SWI3:RFC5:MDN1:PRP2:IRC19:SLM5:MSS51:TFA2:TBF1:RPM2:FOL3:UTP22:ATP5:PMI40:MRM1:PRP21:SNU71:GTF1:EPL1:CYT1:ENP2:RRN6:RBA50:MSW1:QCR7:CBF5:AEP3:MGM101:PET54:
1-0-0	7035	vacuolar acidification	6 out of 181 genes, 3.3%	26 out of 5815 genes, 0.4%	0.099518	YGL095C:YEL051W:YHR060W:YBR127C:YEL027W:YHR039C-B	VPS45:VMA8:VMA22:VMA2:VMA3:
1-0-0	45851	pH reduction	6 out of 181 genes, 3.3%	26 out of 5815 genes, 0.4%	0.099518	YGL095C:YEL051W:YHR060W:YBR127C:YEL027W:YHR039C-B	VPS45:VMA8:VMA22:VMA2:VMA3:
1-0-0	51452	intracellular pH reduction	6 out of 181 genes, 3.3%	26 out of 5815 genes, 0.4%	0.099518	YGL095C:YEL051W:YHR060W:YBR127C:YEL027W:YHR039C-B	VPS45:VMA8:VMA22:VMA2:VMA3:
1-0-1	9987	cellular process	484 out of 593 genes, 81.6%	4227 out of 5815 genes, 72.7%	0.000101675	YOR357C:YGR278W:YDR135C:YGR004W:YOR181W:YDR201W:YLR319C:YKL005C:YBL098W:YLR286C:YGR202C:YKL205W:YOR149C:YBR057C:YMR238W:YLR303W:YAL009W:YER167W:YNL217W:YAR029W:YEL015W:YNR049C:YAR002C-A:YOL042W:YGR007W:YKR014C:YMR087W:YGL236C:YJL103C:YJL037W:YPR111W:YCR092C:YGL249W:YLR185W:YOR326W:YGL257C:YGL175C:YPL011C:YGR177C:YAL025C:YJL159W:YPL221W:YGR071C:YJL212C:YPL158C:YGL210W:YLR183C:YAL055W:YAR035W:YBL00…	SNX3:CWC22:YCF1:PEX31:LAS17:SPC19:BUD6:BYE1:BNA4:CTS1:PCT1:LOS1:SMP3:MUM2:DFG5:MET17:SPO7:BCK2:YNL217W:YAR029W:EDC3:MSO1::NGL1:ECT1:YPT52:YMR087W:MTO1:GSM1:IRC18:DBF20:MSH3:ZIP2:RPL37A:MYO2:MNT2:SAE2:TAF3:ATF2:MAK16:HSP150:FLC1:ENV11:OPT1:AIM44:YPT32:TOS4:PEX22:YAT1:HTA2:SNF3:NUG1:ROX1:CHS3:YHR112C:RPP1B:SRY1:MET12:BLS1:POL5:DRN1:RPC25:SEN15:PDR8:CDA1:FLC2:COS12:CTH1:CDC9:ASG7:FMT1:REX2:YHR202W:H…
1-0-2	9987	cellular process	192 out of 210 genes, 91.4%	4227 out of 5815 genes, 72.7%	5.60627e-09	YCR072C:YHR197W:YMR290C:YKR072C:YJL168C:YNL307C:YHL020C:YOR153W:YIL008W:YGL020C:YDR418W:YOL093W:YGR027C:YBR011C:YCL005W-A:YCL045C:YHR025W:YOL133W:YGR208W:YFR050C:YOR057W:YOR221C:YGL022W:YGR056W:YLR009W:YAL044C:YGL001C:YLR218C:YGR046W:YML024W:YNL038W:YBL072C:YGR229C:YBR077C:YGL013C:YOR243C:YIL011W:YGR200C:YKL138C:YLR268W:YML106W:YKR063C:YPL042C:YGL061C:YMR117C:YHR021C:YNL197C:YPR164W:YCL058C:YJR04…	RSA4:RIX1:HAS1:SIS2:SET2:MCK1:OPI1:PDR5:URM1:GET1:RPL12B:TRM10:RPS25A:IPP1::EMC1:THR1:HRT1:SER2:PRE4:SGT1:MCT1:STT3:RSC1:RLP24:GCV3:ERG26:COA4:TAM41:RPS17A:GPI15:RPS8A:SMI1:SLM4:PDR1:PUS7:TIR3:ELP2:MRPL31:SEC22:URA5:LAS1:SSN3:DUO1:SPC24:RPS27B:WHI3:MMS1:FYV5:SSC1:SDO1:NAT3:DHH1:TIM18:BIG1:RRT12:RNT1:ATG11:VPS8:RRP7:TIF6:RPL35A:SIN4:ATC1:HBS1:VMA21:YDR341C:RPL2B:RPN6:STI1:HTD2:BDF1:RAV1:RPL9B:GRC3…
1-0-2	44249	cellular biosynthetic process	91 out of 210 genes, 43.3%	1617 out of 5815 genes, 27.8%	0.000651307	YHR197W:YOL049W:YLR061W:YKR072C:YJL168C:YHL020C:YGR267C:YDR418W:YGR027C:YKR031C:YDL076C:YCL005W-A:YGR186W:YHR025W:YBL090W:YGR208W:YGL068W:YOR221C:YDL052C:YNL021W:YGL012W:YGL022W:YGR056W:YLR009W:YGL001C:YGR046W:YML024W:YGR036C:YFR032C-A:YNL038W:YBL072C:YLR321C:YGR229C:YGL013C:YCR081W:YPL037C:YGR200C:YKL138C:YDL013W:YML106W:YKL110C:YPL042C:YHR021C:YPR164W:YGL225W:YHR187W:YML115C:YAL003W:YJL091C:YBL…	RIX1:GSH2:RPL22A:SIS2:SET2:OPI1:FOL2:RPL12B:RPS25A:SPO14:RXT3::TFG1:THR1:MRP21:SER2:MNP1:MCT1:SLC1:HDA1:ERG4:STT3:RSC1:RLP24:ERG26:TAM41:RPS17A:CAX4::GPI15:RPS8A:SFH1:SMI1:PDR1:SRB8:EGD1:ELP2:MRPL31:SLX5:URA5:KTI12:SSN3:RPS27B:MMS1:VRG4:IKI1:VAN1:EFB1:GWT1:MCM2:BIG1:VPH1:RNT1:TIF6:RPL35A:SIN4:ILV1:HBS1:YDR341C:SIS1:RPL2B:HTD2:CTF8:BDF1:CLF1:RPL9B:MSN4:GRC3:POL12:RAP1:IFM1:TEF4:PRS3:CRD1:BUD16:CDC…
1-0-2	1901576	organic substance biosynthetic process	91 out of 210 genes, 43.3%	1636 out of 5815 genes, 28.1%	0.00114163	YHR197W:YOL049W:YLR061W:YKR072C:YJL168C:YHL020C:YGR267C:YDR418W:YGR027C:YKR031C:YDL076C:YCL005W-A:YGR186W:YHR025W:YBL090W:YGR208W:YGL068W:YOR221C:YDL052C:YNL021W:YGL012W:YGL022W:YGR056W:YLR009W:YGR192C:YGL001C:YGR046W:YML024W:YGR036C:YFR032C-A:YNL038W:YBL072C:YLR321C:YGR229C:YGL013C:YCR081W:YPL037C:YGR200C:YKL138C:YDL013W:YML106W:YKL110C:YPL042C:YHR021C:YPR164W:YGL225W:YHR187W:YML115C:YAL003W:YJL…	RIX1:GSH2:RPL22A:SIS2:SET2:OPI1:FOL2:RPL12B:RPS25A:SPO14:RXT3::TFG1:THR1:MRP21:SER2:MNP1:MCT1:SLC1:HDA1:ERG4:STT3:RSC1:RLP24:TDH3:ERG26:TAM41:RPS17A:CAX4::GPI15:RPS8A:SFH1:SMI1:PDR1:SRB8:EGD1:ELP2:MRPL31:SLX5:URA5:KTI12:SSN3:RPS27B:MMS1:VRG4:IKI1:VAN1:EFB1:GWT1:MCM2:BIG1:VPH1:RNT1:TIF6:RPL35A:SIN4:ILV1:HBS1:YDR341C:SIS1:RPL2B:HTD2:CTF8:BDF1:CLF1:RPL9B:MSN4:GRC3:POL12:RAP1:IFM1:TEF4:PRS3:CRD1:BUD1…
1-0-2	9058	biosynthetic process	92 out of 210 genes, 43.8%	1667 out of 5815 genes, 28.7%	0.00137078	YHR197W:YOL049W:YLR061W:YKR072C:YJL168C:YHL020C:YGR267C:YDR418W:YGR027C:YKR031C:YDL076C:YCL005W-A:YGR186W:YHR025W:YBL090W:YGR208W:YGL068W:YOR221C:YDL052C:YNL021W:YGL012W:YGL022W:YGR056W:YLR009W:YGR192C:YGL001C:YGR046W:YML024W:YGR036C:YFR032C-A:YNL038W:YBL072C:YLR321C:YGR229C:YGL013C:YCR081W:YPL037C:YGR200C:YKL138C:YDL013W:YML106W:YKL110C:YPL042C:YHR021C:YPR164W:YGL225W:YHR187W:YML115C:YAL003W:YJL…	RIX1:GSH2:RPL22A:SIS2:SET2:OPI1:FOL2:RPL12B:RPS25A:SPO14:RXT3::TFG1:THR1:MRP21:SER2:MNP1:MCT1:SLC1:HDA1:ERG4:STT3:RSC1:RLP24:TDH3:ERG26:TAM41:RPS17A:CAX4::GPI15:RPS8A:SFH1:SMI1:PDR1:SRB8:EGD1:ELP2:MRPL31:SLX5:URA5:KTI12:SSN3:RPS27B:MMS1:VRG4:IKI1:VAN1:EFB1:GWT1:MCM2:BIG1:VPH1:RNT1:TIF6:RPL35A:SIN4:ILV1:HBS1:YDR341C:SIS1:RPL2B:HTD2:CTF8:BDF1:CLF1:RPL9B:MSN4:GRC3:POL12:RAP1:IFM1:TEF4:PRS3:CRD1:BUD1…
1-0-2	44237	cellular metabolic process	144 out of 210 genes, 68.6%	3133 out of 5815 genes, 53.9%	0.00716712	YHR197W:YMR290C:YKR072C:YJL168C:YNL307C:YHL020C:YIL008W:YDR418W:YOL093W:YGR027C:YBR011C:YCL005W-A:YHR025W:YOL133W:YGR208W:YFR050C:YOR221C:YGL022W:YGR056W:YLR009W:YAL044C:YGL001C:YGR046W:YML024W:YNL038W:YBL072C:YGR229C:YBR077C:YGL013C:YOR243C:YGR200C:YKL138C:YML106W:YKR063C:YPL042C:YHR021C:YPR164W:YLR022C:YPR131C:YDL160C:YHR101C:YMR239C:YPR049C:YCL031C:YPR016C:YDL191W:YNL236W:YKR084C:YDR341C:YIL01…	RIX1:HAS1:SIS2:SET2:MCK1:OPI1:URM1:RPL12B:TRM10:RPS25A:IPP1::THR1:HRT1:SER2:PRE4:MCT1:STT3:RSC1:RLP24:GCV3:ERG26:TAM41:RPS17A:GPI15:RPS8A:SMI1:SLM4:PDR1:PUS7:ELP2:MRPL31:URA5:LAS1:SSN3:RPS27B:MMS1:SDO1:NAT3:DHH1:BIG1:RNT1:ATG11:RRP7:TIF6:RPL35A:SIN4:HBS1:YDR341C:RPL2B:RPN6:HTD2:BDF1:RPL9B:GRC3:POL12:ULP2:BRE5:BUD16:CDC21:CKA1:BSD2:RPL34B:SPT10:SAT4:PUS1:CYS3:RPB8:RAD17:RTT107:GSH2:RPL22A:FOL2:SCH…
1-0-2	44238	primary metabolic process	138 out of 210 genes, 65.7%	2964 out of 5815 genes, 51.0%	0.00788938	YHR197W:YMR290C:YKR072C:YJL168C:YNL307C:YHL020C:YIL008W:YDR418W:YOL093W:YGR027C:YCL005W-A:YHR025W:YOL133W:YGR208W:YFR050C:YOR221C:YGL022W:YGR056W:YLR009W:YAL044C:YGL001C:YGR046W:YML024W:YNL038W:YBL072C:YGR229C:YGL013C:YOR243C:YGR200C:YKL138C:YML106W:YKR063C:YPL042C:YHR021C:YPR164W:YLR022C:YPR131C:YDL160C:YHR101C:YCR045C:YMR239C:YPR049C:YCL031C:YPR016C:YDL191W:YNL236W:YKR084C:YDR341C:YIL018W:YDL09…	RIX1:HAS1:SIS2:SET2:MCK1:OPI1:URM1:RPL12B:TRM10:RPS25A::THR1:HRT1:SER2:PRE4:MCT1:STT3:RSC1:RLP24:GCV3:ERG26:TAM41:RPS17A:GPI15:RPS8A:SMI1:PDR1:PUS7:ELP2:MRPL31:URA5:LAS1:SSN3:RPS27B:MMS1:SDO1:NAT3:DHH1:BIG1:RRT12:RNT1:ATG11:RRP7:TIF6:RPL35A:SIN4:HBS1:YDR341C:RPL2B:RPN6:HTD2:BDF1:RPL9B:GRC3:POL12:ULP2:BRE5:CDC21:CKA1:BSD2:RPL34B:SPT10:SAT4:PUS1:CYS3:RPB8:RAD17:RTT107:GSH2:RPL22A:SCH9:RXT3:SPO14:RA…
1-0-2	71704	organic substance metabolic process	142 out of 210 genes, 67.6%	3114 out of 5815 genes, 53.6%	0.0171986	YHR197W:YMR290C:YKR072C:YJL168C:YNL307C:YHL020C:YIL008W:YDR418W:YOL093W:YGR027C:YCL005W-A:YHR025W:YOL133W:YGR208W:YFR050C:YOR221C:YGL022W:YGR056W:YLR009W:YAL044C:YGL001C:YGR046W:YML024W:YNL038W:YBL072C:YGR229C:YGL013C:YOR243C:YGR200C:YKL138C:YML106W:YKR063C:YPL042C:YHR021C:YPR164W:YLR022C:YPR131C:YDL160C:YHR101C:YCR045C:YMR239C:YPR049C:YCL031C:YPR016C:YDL191W:YNL236W:YKR084C:YDR341C:YIL018W:YDL09…	RIX1:HAS1:SIS2:SET2:MCK1:OPI1:URM1:RPL12B:TRM10:RPS25A::THR1:HRT1:SER2:PRE4:MCT1:STT3:RSC1:RLP24:GCV3:ERG26:TAM41:RPS17A:GPI15:RPS8A:SMI1:PDR1:PUS7:ELP2:MRPL31:URA5:LAS1:SSN3:RPS27B:MMS1:SDO1:NAT3:DHH1:BIG1:RRT12:RNT1:ATG11:RRP7:TIF6:RPL35A:SIN4:HBS1:YDR341C:RPL2B:RPN6:HTD2:BDF1:RPL9B:GRC3:POL12:ULP2:BRE5:BUD16:CDC21:CKA1:BSD2:RPL34B:SPT10:SAT4:PUS1:CYS3:RPB8:RAD17:RTT107:GSH2:RPL22A:FOL2:SCH9:RX…
1-0-2	34645	cellular macromolecule biosynthetic process	67 out of 210 genes, 31.9%	1155 out of 5815 genes, 19.9%	0.017712	YHR197W:YLR061W:YJL168C:YHL020C:YDR418W:YGR027C:YDL076C:YCL005W-A:YGR186W:YBL090W:YGL068W:YNL021W:YGL022W:YGR056W:YLR009W:YML024W:YGR036C:YFR032C-A:YNL038W:YBL072C:YLR321C:YGR229C:YGL013C:YCR081W:YPL037C:YGR200C:YKL138C:YDL013W:YKL110C:YPL042C:YHR021C:YPR164W:YGL225W:YML115C:YHR187W:YAL003W:YJL091C:YBL023C:YHR101C:YMR239C:YPR016C:YDL191W:YNL236W:YKR084C:YDR341C:YNL007C:YIL018W:YHR191C:YLR399C:YLR…	RIX1:RPL22A:SET2:OPI1:RPL12B:RPS25A:RXT3::TFG1:MRP21:MNP1:HDA1:STT3:RSC1:RLP24:RPS17A:CAX4::GPI15:RPS8A:SFH1:SMI1:PDR1:SRB8:EGD1:ELP2:MRPL31:SLX5:KTI12:SSN3:RPS27B:MMS1:VRG4:VAN1:IKI1:EFB1:GWT1:MCM2:BIG1:RNT1:TIF6:RPL35A:SIN4:HBS1:YDR341C:SIS1:RPL2B:CTF8:BDF1:CLF1:RPL9B:MSN4:GRC3:POL12:RAP1:IFM1:TEF4:RPL20A:SPT5:RPL34B:RAT1:YEF3:RPL43A:RPB8:GUP1:RPP2B:RPS14A
1-0-2	9059	macromolecule biosynthetic process	67 out of 210 genes, 31.9%	1157 out of 5815 genes, 19.9%	0.0187918	YHR197W:YLR061W:YJL168C:YHL020C:YDR418W:YGR027C:YDL076C:YCL005W-A:YGR186W:YBL090W:YGL068W:YNL021W:YGL022W:YGR056W:YLR009W:YML024W:YGR036C:YFR032C-A:YNL038W:YBL072C:YLR321C:YGR229C:YGL013C:YCR081W:YPL037C:YGR200C:YKL138C:YDL013W:YKL110C:YPL042C:YHR021C:YPR164W:YGL225W:YML115C:YHR187W:YAL003W:YJL091C:YBL023C:YHR101C:YMR239C:YPR016C:YDL191W:YNL236W:YKR084C:YDR341C:YNL007C:YIL018W:YHR191C:YLR399C:YLR…	RIX1:RPL22A:SET2:OPI1:RPL12B:RPS25A:RXT3::TFG1:MRP21:MNP1:HDA1:STT3:RSC1:RLP24:RPS17A:CAX4::GPI15:RPS8A:SFH1:SMI1:PDR1:SRB8:EGD1:ELP2:MRPL31:SLX5:KTI12:SSN3:RPS27B:MMS1:VRG4:VAN1:IKI1:EFB1:GWT1:MCM2:BIG1:RNT1:TIF6:RPL35A:SIN4:HBS1:YDR341C:SIS1:RPL2B:CTF8:BDF1:CLF1:RPL9B:MSN4:GRC3:POL12:RAP1:IFM1:TEF4:RPL20A:SPT5:RPL34B:RAT1:YEF3:RPL43A:RPB8:GUP1:RPP2B:RPS14A
1-0-2	42255	ribosome assembly	11 out of 210 genes, 5.2%	66 out of 5815 genes, 1.1%	0.019728	YCR072C:YHR197W:YLR009W:YPL193W:YLR022C:YML024W:YDR418W:YCL031C:YPR016C:YCR031C:YHR021C	RSA4:RIX1:RLP24:RSA1:SDO1:RPS17A:RPL12B:RRP7:TIF6:RPS14A:RPS27B
1-0-2	15988	energy coupled proton transmembrane transport, against electrochemical gradient	5 out of 210 genes, 2.4%	12 out of 5815 genes, 0.2%	0.0378991	YPR036W:YKL080W:YOR270C:YCL005W-A:YPL234C	VMA13:VMA5:VPH1::VMA11
1-0-2	15991	ATP hydrolysis coupled proton transport	5 out of 210 genes, 2.4%	12 out of 5815 genes, 0.2%	0.0378991	YPR036W:YKL080W:YOR270C:YCL005W-A:YPL234C	VMA13:VMA5:VPH1::VMA11
1-0-2	70925	organelle assembly	16 out of 210 genes, 7.6%	141 out of 5815 genes, 2.4%	0.0419066	YCR072C:YHR197W:YLR009W:YLR022C:YML024W:YDL160C:YDR418W:YEL013W:YPR049C:YCL031C:YER112W:YPR016C:YPL193W:YOR057W:YCR031C:YHR021C	RSA4:RIX1:RLP24:SDO1:RPS17A:DHH1:RPL12B:VAC8:ATG11:RRP7:LSM4:TIF6:RSA1:SGT1:RPS14A:RPS27B
1-0-2	43043	peptide biosynthetic process	28 out of 210 genes, 13.3%	347 out of 5815 genes, 6.0%	0.0427633	YNL067W:YLR009W:YOL049W:YLR061W:YML024W:YOL023W:YAL003W:YKL081W:YDR418W:YFR032C-A:YGR027C:YBL072C:YPR016C:YDL191W:YMR242C:YKR084C:YDR341C:YIL052C:YIL018W:YBL090W:YNL007C:YLR249W:YPR043W:YKL138C:YGL068W:YDR382W:YCR031C:YHR021C	RPL9B:RLP24:GSH2:RPL22A:RPS17A:IFM1:EFB1:TEF4:RPL12B::RPS25A:RPS8A:TIF6:RPL35A:RPL20A:HBS1:YDR341C:RPL34B:RPL2B:MRP21:SIS1:YEF3:RPL43A:MRPL31:MNP1:RPP2B:RPS14A:RPS27B
1-0-2	10467	gene expression	72 out of 210 genes, 34.3%	1309 out of 5815 genes, 22.5%	0.0482604	YHR197W:YMR290C:YLR061W:YJL168C:YHL020C:YIL008W:YDR418W:YOL093W:YGR027C:YDL076C:YER112W:YGR186W:YBL090W:YGL068W:YOR078W:YNL021W:YGR056W:YLR009W:YML024W:YPL228W:YFR032C-A:YBL072C:YLR321C:YGR229C:YDL030W:YGL013C:YPL226W:YCR081W:YOR243C:YPR057W:YPL037C:YGR200C:YKL138C:YDL013W:YKL110C:YKR063C:YPL042C:YHR021C:YHR187W:YLR022C:YDL160C:YAL003W:YMR239C:YCL031C:YPR016C:YDL191W:YNL236W:YKR084C:YDR341C:YNL00…	RIX1:HAS1:RPL22A:SET2:OPI1:URM1:RPL12B:TRM10:RPS25A:RXT3:LSM4:TFG1:MRP21:MNP1:BUD21:HDA1:RSC1:RLP24:RPS17A:CET1::RPS8A:SFH1:SMI1:PRP9:PDR1:NEW1:SRB8:PUS7:BRR1:EGD1:ELP2:MRPL31:SLX5:KTI12:LAS1:SSN3:RPS27B:IKI1:SDO1:DHH1:EFB1:RNT1:RRP7:TIF6:RPL35A:SIN4:HBS1:YDR341C:SIS1:RPL2B:BDF1:CLF1:RPL9B:MSN4:GRC3:UBA4:RAP1:IFM1:TEF4:LSM8:RPL20A:SPT5:HSP60:RPL34B:RAT1:YEF3:RPL43A:PUS1:RPB8:RPP2B:RPS14A
1-0-2	32447	protein urmylation	4 out of 210 genes, 1.9%	7 out of 5815 genes, 0.1%	0.0533875	YIL008W:YNL229C:YHR111W:YGR200C	URM1:URE2:UBA4:ELP2
1-0-2	44260	cellular macromolecule metabolic process	109 out of 210 genes, 51.9%	2258 out of 5815 genes, 38.8%	0.0620751	YHR197W:YMR290C:YLR061W:YJL168C:YNL307C:YHL020C:YHR205W:YIL008W:YDR418W:YOL093W:YGR027C:YDL076C:YML011C:YER112W:YCL005W-A:YGR186W:YOL133W:YBL090W:YMR167W:YFR050C:YGL068W:YOR078W:YNL021W:YLR373C:YGL022W:YGR056W:YAL044C:YLR009W:YML024W:YPL228W:YDL090C:YNL229C:YGR036C:YFR032C-A:YPR160W:YNL038W:YBL072C:YLR321C:YAL016W:YGR229C:YDL030W:YKL204W:YGL013C:YCR081W:YPR057W:YOR243C:YPL037C:YGR200C:YKL138C:YDL…	RIX1:HAS1:RPL22A:SET2:MCK1:OPI1:SCH9:URM1:RPL12B:TRM10:RPS25A:RXT3:RAD33:LSM4::TFG1:HRT1:MRP21:MLH1:PRE4:MNP1:BUD21:HDA1:VID22:STT3:RSC1:GCV3:RLP24:RPS17A:CET1:RAM1:URE2:CAX4::GPH1:GPI15:RPS8A:SFH1:TPD3:SMI1:PRP9:EAP1:PDR1:SRB8:BRR1:PUS7:EGD1:ELP2:MRPL31:SLX5:KTI12:LAS1:SSN3:RPS27B:MMS1:VRG4:IKI1:SDO1:VAN1:NAT3:DHH1:EFB1:GWT1:MCM2:BIG1:RNT1:ATG11:RRP7:TIF6:RPL35A:SIN4:HBS1:YDR341C:RPN6:SIS1:RPL2B…
1-0-2	34622	cellular macromolecular complex assembly	32 out of 210 genes, 15.2%	434 out of 5815 genes, 7.5%	0.0693264	YCR072C:YHR197W:YOL026C:YLR022C:YDL160C:YBL023C:YDR418W:YOR270C:YCL031C:YER112W:YPR016C:YGR186W:YNL236W:YPL193W:YGR105W:YDL097C:YFR050C:YOR057W:YLR117C:YJL003W:YJR033C:YLR009W:YLR218C:YBR269C:YML024W:YMR123W:YDL030W:YPR057W:YLR259C:YCR031C:YHR021C:YMR117C	RSA4:RIX1:MIM1:SDO1:DHH1:MCM2:RPL12B:VPH1:RRP7:LSM4:TIF6:TFG1:SIN4:RSA1:VMA21:RPN6:PRE4:SGT1:CLF1:COX16:RAV1:RLP24:COA4:SDH8:RPS17A:PKR1:PRP9:BRR1:HSP60:RPS14A:RPS27B:SPC24
1-0-2	44271	cellular nitrogen compound biosynthetic process	62 out of 210 genes, 29.5%	1093 out of 5815 genes, 18.8%	0.0849323	YOL049W:YLR061W:YHR187W:YKR072C:YJL168C:YHL020C:YGR267C:YAL003W:YDR418W:YGR027C:YOR270C:YDL076C:YMR239C:YPR016C:YGR186W:YDL191W:YNL236W:YKR084C:YDR341C:YIL018W:YBL090W:YNL007C:YGL068W:YLR399C:YNL021W:YGR056W:YLR009W:YNL067W:YKL062W:YLL035W:YBL035C:YML024W:YNL216W:YOL023W:YKL081W:YHL011C:YFR032C-A:YBL072C:YLR321C:YGR229C:YEL029C:YOR074C:YGL013C:YMR242C:YCR081W:YML010W:YIL052C:YPL037C:YGR200C:YLR24…	GSH2:RPL22A:IKI1:SIS2:SET2:OPI1:FOL2:EFB1:RPL12B:RPS25A:VPH1:RXT3:RNT1:TIF6:TFG1:RPL35A:SIN4:HBS1:YDR341C:RPL2B:MRP21:SIS1:MNP1:BDF1:HDA1:RSC1:RLP24:RPL9B:MSN4:GRC3:POL12:RPS17A:RAP1:IFM1:TEF4:PRS3::RPS8A:SFH1:SMI1:BUD16:CDC21:PDR1:RPL20A:SRB8:SPT5:RPL34B:EGD1:ELP2:YEF3:RAT1:RPL43A:MRPL31:SLX5:RPB8:URA5:KTI12:RPP2B:SSN3:CDC8:RPS14A:RPS27B
1-0-2	71826	ribonucleoprotein complex subunit organization	17 out of 210 genes, 8.1%	166 out of 5815 genes, 2.9%	0.0897127	YCR072C:YHR197W:YLR009W:YLR022C:YML024W:YDL160C:YDR418W:YCL031C:YER112W:YPR016C:YDL030W:YPL193W:YKR084C:YPR057W:YLR117C:YCR031C:YHR021C	RSA4:RIX1:RLP24:SDO1:RPS17A:DHH1:RPL12B:RRP7:LSM4:TIF6:PRP9:RSA1:HBS1:BRR1:CLF1:RPS14A:RPS27B
1-0-2	6412	translation	27 out of 210 genes, 12.9%	343 out of 5815 genes, 5.9%	0.0910015	YNL067W:YLR009W:YLR061W:YML024W:YOL023W:YAL003W:YKL081W:YDR418W:YFR032C-A:YGR027C:YBL072C:YPR016C:YDL191W:YMR242C:YKR084C:YDR341C:YIL052C:YIL018W:YNL007C:YBL090W:YLR249W:YPR043W:YKL138C:YGL068W:YDR382W:YCR031C:YHR021C	RPL9B:RLP24:RPL22A:RPS17A:IFM1:EFB1:TEF4:RPL12B::RPS25A:RPS8A:TIF6:RPL35A:RPL20A:HBS1:YDR341C:RPL34B:RPL2B:SIS1:MRP21:YEF3:RPL43A:MRPL31:MNP1:RPP2B:RPS14A:RPS27B
1-0-2	43933	macromolecular complex subunit organization	38 out of 210 genes, 18.1%	563 out of 5815 genes, 9.7%	0.0930699	YCR072C:YHR197W:YOL026C:YLR022C:YDL160C:YBL023C:YDR418W:YOR270C:YCL031C:YER112W:YCL005W-A:YPR016C:YGR186W:YNL236W:YPL193W:YGR105W:YKR084C:YDL097C:YFR050C:YOR057W:YLR117C:YJL003W:YJR033C:YGR056W:YLR009W:YLR218C:YBR269C:YML024W:YLR321C:YMR123W:YDL030W:YPR057W:YLR259C:YLR249W:YNL138W:YCR031C:YHR021C:YMR117C	RSA4:RIX1:MIM1:SDO1:DHH1:MCM2:RPL12B:VPH1:RRP7:LSM4::TIF6:TFG1:SIN4:RSA1:VMA21:HBS1:RPN6:PRE4:SGT1:CLF1:COX16:RAV1:RSC1:RLP24:COA4:SDH8:RPS17A:SFH1:PKR1:PRP9:BRR1:HSP60:YEF3:SRV2:RPS14A:RPS27B:SPC24
1-0-3	9987	cellular process	539 out of 620 genes, 86.9%	4227 out of 5815 genes, 72.7%	1.53873e-16	YOL097C:YGL127C:YNL079C:YLR126C:YHR007C:YIR009W:YBR297W:YBL087C:YOL090W:YGR116W:YPR095C:YLL003W:YDR294C:YFL030W:YLR143W:YJL090C:YIL047C:YDL122W:YML028W:YER166W:YCR027C:YDR346C:YNL292W:YMR270C:YNL122C:YDL087C:YOR204W:YDR206W:YJL136C:YBL024W:YKR019C:YPL207W:YJR078W:YOR159C:YNR015W:YOR109W:YGL219C:YMR079W:YJR097W:YOR076C:YMR223W:YBL007C:YLR398C:YPL085W:YLR116W:YKR076W:YCL005W:YCR036W:YGL174W:YHR178W…	WRS1:SOH1:TPM1:YLR126C:ERG11:MSL1:MAL33:RPL23A:MSH2:SPT6:SYT1:SFI1:DPL1:AGX1:DPH6:DPB11:SYG1:UBP1:TSA1:DNF1:RHB1:SVF1:PUS4:RRN9:YNL122C:LUC7:DED1:EBS1:RPS21B:NCL1:IRS4:TYW1:BNA2:SME1:SMM1:INP53:MDM34:SEC14:JJJ3:SKI7:UBP8:SLA1:SKI2:SEC16:MSL5:ECM4:LDB16:RBK1:BUD13:STB5:VIP1:KAR2:ATG15:RPS22B:ZPR1:MDL2:SAP185:UTP9:RPS26B:RPL40B:UBX2:UBP12:DOA4:FUS3:SAS4:SLN1::YCK3:RPS24A:NFI1:PMA2:ERG8:SAR1:FKH2:PI…
1-0-3	10467	gene expression	203 out of 620 genes, 32.7%	1309 out of 5815 genes, 22.5%	4.98591e-07	YKL149C:YOL097C:YGL127C:YIR009W:YBR297W:YBL087C:YKL074C:YDL082W:YKL056C:YCL037C:YGR116W:YAL051W:YGL031C:YBL076C:YLR424W:YHR036W:YOL022C:YBR279W:YJL010C:YER139C:YGL123W:YLR335W:YNL292W:YMR270C:YNL122C:YDL087C:YGL130W:YOR204W:YMR030W:YDR206W:YJL136C:YBL024W:YBR106W:YPL207W:YLR196W:YDL184C:YHR167W:YOR159C:YML062C:YBR084C-A:YNR015W:YNL132W:YOL144W:YGR271W:YOR076C:YMR223W:YLR141W:YOL121C:YDR478W:YML04…	DBR1:WRS1:SOH1:MSL1:MAL33:RPL23A:MUD2:RPL13A:TMA19:SRO9:SPT6:OAF1:RPL24A:ILS1:SPP382:BRL1:TSR4:PAF1:NOP9:RTR1:RPS2:NUP2:PUS4:RRN9:YNL122C:LUC7:CEG1:DED1:RSF1:EBS1:RPS21B:NCL1:PHO88:TYW1:PWP1:RPL41A:THP2:SME1:MFT1::SMM1:KRE33:NOP8:SLH1:SKI7:UBP8:RRN5:RPS19A:SNM1:RSE1:STM1:RPL9A:GCD6:ESC1:MSL5:POP3:RPL17B:RPL40A:MRPL28:BUD13:STB5:KEX2:YTM1:IRC3:UTP15:ATG15:RPS22B:SGF11:RPS28B:BUD31:SAP185:UTP9:RPS2…
1-0-3	6807	nitrogen compound metabolic process	364 out of 620 genes, 58.7%	2753 out of 5815 genes, 47.3%	1.62809e-06	YKL149C:YOL097C:YGL127C:YLR126C:YIR009W:YBR297W:YBL087C:YOL090W:YGR116W:YDR294C:YFL030W:YLR143W:YJL090C:YBL076C:YDL122W:YML028W:YOL022C:YBR279W:YJL010C:YLR381W:YGL123W:YNL292W:YMR270C:YNL122C:YDL087C:YOR204W:YDR206W:YJL136C:YOL045W:YBL024W:YPL207W:YJR078W:YER141W:YHR167W:YOR159C:YBR084C-A:YNR015W:YLR361C:YNL132W:YJR097W:YOR076C:YMR223W:YER019W:YLR136C:YDR435C:YDR113C:YOL121C:YLR398C:YMR219W:YLR11…	DBR1:WRS1:SOH1:YLR126C:MSL1:MAL33:RPL23A:MSH2:SPT6:DPL1:AGX1:DPH6:DPB11:ILS1:UBP1:TSA1:TSR4:PAF1:NOP9:CTF3:RPS2:PUS4:RRN9:YNL122C:LUC7:DED1:EBS1:RPS21B:PSK2:NCL1:TYW1:BNA2:COX15:THP2:SME1::SMM1:DCR2:KRE33:JJJ3:SKI7:UBP8:ISC1:TIS11:PPM1:PDS1:RPS19A:SKI2:ESC1:MSL5:ECM4:RPL17B:RPL40A:BUD13:STB5:KEX2:KAR2:PTK2:ATG15:RPS22B:TAZ1:BUD31:SAP185:UTP9:RPS26B:RPL40B:UBX2:UBP12:EDC1:DOA4:FUS3:SWF1:UBC12:THI6…
1-0-3	44237	cellular metabolic process	402 out of 620 genes, 64.8%	3133 out of 5815 genes, 53.9%	4.08098e-06	YKL149C:YOL097C:YGL127C:YLR126C:YHR007C:YIR009W:YBR297W:YBL087C:YOL090W:YGR116W:YDR294C:YFL030W:YLR143W:YJL090C:YBL076C:YDL122W:YML028W:YOL022C:YBR279W:YJL010C:YLR381W:YGL123W:YNL292W:YMR270C:YNL122C:YDL087C:YOR204W:YDR206W:YJL136C:YOL045W:YBL024W:YDR074W:YKR019C:YPL207W:YJR078W:YER141W:YHR167W:YOR159C:YBR084C-A:YNR015W:YOR109W:YMR079W:YLR361C:YNL132W:YJR097W:YOR076C:YMR223W:YER019W:YLR136C:YDR43…	DBR1:WRS1:SOH1:YLR126C:ERG11:MSL1:MAL33:RPL23A:MSH2:SPT6:DPL1:AGX1:DPH6:DPB11:ILS1:UBP1:TSA1:TSR4:PAF1:NOP9:CTF3:RPS2:PUS4:RRN9:YNL122C:LUC7:DED1:EBS1:RPS21B:PSK2:NCL1:TPS2:IRS4:TYW1:BNA2:COX15:THP2:SME1::SMM1:INP53:SEC14:DCR2:KRE33:JJJ3:SKI7:UBP8:ISC1:TIS11:PPM1:FBP1:PDS1:RPS19A:SKI2:ESC1:SEC16:MSL5:ECM4:RPL17B:RPL40A:RBK1:GPP1:BUD13:STB5:VIP1:KAR2:PTK2:ATG15:RPS22B:TAZ1:BUD31:SAP185:UTP9:RPS26B…
1-0-3	44238	primary metabolic process	384 out of 620 genes, 61.9%	2964 out of 5815 genes, 51.0%	5.1783e-06	YKL149C:YOL097C:YGL127C:YLR126C:YHR007C:YIR009W:YBR297W:YBL087C:YOL090W:YGR116W:YDR294C:YFL030W:YLR143W:YJL090C:YBL076C:YDL122W:YML028W:YOL022C:YBR279W:YJL010C:YLR381W:YGL123W:YNL292W:YMR270C:YNL122C:YDL087C:YOR204W:YDR206W:YJL136C:YOL045W:YBL024W:YDR074W:YKR019C:YPL207W:YJR078W:YHR167W:YOR159C:YBR084C-A:YNR015W:YOR109W:YMR079W:YLR361C:YNL132W:YJR097W:YOR076C:YMR223W:YER019W:YLR136C:YDR435C:YLR37…	DBR1:WRS1:SOH1:YLR126C:ERG11:MSL1:MAL33:RPL23A:MSH2:SPT6:DPL1:AGX1:DPH6:DPB11:ILS1:UBP1:TSA1:TSR4:PAF1:NOP9:CTF3:RPS2:PUS4:RRN9:YNL122C:LUC7:DED1:EBS1:RPS21B:PSK2:NCL1:TPS2:IRS4:TYW1:BNA2:THP2:SME1::SMM1:INP53:SEC14:DCR2:KRE33:JJJ3:SKI7:UBP8:ISC1:TIS11:PPM1:FBP1:PDS1:RPS19A:SKI2:ESC1:MSL5:RPL17B:RPL40A:RBK1:GPP1:BUD13:STB5:KEX2:VIP1:KAR2:PTK2:ATG15:RPS22B:TAZ1:BUD31:SAP185:UTP9:RPS26B:RPL40B:UBX2…
1-0-3	44260	cellular macromolecule metabolic process	308 out of 620 genes, 49.7%	2258 out of 5815 genes, 38.8%	5.6702e-06	YKL149C:YOL097C:YGL127C:YIR009W:YBR297W:YBL087C:YOL090W:YGR116W:YLR143W:YJL090C:YBL076C:YDL122W:YML028W:YOL022C:YBR279W:YJL010C:YLR381W:YGL123W:YNL292W:YMR270C:YNL122C:YDL087C:YOR204W:YDR206W:YJL136C:YOL045W:YBL024W:YPL207W:YHR167W:YOR159C:YBR084C-A:YNR015W:YLR361C:YNL132W:YJR097W:YOR076C:YMR223W:YLR136C:YDR435C:YDR113C:YOL121C:YLR398C:YMR219W:YLR116W:YJL177W:YIL148W:YGL174W:YHR178W:YJL034W:YJR05…	DBR1:WRS1:SOH1:MSL1:MAL33:RPL23A:MSH2:SPT6:DPH6:DPB11:ILS1:UBP1:TSA1:TSR4:PAF1:NOP9:CTF3:RPS2:PUS4:RRN9:YNL122C:LUC7:DED1:EBS1:RPS21B:PSK2:NCL1:TYW1:THP2:SME1::SMM1:DCR2:KRE33:JJJ3:SKI7:UBP8:TIS11:PPM1:PDS1:RPS19A:SKI2:ESC1:MSL5:RPL17B:RPL40A:BUD13:STB5:KAR2:PTK2:ATG15:RPS22B:BUD31:SAP185:UTP9:RPS26B:RPL40B:UBX2:UBP12:EDC1:DOA4:FUS3:SWF1:UBC12:SAS4:SLN1:FZF1::CWH41:YCK3:RAM2:POP6:RPS24A:NFI1:EPS1…
1-0-3	34641	cellular nitrogen compound metabolic process	269 out of 620 genes, 43.4%	1922 out of 5815 genes, 33.1%	1.17157e-05	YKL149C:YOL097C:YGL127C:YIR009W:YBR297W:YBL087C:YOL090W:YGR116W:YJL090C:YBL076C:YML028W:YOL022C:YBR279W:YJL010C:YLR381W:YGL123W:YNL292W:YMR270C:YNL122C:YDL087C:YOR204W:YDR206W:YJL136C:YBL024W:YPL207W:YJR078W:YER141W:YHR167W:YOR159C:YBR084C-A:YNR015W:YNL132W:YOR076C:YMR223W:YER019W:YLR136C:YDR113C:YOL121C:YLR398C:YMR219W:YLR116W:YKR076W:YJL177W:YIL148W:YGL174W:YHR178W:YLR367W:YPR140W:YCR063W:YJL09…	DBR1:WRS1:SOH1:MSL1:MAL33:RPL23A:MSH2:SPT6:DPB11:ILS1:TSA1:TSR4:PAF1:NOP9:CTF3:RPS2:PUS4:RRN9:YNL122C:LUC7:DED1:EBS1:RPS21B:NCL1:TYW1:BNA2:COX15:THP2:SME1::SMM1:KRE33:SKI7:UBP8:ISC1:TIS11:PDS1:RPS19A:SKI2:ESC1:MSL5:ECM4:RPL17B:RPL40A:BUD13:STB5:RPS22B:TAZ1:BUD31:SAP185:UTP9:RPS26B:RPL40B:EDC1:THI6:SAS4:FZF1::POP6:RPS24A:PAN5:PMA2:MRD1:PIP2:TIF34:SNF11:RPL36A:RTC3:ARG82:RRP15:RPC31:SUP35:CDC6:TRP3…
1-0-3	43170	macromolecule metabolic process	317 out of 620 genes, 51.1%	2363 out of 5815 genes, 40.6%	2.01878e-05	YKL149C:YOL097C:YGL127C:YIR009W:YBR297W:YBL087C:YOL090W:YGR116W:YLR143W:YJL090C:YBL076C:YDL122W:YML028W:YOL022C:YBR279W:YJL010C:YLR381W:YGL123W:YNL292W:YMR270C:YNL122C:YDL087C:YOR204W:YDR206W:YJL136C:YOL045W:YBL024W:YPL207W:YHR167W:YOR159C:YBR084C-A:YNR015W:YLR361C:YNL132W:YJR097W:YOR076C:YMR223W:YLR136C:YDR435C:YDR113C:YOL121C:YLR398C:YMR219W:YLR116W:YJL177W:YIL148W:YGL174W:YHR178W:YNL238W:YJL03…	DBR1:WRS1:SOH1:MSL1:MAL33:RPL23A:MSH2:SPT6:DPH6:DPB11:ILS1:UBP1:TSA1:TSR4:PAF1:NOP9:CTF3:RPS2:PUS4:RRN9:YNL122C:LUC7:DED1:EBS1:RPS21B:PSK2:NCL1:TYW1:THP2:SME1::SMM1:DCR2:KRE33:JJJ3:SKI7:UBP8:TIS11:PPM1:PDS1:RPS19A:SKI2:ESC1:MSL5:RPL17B:RPL40A:BUD13:STB5:KEX2:KAR2:PTK2:ATG15:RPS22B:BUD31:SAP185:UTP9:RPS26B:RPL40B:UBX2:UBP12:EDC1:DOA4:FUS3:SWF1:UBC12:SAS4:SLN1:FZF1::CWH41:YCK3:RAM2:POP6:RPS24A:NFI1…
1-0-3	6396	RNA processing	92 out of 620 genes, 14.8%	492 out of 5815 genes, 8.5%	2.52024e-05	YKL149C:YNL221C:YGL136C:YPR112C:YFR005C:YIR009W:YKL074C:YHR087W:YPR143W:YLR430W:YLR424W:YOL022C:YBR279W:YBR119W:YJL010C:YCL017C:YGL123W:YOR056C:YNL292W:YKR002W:YDL031W:YPR178W:YDL087C:YGL130W:YDL083C:YOR204W:YPL093W:YJL136C:YBL024W:YLL008W:YPL207W:YDR235W:YGL232W:YLR196W:YOR159C:YML062C:YNR015W:YBR236C:YNL075W:YNL132W:YOL102C:YOL144W:YNL232W:YMR223W:YHR066W:YDR478W:YML049C:YNR054C:YLR116W:YJR050W…	DBR1:POP1:MRM2:MRD1:SAD1:MSL1:MUD2:RTC3:RRP15:SEN1:SPP382:TSR4:PAF1:MUD1:NOP9:NFS1:RPS2:NOB1:PUS4:PAP1:DBP10:PRP4:LUC7:CEG1:RPS16B:DED1:NOG1:RPS21B:NCL1:DRS1:TYW1:PRP42:TAN1:PWP1:SME1:MFT1:SMM1:ABD1:IMP4:KRE33:TPT1:NOP8:CSL4:UBP8:SSF1:SNM1:RSE1:ESF2:MSL5:ISY1:POP3:RPL17B:TRZ1:YTH1:BUD13:TRM1:SUA5:SNU23:YTM1:UTP15:SNP1:SPP381:RPS0A:RPS28B:BUD31:DIM1:SAP185:UTP9:PRP5:RPS11A:LEA1:TRM7::EDC1:SLX9:FYV…
1-0-3	71840	cellular component organization or biogenesis	278 out of 620 genes, 44.8%	2027 out of 5815 genes, 34.9%	4.81175e-05	YGL127C:YNL079C:YOL090W:YGR116W:YLL003W:YNR035C:YNR053C:YER166W:YEL003W:YOL022C:YBR279W:YJL010C:YER174C:YLR381W:YGL123W:YHR143W:YDL087C:YOR204W:YDR206W:YJL136C:YKR019C:YMR153W:YER141W:YHR167W:YOR159C:YGL219C:YMR079W:YNL132W:YHR170W:YMR223W:YBL007C:YDR435C:YDR113C:YOL121C:YML031W:YCR030C:YMR219W:YPL085W:YKR076W:YGL016W:YJL177W:YIL148W:YCL005W:YOR262W:YJL034W:YJR059W:YLR370C:YCR068W:YPR018W:YPR140W…	SOH1:TPM1:MSH2:SPT6:SFI1:ARC35:NOG2:DNF1:GIM4:TSR4:PAF1:NOP9:GRX4:CTF3:RPS2:DSE2:LUC7:DED1:EBS1:RPS21B:IRS4:NUP53:COX15:THP2:SME1:MDM34:SEC14:KRE33:NMD3:UBP8:SLA1:PPM1:PDS1:RPS19A:NDC1:SYP1:ESC1:SEC16:ECM4:KAP122:RPL17B:RPL40A:LDB16:GPN2:KAR2:PTK2:ARC18:ATG15:RLF2:TAZ1:UTP9:RPS26B:ENT1:RPL40B:UBX2:TRS23:DOA4:SWF1:SAS4:CWH41:CDC3:POP6:RPS24A:PAN5:SAR1:CDC50:SNC2:FKH2:MRD1:APC5:RTC3:MSI1:RRP15:VPS1…
1-0-3	71704	organic substance metabolic process	395 out of 620 genes, 63.7%	3114 out of 5815 genes, 53.6%	5.17952e-05	YKL149C:YOL097C:YGL127C:YLR126C:YHR007C:YIR009W:YBR297W:YBL087C:YOL090W:YGR116W:YDR294C:YFL030W:YLR143W:YJL090C:YBL076C:YDL122W:YML028W:YOL022C:YBR279W:YJL010C:YLR381W:YGL123W:YNL292W:YMR270C:YNL122C:YDL087C:YOR204W:YDR206W:YJL136C:YOL045W:YBL024W:YDR074W:YKR019C:YPL207W:YJR078W:YER141W:YHR167W:YOR159C:YBR084C-A:YNR015W:YOR109W:YMR079W:YLR361C:YNL132W:YJR097W:YOR076C:YMR223W:YER019W:YLR136C:YDR43…	DBR1:WRS1:SOH1:YLR126C:ERG11:MSL1:MAL33:RPL23A:MSH2:SPT6:DPL1:AGX1:DPH6:DPB11:ILS1:UBP1:TSA1:TSR4:PAF1:NOP9:CTF3:RPS2:PUS4:RRN9:YNL122C:LUC7:DED1:EBS1:RPS21B:PSK2:NCL1:TPS2:IRS4:TYW1:BNA2:COX15:THP2:SME1::SMM1:INP53:SEC14:DCR2:KRE33:JJJ3:SKI7:UBP8:ISC1:TIS11:PPM1:FBP1:PDS1:RPS19A:SKI2:ESC1:MSL5:ECM4:RPL17B:RPL40A:RBK1:GPP1:BUD13:STB5:KEX2:VIP1:KAR2:PTK2:ATG15:RPS22B:TAZ1:BUD31:SAP185:UTP9:RPS26B:…
1-0-3	16070	RNA metabolic process	166 out of 620 genes, 26.8%	1076 out of 5815 genes, 18.5%	7.08944e-05	YKL149C:YOL097C:YGL127C:YLR363C:YIR009W:YBR297W:YKL074C:YGR116W:YAL051W:YBL076C:YLR424W:YOL022C:YBR279W:YGL213C:YJL010C:YER139C:YBR153W:YGL123W:YNL292W:YMR270C:YDL087C:YGL130W:YOR204W:YMR030W:YDR206W:YJL136C:YBL024W:YPL207W:YLR196W:YDL102W:YHR167W:YOR159C:YML062C:YNR015W:YNL132W:YDL007W:YOL144W:YOR076C:YMR223W:YLR141W:YLR136C:YLR398C:YDR478W:YML049C:YMR219W:YLR116W:YNL282W:YJL177W:YGL174W:YHR178W…	DBR1:WRS1:SOH1:NMD4:MSL1:MAL33:MUD2:SPT6:OAF1:ILS1:SPP382:TSR4:PAF1:SKI8:NOP9:RTR1:RIB7:RPS2:PUS4:RRN9:LUC7:CEG1:DED1:RSF1:EBS1:RPS21B:NCL1:TYW1:PWP1:POL3:THP2:SME1:MFT1:SMM1:KRE33:RPT2:NOP8:SKI7:UBP8:RRN5:TIS11:SKI2:SNM1:RSE1:ESC1:MSL5:POP3:RPL17B:BUD13:STB5:YTM1:IRC3:UTP15:SGF11:RPS28B:BUD31:SAP185:UTP9::ARC1:RPS11A:HTS1:EAF6:RPC34:EDC1:SAS4:FZF1:SGV1:POP6:RPS24A:SEN54::DOM34:POP1:MRM2:SAD1:MRD…
1-0-3	34660	ncRNA metabolic process	82 out of 620 genes, 13.2%	435 out of 5815 genes, 7.5%	0.000119073	YKL149C:YOL097C:YNL221C:YGL136C:YPR112C:YHR087W:YPR143W:YNL151C:YLR430W:YBL076C:YOL022C:YBR279W:YJL010C:YCL017C:YGL123W:YBR154C:YOR056C:YNL292W:YKR002W:YDL031W:YMR270C:YPR178W:YGL130W:YDL083C:YPL093W:YJL136C:YBL024W:YLL008W:YPL207W:YGL232W:YLR196W:YNR015W:YNL075W:YDL150W:YNL132W:YDL007W:YOL102C:YOL144W:YJR119C:YNL232W:YOR076C:YKR025W:YLR141W:YHR066W:YDR478W:YNR054C:YNL282W:YJL177W:YKR079C:YDR120C…	DBR1:WRS1:POP1:MRM2:MRD1:RTC3:RRP15:RPC31:SEN1:ILS1:TSR4:PAF1:NOP9:NFS1:RPS2:RPB5:NOB1:PUS4:PAP1:DBP10:RRN9:PRP4:CEG1:RPS16B:NOG1:RPS21B:NCL1:DRS1:TYW1:TAN1:PWP1:SMM1:IMP4:RPC53:KRE33:RPT2:TPT1:NOP8:JHD2:CSL4:SKI7:RPC37:RRN5:SSF1:SNM1:ESF2:POP3:RPL17B:TRZ1:TRM1:SUA5:YTM1:UTP15:RPS0A:RPS28B:DIM1:SAP185:UTP9::ARC1:RPS11A:TRM7:HTS1::GLN4:RPC34:SLX9:FYV7:TSR3:NSR1:TRM9:BFR2:PIH1:STP1:IPI3:POP6:RPS24A…
1-0-3	22613	ribonucleoprotein complex biogenesis	78 out of 620 genes, 12.6%	410 out of 5815 genes, 7.1%	0.000172944	YNL221C:YGL136C:YPR112C:YFR005C:YKL074C:YGL031C:YHR087W:YPR143W:YLR430W:YNR053C:YLR424W:YOL022C:YDR060W:YBR279W:YJL010C:YGL123W:YBR154C:YOR056C:YPR129W:YDL031W:YDL087C:YDL083C:YPL093W:YJL136C:YLL008W:YDR235W:YLR196W:YPR041W:YOR159C:YNL075W:YNL132W:YGR162W:YOL144W:YIR026C:YHR170W:YNL232W:YHR066W:YOL121C:YDR478W:YML049C:YPL239W:YNR054C:YOL077C:YDR198C:YJR050W:YKL143W:YNL282W:YJL177W:YIL148W:YOR272W…	POP1:MRM2:MRD1:SAD1:MUD2:RPL24A:RTC3:RRP15:SEN1:NOG2:SPP382:TSR4:MAK21:PAF1:NOP9:RPS2:RPB5:NOB1:SCD6:DBP10:LUC7:RPS16B:NOG1:RPS21B:DRS1:PRP42:PWP1:TIF5:SME1:IMP4:KRE33:TIF4631:NOP8:YVH1:NMD3:CSL4:SSF1:RPS19A:SNM1:RSE1:YAR1:ESF2:BRX1:RKM2:ISY1:LTV1:POP3:RPL17B:RPL40A:YTM1:UTP15:SPP381:RPS0A:CAM1:RPS28B:DIM1:UTP9:PRP5:RPS26B:RPS11A:RPL40B::SLX9:FYV7:TSR3:NSR1:BFR2:PIH1:TMA22:IPI3:POP6::RPS24A:ERB1:…
1-0-3	71826	ribonucleoprotein complex subunit organization	41 out of 620 genes, 6.6%	166 out of 5815 genes, 2.9%	0.000221981	YOL121C:YPR112C:YFR005C:YML049C:YNR054C:YOL077C:YJR050W:YKL074C:YIL148W:YGL031C:YLR424W:YBR152W:YDR060W:YGR214W:YLR264W:YPR129W:YBR237W:YDL031W:YER131W:YCL001W-A:YDR025W:YDL087C:YKR094C:YOR204W:YPL093W:YLR438C-A:YLL008W:YGR159C:YDR235W:YPR041W:YOR159C:YHR034C:YJR014W:YGR162W:YNL182C:YIR026C:YER007C-A:YNL244C:YML046W:YHR066W:YNL001W	RPS19A:MRD1:SAD1:RSE1:ESF2:BRX1:ISY1:MUD2:RPL40A:RPL24A:SPP382:SPP381:MAK21:RPS0A:RPS28B:SCD6:PRP5:DBP10:RPS26B::RPS11A:LUC7:RPL40B:DED1:NOG1::DRS1:NSR1:PRP42:TIF5:SME1:PIH1:TMA22:TIF4631:IPI3:YVH1::SUI1:PRP39:SSF1:DOM34
1-0-3	90304	nucleic acid metabolic process	193 out of 620 genes, 31.1%	1338 out of 5815 genes, 23.0%	0.000756429	YKL149C:YOL097C:YGL127C:YLR363C:YIR009W:YBR297W:YOL090W:YKL074C:YGR116W:YAL051W:YOR144C:YJL090C:YBL076C:YLR424W:YML028W:YOL022C:YBR279W:YGL213C:YJL010C:YER139C:YBR153W:YLR381W:YGL123W:YNL292W:YMR270C:YDL087C:YGL130W:YKL213C:YOR204W:YMR030W:YDR206W:YJL136C:YBL024W:YOL095C:YPL207W:YLR196W:YDL102W:YBL032W:YHR167W:YOR159C:YML062C:YOR258W:YNR015W:YNL132W:YDL007W:YOL144W:YOR076C:YMR223W:YLR141W:YLR136C…	DBR1:WRS1:SOH1:NMD4:MSL1:MAL33:MSH2:MUD2:SPT6:OAF1:ELG1:DPB11:ILS1:SPP382:TSA1:TSR4:PAF1:SKI8:NOP9:RTR1:RIB7:CTF3:RPS2:PUS4:RRN9:LUC7:CEG1:DOA1:DED1:RSF1:EBS1:RPS21B:NCL1:HMI1:TYW1:PWP1:POL3:HEK2:THP2:SME1:MFT1:HNT3:SMM1:KRE33:RPT2:NOP8:SKI7:UBP8:RRN5:TIS11:PDS1:SKI2:RRM3:SNM1:RSE1:STM1:ESC1:MSL5:POP3:RPL17B:BUD13:STB5:YTM1:IRC3:UTP15:SGF11:RPS28B:BUD31:RNR2:SAP185:UTP9::ARC1:RPS11A:HTS1:EAF6:RPC…
1-0-3	22618	ribonucleoprotein complex assembly	38 out of 620 genes, 6.1%	155 out of 5815 genes, 2.7%	0.000792412	YOL121C:YPR112C:YFR005C:YML049C:YNR054C:YOL077C:YJR050W:YKL074C:YIL148W:YGL031C:YLR424W:YBR152W:YDR060W:YGR214W:YLR264W:YPR129W:YBR237W:YDL031W:YER131W:YDL087C:YDR025W:YKR094C:YPL093W:YLR438C-A:YLL008W:YGR159C:YDR235W:YPR041W:YOR159C:YHR034C:YGR162W:YJR014W:YNL182C:YIR026C:YER007C-A:YNL244C:YML046W:YHR066W	RPS19A:MRD1:SAD1:RSE1:ESF2:BRX1:ISY1:MUD2:RPL40A:RPL24A:SPP382:SPP381:MAK21:RPS0A:RPS28B:SCD6:PRP5:DBP10:RPS26B:LUC7:RPS11A:RPL40B:NOG1::DRS1:NSR1:PRP42:TIF5:SME1:PIH1:TIF4631:TMA22:IPI3:YVH1::SUI1:PRP39:SSF1
1-0-3	8152	metabolic process	413 out of 620 genes, 66.6%	3351 out of 5815 genes, 57.6%	0.00101675	YKL149C:YOL097C:YGL127C:YLR126C:YHR007C:YIR009W:YBR297W:YBL087C:YOL090W:YGR116W:YDR294C:YFL030W:YLR143W:YJL090C:YBL076C:YDL122W:YML028W:YOL022C:YBR279W:YJL010C:YER174C:YLR381W:YGL123W:YNL292W:YMR270C:YNL122C:YDL087C:YOR204W:YDR206W:YJL136C:YOL045W:YBL024W:YDR074W:YKR019C:YPL207W:YJR078W:YER141W:YHR167W:YOR159C:YBR084C-A:YNR015W:YOR109W:YMR079W:YLR361C:YNL132W:YJR097W:YOR076C:YMR223W:YER019W:YLR13…	DBR1:WRS1:SOH1:YLR126C:ERG11:MSL1:MAL33:RPL23A:MSH2:SPT6:DPL1:AGX1:DPH6:DPB11:ILS1:UBP1:TSA1:TSR4:PAF1:NOP9:GRX4:CTF3:RPS2:PUS4:RRN9:YNL122C:LUC7:DED1:EBS1:RPS21B:PSK2:NCL1:TPS2:IRS4:TYW1:BNA2:COX15:THP2:SME1::SMM1:INP53:SEC14:DCR2:KRE33:JJJ3:SKI7:UBP8:ISC1:TIS11:PPM1:FBP1:PDS1:RPS19A:SKI2:ESC1:SEC16:MSL5:ECM4:RPL17B:RPL40A:RBK1:GPP1:BUD13:STB5:KEX2:VIP1:KAR2:PTK2:ATG15:RPS22B:TAZ1:BUD31:SAP185:U…
1-0-3	50789	regulation of biological process	225 out of 620 genes, 36.3%	1630 out of 5815 genes, 28.0%	0.0019225	YDL035C:YGL127C:YLR363C:YBL079W:YDR466W:YBR297W:YOL090W:YKL101W:YGR116W:YPR095C:YAL051W:YOR144C:YDR294C:YNL264C:YBL106C:YNR035C:YNL127W:YJL090C:YBL076C:YIL047C:YML028W:YBR279W:YGL213C:YCR027C:YDL135C:YER139C:YER174C:YLR381W:YGL123W:YLR335W:YPR129W:YMR270C:YGL130W:YNL145W:YOR204W:YMR030W:YDR206W:YJL085W:YOL045W:YLR421C:YJR040W:YKR055W:YPL242C:YOR070C:YKR019C:YMR153W:YHL031C:YLR347C:YBL032W:YHR167W…	GPR1:SOH1:NMD4:NUP170:PKH3:MAL33:MSH2:HSL1:SPT6:SYT1:OAF1:ELG1:DPL1:PDR17:SRO77:ARC35:FAR11:DPB11:ILS1:SYG1:TSA1:PAF1:SKI8:RHB1:RDI1:RTR1:GRX4:CTF3:RPS2:NUP2:SCD6:RRN9:CEG1:MFA2:DED1:RSF1:EBS1:EXO70:PSK2:RPN13:GEF1:RHO4:IQG1:GYP1:IRS4:NUP53:GOS1:KAP95:HEK2:THP2:VAC14:MFT1:CDC20:CLB2:SEC14:DCR2:NEM1:VPS74:RPT2:SLH1:SKI7:UBP8:SPC34:RRN5:TIS11:PPM1:DIG1:PDS1:SKI2:RRM3:STM1:ARC40:GCD6:ESC1:CDH1:POP3:…
1-0-3	42254	ribosome biogenesis	64 out of 620 genes, 10.3%	335 out of 5815 genes, 5.8%	0.00232337	YNL221C:YGL136C:YPR112C:YGL031C:YHR087W:YPR143W:YLR430W:YNR053C:YOL022C:YDR060W:YBR279W:YJL010C:YGL123W:YBR154C:YOR056C:YDL031W:YDL083C:YPL093W:YJL136C:YLL008W:YLR196W:YPR041W:YNL075W:YNL132W:YGR162W:YOL144W:YIR026C:YHR170W:YNL232W:YHR066W:YOL121C:YDR478W:YPL239W:YNR054C:YDR198C:YKL143W:YOL077C:YNL282W:YIL148W:YJL177W:YMR093W:YOR272W:YGR214W:YPL048W:YLR264W:YPL266W:YHR196W:YER131W:YDR025W:YKR094C…	POP1:MRM2:MRD1:RPL24A:RTC3:RRP15:SEN1:NOG2:TSR4:MAK21:PAF1:NOP9:RPS2:RPB5:NOB1:DBP10:RPS16B:NOG1:RPS21B:DRS1:PWP1:TIF5:IMP4:KRE33:TIF4631:NOP8:YVH1:NMD3:CSL4:SSF1:RPS19A:SNM1:YAR1:ESF2:RKM2:LTV1:BRX1:POP3:RPL40A:RPL17B:UTP15:YTM1:RPS0A:CAM1:RPS28B:DIM1:UTP9:RPS26B:RPS11A:RPL40B::SLX9:FYV7:TSR3:NSR1:BFR2:PIH1:IPI3:POP6:RPS24A::ERB1:FAF1:KRR1
1-0-3	44085	cellular component biogenesis	149 out of 620 genes, 24.0%	991 out of 5815 genes, 17.0%	0.00240641	YBL079W:YNL079C:YKL074C:YGR116W:YLL003W:YGL018C:YGL031C:YNR053C:YLR424W:YEL003W:YOL022C:YDR060W:YBR279W:YGL213C:YJL010C:YML102W:YDR273W:YGL123W:YPR129W:YDL087C:YMR031C:YJL085W:YJL136C:YLR196W:YER141W:YLR347C:YOR159C:YNL132W:YDL007W:YOL144W:YHR170W:YBL007C:YDR435C:YOL121C:YML031W:YCR030C:YDR478W:YML049C:YPL085W:YOL077C:YDR198C:YKL143W:YNL282W:YJL177W:YIL148W:YGR223C:YOR272W:YJL034W:YMR093W:YPR018W…	NUP170:TPM1:MUD2:SPT6:SFI1:JAC1:RPL24A:NOG2:SPP382:GIM4:TSR4:MAK21:PAF1:SKI8:NOP9:CAC2:DON1:RPS2:SCD6:LUC7:EIS1:EXO70:RPS21B:PWP1:COX15:KAP95:SME1:KRE33:RPT2:NOP8:NMD3:SLA1:PPM1:RPS19A:NDC1:SYP1:SNM1:RSE1:SEC16:BRX1:RKM2:LTV1:POP3:RPL17B:RPL40A:HSV2:YTM1:KAR2:UTP15:RLF2:TAZ1:RPS28B:UTP9:RPS26B:ENT1:RPS11A:RPL40B:SWF1:TRS85:SWM1:PCM1:GIM3:CWH41:CDC3:TMA22:POP6:RPS24A:PAN5:POP1:MRM2:SAD1:MRD1:MED6:…
1-0-3	65007	biological regulation	261 out of 620 genes, 42.1%	1957 out of 5815 genes, 33.7%	0.00307112	YDL035C:YGL127C:YLR126C:YBR297W:YOL090W:YGR116W:YPR095C:YDR294C:YNR035C:YJL090C:YBL076C:YIL047C:YML028W:YER166W:YBR279W:YCR027C:YER174C:YLR381W:YGL123W:YMR270C:YOR204W:YDR206W:YOL045W:YKR055W:YKR019C:YMR153W:YHR167W:YGL219C:YMR079W:YLR361C:YOR076C:YMR223W:YKR037C:YLR136C:YDR435C:YDR113C:YLR398C:YCR030C:YMR219W:YGL016W:YHR178W:YJR059W:YPL070W:YLR370C:YGR211W:YNL297C:YHR196W:YDR246W:YGL222C:YDR069C…	GPR1:SOH1:YLR126C:MAL33:MSH2:SPT6:SYT1:DPL1:ARC35:DPB11:ILS1:SYG1:TSA1:DNF1:PAF1:RHB1:GRX4:CTF3:RPS2:RRN9:DED1:EBS1:PSK2:RHO4:IRS4:NUP53:THP2:MDM34:SEC14:DCR2:SKI7:UBP8:SPC34:TIS11:PPM1:PDS1:SKI2:SYP1:ESC1:KAP122:STB5:PTK2:MUK1:ARC18:ZPR1:MON2:UTP9:TRS23:EDC1:DOA4:FUS3:SWF1:SAS4:SLN1:FZF1:YCK3:FAR10:POP6:NFI1:PAN5:PMA2:EPS1:SAR1:CDC50:FKH2:PIP2:SNF11:PHO92:YHR182W:ARG82:RPC31:VPS13:SUP35:CDC6:NGR…
1-0-3	6725	cellular aromatic compound metabolic process	224 out of 620 genes, 36.1%	1632 out of 5815 genes, 28.1%	0.00330943	YKL149C:YOL097C:YGL127C:YLR363C:YIR009W:YBR297W:YOL090W:YKL074C:YGR116W:YAL051W:YOR144C:YJL090C:YBL076C:YLR424W:YML028W:YOL022C:YBR279W:YGL213C:YJL010C:YER139C:YBR153W:YLR381W:YGL123W:YNL292W:YMR270C:YMR145C:YDL087C:YGL130W:YKL213C:YPR060C:YOR204W:YMR030W:YDR206W:YJL136C:YBL024W:YOL095C:YPL207W:YJR078W:YDR428C:YLR196W:YDL102W:YER141W:YBL032W:YHR167W:YOR159C:YML062C:YOR258W:YNR015W:YNL132W:YDL007W…	DBR1:WRS1:SOH1:NMD4:MSL1:MAL33:MSH2:MUD2:SPT6:OAF1:ELG1:DPB11:ILS1:SPP382:TSA1:TSR4:PAF1:SKI8:NOP9:RTR1:RIB7:CTF3:RPS2:PUS4:RRN9:NDE1:LUC7:CEG1:DOA1:ARO7:DED1:RSF1:EBS1:RPS21B:NCL1:HMI1:TYW1:BNA2:BNA7:PWP1:POL3:COX15:HEK2:THP2:SME1:MFT1:HNT3:SMM1:KRE33:RPT2:URA7:NOP8:SKI7:UBP8:RRN5:TIS11:PDS1:SKI2:RRM3:SNM1:RSE1:STM1:TRP1:ESC1:MSL5:POP3:RPL17B:TAL1:BUD13:STB5:GND1:YTM1:IRC3:UTP15:SGF11:TAZ1:RPS28…
1-0-3	46483	heterocycle metabolic process	225 out of 620 genes, 36.3%	1642 out of 5815 genes, 28.2%	0.00352719	YKL149C:YOL097C:YGL127C:YLR363C:YIR009W:YBR297W:YOL090W:YKL074C:YGR116W:YAL051W:YOR144C:YJL090C:YBL076C:YLR424W:YML028W:YOL022C:YBR279W:YGL213C:YJL010C:YER139C:YBR153W:YLR381W:YGL123W:YNL292W:YMR270C:YMR145C:YDL087C:YGL130W:YKL213C:YOR204W:YMR030W:YDR206W:YJL136C:YBL024W:YOL095C:YPL207W:YJR078W:YDR428C:YLR196W:YDL102W:YER141W:YBL032W:YHR167W:YOR159C:YML062C:YOR258W:YNR015W:YNL132W:YDL007W:YBL039C…	DBR1:WRS1:SOH1:NMD4:MSL1:MAL33:MSH2:MUD2:SPT6:OAF1:ELG1:DPB11:ILS1:SPP382:TSA1:TSR4:PAF1:SKI8:NOP9:RTR1:RIB7:CTF3:RPS2:PUS4:RRN9:NDE1:LUC7:CEG1:DOA1:DED1:RSF1:EBS1:RPS21B:NCL1:HMI1:TYW1:BNA2:BNA7:PWP1:POL3:COX15:HEK2:THP2:SME1:MFT1:HNT3:SMM1:KRE33:RPT2:URA7:NOP8:SKI7:UBP8:RRN5:TIS11:PDS1:SKI2:RRM3:SNM1:RSE1:STM1:TRP1:ESC1:MSL5:POP3:RPL17B:TAL1:BUD13:STB5:GND1:YTM1:IRC3:UTP15:SGF11:TAZ1:RPS28B:BUD…
1-0-3	1901360	organic cyclic compound metabolic process	231 out of 620 genes, 37.3%	1697 out of 5815 genes, 29.2%	0.00399237	YKL149C:YOL097C:YGL127C:YLR363C:YHR007C:YIR009W:YBR297W:YOL090W:YKL074C:YGR116W:YAL051W:YOR144C:YNL264C:YJL090C:YBL076C:YLR424W:YML028W:YOL022C:YBR279W:YGL213C:YJL010C:YER139C:YBR153W:YLR381W:YGL123W:YNL292W:YMR270C:YMR145C:YDL087C:YGL130W:YKL213C:YPR060C:YOR204W:YMR030W:YDR206W:YJL136C:YBL024W:YOL095C:YPL207W:YJR078W:YDR428C:YLR196W:YDL102W:YER141W:YBL032W:YHR167W:YOR159C:YML062C:YOR258W:YNR015W…	DBR1:WRS1:SOH1:NMD4:ERG11:MSL1:MAL33:MSH2:MUD2:SPT6:OAF1:ELG1:PDR17:DPB11:ILS1:SPP382:TSA1:TSR4:PAF1:SKI8:NOP9:RTR1:RIB7:CTF3:RPS2:PUS4:RRN9:NDE1:LUC7:CEG1:DOA1:ARO7:DED1:RSF1:EBS1:RPS21B:NCL1:HMI1:TYW1:BNA2:BNA7:PWP1:POL3:COX15:HEK2:THP2:SME1:MFT1:HNT3:SMM1:KRE33:RPT2:URA7:NOP8:SKI7:UBP8:RRN5:TIS11:PDS1:SKI2:RRM3:SNM1:RSE1:STM1:TRP1:ESC1:MSL5:POP3:RPL17B:TAL1:BUD13:STB5:GND1:YTM1:IRC3:UTP15:SGF1…
1-0-3	16043	cellular component organization	239 out of 620 genes, 38.5%	1769 out of 5815 genes, 30.4%	0.00432716	YKL033W:YGL127C:YBL079W:YNL079C:YOL090W:YKL074C:YDR171W:YGR116W:YLL003W:YGL018C:YOR144C:YGL031C:YKR004C:YNL264C:YNR035C:YLR424W:YHR036W:YER166W:YEL003W:YDR060W:YBR279W:YGL213C:YDL135C:YML102W:YER174C:YDR273W:YLR381W:YHL021C:YLR335W:YPR129W:YGR143W:YHR143W:YDL087C:YGL153W:YMR031C:YOR204W:YDR206W:YJL085W:YPL242C:YBR168W:YKR019C:YOL095C:YMR153W:YHL031C:YER141W:YLR347C:YBL032W:YHR167W:YOR159C:YGL219C…	TTI1:SOH1:NUP170:TPM1:MSH2:MUD2:HSP42:SPT6:SFI1:JAC1:ELG1:RPL24A:ECM9:PDR17:ARC35:SPP382:BRL1:DNF1:GIM4:MAK21:PAF1:SKI8:RDI1:CAC2:GRX4:DON1:CTF3:AIM17:NUP2:SCD6:SKN1:DSE2:LUC7:PEX14:EIS1:DED1:EBS1:EXO70:IQG1:PEX32:IRS4:HMI1:NUP53:GOS1:COX15:KAP95:HEK2:THP2:SME1:MDM34:SEC14:NEM1:DCV1:VPS74:RPT2:UBP8:PAU7:RRN5:DNF2:SLA1:PPM1:PDS1:TIM50:RPS19A:RRM3:NDC1:SYP1:RSE1:STM1:RIM2:ARC40:ESC1:SEC16:BRX1:ECM4…
1-0-3	6139	nucleobase-containing compound metabolic process	214 out of 620 genes, 34.5%	1554 out of 5815 genes, 26.7%	0.00519364	YKL149C:YOL097C:YGL127C:YLR363C:YIR009W:YBR297W:YOL090W:YKL074C:YGR116W:YAL051W:YOR144C:YJL090C:YBL076C:YLR424W:YML028W:YOL022C:YBR279W:YGL213C:YJL010C:YER139C:YBR153W:YLR381W:YGL123W:YNL292W:YMR270C:YMR145C:YDL087C:YGL130W:YKL213C:YOR204W:YMR030W:YDR206W:YJL136C:YBL024W:YOL095C:YPL207W:YJR078W:YDR428C:YLR196W:YDL102W:YBL032W:YHR167W:YOR159C:YML062C:YOR258W:YNR015W:YNL132W:YDL007W:YBL039C:YOL144W…	DBR1:WRS1:SOH1:NMD4:MSL1:MAL33:MSH2:MUD2:SPT6:OAF1:ELG1:DPB11:ILS1:SPP382:TSA1:TSR4:PAF1:SKI8:NOP9:RTR1:RIB7:CTF3:RPS2:PUS4:RRN9:NDE1:LUC7:CEG1:DOA1:DED1:RSF1:EBS1:RPS21B:NCL1:HMI1:TYW1:BNA2:BNA7:PWP1:POL3:HEK2:THP2:SME1:MFT1:HNT3:SMM1:KRE33:RPT2:URA7:NOP8:SKI7:UBP8:RRN5:TIS11:PDS1:SKI2:RRM3:SNM1:RSE1:STM1:ESC1:MSL5:POP3:RPL17B:TAL1:BUD13:STB5:GND1:YTM1:IRC3:UTP15:SGF11:TAZ1:RPS28B:BUD31:RNR2:SAP…
1-0-3	34470	ncRNA processing	64 out of 620 genes, 10.3%	344 out of 5815 genes, 5.9%	0.00597748	YNL221C:YGL136C:YPR112C:YHR087W:YPR143W:YLR430W:YOL022C:YBR279W:YJL010C:YCL017C:YGL123W:YOR056C:YNL292W:YKR002W:YDL031W:YPR178W:YGL130W:YDL083C:YPL093W:YJL136C:YBL024W:YLL008W:YPL207W:YGL232W:YLR196W:YNR015W:YNL075W:YNL132W:YOL102C:YOL144W:YNL232W:YHR066W:YDR478W:YNR054C:YNL282W:YJL177W:YKR079C:YDR120C:YGL169W:YMR093W:YOR272W:YGR214W:YLR264W:YPL266W:YJL098W:YHR196W:YDR025W:YBR061C:YLR438C-A:YGR08…	POP1:MRM2:MRD1:RTC3:RRP15:SEN1:TSR4:PAF1:NOP9:NFS1:RPS2:NOB1:PUS4:PAP1:DBP10:PRP4:CEG1:RPS16B:NOG1:RPS21B:NCL1:DRS1:TYW1:TAN1:PWP1:SMM1:IMP4:KRE33:TPT1:NOP8:CSL4:SSF1:SNM1:ESF2:POP3:RPL17B:TRZ1:TRM1:SUA5:UTP15:YTM1:RPS0A:RPS28B:DIM1:SAP185:UTP9:RPS11A:TRM7::SLX9:FYV7:TSR3:NSR1:TRM9:BFR2:PIH1:STP1:IPI3:POP6:RPS24A:ERB1:FAF1:SEN54:KRR1
1-0-3	16071	mRNA metabolic process	53 out of 620 genes, 8.5%	270 out of 5815 genes, 4.6%	0.00868157	YKL149C:YNL221C:YLR398C:YLR363C:YFR005C:YDR478W:YML049C:YLR442C:YIR009W:YLR116W:YJR050W:YKL074C:YNL282W:YGR116W:YPR107C:YGL174W:YOR198C:YLR430W:YDL098C:YLR424W:YIL061C:YDR172W:YBR152W:YBR279W:YGL213C:YBR119W:YCR063W:YNL292W:YKR002W:YBR237W:YPR178W:YCL001W-A:YDL087C:YGL130W:YPL213W:YOR204W:YDR206W:YLR438C-A:YGL222C:YDR235W:YOR159C:YML062C:YHR034C:YLR115W:YBR236C:YGR030C:YCR093W:YNL232W:YOR076C:YML…	DBR1:POP1:SKI2:NMD4:SAD1:SNM1:RSE1:SIR3:MSL1:MSL5:ISY1:MUD2:POP3:SPT6:YTH1:BUD13:BFR1:SEN1:SNU23:SPP382:SNP1:SUP35:SPP381:PAF1:SKI8:MUD1:BUD31:PUS4:PAP1:PRP5:PRP4::LUC7:CEG1:LEA1:DED1:EBS1::EDC1:PRP42:SME1:MFT1:PIH1:CFT2:ABD1:POP6:CDC39:CSL4:SKI7:PRP39::TIS11:DOM34
1-0-3	50794	regulation of cellular process	209 out of 620 genes, 33.7%	1522 out of 5815 genes, 26.2%	0.00913137	YDL035C:YGL127C:YBL079W:YDR466W:YBR297W:YOL090W:YKL101W:YGR116W:YPR095C:YAL051W:YOR144C:YDR294C:YNL264C:YBL106C:YNR035C:YNL127W:YJL090C:YBL076C:YIL047C:YML028W:YBR279W:YCR027C:YDL135C:YER139C:YER174C:YLR381W:YGL123W:YLR335W:YPR129W:YMR270C:YGL130W:YNL145W:YMR030W:YDR206W:YJL085W:YOL045W:YLR421C:YKR055W:YPL242C:YOR070C:YKR019C:YMR153W:YHL031C:YLR347C:YBL032W:YHR167W:YLR386W:YML062C:YGL116W:YPR119W…	GPR1:SOH1:NUP170:PKH3:MAL33:MSH2:HSL1:SPT6:SYT1:OAF1:ELG1:DPL1:PDR17:SRO77:ARC35:FAR11:DPB11:ILS1:SYG1:TSA1:PAF1:RHB1:RDI1:RTR1:GRX4:CTF3:RPS2:NUP2:SCD6:RRN9:CEG1:MFA2:RSF1:EBS1:EXO70:PSK2:RPN13:RHO4:IQG1:GYP1:IRS4:NUP53:GOS1:KAP95:HEK2:THP2:VAC14:MFT1:CDC20:CLB2:SEC14:DCR2:NEM1:VPS74:RPT2:SLH1:SKI7:UBP8:SPC34:RRN5:TIS11:PPM1:DIG1:PDS1:SKI2:RRM3:STM1:ARC40:GCD6:ESC1:CDH1:FKS1:FAR7:STB5:UTP15:PTK2…
1-0-3	2181	cytoplasmic translation	35 out of 620 genes, 5.6%	153 out of 5815 genes, 2.6%	0.0122907	YOL121C:YDR152W:YGL147C:YMR146C:YBL087C:YMR194W:YDL082W:YKL056C:YJL177W:YCL037C:YIL148W:YGL031C:YDR172W:YLR367W:YGR214W:YLR264W:YOR369C:YER131W:YDR025W:YDL083C:YBR061C:YKR094C:YJL136C:YHR203C:YDL184C:YPR041W:YBR084C-A:YOR182C:YJR014W:YER007C-A:YER074W:YGR271W:YOR361C:YPL079W:YNL244C	RPS19A:GIR2:RPL9A:TIF34:RPL23A:RPL36A:RPL13A:TMA19:RPL17B:SRO9:RPL40A:RPL24A:SUP35:RPS22B:RPS0A:RPS28B:RPS12:RPS26B:RPS11A:RPS16B:TRM7:RPL40B:RPS21B:RPS4B:RPL41A:TIF5::RPS30B:TMA22::RPS24A:SLH1:PRT1:RPL21B:SUI1
1-0-3	6403	RNA localization	35 out of 620 genes, 5.6%	156 out of 5815 genes, 2.7%	0.019394	YOL121C:YBL079W:YML031W:YNL079C:YPL239W:YKL143W:YGR116W:YIL148W:YGL174W:YER105C:YOR198C:YNR053C:YHR036W:YJL010C:YDR002W:YGR214W:YLR264W:YGL123W:YLR335W:YDL116W:YER131W:YKR094C:YDR206W:YPL093W:YJL080C:YGR081C:YMR153W:YNL253W:YLR347C:YBL032W:YML062C:YHR167W:YCR073W-A:YHR170W:YNL232W	RPS19A:NUP170:NDC1:TPM1:YAR1:LTV1:SPT6:RPL40A:BUD13:NUP157:BFR1:NOG2:BRL1:NOP9:YRB1:RPS0A:RPS28B:RPS2:NUP2:NUP84:RPS26B:RPL40B:EBS1:NOG1:SCP160:SLX9:NUP53:TEX1:KAP95:HEK2:MFT1:THP2::NMD3:CSL4
1-0-3	16072	rRNA metabolic process	52 out of 620 genes, 8.4%	272 out of 5815 genes, 4.7%	0.0235022	YNL221C:YGL136C:YPR112C:YDR478W:YNR054C:YNL282W:YJL177W:YHR087W:YPR143W:YLR430W:YOR272W:YMR093W:YOL022C:YBR279W:YJL010C:YGR214W:YLR264W:YGL123W:YPL266W:YOR056C:YHR196W:YDL031W:YMR270C:YCL001W-A:YDR025W:YDL083C:YPL093W:YJL136C:YLR438C-A:YLL008W:YGR081C:YGR159C:YOR006C:YLR068W:YDR299W:YLR196W:YHR034C:YNL075W:YNL132W:YDL007W:YNL182C:YGR030C:YOL144W:YER074W:YNL232W:YIL019W:YMR049C:YOR076C:YLR141W:YHR…	POP1:MRM2:MRD1:SNM1:ESF2:POP3:RPL17B:RTC3:RRP15:SEN1:YTM1:UTP15:TSR4:PAF1:NOP9:RPS0A:RPS28B:RPS2:DIM1:NOB1:UTP9:DBP10:RRN9::RPS11A:RPS16B:NOG1:RPS21B::DRS1:SLX9:NSR1:TSR3:FYV7:BFR2:PWP1:PIH1:IMP4:KRE33:RPT2:IPI3:POP6:NOP8:RPS24A:CSL4:FAF1:ERB1:SKI7:RRN5:SSF1:DOM34:KRR1
1-0-3	6405	RNA export from nucleus	28 out of 620 genes, 4.5%	115 out of 5815 genes, 2.0%	0.0298701	YKR094C:YOL121C:YDR206W:YBL079W:YPL093W:YPL239W:YKL143W:YGR081C:YGR116W:YIL148W:YNL253W:YGL174W:YER105C:YHR167W:YML062C:YNR053C:YHR036W:YCR073W-A:YJL010C:YDR002W:YGR214W:YLR264W:YHR170W:YNL232W:YGL123W:YLR335W:YDL116W:YER131W	RPL40B:RPS19A:EBS1:NUP170:NOG1:YAR1:LTV1:SLX9:SPT6:RPL40A:TEX1:BUD13:NUP157:THP2:MFT1:NOG2:BRL1::NOP9:YRB1:RPS0A:RPS28B:NMD3:CSL4:RPS2:NUP2:NUP84:RPS26B
1-0-3	6364	rRNA processing	46 out of 620 genes, 7.4%	233 out of 5815 genes, 4.0%	0.0318996	YNL221C:YGL136C:YPR112C:YDR478W:YNR054C:YNL282W:YJL177W:YHR087W:YPR143W:YLR430W:YOR272W:YMR093W:YOL022C:YBR279W:YJL010C:YGR214W:YLR264W:YGL123W:YPL266W:YOR056C:YHR196W:YDL031W:YDR025W:YDL083C:YPL093W:YJL136C:YLR438C-A:YLL008W:YGR081C:YGR159C:YOR006C:YLR068W:YDR299W:YLR196W:YHR034C:YNL075W:YNL132W:YNL182C:YGR030C:YOL144W:YER074W:YNL232W:YMR049C:YIL019W:YHR066W:YCL059C	POP1:MRM2:MRD1:SNM1:ESF2:POP3:RPL17B:RTC3:RRP15:SEN1:YTM1:UTP15:TSR4:PAF1:NOP9:RPS0A:RPS28B:RPS2:DIM1:NOB1:UTP9:DBP10:RPS11A:RPS16B:NOG1:RPS21B::DRS1:SLX9:NSR1:TSR3:FYV7:BFR2:PWP1:PIH1:IMP4:KRE33:IPI3:POP6:NOP8:RPS24A:CSL4:ERB1:FAF1:SSF1:KRR1
1-0-3	6913	nucleocytoplasmic transport	31 out of 620 genes, 5.0%	134 out of 5815 genes, 2.3%	0.0322857	YKR094C:YOL121C:YDR206W:YBL079W:YML031W:YPL093W:YPL239W:YKL143W:YGR081C:YJR072C:YGR116W:YIL148W:YNL253W:YGL174W:YER105C:YOR262W:YHR167W:YML062C:YNR053C:YHR036W:YCR073W-A:YJL010C:YDR002W:YGR214W:YLR264W:YHR170W:YNL232W:YGL123W:YLR335W:YDL116W:YER131W	RPL40B:RPS19A:EBS1:NUP170:NDC1:NOG1:YAR1:LTV1:SLX9:NPA3:SPT6:RPL40A:TEX1:BUD13:NUP157:GPN2:THP2:MFT1:NOG2:BRL1::NOP9:YRB1:RPS0A:RPS28B:NMD3:CSL4:RPS2:NUP2:NUP84:RPS26B
1-0-3	51169	nuclear transport	31 out of 620 genes, 5.0%	134 out of 5815 genes, 2.3%	0.0322857	YKR094C:YOL121C:YDR206W:YBL079W:YML031W:YPL093W:YPL239W:YKL143W:YGR081C:YJR072C:YGR116W:YIL148W:YNL253W:YGL174W:YER105C:YOR262W:YHR167W:YML062C:YNR053C:YHR036W:YCR073W-A:YJL010C:YDR002W:YGR214W:YLR264W:YHR170W:YNL232W:YGL123W:YLR335W:YDL116W:YER131W	RPL40B:RPS19A:EBS1:NUP170:NDC1:NOG1:YAR1:LTV1:SLX9:NPA3:SPT6:RPL40A:TEX1:BUD13:NUP157:GPN2:THP2:MFT1:NOG2:BRL1::NOP9:YRB1:RPS0A:RPS28B:NMD3:CSL4:RPS2:NUP2:NUP84:RPS26B
1-0-3	50658	RNA transport	32 out of 620 genes, 5.2%	142 out of 5815 genes, 2.4%	0.0418504	YOL121C:YBL079W:YML031W:YPL239W:YKL143W:YGR116W:YIL148W:YGL174W:YER105C:YNR053C:YHR036W:YJL010C:YDR002W:YGR214W:YLR264W:YGL123W:YLR335W:YDL116W:YER131W:YKR094C:YDR206W:YPL093W:YGR081C:YMR153W:YNL253W:YLR347C:YML062C:YHR167W:YBL032W:YCR073W-A:YHR170W:YNL232W	RPS19A:NUP170:NDC1:YAR1:LTV1:SPT6:RPL40A:BUD13:NUP157:NOG2:BRL1:NOP9:YRB1:RPS0A:RPS28B:RPS2:NUP2:NUP84:RPS26B:RPL40B:EBS1:NOG1:SLX9:NUP53:TEX1:KAP95:MFT1:THP2:HEK2::NMD3:CSL4
1-0-3	51236	establishment of RNA localization	32 out of 620 genes, 5.2%	142 out of 5815 genes, 2.4%	0.0418504	YOL121C:YBL079W:YML031W:YPL239W:YKL143W:YGR116W:YIL148W:YGL174W:YER105C:YNR053C:YHR036W:YJL010C:YDR002W:YGR214W:YLR264W:YGL123W:YLR335W:YDL116W:YER131W:YKR094C:YDR206W:YPL093W:YGR081C:YMR153W:YNL253W:YLR347C:YML062C:YHR167W:YBL032W:YCR073W-A:YHR170W:YNL232W	RPS19A:NUP170:NDC1:YAR1:LTV1:SPT6:RPL40A:BUD13:NUP157:NOG2:BRL1:NOP9:YRB1:RPS0A:RPS28B:RPS2:NUP2:NUP84:RPS26B:RPL40B:EBS1:NOG1:SLX9:NUP53:TEX1:KAP95:MFT1:THP2:HEK2::NMD3:CSL4
1-0-3	51168	nuclear export	28 out of 620 genes, 4.5%	117 out of 5815 genes, 2.0%	0.0420749	YKR094C:YOL121C:YDR206W:YBL079W:YPL093W:YPL239W:YKL143W:YGR081C:YGR116W:YIL148W:YNL253W:YGL174W:YER105C:YHR167W:YML062C:YNR053C:YHR036W:YCR073W-A:YJL010C:YDR002W:YGR214W:YLR264W:YHR170W:YNL232W:YGL123W:YLR335W:YDL116W:YER131W	RPL40B:RPS19A:EBS1:NUP170:NOG1:YAR1:LTV1:SLX9:SPT6:RPL40A:TEX1:BUD13:NUP157:THP2:MFT1:NOG2:BRL1::NOP9:YRB1:RPS0A:RPS28B:NMD3:CSL4:RPS2:NUP2:NUP84:RPS26B
1-0-3	50657	nucleic acid transport	32 out of 620 genes, 5.2%	144 out of 5815 genes, 2.5%	0.0563273	YOL121C:YBL079W:YML031W:YPL239W:YKL143W:YGR116W:YIL148W:YGL174W:YER105C:YNR053C:YHR036W:YJL010C:YDR002W:YGR214W:YLR264W:YGL123W:YLR335W:YDL116W:YER131W:YKR094C:YDR206W:YPL093W:YGR081C:YMR153W:YNL253W:YLR347C:YML062C:YHR167W:YBL032W:YCR073W-A:YHR170W:YNL232W	RPS19A:NUP170:NDC1:YAR1:LTV1:SPT6:RPL40A:BUD13:NUP157:NOG2:BRL1:NOP9:YRB1:RPS0A:RPS28B:RPS2:NUP2:NUP84:RPS26B:RPL40B:EBS1:NOG1:SLX9:NUP53:TEX1:KAP95:MFT1:THP2:HEK2::NMD3:CSL4
1-0-3	398	mRNA splicing, via spliceosome	24 out of 620 genes, 3.9%	95 out of 5815 genes, 1.6%	0.0619926	YKL149C:YDL087C:YPL213W:YOR204W:YFR005C:YML049C:YLR438C-A:YIR009W:YLR116W:YJR050W:YKL074C:YDR235W:YGL174W:YOR159C:YDL098C:YLR424W:YIL061C:YBR152W:YBR119W:YCR063W:YML046W:YBR237W:YNR032C-A:YPR178W	DBR1:LUC7:LEA1:DED1:SAD1:RSE1::MSL1:MSL5:ISY1:MUD2:PRP42:BUD13:SME1:SNU23:SPP382:SNP1:SPP381:MUD1:BUD31:PRP39:PRP5::PRP4
1-0-3	44249	cellular biosynthetic process	215 out of 620 genes, 34.7%	1617 out of 5815 genes, 27.8%	0.0654182	YOL097C:YGL127C:YHR007C:YBR297W:YMR272C:YBL087C:YOL090W:YDL082W:YKL056C:YCL037C:YGR116W:YAL051W:YGL018C:YOR144C:YGL031C:YNL264C:YFL030W:YLR143W:YJL090C:YBL076C:YBR279W:YER139C:YBR153W:YLR381W:YGL123W:YPR113W:YMR270C:YGR143W:YNL122C:YPR060C:YOR204W:YDR072C:YMR030W:YDR206W:YJL136C:YBL082C:YDR074W:YJR078W:YDR428C:YDL102W:YER141W:YDL184C:YLR146C:YLR347C:YBL032W:YHR167W:YLR386W:YML062C:YBR084C-A:YGL22…	WRS1:SOH1:ERG11:MAL33:SCS7:RPL23A:MSH2:RPL13A:TMA19:SRO9:SPT6:OAF1:JAC1:ELG1:RPL24A:PDR17:AGX1:DPH6:DPB11:ILS1:PAF1:RTR1:RIB7:CTF3:RPS2:PIS1:RRN9:SKN1:YNL122C:ARO7:DED1:IPT1:RSF1:EBS1:RPS21B:ALG3:TPS2:BNA2:BNA7:POL3:COX15:RPL41A:SPE4:KAP95:HEK2:THP2:VAC14:MFT1:::IDH2:INP53:JJJ3:URA7:SLH1:YND1:SKI7:UBP8:GPI2:RRN5:ISC1:FBP1:RPS19A:RRM3:STM1:TRP1:RPL9A:GCD6:ESC1:LAG1:FKS1:RPL17B:RPL40A:MRPL28:GPP1:S…
1-0-3	377	RNA splicing, via transesterification reactions with bulged adenosine as nucleophile	24 out of 620 genes, 3.9%	96 out of 5815 genes, 1.7%	0.0745501	YKL149C:YDL087C:YPL213W:YOR204W:YFR005C:YML049C:YLR438C-A:YIR009W:YLR116W:YJR050W:YKL074C:YDR235W:YGL174W:YOR159C:YDL098C:YLR424W:YIL061C:YBR152W:YBR119W:YCR063W:YML046W:YBR237W:YNR032C-A:YPR178W	DBR1:LUC7:LEA1:DED1:SAD1:RSE1::MSL1:MSL5:ISY1:MUD2:PRP42:BUD13:SME1:SNU23:SPP382:SNP1:SPP381:MUD1:BUD31:PRP39:PRP5::PRP4
1-0-4	9987	cellular process	210 out of 224 genes, 93.8%	4227 out of 5815 genes, 72.7%	3.11438e-13	YLL013C:YLR325C:YDR388W:YIR005W:YKL203C:YBR267W:YCR009C:YLR284C:YIR012W:YBL092W:YDR225W:YDL004W:YJL057C:YLR262C:YLR418C:YLR277C:YDL029W:YDR364C:YNL272C:YBR082C:YDR145W:YDR540C:YKL212W:YGL250W:YOR278W:YPL233W:YOL145C:YDR510W:YNL137C:YKL059C:YNL251C:YKL053C-A:YLR372W:YGL098W:YMR314W:YNL261W:YLR039C:YKL007W:YJL179W:YBR191W:YKR024C:YLR166C:YOR312C:YLR007W:YGR078C:YIL003W:YPL157W:YML036W:YPR103W:YDR20…	PUF3:RPL38:RVS167:IST3:TOR2:REI1:RVS161:ECI1:SQT1:RPL32:HTA1:ATP16:IKS1:YPT6:CDC73:YSH1:ARP2:CDC40:SEC2:UBC4:TAF12:IRC4:SAC1:RMR1:HEM4:NSL1:CTR9:SMT3:NAM9:MPE1:NRD1::ELO3:USE1:PRE5:ORC5:RIC1:CAP1:PFD1:RPL21A:DBP7:SEC10:RPL20B:NSE1:PAC10:CFD1:TGS1:CGI121:PRE2:UME6:SGF73:CBC2:TRM112:TAF14:CWC25:CYR1:IES3:CWC24:ARP3:SPC72:NET1:SLD7:COX8:RPS1A:SNT309:RSP5:CSG2:EOS1:TFC7:STO1:SDH4:PEX34:SUR1::CIN8:CAB…
1-0-4	71840	cellular component organization or biogenesis	124 out of 224 genes, 55.4%	2027 out of 5815 genes, 34.9%	1.40604e-07	YLL013C:YLR325C:YDR495C:YDR388W:YIR005W:YKL203C:YBR267W:YCR009C:YDR166C:YIR012W:YML098W:YLR397C:YAL032C:YDR225W:YNL136W:YLR048W:YLR262C:YLR418C:YDL029W:YGR092W:YNL323W:YPR034W:YLR272C:YKR020W:YFR051C:YAR002W:YER008C:YGR252W:YDR364C:YLR193C:YDR145W:YGL250W:YIL062C:YBL018C:YPL090C:YLR423C:YIL040W:YPL233W:YDL139C:YFR031C:YDL108W:YLR298C:YIR010W:YDR510W:YER022W:YFL037W:YGL194C:YKL053C-A:YGL098W:YMR20…	PUF3:RPL38:VPS3:RVS167:IST3:TOR2:REI1:RVS161:SEC5:SQT1:TAF13:AFG2:PRP45:HTA1:EAF7:RPS0B:YPT6:CDC73:ARP2:DBF2:LEM3:ARP7:YCS4:VPS51:RET2:NUP60:SEC3:GCN5:CDC40:UPS1:TAF12:RMR1:ARC15:POP8:RPS6A:ATG17:APQ12:NSL1:SCM3:SMC2:KIN28:YHC1:DSN1:SMT3:SRB4:TUB2:HOS2::USE1:TOM40:ORC5:CAP1:PFD1:DBP7:SEC10:PAC10:CFD1:BRO1:SLY1:CGI121:TGS1:PRE2:UME6:SGF73:ENP1:XRN1:TRM112:TAF14:CWC24:IES3:GIM5:ARP3:SPC72:NET1:RPS1…
1-0-4	44085	cellular component biogenesis	75 out of 224 genes, 33.5%	991 out of 5815 genes, 17.0%	8.56042e-07	YLR325C:YDR388W:YIR005W:YKL203C:YBR267W:YCR009C:YDR166C:YIR012W:YML098W:YLR397C:YAL032C:YLR048W:YLR262C:YLR418C:YDL029W:YLR272C:YER008C:YDR364C:YDR145W:YIL062C:YBL018C:YPL090C:YLR423C:YDL139C:YFR031C:YDL108W:YLR298C:YER022W:YKL053C-A:YNL261W:YKR024C:YGR078C:YIL003W:YPL157W:YPR103W:YGL066W:YBR247C:YNR046W:YGL173C:YPL129W:YLR323C:YML094W:YAL047C:YLR441C:YHR041C:YOR110W:YPL043W:YEL061C:YER056C-A:YOR…	RPL38:RVS167:IST3:TOR2:REI1:RVS161:SEC5:SQT1:TAF13:AFG2:PRP45:RPS0B:YPT6:CDC73:ARP2:YCS4:SEC3:CDC40:TAF12:ARC15:POP8:RPS6A:ATG17:SCM3:SMC2:KIN28:YHC1:SRB4::ORC5:DBP7:PAC10:CFD1:TGS1:PRE2:SGF73:ENP1:TRM112:XRN1:TAF14:CWC24:GIM5:SPC72:RPS1A:SRB2:TFC7:NOP4:CIN8::RPS7A:POM34:VRP1:LRP1:SPC110::GON7:PUN1:TAF7:RPS10A:RPL7A:NUP120:VPS54:NOC4:TCM62:CHS2:RPL6A::NOP56:YCG1:ROT1:NBP35:NDC80:PRE9:RPS19B:SAC3
1-0-4	16043	cellular component organization	110 out of 224 genes, 49.1%	1769 out of 5815 genes, 30.4%	2.0143e-06	YLL013C:YLR325C:YDR495C:YDR388W:YIR005W:YKL203C:YCR009C:YDR166C:YIR012W:YML098W:YAL032C:YDR225W:YNL136W:YLR048W:YLR262C:YLR418C:YDL029W:YGR092W:YNL323W:YPR034W:YLR272C:YKR020W:YFR051C:YAR002W:YER008C:YGR252W:YDR364C:YLR193C:YDR145W:YGL250W:YIL062C:YLR423C:YIL040W:YPL233W:YDL139C:YFR031C:YDL108W:YLR298C:YIR010W:YDR510W:YER022W:YFL037W:YGL194C:YKL053C-A:YGL098W:YMR203W:YNL261W:YKL007W:YJL179W:YLR16…	PUF3:RPL38:VPS3:RVS167:IST3:TOR2:RVS161:SEC5:SQT1:TAF13:PRP45:HTA1:EAF7:RPS0B:YPT6:CDC73:ARP2:DBF2:LEM3:ARP7:YCS4:VPS51:RET2:NUP60:SEC3:GCN5:CDC40:UPS1:TAF12:RMR1:ARC15:ATG17:APQ12:NSL1:SCM3:SMC2:KIN28:YHC1:DSN1:SMT3:SRB4:TUB2:HOS2::USE1:TOM40:ORC5:CAP1:PFD1:SEC10:PAC10:CFD1:BRO1:SLY1:CGI121:TGS1:PRE2:UME6:SGF73:XRN1:TAF14:CWC24:IES3:GIM5:ARP3:SPC72:NET1:SRB2:RSP5:CMD1:TFC7:PEX34:NUP133:CIS3:CIN8…
1-0-4	10467	gene expression	88 out of 224 genes, 39.3%	1309 out of 5815 genes, 22.5%	6.8742e-06	YLR325C:YIR005W:YKL032C:YOL039W:YML098W:YBL092W:YAL032C:YMR061W:YNL136W:YLR048W:YLR418C:YLR277C:YPR034W:YDL061C:YAR002W:YGR252W:YIL021W:YOR148C:YDR364C:YDR145W:YNL299W:YBL018C:YPL090C:YIL040W:YMR309C:YDL108W:YJL056C:YLR298C:YOL145C:YOL149W:YNL137C:YER022W:YKL059C:YGL194C:YKR028W:YNL251C:YLR039C:YBR191W:YKR024C:YOR312C:YIL003W:YLR244C:YML036W:YPL157W:YDR207C:YGL066W:YBR247C:YPL178W:YNR046W:YGL173C…	RPL38:IST3:IXR1:RPP2A:TAF13:RPL32:PRP45:RNA14:EAF7:RPS0B:CDC73:YSH1:ARP7:RPS29B:NUP60:GCN5:RPB3:SPP2:CDC40:TAF12:TRF5:POP8:RPS6A:APQ12:NIP1:KIN28:ZAP1:YHC1:CTR9:DCP1:NAM9:SRB4:MPE1:HOS2:SAP190:NRD1:RIC1:RPL21A:DBP7:RPL20B:CFD1:MAP1:CGI121:TGS1:UME6:SGF73:ENP1:CBC2:TRM112:XRN1:TAF14:CWC25:CWC24:IES3:RPS1A:SRB2:RSP5:SNT309:STO1:TFC7:NUP133:NOP4:LSM1::RPS7A:CAT8:LRP1:TIF2::GON7:SWM2:LEO1:TAF7:RPS10A…
1-0-4	90304	nucleic acid metabolic process	88 out of 224 genes, 39.3%	1338 out of 5815 genes, 23.0%	2.11745e-05	YLL013C:YIR005W:YKL203C:YKL032C:YML098W:YAL032C:YMR061W:YDR225W:YNL136W:YLR048W:YLR418C:YLR277C:YPR034W:YLR272C:YAR002W:YGR252W:YIL021W:YOR148C:YDR364C:YDR145W:YNL299W:YDR540C:YGL250W:YBL018C:YPL090C:YDL108W:YJL056C:YLR298C:YOL145C:YOL149W:YER022W:YKL059C:YGL194C:YKR028W:YNL251C:YNL261W:YLR039C:YKR024C:YLR007W:YKL067W:YIL003W:YML036W:YPL157W:YDR207C:YGL066W:YBR247C:YPL178W:YNR046W:YGL173C:YPL129W…	PUF3:IST3:TOR2:IXR1:TAF13:PRP45:RNA14:HTA1:EAF7:RPS0B:CDC73:YSH1:ARP7:YCS4:NUP60:GCN5:RPB3:SPP2:CDC40:TAF12:TRF5:IRC4:RMR1:POP8:RPS6A:KIN28:ZAP1:YHC1:CTR9:DCP1:SRB4:MPE1:HOS2:SAP190:NRD1:ORC5:RIC1:DBP7:NSE1:YNK1:CFD1:CGI121:TGS1:UME6:SGF73:ENP1:CBC2:TRM112:XRN1:TAF14:CWC25:CWC24:IES3:SLD7:RPS1A:SRB2:SNT309:STO1:TFC7:NUP133:NOP4:LSM1:RPS7A:CAT8:LRP1:TIF2::GON7:SWM2:LEO1:HUR1:DUN1:RFA1:TAF7:RPL7A:M…
1-0-4	34641	cellular nitrogen compound metabolic process	112 out of 224 genes, 50.0%	1922 out of 5815 genes, 33.1%	7.24831e-05	YLL013C:YLR325C:YIR005W:YKL203C:YKL032C:YOL039W:YML098W:YBL092W:YAL032C:YMR061W:YMR315W:YDR225W:YNL136W:YLR048W:YDL004W:YLR418C:YLR277C:YPR034W:YLR272C:YDL061C:YAR002W:YGR252W:YIL021W:YOR148C:YDR364C:YDR145W:YNL299W:YDR540C:YGL250W:YBL018C:YOR278W:YPL090C:YMR309C:YDL108W:YJL056C:YLR298C:YOL145C:YOL149W:YNL137C:YER022W:YKL059C:YGL194C:YNL251C:YKR028W:YNL261W:YLR039C:YBR191W:YKR024C:YOR312C:YLR007W…	PUF3:RPL38:IST3:TOR2:IXR1:RPP2A:TAF13:RPL32:PRP45:RNA14:YMR315W:HTA1:EAF7:RPS0B:ATP16:CDC73:YSH1:ARP7:YCS4:RPS29B:NUP60:GCN5:RPB3:SPP2:CDC40:TAF12:TRF5:IRC4:RMR1:POP8:HEM4:RPS6A:NIP1:KIN28:ZAP1:YHC1:CTR9:DCP1:NAM9:SRB4:MPE1:HOS2:NRD1:SAP190:ORC5:RIC1:RPL21A:DBP7:RPL20B:NSE1:YNK1:CFD1:CGI121:TGS1:UME6:SGF73:ENP1:CBC2:TRM112:XRN1:TAF14:CWC25:CYR1:CWC24:IES3:SLD7:COX8:RPS1A:SRB2:SNT309:SDH4:STO1:TFC…
1-0-4	65007	biological regulation	113 out of 224 genes, 50.4%	1957 out of 5815 genes, 33.7%	0.000102469	YLL013C:YDR495C:YDR276C:YKL203C:YKL032C:YOL039W:YML098W:YDR164C:YGR152C:YDR225W:YNL136W:YLR262C:YLR418C:YDL029W:YGR092W:YNL323W:YPR034W:YLR272C:YKR020W:YDR409W:YAR002W:YGL167C:YGR252W:YOR148C:YNL272C:YLR193C:YDR118W:YBR058C:YDR145W:YNL299W:YIL062C:YBL018C:YLR423C:YIL040W:YDL139C:YJR099W:YFR031C:YDL108W:YJL056C:YOL145C:YOL149W:YNL137C:YER022W:YGL194C:YDR484W:YNL251C:YKL053C-A:YKR028W:YNL261W:YLR03…	PUF3:VPS3:PMP3:TOR2:IXR1:RPP2A:TAF13:SEC1:RSR1:HTA1:EAF7:YPT6:CDC73:ARP2:DBF2:LEM3:ARP7:YCS4:VPS51:SIZ1:NUP60:PMR1:GCN5:SPP2:SEC2:UPS1:APC4:UBP14:TAF12:TRF5:ARC15:POP8:ATG17:APQ12:SCM3:YUH1:SMC2:KIN28:ZAP1:CTR9:DCP1:NAM9:SRB4:HOS2:VPS52:NRD1::SAP190:ORC5:RIC1:CAP1:PFD1:FRE4:SSE1:VPS53:LHS1:BRO1:MAP1:SLY1:CGI121:TGS1:UME6:SGF73:CBC2:XRN1:TAF14:CYR1:IES3:GIM5:ARP3:SPC72:NET1:SLD7:SRB2:RSP5:CSG2:PPZ…
1-0-4	6139	nucleobase-containing compound metabolic process	95 out of 224 genes, 42.4%	1554 out of 5815 genes, 26.7%	0.000178444	YLL013C:YIR005W:YKL203C:YKL032C:YML098W:YAL032C:YMR061W:YMR315W:YDR225W:YNL136W:YLR048W:YDL004W:YLR418C:YLR277C:YPR034W:YLR272C:YAR002W:YGR252W:YIL021W:YOR148C:YDR364C:YDR145W:YNL299W:YDR540C:YGL250W:YBL018C:YPL090C:YDL108W:YJL056C:YLR298C:YOL145C:YOL149W:YER022W:YKL059C:YGL194C:YKR028W:YNL251C:YNL261W:YLR039C:YKR024C:YLR007W:YKL067W:YIL003W:YML036W:YPL157W:YDR207C:YGL066W:YBR247C:YPL178W:YNR046W…	PUF3:IST3:TOR2:IXR1:TAF13:PRP45:RNA14:YMR315W:HTA1:EAF7:RPS0B:ATP16:CDC73:YSH1:ARP7:YCS4:NUP60:GCN5:RPB3:SPP2:CDC40:TAF12:TRF5:IRC4:RMR1:POP8:RPS6A:KIN28:ZAP1:YHC1:CTR9:DCP1:SRB4:MPE1:HOS2:SAP190:NRD1:ORC5:RIC1:DBP7:NSE1:YNK1:CFD1:CGI121:TGS1:UME6:SGF73:ENP1:CBC2:TRM112:XRN1:TAF14:CWC25:CYR1:CWC24:IES3:SLD7:RPS1A:COX8:SRB2:SNT309:SDH4:STO1:TFC7:NUP133:NOP4:LSM1:CAB3:RPS7A:TIF2:CAT8:LRP1::GON7:SWM…
1-0-4	6396	RNA processing	43 out of 224 genes, 19.2%	492 out of 5815 genes, 8.5%	0.000194699	YKR024C:YIR005W:YIL003W:YPL157W:YML036W:YBR247C:YPL178W:YGL173C:YNR046W:YNL245C:YAL032C:YLR323C:YMR061W:YLR048W:YLR441C:YPR101W:YLR418C:YLR277C:YMR125W:YPL043W:YJL124C:YOR148C:YDR364C:YOR096W:YNL299W:YHR081W:YBL018C:YJL184W:YNR004W:YPL090C:YGL076C:YDL108W:YLR298C:YOL145C:YOL149W:YPR144C:YLR197W:YKL059C:YJL133W:YNL251C:YKR028W:YGL091C:YDR159W	DBP7:IST3:CFD1:TGS1:CGI121:ENP1:CBC2:XRN1:TRM112:CWC25:PRP45:CWC24:RNA14:RPS0B:RPS1A:SNT309:CDC73:YSH1:STO1:NOP4:LSM1:SPP2:CDC40:RPS7A:TRF5:LRP1:POP8:GON7:SWM2:RPS6A:RPL7A:KIN28:YHC1:CTR9:DCP1:NOC4:NOP56:MPE1:MRS3:NRD1:SAP190:NBP35:SAC3
1-0-4	51641	cellular localization	60 out of 224 genes, 26.8%	811 out of 5815 genes, 13.9%	0.000197415	YLR166C:YLL013C:YJL029C:YDR495C:YDR388W:YBL030C:YKL073W:YJR074W:YIR005W:YPL084W:YCR009C:YLR261C:YDR166C:YDR189W:YBR247C:YGL066W:YDL115C:YJR065C:YAL047C:YLR048W:YLR262C:YER125W:YDL029W:YML016C:YBR109C:YMR125W:YKR020W:YKR082W:YFR051C:YDR409W:YAR002W:YER008C:YNL189W:YLR018C:YLR337C:YKL193C:YHR081W:YIL062C:YDR363W-A:YIL040W:YDL226C:YDL139C:YOR293W:YNL310C:YKR095W:YKL057C:YDR027C:YFL037W:YFR024C-A:YDR…	SEC10:PUF3:VPS53:VPS3:RVS167:PET9:LHS1:MOG1:IST3:BRO1:RVS161:VPS63:SEC5:SLY1:ENP1:SGF73:IWR1:ARP3:SPC72:RPS0B:YPT6:RSP5:ARP2:PPZ1:CMD1:STO1:VPS51:NUP133:RET2:SIZ1:NUP60:SEC3:SRP1:POM34:VRP1:SDS22:LRP1:ARC15::APQ12:GCS1:SCM3:RPS10A:ZIM17:MLP1:NUP120:VPS54:TUB2::VPS52:ARF1:VTH1:ELO3:NDC80:ELO2:TOM40:SRP68:RIC1:RPS19B:SAC3
1-0-4	22607	cellular component assembly	53 out of 224 genes, 23.7%	679 out of 5815 genes, 11.7%	0.000233566	YLR325C:YDR388W:YGR078C:YIR005W:YIL003W:YCR009C:YDR166C:YPR103W:YGL066W:YIR012W:YML098W:YPL129W:YAL032C:YLR323C:YML094W:YAL047C:YLR048W:YLR262C:YHR041C:YLR418C:YDL029W:YLR272C:YOR110W:YER008C:YEL061C:YDR364C:YLR018C:YDR145W:YLR337C:YDR363W-A:YIL062C:YDR356W:YLR423C:YLR414C:YDL139C:YOR293W:YMR227C:YFR031C:YDL108W:YLR298C:YDR027C:YBR044C:YBR038W:YER022W:YML073C:YFR024C-A:YDR325W:YKL053C-A:YGL091C:Y…	RPL38:RVS167:PAC10:IST3:CFD1:RVS161:SEC5:PRE2:SGF73:SQT1:TAF13:TAF14:PRP45:CWC24:GIM5:SPC72:RPS0B:YPT6:SRB2:CDC73:ARP2:YCS4:TFC7:SEC3:CIN8:CDC40:POM34:TAF12:VRP1::ARC15:SPC110:ATG17:PUN1:SCM3:RPS10A:TAF7:SMC2:KIN28:YHC1:VPS54:TCM62:CHS2:SRB4:RPL6A::YCG1::NBP35:NDC80:PRE9:ORC5:RPS19B
1-0-4	6996	organelle organization	81 out of 224 genes, 36.2%	1263 out of 5815 genes, 21.7%	0.000359531	YLL013C:YDR495C:YKL203C:YCR009C:YDR166C:YIR012W:YDR225W:YNL136W:YLR048W:YLR262C:YLR418C:YDL029W:YGR092W:YPR034W:YLR272C:YKR020W:YFR051C:YAR002W:YER008C:YGR252W:YDR145W:YGL250W:YIL062C:YLR423C:YIL040W:YPL233W:YDL139C:YFR031C:YIR010W:YDR510W:YFL037W:YGL194C:YKL053C-A:YGL098W:YMR203W:YNL261W:YJL179W:YPL084W:YDR189W:YML036W:YPL157W:YDR207C:YGL066W:YGL173C:YPL129W:YLR052W:YAL047C:YJR065C:YJL076W:YER12…	PUF3:VPS3:TOR2:RVS161:SEC5:SQT1:HTA1:EAF7:RPS0B:YPT6:CDC73:ARP2:DBF2:ARP7:YCS4:VPS51:RET2:NUP60:SEC3:GCN5:TAF12:RMR1:ARC15:ATG17:APQ12:NSL1:SCM3:SMC2:DSN1:SMT3:TUB2:HOS2::USE1:TOM40:ORC5:PFD1:BRO1:SLY1:CGI121:TGS1:UME6:SGF73:XRN1:TAF14:IES3:SPC72:ARP3:NET1:RSP5:CMD1:PEX34:NUP133:CIN8:POM34:VRP1:LRP1:SPC110::GON7:LEO1:GCS1:RFA1:PHO80:SLG1:RPS10A:MLP1:ZIM17:NUP120:TCM62:RPL6A::DEF1:SPT8:YCG1:ROT1:N…
1-0-4	44260	cellular macromolecule metabolic process	123 out of 224 genes, 54.9%	2258 out of 5815 genes, 38.8%	0.000538049	YLL013C:YLR325C:YIR005W:YKL203C:YKL032C:YOL039W:YML098W:YBL092W:YAL032C:YMR061W:YDR225W:YNL136W:YLR048W:YJL057C:YLR418C:YLR277C:YGR092W:YPR034W:YLR272C:YDL061C:YDR409W:YAR002W:YGR252W:YIL021W:YOR148C:YDR364C:YDR118W:YBR058C:YBR082C:YDR145W:YNL299W:YDR540C:YGL250W:YBL018C:YPL090C:YJR099W:YMR309C:YDL108W:YJL056C:YLR298C:YOL145C:YOL149W:YDR510W:YNL137C:YER022W:YKL059C:YGL194C:YNL251C:YKR028W:YMR314W…	PUF3:RPL38:IST3:TOR2:IXR1:RPP2A:TAF13:RPL32:PRP45:RNA14:HTA1:EAF7:RPS0B:IKS1:CDC73:YSH1:DBF2:ARP7:YCS4:RPS29B:SIZ1:NUP60:GCN5:RPB3:SPP2:CDC40:APC4:UBP14:UBC4:TAF12:TRF5:IRC4:RMR1:POP8:RPS6A:YUH1:NIP1:KIN28:ZAP1:YHC1:CTR9:DCP1:SMT3:NAM9:SRB4:MPE1:HOS2:NRD1:SAP190:PRE5:ORC5:RIC1:RPL21A:DBP7:RPL20B:NSE1:YNK1:CFD1:BRO1:MAP1:CGI121:TGS1:PRE2:UME6:SGF73:ENP1:CBC2:TRM112:XRN1:TAF14:CWC25:CWC24:IES3:SPT1…
1-0-4	51028	mRNA transport	15 out of 224 genes, 6.7%	87 out of 5815 genes, 1.5%	0.000934012	YDR363W-A:YJR074W:YER125W:YIR005W:YMR125W:YIL040W:YKR082W:YBR247C:YGL066W:YPL178W:YAR002W:YKR095W:YKL057C:YLR018C:YDR159W	:MOG1:RSP5:IST3:STO1:APQ12:NUP133:ENP1:SGF73:CBC2:NUP60:MLP1:NUP120:POM34:SAC3
1-0-4	6725	cellular aromatic compound metabolic process	96 out of 224 genes, 42.9%	1632 out of 5815 genes, 28.1%	0.00102404	YLL013C:YIR005W:YKL203C:YKL032C:YML098W:YAL032C:YMR061W:YMR315W:YDR225W:YNL136W:YLR048W:YDL004W:YLR418C:YLR277C:YPR034W:YLR272C:YAR002W:YGR252W:YIL021W:YOR148C:YDR364C:YDR145W:YNL299W:YDR540C:YGL250W:YBL018C:YOR278W:YPL090C:YDL108W:YJL056C:YLR298C:YOL145C:YOL149W:YER022W:YKL059C:YGL194C:YKR028W:YNL251C:YNL261W:YLR039C:YKR024C:YLR007W:YKL067W:YIL003W:YML036W:YPL157W:YDR207C:YGL066W:YBR247C:YPL178W…	PUF3:IST3:TOR2:IXR1:TAF13:PRP45:RNA14:YMR315W:HTA1:EAF7:RPS0B:ATP16:CDC73:YSH1:ARP7:YCS4:NUP60:GCN5:RPB3:SPP2:CDC40:TAF12:TRF5:IRC4:RMR1:POP8:HEM4:RPS6A:KIN28:ZAP1:YHC1:CTR9:DCP1:SRB4:MPE1:HOS2:SAP190:NRD1:ORC5:RIC1:DBP7:NSE1:YNK1:CFD1:CGI121:TGS1:UME6:SGF73:ENP1:CBC2:TRM112:XRN1:TAF14:CWC25:CYR1:CWC24:IES3:SLD7:RPS1A:COX8:SRB2:SNT309:SDH4:STO1:TFC7:NUP133:NOP4:LSM1:CAB3:RPS7A:TIF2:CAT8:LRP1::GON…
1-0-4	6807	nitrogen compound metabolic process	141 out of 224 genes, 62.9%	2753 out of 5815 genes, 47.3%	0.00133993	YLL013C:YLR325C:YIR005W:YKL203C:YBL092W:YDR225W:YDL004W:YJL057C:YLR418C:YLR277C:YDR364C:YBR082C:YDR145W:YDR540C:YGL250W:YOR278W:YOL145C:YDR510W:YNL137C:YKL059C:YNL251C:YLR372W:YMR314W:YNL261W:YLR039C:YBR191W:YKR024C:YOR312C:YLR007W:YIL003W:YPL157W:YML036W:YPR103W:YDR207C:YGL066W:YPL178W:YNR046W:YPL129W:YNL245C:YJL005W:YLR323C:YLR052W:YOR060C:YLR395C:YLR441C:YPR101W:YER125W:YBR036C:YOR110W:YNL080C…	PUF3:RPL38:IST3:TOR2:RPL32:HTA1:ATP16:IKS1:CDC73:YSH1:CDC40:UBC4:TAF12:IRC4:RMR1:HEM4:CTR9:SMT3:NAM9:MPE1:NRD1:ELO3:PRE5:ORC5:RIC1:RPL21A:DBP7:RPL20B:NSE1:CFD1:TGS1:CGI121:PRE2:UME6:SGF73:CBC2:TRM112:TAF14:CWC25:CYR1:CWC24:IES3:SLD7:COX8:RPS1A:SNT309:RSP5:CSG2:TFC7:EOS1:STO1:SDH4:SUR1::CAB3:LCB3:TIF2:CAT8:GON7:SWM2:LEO1:HUR1:DUN1:ILV3:TAF7:GAA1:CHS2:RPL6A:NOP56:SPT8:MRC1:AAT2:AAT1:PRE9:SPT3:SAC3:…
1-0-4	46483	heterocycle metabolic process	96 out of 224 genes, 42.9%	1642 out of 5815 genes, 28.2%	0.00138435	YLL013C:YIR005W:YKL203C:YKL032C:YML098W:YAL032C:YMR061W:YMR315W:YDR225W:YNL136W:YLR048W:YDL004W:YLR418C:YLR277C:YPR034W:YLR272C:YAR002W:YGR252W:YIL021W:YOR148C:YDR364C:YDR145W:YNL299W:YDR540C:YGL250W:YBL018C:YOR278W:YPL090C:YDL108W:YJL056C:YLR298C:YOL145C:YOL149W:YER022W:YKL059C:YGL194C:YKR028W:YNL251C:YNL261W:YLR039C:YKR024C:YLR007W:YKL067W:YIL003W:YML036W:YPL157W:YDR207C:YGL066W:YBR247C:YPL178W…	PUF3:IST3:TOR2:IXR1:TAF13:PRP45:RNA14:YMR315W:HTA1:EAF7:RPS0B:ATP16:CDC73:YSH1:ARP7:YCS4:NUP60:GCN5:RPB3:SPP2:CDC40:TAF12:TRF5:IRC4:RMR1:POP8:HEM4:RPS6A:KIN28:ZAP1:YHC1:CTR9:DCP1:SRB4:MPE1:HOS2:SAP190:NRD1:ORC5:RIC1:DBP7:NSE1:YNK1:CFD1:CGI121:TGS1:UME6:SGF73:ENP1:CBC2:TRM112:XRN1:TAF14:CWC25:CYR1:CWC24:IES3:SLD7:RPS1A:COX8:SRB2:SNT309:SDH4:STO1:TFC7:NUP133:NOP4:LSM1:CAB3:RPS7A:TIF2:CAT8:LRP1::GON…
1-0-4	6403	RNA localization	20 out of 224 genes, 8.9%	156 out of 5815 genes, 2.7%	0.00194161	YLL013C:YHR081W:YDR363W-A:YJR074W:YIR005W:YIL040W:YBR247C:YGL066W:YPL178W:YOR293W:YKR095W:YKL057C:YLR048W:YER125W:YMR125W:YKR082W:YAR002W:YNL302C:YLR018C:YDR159W	PUF3:LRP1::MOG1:IST3:APQ12:ENP1:SGF73:CBC2:RPS10A:MLP1:NUP120:RPS0B:RSP5:STO1:NUP133:NUP60:RPS19B:POM34:SAC3
1-0-4	6397	mRNA processing	21 out of 224 genes, 9.4%	174 out of 5815 genes, 3.0%	0.00287031	YIR005W:YPL178W:YNL245C:YAL032C:YDL108W:YMR061W:YLR323C:YLR298C:YOL145C:YOL149W:YLR277C:YLR418C:YPR101W:YKL059C:YJL133W:YMR125W:YNL251C:YJL124C:YDR364C:YOR148C:YDR159W	IST3:CBC2:CWC25:PRP45:KIN28:RNA14:CWC24:YHC1:CTR9:DCP1:YSH1:CDC73:SNT309:MPE1:MRS3:STO1:NRD1:LSM1:CDC40:SPP2:SAC3
1-0-4	51276	chromosome organization	41 out of 224 genes, 18.3%	509 out of 5815 genes, 8.8%	0.00343313	YML036W:YDR207C:YGL066W:YPL129W:YLR052W:YDR225W:YAL047C:YJL076W:YNL136W:YLR418C:YER125W:YPR034W:YLR272C:YKR082W:YAR002W:YEL061C:YGR252W:YDR145W:YHR081W:YDR356W:YDR363W-A:YJL184W:YOR123C:YPL233W:YDL139C:YAR007C:YFR031C:YKR095W:YKL057C:YIR010W:YDR510W:YKL054C:YFL037W:YGL194C:YLR055C:YDR325W:YIL144W:YCL060C:YNL261W:YDR159W:YDR392W	CGI121:UME6:SGF73:TAF14:IES3:HTA1:SPC72:NET1:EAF7:CDC73:RSP5:ARP7:YCS4:NUP133:NUP60:CIN8:GCN5:TAF12:LRP1:SPC110::GON7:LEO1:NSL1:SCM3:RFA1:SMC2:MLP1:NUP120:DSN1:SMT3:DEF1:TUB2:HOS2:SPT8:YCG1:NDC80:MRC1:ORC5:SAC3:SPT3
1-0-4	1901360	organic cyclic compound metabolic process	97 out of 224 genes, 43.3%	1697 out of 5815 genes, 29.2%	0.00348984	YLL013C:YLR056W:YIR005W:YKL203C:YKL032C:YML098W:YAL032C:YMR061W:YMR315W:YDR225W:YNL136W:YLR048W:YDL004W:YLR418C:YLR277C:YPR034W:YLR272C:YAR002W:YGR252W:YIL021W:YOR148C:YDR364C:YDR145W:YNL299W:YDR540C:YGL250W:YBL018C:YOR278W:YPL090C:YDL108W:YJL056C:YLR298C:YOL145C:YOL149W:YER022W:YKL059C:YGL194C:YKR028W:YNL251C:YNL261W:YLR039C:YKR024C:YLR007W:YKL067W:YIL003W:YML036W:YPL157W:YDR207C:YGL066W:YBR247C…	PUF3:ERG3:IST3:TOR2:IXR1:TAF13:PRP45:RNA14:YMR315W:HTA1:EAF7:RPS0B:ATP16:CDC73:YSH1:ARP7:YCS4:NUP60:GCN5:RPB3:SPP2:CDC40:TAF12:TRF5:IRC4:RMR1:POP8:HEM4:RPS6A:KIN28:ZAP1:YHC1:CTR9:DCP1:SRB4:MPE1:HOS2:SAP190:NRD1:ORC5:RIC1:DBP7:NSE1:YNK1:CFD1:CGI121:TGS1:UME6:SGF73:ENP1:CBC2:TRM112:XRN1:TAF14:CWC25:CYR1:CWC24:IES3:SLD7:RPS1A:COX8:SRB2:SNT309:SDH4:STO1:TFC7:NUP133:NOP4:LSM1:CAB3:RPS7A:TIF2:CAT8:LRP1…
1-0-4	33036	macromolecule localization	56 out of 224 genes, 25.0%	801 out of 5815 genes, 13.8%	0.00371563	YLR166C:YLL013C:YJL029C:YDR495C:YKL073W:YJR074W:YIR005W:YPL084W:YLR261C:YDR166C:YDR189W:YBR247C:YGL066W:YPL178W:YDR164C:YDL115C:YLR048W:YLR262C:YER125W:YDL029W:YNL323W:YML016C:YBR109C:YMR125W:YKR020W:YKR082W:YFR051C:YAR002W:YER008C:YNL189W:YNL272C:YLR193C:YLR018C:YKL193C:YHR081W:YDR363W-A:YIL040W:YDL226C:YDL139C:YAR007C:YOR293W:YNL310C:YKR095W:YKL057C:YDR027C:YDR484W:YDL192W:YKL053C-A:YIL173W:YGL…	SEC10:PUF3:VPS53:VPS3:LHS1:MOG1:IST3:BRO1:VPS63:SEC5:SLY1:ENP1:SGF73:CBC2:SEC1:IWR1:RPS0B:YPT6:RSP5:ARP2:LEM3:PPZ1:CMD1:STO1:VPS51:NUP133:RET2:NUP60:SEC3:SRP1:SEC2:UPS1:POM34:SDS22:LRP1::APQ12:GCS1:SCM3:RFA1:RPS10A:ZIM17:MLP1:NUP120:VPS54:VPS52:ARF1::VTH1:USE1:NDC80:TOM40:SRP68:RIC1:RPS19B:SAC3
1-0-4	6406	mRNA export from nucleus	12 out of 224 genes, 5.4%	63 out of 5815 genes, 1.1%	0.00407981	YDR363W-A:YER125W:YIR005W:YMR125W:YIL040W:YKR082W:YBR247C:YGL066W:YAR002W:YKR095W:YKL057C:YDR159W	:RSP5:IST3:STO1:APQ12:NUP133:ENP1:SGF73:NUP60:MLP1:NUP120:SAC3
1-0-4	71427	mRNA-containing ribonucleoprotein complex export from nucleus	12 out of 224 genes, 5.4%	63 out of 5815 genes, 1.1%	0.00407981	YDR363W-A:YER125W:YIR005W:YMR125W:YIL040W:YKR082W:YBR247C:YGL066W:YAR002W:YKR095W:YKL057C:YDR159W	:RSP5:IST3:STO1:APQ12:NUP133:ENP1:SGF73:NUP60:MLP1:NUP120:SAC3
1-0-4	16071	mRNA metabolic process	27 out of 224 genes, 12.1%	270 out of 5815 genes, 4.6%	0.00422271	YLL013C:YHR081W:YIR005W:YBL018C:YPL178W:YGL173C:YNL245C:YAL032C:YKR095W:YDL108W:YLR323C:YMR061W:YLR298C:YOL145C:YOL149W:YKL059C:YLR277C:YLR418C:YPR101W:YJL133W:YMR125W:YNL251C:YJL124C:YOR148C:YDR364C:YNL299W:YDR159W	PUF3:LRP1:IST3:POP8:CBC2:XRN1:CWC25:PRP45:MLP1:KIN28:CWC24:RNA14:YHC1:CTR9:DCP1:MPE1:YSH1:CDC73:SNT309:MRS3:STO1:NRD1:LSM1:SPP2:CDC40:TRF5:SAC3
1-0-4	16070	RNA metabolic process	69 out of 224 genes, 30.8%	1076 out of 5815 genes, 18.5%	0.00435996	YLL013C:YIR005W:YKL032C:YML098W:YAL032C:YMR061W:YNL136W:YLR048W:YLR418C:YLR277C:YPR034W:YGR252W:YIL021W:YOR148C:YDR364C:YDR145W:YNL299W:YBL018C:YPL090C:YDL108W:YJL056C:YLR298C:YOL145C:YOL149W:YER022W:YKL059C:YGL194C:YKR028W:YNL251C:YLR039C:YKR024C:YIL003W:YML036W:YPL157W:YGL066W:YBR247C:YDR207C:YNR046W:YGL173C:YPL178W:YPL129W:YNL245C:YLR323C:YLR052W:YLR441C:YHR041C:YPR101W:YMR125W:YOR110W:YPL043W…	PUF3:IST3:IXR1:TAF13:PRP45:RNA14:EAF7:RPS0B:CDC73:YSH1:ARP7:GCN5:RPB3:SPP2:CDC40:TAF12:TRF5:POP8:RPS6A:KIN28:ZAP1:YHC1:CTR9:DCP1:SRB4:MPE1:HOS2:SAP190:NRD1:RIC1:DBP7:CFD1:CGI121:TGS1:SGF73:ENP1:UME6:TRM112:XRN1:CBC2:TAF14:CWC25:CWC24:IES3:RPS1A:SRB2:SNT309:STO1:TFC7:NOP4:LSM1:RPS7A:CAT8:LRP1:TIF2::SWM2:GON7:LEO1:TAF7:MLP1:RPL7A:NOC4:NOP56:SPT8:MRS3:NBP35:SAC3:SPT3
1-0-4	43170	macromolecule metabolic process	124 out of 224 genes, 55.4%	2363 out of 5815 genes, 40.6%	0.0045065	YLL013C:YLR325C:YIR005W:YKL203C:YKL032C:YOL039W:YML098W:YBL092W:YAL032C:YMR061W:YDR225W:YNL136W:YLR048W:YJL057C:YLR418C:YLR277C:YGR092W:YPR034W:YLR272C:YDL061C:YDR409W:YAR002W:YGR252W:YIL021W:YOR148C:YDR364C:YDR118W:YBR058C:YBR082C:YDR145W:YNL299W:YDR540C:YGL250W:YBL018C:YPL090C:YIL040W:YJR099W:YMR309C:YDL108W:YJL056C:YLR298C:YOL145C:YOL149W:YDR510W:YNL137C:YER022W:YKL059C:YGL194C:YNL251C:YKR028W…	PUF3:RPL38:IST3:TOR2:IXR1:RPP2A:TAF13:RPL32:PRP45:RNA14:HTA1:EAF7:RPS0B:IKS1:CDC73:YSH1:DBF2:ARP7:YCS4:RPS29B:SIZ1:NUP60:GCN5:RPB3:SPP2:CDC40:APC4:UBP14:UBC4:TAF12:TRF5:IRC4:RMR1:POP8:RPS6A:APQ12:YUH1:NIP1:KIN28:ZAP1:YHC1:CTR9:DCP1:SMT3:NAM9:SRB4:MPE1:HOS2:NRD1:SAP190:PRE5:ORC5:RIC1:RPL21A:DBP7:RPL20B:NSE1:YNK1:CFD1:BRO1:MAP1:CGI121:TGS1:PRE2:UME6:SGF73:ENP1:CBC2:TRM112:XRN1:TAF14:CWC25:CWC24:IES…
1-0-4	44237	cellular metabolic process	153 out of 224 genes, 68.3%	3133 out of 5815 genes, 53.9%	0.00573109	YLL013C:YLR325C:YIR005W:YKL203C:YLR284C:YBL092W:YDR225W:YDL004W:YJL057C:YLR262C:YLR418C:YLR277C:YDR364C:YNL272C:YBR082C:YDR145W:YDR540C:YKL212W:YGL250W:YOR278W:YOL145C:YDR510W:YNL137C:YKL059C:YNL251C:YLR372W:YMR314W:YNL261W:YLR039C:YBR191W:YKR024C:YOR312C:YLR007W:YIL003W:YPL157W:YML036W:YPR103W:YDR207C:YGL066W:YPL178W:YNR046W:YPL129W:YNL245C:YJL005W:YLR052W:YLR323C:YOR060C:YLR395C:YLR441C:YPR101W…	PUF3:RPL38:IST3:TOR2:ECI1:RPL32:HTA1:ATP16:IKS1:YPT6:CDC73:YSH1:CDC40:SEC2:UBC4:TAF12:IRC4:SAC1:RMR1:HEM4:CTR9:SMT3:NAM9:MPE1:NRD1:ELO3:PRE5:ORC5:RIC1:RPL21A:DBP7:RPL20B:NSE1:CFD1:TGS1:CGI121:PRE2:UME6:SGF73:CBC2:TRM112:TAF14:CWC25:CYR1:IES3:CWC24:SLD7:COX8:RPS1A:SNT309:RSP5:CSG2:TFC7:EOS1:STO1:SDH4:SUR1::CAB3:LCB3:TIF2:CAT8:GON7:SWM2:LEO1:HUR1:DUN1:ILV3:TAF7:GAA1:CHS2:RPL6A:NOP56:SPT8:MRC1:AAT2:…
1-0-4	50658	RNA transport	18 out of 224 genes, 8.0%	142 out of 5815 genes, 2.4%	0.00768365	YDR363W-A:YJR074W:YIR005W:YIL040W:YBR247C:YGL066W:YPL178W:YOR293W:YKR095W:YKL057C:YLR048W:YER125W:YMR125W:YKR082W:YAR002W:YNL302C:YLR018C:YDR159W	:MOG1:IST3:APQ12:ENP1:SGF73:CBC2:RPS10A:MLP1:NUP120:RPS0B:RSP5:STO1:NUP133:NUP60:RPS19B:POM34:SAC3
1-0-4	51236	establishment of RNA localization	18 out of 224 genes, 8.0%	142 out of 5815 genes, 2.4%	0.00768365	YDR363W-A:YJR074W:YIR005W:YIL040W:YBR247C:YGL066W:YPL178W:YOR293W:YKR095W:YKL057C:YLR048W:YER125W:YMR125W:YKR082W:YAR002W:YNL302C:YLR018C:YDR159W	:MOG1:IST3:APQ12:ENP1:SGF73:CBC2:RPS10A:MLP1:NUP120:RPS0B:RSP5:STO1:NUP133:NUP60:RPS19B:POM34:SAC3
1-0-4	65003	macromolecular complex assembly	38 out of 224 genes, 17.0%	470 out of 5815 genes, 8.1%	0.00770533	YLR325C:YDR388W:YGR078C:YIR005W:YCR009C:YDR166C:YPR103W:YGL066W:YIR012W:YML098W:YPL129W:YAL032C:YLR323C:YML094W:YAL047C:YLR048W:YHR041C:YLR418C:YOR110W:YER008C:YDR364C:YDR145W:YDR356W:YDR363W-A:YLR414C:YDL139C:YOR293W:YMR227C:YDL108W:YLR298C:YBR044C:YER022W:YML073C:YKL053C-A:YIL144W:YNL261W:YGR135W:YNL302C	RPL38:RVS167:PAC10:IST3:RVS161:SEC5:PRE2:SGF73:SQT1:TAF13:TAF14:PRP45:CWC24:GIM5:SPC72:RPS0B:SRB2:CDC73:TFC7:SEC3:CDC40:TAF12:SPC110::PUN1:SCM3:RPS10A:TAF7:KIN28:YHC1:TCM62:SRB4:RPL6A::NDC80:ORC5:PRE9:RPS19B
1-0-4	34622	cellular macromolecular complex assembly	36 out of 224 genes, 16.1%	434 out of 5815 genes, 7.5%	0.00783293	YLR325C:YDR388W:YGR078C:YIR005W:YCR009C:YDR166C:YPR103W:YIR012W:YML098W:YPL129W:YAL032C:YLR323C:YML094W:YAL047C:YLR048W:YHR041C:YLR418C:YOR110W:YER008C:YDR364C:YDR145W:YDR356W:YDR363W-A:YDL139C:YOR293W:YMR227C:YDL108W:YLR298C:YBR044C:YER022W:YML073C:YKL053C-A:YIL144W:YNL261W:YGR135W:YNL302C	RPL38:RVS167:PAC10:IST3:RVS161:SEC5:PRE2:SQT1:TAF13:TAF14:PRP45:CWC24:GIM5:SPC72:RPS0B:SRB2:CDC73:TFC7:SEC3:CDC40:TAF12:SPC110::SCM3:RPS10A:TAF7:KIN28:YHC1:TCM62:SRB4:RPL6A::NDC80:ORC5:PRE9:RPS19B
1-0-4	15931	nucleobase-containing compound transport	21 out of 224 genes, 9.4%	186 out of 5815 genes, 3.2%	0.00838493	YBL030C:YDR363W-A:YJR074W:YIR005W:YPL084W:YIL040W:YBR247C:YGL066W:YPL178W:YOR293W:YKR095W:YKL057C:YLR048W:YER125W:YMR125W:YPL244C:YKR082W:YAR002W:YNL302C:YLR018C:YDR159W	PET9::MOG1:IST3:BRO1:APQ12:ENP1:SGF73:CBC2:RPS10A:MLP1:NUP120:RPS0B:RSP5:STO1:HUT1:NUP133:NUP60:RPS19B:POM34:SAC3
1-0-4	19222	regulation of metabolic process	71 out of 224 genes, 31.7%	1140 out of 5815 genes, 19.6%	0.00868299	YLL013C:YKL203C:YKL032C:YOL039W:YML098W:YDR225W:YNL136W:YLR418C:YPR034W:YLR272C:YKR020W:YDR409W:YAR002W:YGR252W:YLR193C:YBR058C:YDR145W:YNL299W:YBL018C:YLR423C:YDL139C:YFR031C:YDL108W:YJL056C:YOL145C:YOL149W:YNL137C:YER022W:YGL194C:YDR484W:YNL251C:YNL261W:YLR039C:YJL179W:YPL084W:YLR244C:YML036W:YPL157W:YGL066W:YDR207C:YGL173C:YPL178W:YPL129W:YLR052W:YML094W:YJL076W:YOR060C:YHR041C:YER125W:YMR125W…	PUF3:TOR2:IXR1:RPP2A:TAF13:HTA1:EAF7:CDC73:ARP7:YCS4:VPS51:SIZ1:NUP60:GCN5:UPS1:UBP14:TAF12:TRF5:POP8:ATG17:SCM3:SMC2:KIN28:ZAP1:CTR9:DCP1:NAM9:SRB4:HOS2:VPS52:NRD1:ORC5:RIC1:PFD1:BRO1:MAP1:CGI121:TGS1:SGF73:UME6:XRN1:CBC2:TAF14:IES3:GIM5:NET1:SLD7:SRB2:RSP5:STO1:TFC7:NUP133:LSM1:CAT8:LRP1:TIF2:GON7:LEO1:DUN1:PHO80:TAF7:MLP1:NUP120:SPT8:YCG1:KOG1:FES1:MRC1:SIC1:SPT3:SAC3
1-0-4	51649	establishment of localization in cell	48 out of 224 genes, 21.4%	663 out of 5815 genes, 11.4%	0.00883096	YLR166C:YJL029C:YDR495C:YBL030C:YKL073W:YJR074W:YIR005W:YPL084W:YLR261C:YDR166C:YDR189W:YBR247C:YGL066W:YDL115C:YAL047C:YLR048W:YLR262C:YER125W:YDL029W:YBR109C:YMR125W:YKR020W:YKR082W:YFR051C:YAR002W:YER008C:YNL189W:YLR018C:YDR363W-A:YIL040W:YDL226C:YOR293W:YKR095W:YNL310C:YKL057C:YDR027C:YFL037W:YDL192W:YDR484W:YIL173W:YLR372W:YIL144W:YCR034W:YMR203W:YPL243W:YLR039C:YNL302C:YDR159W	SEC10:VPS53:VPS3:PET9:LHS1:MOG1:IST3:BRO1:VPS63:SEC5:SLY1:ENP1:SGF73:IWR1:SPC72:RPS0B:YPT6:RSP5:ARP2:CMD1:STO1:VPS51:NUP133:RET2:NUP60:SEC3:SRP1:POM34::APQ12:GCS1:RPS10A:MLP1:ZIM17:NUP120:VPS54:TUB2:ARF1:VPS52:VTH1:ELO3:NDC80:ELO2:TOM40:SRP68:RIC1:RPS19B:SAC3
1-0-4	44238	primary metabolic process	146 out of 224 genes, 65.2%	2964 out of 5815 genes, 51.0%	0.00923242	YLL013C:YLR325C:YIR005W:YKL203C:YLR284C:YBL092W:YDR225W:YDL004W:YJL057C:YLR418C:YLR277C:YDR364C:YBR082C:YDR145W:YDR540C:YKL212W:YGL250W:YOL145C:YDR510W:YNL137C:YKL059C:YNL251C:YLR372W:YMR314W:YNL261W:YLR039C:YBR191W:YKR024C:YOR312C:YLR007W:YIL003W:YPL157W:YML036W:YPR103W:YDR207C:YGL066W:YPL178W:YNR046W:YPL129W:YNL245C:YJL005W:YLR323C:YLR052W:YOR060C:YLR395C:YLR441C:YPR101W:YER125W:YBR036C:YOR110W…	PUF3:RPL38:IST3:TOR2:ECI1:RPL32:HTA1:ATP16:IKS1:CDC73:YSH1:CDC40:UBC4:TAF12:IRC4:SAC1:RMR1:CTR9:SMT3:NAM9:MPE1:NRD1:ELO3:PRE5:ORC5:RIC1:RPL21A:DBP7:RPL20B:NSE1:CFD1:TGS1:CGI121:PRE2:UME6:SGF73:CBC2:TRM112:TAF14:CWC25:CYR1:CWC24:IES3:SLD7:COX8:RPS1A:SNT309:RSP5:CSG2:TFC7:EOS1:STO1:SDH4:SUR1::CAB3:LCB3:TIF2:CAT8:GON7:SWM2:LEO1:HUR1:DUN1:ILV3:TAF7:GAA1:CHS2:RPL6A:NOP56:SPT8:MRC1:AAT2:AAT1:PRE9:SPT3:…
1-0-4	50657	nucleic acid transport	18 out of 224 genes, 8.0%	144 out of 5815 genes, 2.5%	0.00937757	YDR363W-A:YJR074W:YIR005W:YIL040W:YBR247C:YGL066W:YPL178W:YOR293W:YKR095W:YKL057C:YLR048W:YER125W:YMR125W:YKR082W:YAR002W:YNL302C:YLR018C:YDR159W	:MOG1:IST3:APQ12:ENP1:SGF73:CBC2:RPS10A:MLP1:NUP120:RPS0B:RSP5:STO1:NUP133:NUP60:RPS19B:POM34:SAC3
1-0-4	15031	protein transport	45 out of 224 genes, 20.1%	612 out of 5815 genes, 10.5%	0.0121585	YLR166C:YJL029C:YDR495C:YKL073W:YJR074W:YIR005W:YPL084W:YLR261C:YDR166C:YDR189W:YBR247C:YGL066W:YDR164C:YDL115C:YLR048W:YLR262C:YER125W:YDL029W:YBR109C:YMR125W:YKR020W:YKR082W:YFR051C:YAR002W:YER008C:YNL189W:YNL272C:YLR018C:YDR363W-A:YIL040W:YDL226C:YOR293W:YKR095W:YNL310C:YKL057C:YDR027C:YDL192W:YDR484W:YIL173W:YGL098W:YMR203W:YPL243W:YLR039C:YNL302C:YDR159W	SEC10:VPS53:VPS3:LHS1:MOG1:IST3:BRO1:VPS63:SEC5:SLY1:ENP1:SGF73:SEC1:IWR1:RPS0B:YPT6:RSP5:ARP2:CMD1:STO1:VPS51:NUP133:RET2:NUP60:SEC3:SRP1:SEC2:POM34::APQ12:GCS1:RPS10A:MLP1:ZIM17:NUP120:VPS54:ARF1:VPS52:VTH1:USE1:TOM40:SRP68:RIC1:RPS19B:SAC3
1-0-4	45184	establishment of protein localization	46 out of 224 genes, 20.5%	632 out of 5815 genes, 10.9%	0.0124322	YLR166C:YJL029C:YDR495C:YKL073W:YJR074W:YIR005W:YPL084W:YLR261C:YDR166C:YDR189W:YBR247C:YGL066W:YDR164C:YDL115C:YLR048W:YLR262C:YER125W:YDL029W:YBR109C:YMR125W:YKR020W:YKR082W:YFR051C:YAR002W:YER008C:YNL189W:YNL272C:YLR018C:YDR363W-A:YIL040W:YDL226C:YAR007C:YOR293W:YKR095W:YNL310C:YKL057C:YDR027C:YDL192W:YDR484W:YIL173W:YGL098W:YMR203W:YPL243W:YLR039C:YNL302C:YDR159W	SEC10:VPS53:VPS3:LHS1:MOG1:IST3:BRO1:VPS63:SEC5:SLY1:ENP1:SGF73:SEC1:IWR1:RPS0B:YPT6:RSP5:ARP2:CMD1:STO1:VPS51:NUP133:RET2:NUP60:SEC3:SRP1:SEC2:POM34::APQ12:GCS1:RFA1:RPS10A:MLP1:ZIM17:NUP120:VPS54:ARF1:VPS52:VTH1:USE1:TOM40:SRP68:RIC1:RPS19B:SAC3
1-0-4	31123	RNA 3'-end processing	11 out of 224 genes, 4.9%	59 out of 5815 genes, 1.0%	0.0129921	YLR048W:YHR081W:YKL059C:YLR418C:YLR277C:YNL251C:YMR061W:YDL108W:YNL299W:YOL145C:YDR159W	RPS0B:LRP1:MPE1:CDC73:YSH1:NRD1:RNA14:KIN28:TRF5:CTR9:SAC3
1-0-4	30581	symbiont intracellular protein transport in host	16 out of 224 genes, 7.1%	120 out of 5815 genes, 2.1%	0.0132075	YDR363W-A:YIR005W:YIL040W:YBR247C:YGL066W:YOR293W:YDL115C:YKR095W:YKL057C:YLR048W:YER125W:YMR125W:YKR082W:YAR002W:YNL302C:YDR159W	:IST3:APQ12:ENP1:SGF73:RPS10A:IWR1:MLP1:NUP120:RPS0B:RSP5:STO1:NUP133:NUP60:RPS19B:SAC3
1-0-4	44403	symbiosis, encompassing mutualism through parasitism	16 out of 224 genes, 7.1%	120 out of 5815 genes, 2.1%	0.0132075	YDR363W-A:YIR005W:YIL040W:YBR247C:YGL066W:YOR293W:YDL115C:YKR095W:YKL057C:YLR048W:YER125W:YMR125W:YKR082W:YAR002W:YNL302C:YDR159W	:IST3:APQ12:ENP1:SGF73:RPS10A:IWR1:MLP1:NUP120:RPS0B:RSP5:STO1:NUP133:NUP60:RPS19B:SAC3
1-0-4	44766	multi-organism transport	16 out of 224 genes, 7.1%	120 out of 5815 genes, 2.1%	0.0132075	YDR363W-A:YIR005W:YIL040W:YBR247C:YGL066W:YOR293W:YDL115C:YKR095W:YKL057C:YLR048W:YER125W:YMR125W:YKR082W:YAR002W:YNL302C:YDR159W	:IST3:APQ12:ENP1:SGF73:RPS10A:IWR1:MLP1:NUP120:RPS0B:RSP5:STO1:NUP133:NUP60:RPS19B:SAC3
1-0-4	51701	interaction with host	16 out of 224 genes, 7.1%	120 out of 5815 genes, 2.1%	0.0132075	YDR363W-A:YIR005W:YIL040W:YBR247C:YGL066W:YOR293W:YDL115C:YKR095W:YKL057C:YLR048W:YER125W:YMR125W:YKR082W:YAR002W:YNL302C:YDR159W	:IST3:APQ12:ENP1:SGF73:RPS10A:IWR1:MLP1:NUP120:RPS0B:RSP5:STO1:NUP133:NUP60:RPS19B:SAC3
1-0-4	51708	intracellular protein transport in other organism involved in symbiotic interaction	16 out of 224 genes, 7.1%	120 out of 5815 genes, 2.1%	0.0132075	YDR363W-A:YIR005W:YIL040W:YBR247C:YGL066W:YOR293W:YDL115C:YKR095W:YKL057C:YLR048W:YER125W:YMR125W:YKR082W:YAR002W:YNL302C:YDR159W	:IST3:APQ12:ENP1:SGF73:RPS10A:IWR1:MLP1:NUP120:RPS0B:RSP5:STO1:NUP133:NUP60:RPS19B:SAC3
1-0-4	1902579	multi-organism localization	16 out of 224 genes, 7.1%	120 out of 5815 genes, 2.1%	0.0132075	YDR363W-A:YIR005W:YIL040W:YBR247C:YGL066W:YOR293W:YDL115C:YKR095W:YKL057C:YLR048W:YER125W:YMR125W:YKR082W:YAR002W:YNL302C:YDR159W	:IST3:APQ12:ENP1:SGF73:RPS10A:IWR1:MLP1:NUP120:RPS0B:RSP5:STO1:NUP133:NUP60:RPS19B:SAC3
1-0-4	1902581	multi-organism cellular localization	16 out of 224 genes, 7.1%	120 out of 5815 genes, 2.1%	0.0132075	YDR363W-A:YIR005W:YIL040W:YBR247C:YGL066W:YOR293W:YDL115C:YKR095W:YKL057C:YLR048W:YER125W:YMR125W:YKR082W:YAR002W:YNL302C:YDR159W	:IST3:APQ12:ENP1:SGF73:RPS10A:IWR1:MLP1:NUP120:RPS0B:RSP5:STO1:NUP133:NUP60:RPS19B:SAC3
1-0-4	1902583	multi-organism intracellular transport	16 out of 224 genes, 7.1%	120 out of 5815 genes, 2.1%	0.0132075	YDR363W-A:YIR005W:YIL040W:YBR247C:YGL066W:YOR293W:YDL115C:YKR095W:YKL057C:YLR048W:YER125W:YMR125W:YKR082W:YAR002W:YNL302C:YDR159W	:IST3:APQ12:ENP1:SGF73:RPS10A:IWR1:MLP1:NUP120:RPS0B:RSP5:STO1:NUP133:NUP60:RPS19B:SAC3
1-0-4	6913	nucleocytoplasmic transport	17 out of 224 genes, 7.6%	134 out of 5815 genes, 2.3%	0.0137859	YDR363W-A:YIR005W:YBR267W:YIL040W:YBR247C:YGL066W:YOR293W:YDL115C:YKR095W:YKL057C:YLR048W:YER125W:YMR125W:YKR082W:YAR002W:YNL302C:YDR159W	:IST3:REI1:APQ12:ENP1:SGF73:RPS10A:IWR1:MLP1:NUP120:RPS0B:RSP5:STO1:NUP133:NUP60:RPS19B:SAC3
1-0-4	51169	nuclear transport	17 out of 224 genes, 7.6%	134 out of 5815 genes, 2.3%	0.0137859	YDR363W-A:YIR005W:YBR267W:YIL040W:YBR247C:YGL066W:YOR293W:YDL115C:YKR095W:YKL057C:YLR048W:YER125W:YMR125W:YKR082W:YAR002W:YNL302C:YDR159W	:IST3:REI1:APQ12:ENP1:SGF73:RPS10A:IWR1:MLP1:NUP120:RPS0B:RSP5:STO1:NUP133:NUP60:RPS19B:SAC3
1-0-4	50789	regulation of biological process	92 out of 224 genes, 41.1%	1630 out of 5815 genes, 28.0%	0.013878	YLL013C:YKL203C:YKL032C:YOL039W:YML098W:YDR164C:YGR152C:YDR225W:YNL136W:YLR262C:YLR418C:YDL029W:YGR092W:YNL323W:YPR034W:YLR272C:YKR020W:YDR409W:YAR002W:YGR252W:YLR193C:YDR118W:YBR058C:YDR145W:YNL299W:YIL062C:YBL018C:YLR423C:YDL139C:YFR031C:YDL108W:YJL056C:YOL145C:YOL149W:YNL137C:YER022W:YGL194C:YDR484W:YNL251C:YKR028W:YNL261W:YLR039C:YKL007W:YJL179W:YPL084W:YLR244C:YDR189W:YML036W:YPL157W:YDR207C…	PUF3:TOR2:IXR1:RPP2A:TAF13:SEC1:RSR1:HTA1:EAF7:YPT6:CDC73:ARP2:DBF2:LEM3:ARP7:YCS4:VPS51:SIZ1:NUP60:GCN5:UPS1:APC4:UBP14:TAF12:TRF5:ARC15:POP8:ATG17:SCM3:SMC2:KIN28:ZAP1:CTR9:DCP1:NAM9:SRB4:HOS2:VPS52:NRD1:SAP190:ORC5:RIC1:CAP1:PFD1:BRO1:MAP1:SLY1:CGI121:TGS1:UME6:SGF73:CBC2:XRN1:TAF14:CYR1:IES3:GIM5:ARP3:SPC72:NET1:SLD7:SRB2:RSP5:CMD1:TFC7:STO1:NUP133:LSM1:VRP1:LCB3:TIF2:CAT8:LRP1::GON7:LEO1:DUN…
1-0-4	15833	peptide transport	45 out of 224 genes, 20.1%	616 out of 5815 genes, 10.6%	0.0144098	YLR166C:YJL029C:YDR495C:YKL073W:YJR074W:YIR005W:YPL084W:YLR261C:YDR166C:YDR189W:YBR247C:YGL066W:YDR164C:YDL115C:YLR048W:YLR262C:YER125W:YDL029W:YBR109C:YMR125W:YKR020W:YKR082W:YFR051C:YAR002W:YER008C:YNL189W:YNL272C:YLR018C:YDR363W-A:YIL040W:YDL226C:YOR293W:YKR095W:YNL310C:YKL057C:YDR027C:YDL192W:YDR484W:YIL173W:YGL098W:YMR203W:YPL243W:YLR039C:YNL302C:YDR159W	SEC10:VPS53:VPS3:LHS1:MOG1:IST3:BRO1:VPS63:SEC5:SLY1:ENP1:SGF73:SEC1:IWR1:RPS0B:YPT6:RSP5:ARP2:CMD1:STO1:VPS51:NUP133:RET2:NUP60:SEC3:SRP1:SEC2:POM34::APQ12:GCS1:RPS10A:MLP1:ZIM17:NUP120:VPS54:ARF1:VPS52:VTH1:USE1:TOM40:SRP68:RIC1:RPS19B:SAC3
1-0-4	8104	protein localization	50 out of 224 genes, 22.3%	720 out of 5815 genes, 12.4%	0.0176325	YLR166C:YJL029C:YDR495C:YKL073W:YJR074W:YIR005W:YPL084W:YLR261C:YDR166C:YDR189W:YBR247C:YGL066W:YDR164C:YDL115C:YLR048W:YLR262C:YER125W:YDL029W:YML016C:YBR109C:YMR125W:YKR020W:YKR082W:YFR051C:YAR002W:YER008C:YNL189W:YNL272C:YLR018C:YKL193C:YDR363W-A:YIL040W:YDL226C:YDL139C:YAR007C:YOR293W:YKR095W:YNL310C:YKL057C:YDR027C:YDR484W:YDL192W:YIL173W:YGL098W:YIL144W:YMR203W:YPL243W:YLR039C:YNL302C:YDR15…	SEC10:VPS53:VPS3:LHS1:MOG1:IST3:BRO1:VPS63:SEC5:SLY1:ENP1:SGF73:SEC1:IWR1:RPS0B:YPT6:RSP5:ARP2:PPZ1:CMD1:STO1:VPS51:NUP133:RET2:NUP60:SEC3:SRP1:SEC2:POM34:SDS22::APQ12:GCS1:SCM3:RFA1:RPS10A:MLP1:ZIM17:NUP120:VPS54:VPS52:ARF1:VTH1:USE1:NDC80:TOM40:SRP68:RIC1:RPS19B:SAC3
1-0-4	43933	macromolecular complex subunit organization	42 out of 224 genes, 18.8%	563 out of 5815 genes, 9.7%	0.0178728	YLR325C:YDR388W:YGR078C:YIR005W:YCR009C:YDR166C:YPR103W:YGL066W:YIR012W:YML098W:YPL129W:YAL032C:YLR052W:YLR323C:YML094W:YAL047C:YLR048W:YHR041C:YLR418C:YPR034W:YOR110W:YER008C:YEL061C:YDR364C:YLR018C:YDR145W:YDR356W:YDR363W-A:YLR414C:YDL139C:YOR293W:YMR227C:YDL108W:YLR298C:YBR044C:YER022W:YML073C:YKL053C-A:YIL144W:YGR135W:YNL261W:YNL302C	RPL38:RVS167:PAC10:IST3:RVS161:SEC5:PRE2:SGF73:SQT1:TAF13:TAF14:PRP45:IES3:CWC24:GIM5:SPC72:RPS0B:SRB2:CDC73:ARP7:TFC7:SEC3:CIN8:CDC40:POM34:TAF12:SPC110::PUN1:SCM3:RPS10A:TAF7:KIN28:YHC1:TCM62:SRB4:RPL6A::NDC80:PRE9:ORC5:RPS19B
1-0-4	60255	regulation of macromolecule metabolic process	67 out of 224 genes, 29.9%	1080 out of 5815 genes, 18.6%	0.0203833	YLL013C:YKL203C:YKL032C:YOL039W:YML098W:YDR225W:YNL136W:YLR418C:YPR034W:YLR272C:YDR409W:YAR002W:YGR252W:YDR145W:YNL299W:YBL018C:YLR423C:YDL139C:YFR031C:YDL108W:YJL056C:YOL145C:YOL149W:YNL137C:YER022W:YGL194C:YNL251C:YNL261W:YLR039C:YJL179W:YPL084W:YLR244C:YML036W:YPL157W:YGL066W:YDR207C:YGL173C:YPL178W:YPL129W:YLR052W:YML094W:YOR060C:YJL076W:YHR041C:YER125W:YMR125W:YOR110W:YKR082W:YJL124C:YMR280C…	PUF3:TOR2:IXR1:RPP2A:TAF13:HTA1:EAF7:CDC73:ARP7:YCS4:SIZ1:NUP60:GCN5:TAF12:TRF5:POP8:ATG17:SCM3:SMC2:KIN28:ZAP1:CTR9:DCP1:NAM9:SRB4:HOS2:NRD1:ORC5:RIC1:PFD1:BRO1:MAP1:CGI121:TGS1:SGF73:UME6:XRN1:CBC2:TAF14:IES3:GIM5:SLD7:NET1:SRB2:RSP5:STO1:TFC7:NUP133:LSM1:CAT8:LRP1:TIF2:GON7:LEO1:DUN1:PHO80:TAF7:MLP1:NUP120:SPT8:YCG1:KOG1:FES1:MRC1:SIC1:SPT3:SAC3
1-0-4	31124	mRNA 3'-end processing	8 out of 224 genes, 3.6%	32 out of 5815 genes, 0.6%	0.0221454	YKL059C:YLR418C:YLR277C:YNL251C:YMR061W:YDL108W:YOL145C:YDR159W	MPE1:CDC73:YSH1:NRD1:RNA14:KIN28:CTR9:SAC3
1-0-4	44419	interspecies interaction between organisms	16 out of 224 genes, 7.1%	125 out of 5815 genes, 2.1%	0.0223265	YDR363W-A:YIR005W:YIL040W:YBR247C:YGL066W:YOR293W:YDL115C:YKR095W:YKL057C:YLR048W:YER125W:YMR125W:YKR082W:YAR002W:YNL302C:YDR159W	:IST3:APQ12:ENP1:SGF73:RPS10A:IWR1:MLP1:NUP120:RPS0B:RSP5:STO1:NUP133:NUP60:RPS19B:SAC3
1-0-4	42886	amide transport	45 out of 224 genes, 20.1%	627 out of 5815 genes, 10.8%	0.0227429	YLR166C:YJL029C:YDR495C:YKL073W:YJR074W:YIR005W:YPL084W:YLR261C:YDR166C:YDR189W:YBR247C:YGL066W:YDR164C:YDL115C:YLR048W:YLR262C:YER125W:YDL029W:YBR109C:YMR125W:YKR020W:YKR082W:YFR051C:YAR002W:YER008C:YNL189W:YNL272C:YLR018C:YDR363W-A:YIL040W:YDL226C:YOR293W:YKR095W:YNL310C:YKL057C:YDR027C:YDL192W:YDR484W:YIL173W:YGL098W:YMR203W:YPL243W:YLR039C:YNL302C:YDR159W	SEC10:VPS53:VPS3:LHS1:MOG1:IST3:BRO1:VPS63:SEC5:SLY1:ENP1:SGF73:SEC1:IWR1:RPS0B:YPT6:RSP5:ARP2:CMD1:STO1:VPS51:NUP133:RET2:NUP60:SEC3:SRP1:SEC2:POM34::APQ12:GCS1:RPS10A:MLP1:ZIM17:NUP120:VPS54:ARF1:VPS52:VTH1:USE1:TOM40:SRP68:RIC1:RPS19B:SAC3
1-0-4	71426	ribonucleoprotein complex export from nucleus	15 out of 224 genes, 6.7%	112 out of 5815 genes, 1.9%	0.0235955	YLR048W:YDR363W-A:YER125W:YIR005W:YMR125W:YIL040W:YKR082W:YBR247C:YGL066W:YAR002W:YOR293W:YKR095W:YNL302C:YKL057C:YDR159W	RPS0B::RSP5:IST3:STO1:APQ12:NUP133:ENP1:SGF73:NUP60:RPS10A:MLP1:RPS19B:NUP120:SAC3
1-0-4	71166	ribonucleoprotein complex localization	15 out of 224 genes, 6.7%	113 out of 5815 genes, 1.9%	0.0262887	YLR048W:YDR363W-A:YER125W:YIR005W:YMR125W:YIL040W:YKR082W:YBR247C:YGL066W:YAR002W:YOR293W:YKR095W:YNL302C:YKL057C:YDR159W	RPS0B::RSP5:IST3:STO1:APQ12:NUP133:ENP1:SGF73:NUP60:RPS10A:MLP1:RPS19B:NUP120:SAC3
1-0-4	6611	protein export from nucleus	15 out of 224 genes, 6.7%	114 out of 5815 genes, 2.0%	0.0292501	YLR048W:YDR363W-A:YER125W:YIR005W:YMR125W:YIL040W:YKR082W:YBR247C:YGL066W:YAR002W:YOR293W:YKR095W:YNL302C:YKL057C:YDR159W	RPS0B::RSP5:IST3:STO1:APQ12:NUP133:ENP1:SGF73:NUP60:RPS10A:MLP1:RPS19B:NUP120:SAC3
1-0-4	6405	RNA export from nucleus	15 out of 224 genes, 6.7%	115 out of 5815 genes, 2.0%	0.0325023	YLR048W:YDR363W-A:YER125W:YIR005W:YMR125W:YIL040W:YKR082W:YBR247C:YGL066W:YAR002W:YOR293W:YKR095W:YNL302C:YKL057C:YDR159W	RPS0B::RSP5:IST3:STO1:APQ12:NUP133:ENP1:SGF73:NUP60:RPS10A:MLP1:RPS19B:NUP120:SAC3
1-0-4	90156	cellular sphingolipid homeostasis	4 out of 224 genes, 1.8%	6 out of 5815 genes, 0.1%	0.0331704	YJL029C:YDR484W:YDR027C:YKR020W	VPS53:VPS52:VPS54:VPS51
1-0-4	34629	cellular protein complex localization	7 out of 224 genes, 3.1%	25 out of 5815 genes, 0.4%	0.0333502	YLR262C:YER008C:YDR363W-A:YNL189W:YDL115C:YKL057C:YKR082W	YPT6:SEC3::SRP1:IWR1:NUP120:NUP133
1-0-4	46907	intracellular transport	44 out of 224 genes, 19.6%	618 out of 5815 genes, 10.6%	0.0350286	YJL029C:YDR495C:YBL030C:YKL073W:YJR074W:YIR005W:YPL084W:YLR261C:YDR189W:YBR247C:YGL066W:YDL115C:YAL047C:YLR048W:YLR262C:YER125W:YDL029W:YBR109C:YMR125W:YKR020W:YKR082W:YFR051C:YAR002W:YNL189W:YLR018C:YDR363W-A:YIL040W:YDL226C:YOR293W:YKR095W:YNL310C:YKL057C:YDR027C:YFL037W:YDL192W:YDR484W:YIL173W:YLR372W:YCR034W:YMR203W:YPL243W:YLR039C:YNL302C:YDR159W	VPS53:VPS3:PET9:LHS1:MOG1:IST3:BRO1:VPS63:SLY1:ENP1:SGF73:IWR1:SPC72:RPS0B:YPT6:RSP5:ARP2:CMD1:STO1:VPS51:NUP133:RET2:NUP60:SRP1:POM34::APQ12:GCS1:RPS10A:MLP1:ZIM17:NUP120:VPS54:TUB2:ARF1:VPS52:VTH1:ELO3:ELO2:TOM40:SRP68:RIC1:RPS19B:SAC3
1-0-4	51168	nuclear export	15 out of 224 genes, 6.7%	117 out of 5815 genes, 2.0%	0.0399776	YLR048W:YDR363W-A:YER125W:YIR005W:YMR125W:YIL040W:YKR082W:YBR247C:YGL066W:YAR002W:YOR293W:YKR095W:YNL302C:YKL057C:YDR159W	RPS0B::RSP5:IST3:STO1:APQ12:NUP133:ENP1:SGF73:NUP60:RPS10A:MLP1:RPS19B:NUP120:SAC3
1-0-4	6997	nucleus organization	11 out of 224 genes, 4.9%	67 out of 5815 genes, 1.2%	0.0454471	YJL076W:YDR356W:YPL157W:YBR109C:YIL040W:YKR082W:YGL173C:YKR095W:YKL057C:YLR018C:YAL047C	NET1:SPC110:TGS1:CMD1:APQ12:NUP133:XRN1:MLP1:NUP120:POM34:SPC72
1-0-4	43144	snoRNA processing	8 out of 224 genes, 3.6%	36 out of 5815 genes, 0.6%	0.055753	YHR081W:YLR277C:YBL018C:YNL251C:YGL173C:YLR323C:YNL299W:YOL145C	LRP1:YSH1:POP8:NRD1:XRN1:CWC24:TRF5:CTR9
1-0-4	34504	protein localization to nucleus	10 out of 224 genes, 4.5%	57 out of 5815 genes, 1.0%	0.0567186	YKL193C:YJR074W:YBR109C:YKR082W:YAR002W:YNL189W:YDL115C:YKR095W:YKL057C:YLR018C	SDS22:MOG1:CMD1:NUP133:NUP60:SRP1:IWR1:MLP1:NUP120:POM34
1-0-4	18205	peptidyl-lysine modification	13 out of 224 genes, 5.8%	96 out of 5815 genes, 1.7%	0.0750908	YNL136W:YDR510W:YLR007W:YHR134W:YLR055C:YGR001C:YOR123C:YGL066W:YDR409W:YPL129W:YGR252W:YDR145W:YDR392W	EAF7:SMT3:NSE1:WSS1:SPT8:EFM5:LEO1:SGF73:SIZ1:TAF14:GCN5:TAF12:SPT3
1-0-4	2181	cytoplasmic translation	17 out of 224 genes, 7.6%	153 out of 5815 genes, 2.6%	0.0783263	YOR312C:YLR325C:YPL090C:YOL039W:YBL092W:YOR293W:YGL076C:YLR048W:YLR441C:YML073C:YBL027W:YDL061C:YBR101C:YER056C-A:YNL302C:YBR191W:YOR096W	RPL20B:RPL38:RPS6A:RPP2A:RPL32:RPS10A:RPL7A:RPS0B:RPS1A:RPL6A:RPL19B:RPS29B:FES1::RPS19B:RPL21A:RPS7A
1-0-4	71704	organic substance metabolic process	148 out of 224 genes, 66.1%	3114 out of 5815 genes, 53.6%	0.0788153	YLL013C:YLR325C:YIR005W:YKL203C:YLR284C:YBL092W:YDR225W:YDL004W:YJL057C:YLR418C:YLR277C:YDR364C:YBR082C:YDR145W:YDR540C:YKL212W:YGL250W:YOR278W:YOL145C:YDR510W:YNL137C:YKL059C:YNL251C:YLR372W:YMR314W:YNL261W:YLR039C:YBR191W:YKR024C:YOR312C:YLR007W:YIL003W:YPL157W:YML036W:YPR103W:YDR207C:YGL066W:YPL178W:YNR046W:YPL129W:YNL245C:YJL005W:YLR323C:YLR052W:YOR060C:YLR395C:YLR441C:YPR101W:YER125W:YBR036C…	PUF3:RPL38:IST3:TOR2:ECI1:RPL32:HTA1:ATP16:IKS1:CDC73:YSH1:CDC40:UBC4:TAF12:IRC4:SAC1:RMR1:HEM4:CTR9:SMT3:NAM9:MPE1:NRD1:ELO3:PRE5:ORC5:RIC1:RPL21A:DBP7:RPL20B:NSE1:CFD1:TGS1:CGI121:PRE2:UME6:SGF73:CBC2:TRM112:TAF14:CWC25:CYR1:CWC24:IES3:SLD7:COX8:RPS1A:SNT309:RSP5:CSG2:TFC7:EOS1:STO1:SDH4:SUR1::CAB3:LCB3:TIF2:CAT8:GON7:SWM2:LEO1:HUR1:DUN1:ILV3:TAF7:GAA1:CHS2:RPL6A:NOP56:SPT8:MRC1:AAT2:AAT1:PRE9:…
1-0-4	70	mitotic sister chromatid segregation	12 out of 224 genes, 5.4%	84 out of 5815 genes, 1.4%	0.0843709	YDR510W:YFL037W:YDR356W:YDR325W:YLR272C:YPL233W:YIL144W:YEL061C:YCL060C:YFR031C:YIR010W:YAL047C	SMT3:TUB2:SPC110:YCG1:YCS4:NSL1:NDC80:CIN8:MRC1:SMC2:DSN1:SPC72
1-0-4	22613	ribonucleoprotein complex biogenesis	32 out of 224 genes, 14.3%	410 out of 5815 genes, 7.1%	0.0898923	YKR024C:YLR325C:YIR005W:YKL203C:YBR267W:YBR247C:YIR012W:YGL173C:YNR046W:YLR397C:YAL032C:YLR323C:YLR048W:YLR441C:YLR418C:YPL043W:YER056C-A:YDR364C:YOR096W:YHR081W:YBL018C:YPL090C:YOR293W:YDL108W:YGL076C:YKL057C:YLR298C:YPR144C:YLR197W:YML073C:YNL302C:YDR159W	DBP7:RPL38:IST3:TOR2:REI1:ENP1:SQT1:XRN1:TRM112:AFG2:PRP45:CWC24:RPS0B:RPS1A:CDC73:NOP4::CDC40:RPS7A:LRP1:POP8:RPS6A:RPS10A:KIN28:RPL7A:NUP120:YHC1:NOC4:NOP56:RPL6A:RPS19B:SAC3
1-0-4	31503	protein complex localization	7 out of 224 genes, 3.1%	29 out of 5815 genes, 0.5%	0.0949082	YLR262C:YER008C:YDR363W-A:YNL189W:YDL115C:YKL057C:YKR082W	YPT6:SEC3::SRP1:IWR1:NUP120:NUP133
1-0-5	71840	cellular component organization or biogenesis	57 out of 102 genes, 55.9%	2027 out of 5815 genes, 34.9%	0.00645763	YJL050W:YJL115W:YDL208W:YLR336C:YER013W:YMR014W:YPR135W:YOR290C:YGR262C:YLR355C:YER133W:YDL182W:YOL072W:YLR078C:YOR295W:YJL054W:YIL065C:YDR005C:YGR167W:YGL246C:YPL081W:YLR002C:YIL115C:YCR086W:YDR028C:YDR398W:YJR075W:YOR232W:YLL034C:YBL058W:YER083C:YGR158C:YBR112C:YIR006C:YLR086W:YBR167C:YKR088C:YMR128W:YIR023W:YMR211W:YHR070W:YPR133C:YOR035C:YKL145W:YGR075C:YJR007W:YOL061W:YAL041W:YDR022C:YMR307W…	MTR4:ASF1:NHP2:SGD1:PRP22:BUD22:CTF4:SNF2:BUD32:ILV5:GLC7:LYS20:THP1:BOS1:UAF30:TIM54:FIS1:MAF1:CLC1:RAI1:RPS9A:NOC3:NUP159:CSM1:REG1:UTP5:HOC1:MGE1:RIX7:SHP1:GET2:MTR3:CYC8:PAN1:SMC4:POP7:TVP38:ECM16:DAL81:DML1:TRM5:SPN1:SHE4:RPT1:PRP38:SUI2:PRS5:CDC24:ATG31:GAS1:PEX5:SHQ1:RTG3:POL2:ESA1:LCD1:SOF1
1-0-5	22613	ribonucleoprotein complex biogenesis	19 out of 102 genes, 18.6%	410 out of 5815 genes, 7.1%	0.049361	YLL034C:YJL050W:YDL208W:YLR336C:YER013W:YMR014W:YGR158C:YBR167C:YMR128W:YER133W:YGL246C:YGR075C:YPL081W:YJR007W:YIL104C:YLR002C:YIL115C:YDR398W:YLL011W	RIX7:MTR4:NHP2:SGD1:PRP22:BUD22:MTR3:POP7:ECM16:GLC7:RAI1:PRP38:RPS9A:SUI2:SHQ1:NOC3:NUP159:UTP5:SOF1
1-0-6	90304	nucleic acid metabolic process	42 out of 67 genes, 62.7%	1338 out of 5815 genes, 23.0%	1.62922e-09	YDR226W:YML112W:YLL002W:YHR062C:YDR190C:YNL248C:YIR015W:YLR320W:YDR176W:YDL006W:YDR037W:YOL146W:YNL062C:YLL004W:YOL148C:YGR285C:YMR224C:YJL081C:YGR272C:YDR311W:YDR004W:YDL017W:YMR091C:YDL060W:YNL059C:YOL010W:YDL153C:YML065W:YHR064C:YCL054W:YDL047W:YLR403W:YGL163C:YDR182W:YDR076W:YDL148C:YNL250W:YER095W:YOR141C:YEL044W:YOL135C:YML032C	ADK1:CTK3:RTT109:RPP1:RVB1:RPA49:RPR2:MMS22:NGG1:PTC1:KRS1:PSF3:GCD10:ORC3:SPT20:ZUO1:MRE11:ARP4:EFG1:TFB1:RAD57:CDC7:NPL6:TSR1:ARP5:RCL1:SAS10:ORC1:SSZ1:SPB1:SIT4:SFP1:RAD54:CDC1:RAD55:NOP14:RAD50:RAD51:ARP8:IES6:MED7:RAD52
1-0-6	6974	cellular response to DNA damage stimulus	20 out of 67 genes, 29.9%	305 out of 5815 genes, 5.2%	4.06811e-08	YML112W:YDL047W:YLL002W:YDR190C:YGL163C:YLR320W:YDR182W:YDR076W:YOL146W:YNL250W:YER014C-A:YER095W:YMR224C:YOR141C:YJL081C:YDR004W:YDR311W:YDL017W:YML032C:YMR091C	CTK3:SIT4:RTT109:RVB1:RAD54:MMS22:CDC1:RAD55:PSF3:RAD50::RAD51:MRE11:ARP8:ARP4:RAD57:TFB1:CDC7:RAD52:NPL6
1-0-6	34641	cellular nitrogen compound metabolic process	48 out of 67 genes, 71.6%	1922 out of 5815 genes, 33.1%	4.63073e-08	YDR226W:YDR429C:YML112W:YLL002W:YHR062C:YDR190C:YAL038W:YNL248C:YIR015W:YLR320W:YDR176W:YDL006W:YDR037W:YOL146W:YNL062C:YLL004W:YOL148C:YGR285C:YMR224C:YJL081C:YGR272C:YDR311W:YHR010W:YDR004W:YDL017W:YMR091C:YMR142C:YDL060W:YNL059C:YOL010W:YDL153C:YML065W:YDL047W:YHR064C:YCL054W:YLR403W:YGL163C:YDR182W:YDR076W:YDL148C:YNL250W:YER095W:YOR141C:YML025C:YEL044W:YIL051C:YOL135C:YML032C	ADK1:TIF35:CTK3:RTT109:RPP1:RVB1:CDC19:RPA49:RPR2:MMS22:NGG1:PTC1:KRS1:PSF3:GCD10:ORC3:SPT20:ZUO1:MRE11:ARP4:EFG1:TFB1:RPL27A:RAD57:CDC7:NPL6:RPL13B:TSR1:ARP5:RCL1:SAS10:ORC1:SIT4:SSZ1:SPB1:SFP1:RAD54:CDC1:RAD55:NOP14:RAD50:RAD51:ARP8:YML6:IES6:MMF1:MED7:RAD52
1-0-6	1901360	organic cyclic compound metabolic process	45 out of 67 genes, 67.2%	1697 out of 5815 genes, 29.2%	5.4736e-08	YDR226W:YML112W:YLL002W:YHR062C:YDR190C:YAL038W:YNL248C:YIR015W:YLR320W:YDR176W:YDL006W:YDR037W:YOL146W:YNL062C:YLL004W:YOL148C:YGR285C:YMR224C:YJL081C:YGR272C:YDR311W:YDR004W:YDL017W:YMR091C:YDL060W:YNL059C:YOL010W:YKL192C:YDL153C:YML065W:YDL047W:YHR064C:YCL054W:YLR403W:YMR208W:YGL163C:YDR182W:YDR076W:YDL148C:YNL250W:YER095W:YOR141C:YEL044W:YOL135C:YML032C	ADK1:CTK3:RTT109:RPP1:RVB1:CDC19:RPA49:RPR2:MMS22:NGG1:PTC1:KRS1:PSF3:GCD10:ORC3:SPT20:ZUO1:MRE11:ARP4:EFG1:TFB1:RAD57:CDC7:NPL6:TSR1:ARP5:RCL1:ACP1:SAS10:ORC1:SIT4:SSZ1:SPB1:SFP1:ERG12:RAD54:CDC1:RAD55:NOP14:RAD50:RAD51:ARP8:IES6:MED7:RAD52
1-0-6	6139	nucleobase-containing compound metabolic process	43 out of 67 genes, 64.2%	1554 out of 5815 genes, 26.7%	5.92829e-08	YDR226W:YML112W:YLL002W:YHR062C:YDR190C:YAL038W:YNL248C:YIR015W:YLR320W:YDR176W:YDL006W:YDR037W:YOL146W:YNL062C:YLL004W:YOL148C:YGR285C:YMR224C:YJL081C:YGR272C:YDR311W:YDR004W:YDL017W:YMR091C:YDL060W:YNL059C:YOL010W:YDL153C:YML065W:YDL047W:YHR064C:YCL054W:YLR403W:YGL163C:YDR182W:YDR076W:YDL148C:YNL250W:YER095W:YOR141C:YEL044W:YOL135C:YML032C	ADK1:CTK3:RTT109:RPP1:RVB1:CDC19:RPA49:RPR2:MMS22:NGG1:PTC1:KRS1:PSF3:GCD10:ORC3:SPT20:ZUO1:MRE11:ARP4:EFG1:TFB1:RAD57:CDC7:NPL6:TSR1:ARP5:RCL1:SAS10:ORC1:SIT4:SSZ1:SPB1:SFP1:RAD54:CDC1:RAD55:NOP14:RAD50:RAD51:ARP8:IES6:MED7:RAD52
1-0-6	46483	heterocycle metabolic process	44 out of 67 genes, 65.7%	1642 out of 5815 genes, 28.2%	8.33602e-08	YDR226W:YML112W:YLL002W:YHR062C:YDR190C:YAL038W:YNL248C:YIR015W:YLR320W:YDR176W:YDL006W:YDR037W:YOL146W:YNL062C:YLL004W:YOL148C:YGR285C:YMR224C:YJL081C:YGR272C:YDR311W:YDR004W:YDL017W:YMR091C:YDL060W:YNL059C:YOL010W:YKL192C:YDL153C:YML065W:YDL047W:YHR064C:YCL054W:YLR403W:YGL163C:YDR182W:YDR076W:YDL148C:YNL250W:YER095W:YOR141C:YEL044W:YOL135C:YML032C	ADK1:CTK3:RTT109:RPP1:RVB1:CDC19:RPA49:RPR2:MMS22:NGG1:PTC1:KRS1:PSF3:GCD10:ORC3:SPT20:ZUO1:MRE11:ARP4:EFG1:TFB1:RAD57:CDC7:NPL6:TSR1:ARP5:RCL1:ACP1:SAS10:ORC1:SIT4:SSZ1:SPB1:SFP1:RAD54:CDC1:RAD55:NOP14:RAD50:RAD51:ARP8:IES6:MED7:RAD52
1-0-6	724	double-strand break repair via homologous recombination	10 out of 67 genes, 14.9%	57 out of 5815 genes, 1.0%	2.86909e-07	YOL146W:YNL250W:YER095W:YMR224C:YGL163C:YLR320W:YDR004W:YDL017W:YML032C:YDR076W	PSF3:RAD50:RAD51:MRE11:RAD54:MMS22:RAD57:CDC7:RAD52:RAD55
1-0-6	43170	macromolecule metabolic process	52 out of 67 genes, 77.6%	2363 out of 5815 genes, 40.6%	3.13067e-07	YDR226W:YDR429C:YML112W:YLL002W:YJL174W:YHR062C:YDR190C:YNL248C:YIR015W:YJL061W:YLR320W:YDR176W:YDL006W:YDR037W:YOL146W:YNL062C:YLL004W:YOL148C:YGR285C:YMR224C:YJL081C:YPL169C:YGR272C:YDR311W:YHR010W:YDR004W:YDL017W:YMR091C:YMR142C:YDL060W:YNL059C:YOL010W:YDR245W:YDL153C:YML065W:YDL047W:YHR064C:YCL054W:YLR403W:YGL163C:YJR070C:YDR182W:YDR076W:YDL148C:YNL250W:YER095W:YOR141C:YML025C:YEL044W:YIL051C…	ADK1:TIF35:CTK3:RTT109:KRE9:RPP1:RVB1:RPA49:RPR2:NUP82:MMS22:NGG1:PTC1:KRS1:PSF3:GCD10:ORC3:SPT20:ZUO1:MRE11:ARP4:MEX67:EFG1:TFB1:RPL27A:RAD57:CDC7:NPL6:RPL13B:TSR1:ARP5:RCL1:MNN10:SAS10:ORC1:SIT4:SSZ1:SPB1:SFP1:RAD54:LIA1:CDC1:RAD55:NOP14:RAD50:RAD51:ARP8:YML6:IES6:MMF1:MED7:RAD52
1-0-6	6725	cellular aromatic compound metabolic process	43 out of 67 genes, 64.2%	1632 out of 5815 genes, 28.1%	3.26552e-07	YDR226W:YML112W:YLL002W:YHR062C:YDR190C:YAL038W:YNL248C:YIR015W:YLR320W:YDR176W:YDL006W:YDR037W:YOL146W:YNL062C:YLL004W:YOL148C:YGR285C:YMR224C:YJL081C:YGR272C:YDR311W:YDR004W:YDL017W:YMR091C:YDL060W:YNL059C:YOL010W:YDL153C:YML065W:YDL047W:YHR064C:YCL054W:YLR403W:YGL163C:YDR182W:YDR076W:YDL148C:YNL250W:YER095W:YOR141C:YEL044W:YOL135C:YML032C	ADK1:CTK3:RTT109:RPP1:RVB1:CDC19:RPA49:RPR2:MMS22:NGG1:PTC1:KRS1:PSF3:GCD10:ORC3:SPT20:ZUO1:MRE11:ARP4:EFG1:TFB1:RAD57:CDC7:NPL6:TSR1:ARP5:RCL1:SAS10:ORC1:SIT4:SSZ1:SPB1:SFP1:RAD54:CDC1:RAD55:NOP14:RAD50:RAD51:ARP8:IES6:MED7:RAD52
1-0-6	725	recombinational repair	10 out of 67 genes, 14.9%	64 out of 5815 genes, 1.1%	9.44928e-07	YOL146W:YNL250W:YER095W:YMR224C:YGL163C:YLR320W:YDR004W:YDL017W:YML032C:YDR076W	PSF3:RAD50:RAD51:MRE11:RAD54:MMS22:RAD57:CDC7:RAD52:RAD55
1-0-6	44260	cellular macromolecule metabolic process	50 out of 67 genes, 74.6%	2258 out of 5815 genes, 38.8%	1.15374e-06	YDR226W:YDR429C:YML112W:YLL002W:YJL174W:YHR062C:YDR190C:YNL248C:YIR015W:YLR320W:YDR176W:YDL006W:YDR037W:YOL146W:YNL062C:YLL004W:YOL148C:YGR285C:YMR224C:YJL081C:YGR272C:YDR311W:YHR010W:YDR004W:YDL017W:YMR091C:YMR142C:YDL060W:YNL059C:YOL010W:YDR245W:YDL153C:YML065W:YDL047W:YHR064C:YCL054W:YLR403W:YGL163C:YJR070C:YDR182W:YDR076W:YDL148C:YNL250W:YER095W:YOR141C:YML025C:YEL044W:YIL051C:YOL135C:YML032C	ADK1:TIF35:CTK3:RTT109:KRE9:RPP1:RVB1:RPA49:RPR2:MMS22:NGG1:PTC1:KRS1:PSF3:GCD10:ORC3:SPT20:ZUO1:MRE11:ARP4:EFG1:TFB1:RPL27A:RAD57:CDC7:NPL6:RPL13B:TSR1:ARP5:RCL1:MNN10:SAS10:ORC1:SIT4:SSZ1:SPB1:SFP1:RAD54:LIA1:CDC1:RAD55:NOP14:RAD50:RAD51:ARP8:YML6:IES6:MMF1:MED7:RAD52
1-0-6	71840	cellular component organization or biogenesis	47 out of 67 genes, 70.1%	2027 out of 5815 genes, 34.9%	1.72963e-06	YDR429C:YNL055C:YLL002W:YJL174W:YLR148W:YHR062C:YDR190C:YMR094W:YNL248C:YJL061W:YDR176W:YLR320W:YDL006W:YLL004W:YOL148C:YGR285C:YMR224C:YJL081C:YPR133W-A:YPL169C:YGR272C:YKL049C:YDR004W:YMR091C:YDL060W:YNL059C:YOL010W:YPL161C:YDR245W:YML065W:YDL153C:YPL124W:YDL047W:YHR064C:YCL054W:YLR403W:YGL163C:YJR070C:YDR076W:YPL045W:YDL148C:YNL250W:YER095W:YOR141C:YEL044W:YKL195W:YML032C	TIF35:POR1:RTT109:KRE9:PEP3:RPP1:RVB1:CTF13:RPA49:NUP82:NGG1:MMS22:PTC1:ORC3:SPT20:ZUO1:MRE11:ARP4::MEX67:EFG1:CSE4:RAD57:NPL6:TSR1:ARP5:RCL1:BEM4:MNN10:ORC1:SAS10:SPC29:SIT4:SSZ1:SPB1:SFP1:RAD54:LIA1:RAD55:VPS16:NOP14:RAD50:RAD51:ARP8:IES6:MIA40:RAD52
1-0-6	45003	double-strand break repair via synthesis-dependent strand annealing	6 out of 67 genes, 9.0%	15 out of 5815 genes, 0.3%	4.24681e-06	YGL163C:YDR004W:YER095W:YML032C:YMR224C:YDR076W	RAD54:RAD57:RAD51:RAD52:MRE11:RAD55
1-0-6	6259	DNA metabolic process	20 out of 67 genes, 29.9%	401 out of 5815 genes, 6.9%	5.17626e-06	YDR226W:YML065W:YDL047W:YLL002W:YDR190C:YGL163C:YLR320W:YDR182W:YDR076W:YOL146W:YNL250W:YER095W:YLL004W:YMR224C:YOR141C:YJL081C:YDR311W:YDR004W:YDL017W:YML032C	ADK1:ORC1:SIT4:RTT109:RVB1:RAD54:MMS22:CDC1:RAD55:PSF3:RAD50:RAD51:ORC3:MRE11:ARP8:ARP4:TFB1:RAD57:CDC7:RAD52
1-0-6	34645	cellular macromolecule biosynthetic process	34 out of 67 genes, 50.7%	1155 out of 5815 genes, 19.9%	6.61377e-06	YDR226W:YDR429C:YML112W:YLL002W:YJL174W:YDR190C:YNL248C:YDR176W:YLR320W:YDR037W:YOL146W:YLL004W:YGR285C:YOL148C:YJL081C:YDR311W:YHR010W:YDL017W:YMR091C:YMR142C:YNL059C:YML065W:YDR245W:YHR064C:YLR403W:YDR182W:YNL250W:YER095W:YOR141C:YML025C:YEL044W:YIL051C:YOL135C:YML032C	ADK1:TIF35:CTK3:RTT109:KRE9:RVB1:RPA49:NGG1:MMS22:KRS1:PSF3:ORC3:ZUO1:SPT20:ARP4:TFB1:RPL27A:CDC7:NPL6:RPL13B:ARP5:ORC1:MNN10:SSZ1:SFP1:CDC1:RAD50:RAD51:ARP8:YML6:IES6:MMF1:MED7:RAD52
1-0-6	9059	macromolecule biosynthetic process	34 out of 67 genes, 50.7%	1157 out of 5815 genes, 19.9%	6.92576e-06	YDR226W:YDR429C:YML112W:YLL002W:YJL174W:YDR190C:YNL248C:YDR176W:YLR320W:YDR037W:YOL146W:YLL004W:YGR285C:YOL148C:YJL081C:YDR311W:YHR010W:YDL017W:YMR091C:YMR142C:YNL059C:YML065W:YDR245W:YHR064C:YLR403W:YDR182W:YNL250W:YER095W:YOR141C:YML025C:YEL044W:YIL051C:YOL135C:YML032C	ADK1:TIF35:CTK3:RTT109:KRE9:RVB1:RPA49:NGG1:MMS22:KRS1:PSF3:ORC3:ZUO1:SPT20:ARP4:TFB1:RPL27A:CDC7:NPL6:RPL13B:ARP5:ORC1:MNN10:SSZ1:SFP1:CDC1:RAD50:RAD51:ARP8:YML6:IES6:MMF1:MED7:RAD52
1-0-6	6281	DNA repair	16 out of 67 genes, 23.9%	260 out of 5815 genes, 4.5%	1.1494e-05	YDL047W:YDR190C:YGL163C:YLR320W:YDR182W:YDR076W:YOL146W:YNL250W:YER095W:YMR224C:YOR141C:YJL081C:YDR004W:YDR311W:YML032C:YDL017W	SIT4:RVB1:RAD54:MMS22:CDC1:RAD55:PSF3:RAD50:RAD51:MRE11:ARP8:ARP4:RAD57:TFB1:RAD52:CDC7
1-0-6	6302	double-strand break repair	11 out of 67 genes, 16.4%	110 out of 5815 genes, 1.9%	1.75349e-05	YOL146W:YNL250W:YER095W:YOR141C:YMR224C:YGL163C:YDR004W:YLR320W:YDL017W:YML032C:YDR076W	PSF3:RAD50:RAD51:ARP8:MRE11:RAD54:RAD57:MMS22:CDC7:RAD52:RAD55
1-0-6	10467	gene expression	35 out of 67 genes, 52.2%	1309 out of 5815 genes, 22.5%	4.50112e-05	YDR429C:YML112W:YLL002W:YHR062C:YDR190C:YNL248C:YIR015W:YJL061W:YDR176W:YDL006W:YDR037W:YNL062C:YGR285C:YOL148C:YJL081C:YPL169C:YGR272C:YDR311W:YHR010W:YMR091C:YMR142C:YDL060W:YNL059C:YOL010W:YDL153C:YHR064C:YCL054W:YDL047W:YLR403W:YDL148C:YOR141C:YML025C:YEL044W:YIL051C:YOL135C	TIF35:CTK3:RTT109:RPP1:RVB1:RPA49:RPR2:NUP82:NGG1:PTC1:KRS1:GCD10:ZUO1:SPT20:ARP4:MEX67:EFG1:TFB1:RPL27A:NPL6:RPL13B:TSR1:ARP5:RCL1:SAS10:SSZ1:SPB1:SIT4:SFP1:NOP14:ARP8:YML6:IES6:MMF1:MED7
1-0-6	71824	protein-DNA complex subunit organization	12 out of 67 genes, 17.9%	150 out of 5815 genes, 2.6%	4.88069e-05	YNL059C:YER095W:YLL004W:YML065W:YJL081C:YMR094W:YDR190C:YKL049C:YDR004W:YML032C:YDR076W:YMR091C	ARP5:RAD51:ORC3:ORC1:ARP4:CTF13:RVB1:CSE4:RAD57:RAD52:RAD55:NPL6
1-0-6	9987	cellular process	65 out of 67 genes, 97.0%	4227 out of 5815 genes, 72.7%	7.80601e-05	YLL002W:YLR148W:YNL248C:YIR015W:YLR320W:YDR037W:YNL062C:YOL148C:YJL081C:YMR116C:YPR133W-A:YGR272C:YKL049C:YMR142C:YDL060W:YNL059C:YPL161C:YDL047W:YLR403W:YDR017C:YJR070C:YDR182W:YDL148C:YNL250W:YOR141C:YML025C:YOL135C:YKL195W:YDR226W:YML112W:YDR429C:YNL055C:YHR062C:YJL174W:YMR094W:YAL038W:YDR190C:YDR176W:YDL006W:YOL146W:YGR285C:YLL004W:YMR224C:YDR004W:YHR010W:YDR311W:YDL017W:YMR091C:YOL010W:YKL19…	RTT109:PEP3:RPA49:RPR2:MMS22:KRS1:GCD10:SPT20:ARP4:ASC1::EFG1:CSE4:RPL13B:TSR1:ARP5:BEM4:SIT4:SFP1:KCS1:LIA1:CDC1:NOP14:RAD50:ARP8:YML6:MED7:MIA40:ADK1:CTK3:TIF35:POR1:RPP1:KRE9:CTF13:CDC19:RVB1:NGG1:PTC1:PSF3:ZUO1:ORC3:MRE11:RAD57:RPL27A:TFB1:CDC7:NPL6:RCL1:ACP1:SAS10:ORC1:MNN10:SSZ1:SPB1:SPC29:ERG12:RAD54:RAD55:VPS16::RAD51:IES6:MMF1:RAD52
1-0-6	71704	organic substance metabolic process	56 out of 67 genes, 83.6%	3114 out of 5815 genes, 53.6%	9.89481e-05	YDR226W:YDR429C:YML112W:YLL002W:YJL174W:YHR062C:YDR190C:YAL038W:YNL248C:YIR015W:YJL061W:YLR320W:YDR176W:YDL006W:YDR037W:YOL146W:YNL062C:YLL004W:YOL148C:YGR285C:YMR224C:YJL081C:YPL169C:YGR272C:YDR311W:YHR010W:YDR004W:YDL017W:YMR091C:YMR142C:YDL060W:YNL059C:YOL010W:YKL192C:YDR245W:YML065W:YDL153C:YDL047W:YHR064C:YCL054W:YLR403W:YDR017C:YMR208W:YGL163C:YJR070C:YDR182W:YDR076W:YDL148C:YNL250W:YER095W…	ADK1:TIF35:CTK3:RTT109:KRE9:RPP1:RVB1:CDC19:RPA49:RPR2:NUP82:MMS22:NGG1:PTC1:KRS1:PSF3:GCD10:ORC3:SPT20:ZUO1:MRE11:ARP4:MEX67:EFG1:TFB1:RPL27A:RAD57:CDC7:NPL6:RPL13B:TSR1:ARP5:RCL1:ACP1:MNN10:ORC1:SAS10:SIT4:SSZ1:SPB1:SFP1:KCS1:ERG12:RAD54:LIA1:CDC1:RAD55:NOP14:RAD50:RAD51:ARP8:YML6:IES6:MMF1:MED7:RAD52
1-0-6	6312	mitotic recombination	7 out of 67 genes, 10.4%	40 out of 5815 genes, 0.7%	0.000133538	YGL163C:YNL250W:YDR004W:YER095W:YML032C:YOR141C:YDR076W	RAD54:RAD50:RAD57:RAD51:RAD52:ARP8:RAD55
1-0-6	51276	chromosome organization	20 out of 67 genes, 29.9%	509 out of 5815 genes, 8.8%	0.000277121	YNL059C:YML065W:YLL002W:YDR190C:YMR094W:YGL163C:YDR176W:YLR320W:YNL250W:YER095W:YOL148C:YLL004W:YMR224C:YOR141C:YJL081C:YEL044W:YKL049C:YDR004W:YML032C:YMR091C	ARP5:ORC1:RTT109:RVB1:CTF13:RAD54:NGG1:MMS22:RAD50:RAD51:SPT20:ORC3:MRE11:ARP8:ARP4:IES6:CSE4:RAD57:RAD52:NPL6
1-0-6	32392	DNA geometric change	7 out of 67 genes, 10.4%	46 out of 5815 genes, 0.8%	0.000363049	YDR190C:YNL059C:YGL163C:YNL250W:YML032C:YOR141C:YJL081C	RVB1:ARP5:RAD54:RAD50:RAD52:ARP8:ARP4
1-0-6	6310	DNA recombination	11 out of 67 genes, 16.4%	150 out of 5815 genes, 2.6%	0.00042746	YOL146W:YNL250W:YER095W:YOR141C:YMR224C:YGL163C:YDR004W:YLR320W:YDL017W:YML032C:YDR076W	PSF3:RAD50:RAD51:ARP8:MRE11:RAD54:RAD57:MMS22:CDC7:RAD52:RAD55
1-0-6	30491	heteroduplex formation	4 out of 67 genes, 6.0%	8 out of 5815 genes, 0.1%	0.000537847	YGL163C:YDR004W:YER095W:YDR076W	RAD54:RAD57:RAD51:RAD55
1-0-6	8152	metabolic process	57 out of 67 genes, 85.1%	3351 out of 5815 genes, 57.6%	0.000595123	YDR226W:YDR429C:YML112W:YLL002W:YJL174W:YHR062C:YDR190C:YAL038W:YNL248C:YIR015W:YJL061W:YLR320W:YDR176W:YDL006W:YDR037W:YOL146W:YNL062C:YLL004W:YOL148C:YGR285C:YMR224C:YJL081C:YPL169C:YGR272C:YDR311W:YHR010W:YDR004W:YDL017W:YMR091C:YMR142C:YDL060W:YNL059C:YOL010W:YKL192C:YDR245W:YML065W:YDL153C:YDL047W:YHR064C:YCL054W:YLR403W:YDR017C:YMR208W:YGL163C:YJR070C:YDR182W:YDR076W:YDL148C:YNL250W:YER095W…	ADK1:TIF35:CTK3:RTT109:KRE9:RPP1:RVB1:CDC19:RPA49:RPR2:NUP82:MMS22:NGG1:PTC1:KRS1:PSF3:GCD10:ORC3:SPT20:ZUO1:MRE11:ARP4:MEX67:EFG1:TFB1:RPL27A:RAD57:CDC7:NPL6:RPL13B:TSR1:ARP5:RCL1:ACP1:MNN10:ORC1:SAS10:SIT4:SSZ1:SPB1:SFP1:KCS1:ERG12:RAD54:LIA1:CDC1:RAD55:NOP14:RAD50:RAD51:ARP8:YML6:MMF1:IES6:MED7:MIA40:RAD52
1-0-6	9058	biosynthetic process	38 out of 67 genes, 56.7%	1667 out of 5815 genes, 28.7%	0.000634409	YDR226W:YDR429C:YML112W:YLL002W:YJL174W:YDR190C:YNL248C:YDR176W:YLR320W:YDR037W:YOL146W:YLL004W:YGR285C:YOL148C:YJL081C:YDR311W:YHR010W:YDL017W:YMR091C:YMR142C:YNL059C:YKL192C:YML065W:YDR245W:YHR064C:YLR403W:YDR017C:YMR208W:YJR070C:YDR182W:YNL250W:YER095W:YOR141C:YML025C:YEL044W:YIL051C:YOL135C:YML032C	ADK1:TIF35:CTK3:RTT109:KRE9:RVB1:RPA49:NGG1:MMS22:KRS1:PSF3:ORC3:ZUO1:SPT20:ARP4:TFB1:RPL27A:CDC7:NPL6:RPL13B:ARP5:ACP1:ORC1:MNN10:SSZ1:SFP1:KCS1:ERG12:LIA1:CDC1:RAD50:RAD51:ARP8:YML6:IES6:MMF1:MED7:RAD52
1-0-6	44238	primary metabolic process	53 out of 67 genes, 79.1%	2964 out of 5815 genes, 51.0%	0.000826861	YDR226W:YDR429C:YML112W:YLL002W:YJL174W:YHR062C:YDR190C:YAL038W:YNL248C:YIR015W:YLR320W:YDR176W:YDL006W:YDR037W:YOL146W:YNL062C:YLL004W:YOL148C:YGR285C:YMR224C:YJL081C:YGR272C:YDR311W:YHR010W:YDR004W:YDL017W:YMR091C:YMR142C:YDL060W:YNL059C:YOL010W:YKL192C:YDR245W:YML065W:YDL153C:YDL047W:YHR064C:YCL054W:YLR403W:YMR208W:YGL163C:YJR070C:YDR182W:YDR076W:YDL148C:YNL250W:YER095W:YOR141C:YML025C:YEL044W…	ADK1:TIF35:CTK3:RTT109:KRE9:RPP1:RVB1:CDC19:RPA49:RPR2:MMS22:NGG1:PTC1:KRS1:PSF3:GCD10:ORC3:SPT20:ZUO1:MRE11:ARP4:EFG1:TFB1:RPL27A:RAD57:CDC7:NPL6:RPL13B:TSR1:ARP5:RCL1:ACP1:MNN10:ORC1:SAS10:SIT4:SSZ1:SPB1:SFP1:ERG12:RAD54:LIA1:CDC1:RAD55:NOP14:RAD50:RAD51:ARP8:YML6:IES6:MMF1:MED7:RAD52
1-0-6	65004	protein-DNA complex assembly	9 out of 67 genes, 13.4%	102 out of 5815 genes, 1.8%	0.00100088	YER095W:YLL004W:YML065W:YJL081C:YMR094W:YKL049C:YDR004W:YML032C:YDR076W	RAD51:ORC3:ORC1:ARP4:CTF13:CSE4:RAD57:RAD52:RAD55
1-0-6	1901576	organic substance biosynthetic process	37 out of 67 genes, 55.2%	1636 out of 5815 genes, 28.1%	0.00127632	YDR226W:YDR429C:YML112W:YLL002W:YJL174W:YDR190C:YNL248C:YDR176W:YLR320W:YDR037W:YOL146W:YLL004W:YGR285C:YOL148C:YJL081C:YDR311W:YHR010W:YDL017W:YMR091C:YMR142C:YNL059C:YKL192C:YML065W:YDR245W:YHR064C:YLR403W:YDR017C:YMR208W:YDR182W:YNL250W:YER095W:YOR141C:YML025C:YEL044W:YIL051C:YOL135C:YML032C	ADK1:TIF35:CTK3:RTT109:KRE9:RVB1:RPA49:NGG1:MMS22:KRS1:PSF3:ORC3:ZUO1:SPT20:ARP4:TFB1:RPL27A:CDC7:NPL6:RPL13B:ARP5:ACP1:ORC1:MNN10:SSZ1:SFP1:KCS1:ERG12:CDC1:RAD50:RAD51:ARP8:YML6:IES6:MMF1:MED7:RAD52
1-0-6	33554	cellular response to stress	21 out of 67 genes, 31.3%	626 out of 5815 genes, 10.8%	0.00179962	YML112W:YDL047W:YLL002W:YDR190C:YGL163C:YLR320W:YDR182W:YDR076W:YOL146W:YNL250W:YER014C-A:YER095W:YOL148C:YMR224C:YOR141C:YJL081C:YDR311W:YDR004W:YDL017W:YML032C:YMR091C	CTK3:SIT4:RTT109:RVB1:RAD54:MMS22:CDC1:RAD55:PSF3:RAD50::RAD51:SPT20:MRE11:ARP8:ARP4:TFB1:RAD57:CDC7:RAD52:NPL6
1-0-6	722	telomere maintenance via recombination	5 out of 67 genes, 7.5%	22 out of 5815 genes, 0.4%	0.00195167	YGL163C:YNL250W:YDR004W:YER095W:YML032C	RAD54:RAD50:RAD57:RAD51:RAD52
1-0-6	44237	cellular metabolic process	54 out of 67 genes, 80.6%	3133 out of 5815 genes, 53.9%	0.00204981	YDR226W:YDR429C:YML112W:YLL002W:YJL174W:YHR062C:YDR190C:YAL038W:YNL248C:YIR015W:YLR320W:YDR176W:YDL006W:YDR037W:YOL146W:YNL062C:YLL004W:YOL148C:YGR285C:YMR224C:YJL081C:YGR272C:YDR311W:YHR010W:YDR004W:YDL017W:YMR091C:YMR142C:YDL060W:YNL059C:YOL010W:YKL192C:YDR245W:YML065W:YDL153C:YDL047W:YHR064C:YCL054W:YLR403W:YDR017C:YMR208W:YGL163C:YJR070C:YDR182W:YDR076W:YDL148C:YNL250W:YER095W:YOR141C:YML025C…	ADK1:TIF35:CTK3:RTT109:KRE9:RPP1:RVB1:CDC19:RPA49:RPR2:MMS22:NGG1:PTC1:KRS1:PSF3:GCD10:ORC3:SPT20:ZUO1:MRE11:ARP4:EFG1:TFB1:RPL27A:RAD57:CDC7:NPL6:RPL13B:TSR1:ARP5:RCL1:ACP1:MNN10:ORC1:SAS10:SIT4:SSZ1:SPB1:SFP1:KCS1:ERG12:RAD54:LIA1:CDC1:RAD55:NOP14:RAD50:RAD51:ARP8:YML6:IES6:MMF1:MED7:RAD52
1-0-6	6807	nitrogen compound metabolic process	50 out of 67 genes, 74.6%	2753 out of 5815 genes, 47.3%	0.0022287	YDR226W:YDR429C:YML112W:YLL002W:YHR062C:YDR190C:YAL038W:YNL248C:YIR015W:YLR320W:YDR176W:YDL006W:YDR037W:YOL146W:YNL062C:YLL004W:YOL148C:YGR285C:YMR224C:YJL081C:YGR272C:YDR311W:YHR010W:YDR004W:YDL017W:YMR091C:YMR142C:YDL060W:YNL059C:YOL010W:YDR245W:YDL153C:YML065W:YDL047W:YHR064C:YCL054W:YLR403W:YGL163C:YJR070C:YDR182W:YDR076W:YDL148C:YNL250W:YER095W:YOR141C:YML025C:YEL044W:YIL051C:YOL135C:YML032C	ADK1:TIF35:CTK3:RTT109:RPP1:RVB1:CDC19:RPA49:RPR2:MMS22:NGG1:PTC1:KRS1:PSF3:GCD10:ORC3:SPT20:ZUO1:MRE11:ARP4:EFG1:TFB1:RPL27A:RAD57:CDC7:NPL6:RPL13B:TSR1:ARP5:RCL1:MNN10:SAS10:ORC1:SIT4:SSZ1:SPB1:SFP1:RAD54:LIA1:CDC1:RAD55:NOP14:RAD50:RAD51:ARP8:YML6:IES6:MMF1:MED7:RAD52
1-0-6	730	DNA recombinase assembly	4 out of 67 genes, 6.0%	11 out of 5815 genes, 0.2%	0.00247023	YDR004W:YER095W:YML032C:YDR076W	RAD57:RAD51:RAD52:RAD55
1-0-6	90735	DNA repair complex assembly	4 out of 67 genes, 6.0%	11 out of 5815 genes, 0.2%	0.00247023	YDR004W:YER095W:YML032C:YDR076W	RAD57:RAD51:RAD52:RAD55
1-0-6	727	double-strand break repair via break-induced replication	5 out of 67 genes, 7.5%	23 out of 5815 genes, 0.4%	0.00247166	YOL146W:YNL250W:YML032C:YDL017W:YMR224C	PSF3:RAD50:RAD52:CDC7:MRE11
1-0-6	44249	cellular biosynthetic process	36 out of 67 genes, 53.7%	1617 out of 5815 genes, 27.8%	0.00302921	YDR226W:YDR429C:YML112W:YLL002W:YJL174W:YDR190C:YNL248C:YDR176W:YLR320W:YDR037W:YOL146W:YLL004W:YGR285C:YOL148C:YJL081C:YDR311W:YHR010W:YDL017W:YMR091C:YMR142C:YNL059C:YKL192C:YML065W:YDR245W:YHR064C:YLR403W:YMR208W:YDR182W:YNL250W:YER095W:YOR141C:YML025C:YEL044W:YIL051C:YOL135C:YML032C	ADK1:TIF35:CTK3:RTT109:KRE9:RVB1:RPA49:NGG1:MMS22:KRS1:PSF3:ORC3:ZUO1:SPT20:ARP4:TFB1:RPL27A:CDC7:NPL6:RPL13B:ARP5:ACP1:ORC1:MNN10:SSZ1:SFP1:ERG12:CDC1:RAD50:RAD51:ARP8:YML6:IES6:MMF1:MED7:RAD52
1-0-6	6996	organelle organization	31 out of 67 genes, 46.3%	1263 out of 5815 genes, 21.7%	0.00304108	YNL059C:YPL161C:YNL055C:YML065W:YPL124W:YDL047W:YLL002W:YLR148W:YDR190C:YMR094W:YGL163C:YDR176W:YLR320W:YJR070C:YDL006W:YDR076W:YPL045W:YNL250W:YER095W:YLL004W:YOL148C:YMR224C:YOR141C:YJL081C:YPR133W-A:YEL044W:YKL049C:YDR004W:YKL195W:YML032C:YMR091C	ARP5:BEM4:POR1:ORC1:SPC29:SIT4:RTT109:PEP3:RVB1:CTF13:RAD54:NGG1:MMS22:LIA1:PTC1:RAD55:VPS16:RAD50:RAD51:ORC3:SPT20:MRE11:ARP8:ARP4::IES6:CSE4:RAD57:MIA40:RAD52:NPL6
1-0-6	16070	RNA metabolic process	28 out of 67 genes, 41.8%	1076 out of 5815 genes, 18.5%	0.00374898	YNL059C:YDL060W:YOL010W:YML112W:YDL153C:YDL047W:YCL054W:YHR064C:YLL002W:YLR403W:YHR062C:YDR190C:YNL248C:YIR015W:YDR176W:YDL006W:YDR037W:YDL148C:YNL062C:YGR285C:YOL148C:YOR141C:YJL081C:YEL044W:YGR272C:YOL135C:YDR311W:YMR091C	ARP5:TSR1:RCL1:CTK3:SAS10:SIT4:SPB1:SSZ1:RTT109:SFP1:RPP1:RVB1:RPA49:RPR2:NGG1:PTC1:KRS1:NOP14:GCD10:ZUO1:SPT20:ARP8:ARP4:IES6:EFG1:MED7:TFB1:NPL6
1-0-6	71103	DNA conformation change	8 out of 67 genes, 11.9%	100 out of 5815 genes, 1.7%	0.00805408	YNL059C:YNL250W:YOR141C:YJL081C:YDR190C:YGL163C:YKL049C:YML032C	ARP5:RAD50:ARP8:ARP4:RVB1:RAD54:CSE4:RAD52
1-0-6	44085	cellular component biogenesis	26 out of 67 genes, 38.8%	991 out of 5815 genes, 17.0%	0.0083306	YDL060W:YOL010W:YDR245W:YML065W:YDL153C:YPL124W:YCL054W:YHR064C:YJL174W:YHR062C:YDR190C:YMR094W:YNL248C:YJL061W:YDR076W:YDL148C:YER095W:YGR285C:YLL004W:YJL081C:YPR133W-A:YPL169C:YGR272C:YKL049C:YDR004W:YML032C	TSR1:RCL1:MNN10:ORC1:SAS10:SPC29:SPB1:SSZ1:KRE9:RPP1:RVB1:CTF13:RPA49:NUP82:RAD55:NOP14:RAD51:ZUO1:ORC3:ARP4::MEX67:EFG1:CSE4:RAD57:RAD52
1-0-6	6950	response to stress	21 out of 67 genes, 31.3%	703 out of 5815 genes, 12.1%	0.0112015	YML112W:YDL047W:YLL002W:YDR190C:YGL163C:YLR320W:YDR182W:YDR076W:YOL146W:YNL250W:YER014C-A:YER095W:YOL148C:YMR224C:YOR141C:YJL081C:YDR311W:YDR004W:YDL017W:YML032C:YMR091C	CTK3:SIT4:RTT109:RVB1:RAD54:MMS22:CDC1:RAD55:PSF3:RAD50::RAD51:SPT20:MRE11:ARP8:ARP4:TFB1:RAD57:CDC7:RAD52:NPL6
1-0-6	42148	strand invasion	3 out of 67 genes, 4.5%	6 out of 5815 genes, 0.1%	0.014095	YDR004W:YER095W:YDR076W	RAD57:RAD51:RAD55
1-0-6	6325	chromatin organization	13 out of 67 genes, 19.4%	302 out of 5815 genes, 5.2%	0.0152784	YNL059C:YLL004W:YOL148C:YML065W:YOR141C:YJL081C:YLL002W:YDR190C:YEL044W:YGL163C:YKL049C:YDR176W:YMR091C	ARP5:ORC3:SPT20:ORC1:ARP8:ARP4:RTT109:RVB1:IES6:RAD54:CSE4:NGG1:NPL6
1-0-6	6338	chromatin remodeling	7 out of 67 genes, 10.4%	81 out of 5815 genes, 1.4%	0.0171643	YDR190C:YEL044W:YNL059C:YGL163C:YOR141C:YMR091C:YJL081C	RVB1:IES6:ARP5:RAD54:ARP8:NPL6:ARP4
1-0-6	7131	reciprocal meiotic recombination	6 out of 67 genes, 9.0%	56 out of 5815 genes, 1.0%	0.0190257	YNL250W:YDR004W:YER095W:YML032C:YMR224C:YDR076W	RAD50:RAD57:RAD51:RAD52:MRE11:RAD55
1-0-6	35825	reciprocal DNA recombination	6 out of 67 genes, 9.0%	56 out of 5815 genes, 1.0%	0.0190257	YNL250W:YDR004W:YER095W:YML032C:YMR224C:YDR076W	RAD50:RAD57:RAD51:RAD52:MRE11:RAD55
1-0-6	51716	cellular response to stimulus	25 out of 67 genes, 37.3%	979 out of 5815 genes, 16.8%	0.0212599	YPL161C:YML112W:YDL047W:YLL002W:YDR190C:YGL163C:YLR320W:YDL006W:YDR182W:YDR076W:YOL146W:YNL250W:YER014C-A:YER095W:YOL148C:YMR224C:YOR141C:YJL081C:YMR116C:YGR272C:YDR311W:YDR004W:YDL017W:YML032C:YMR091C	BEM4:CTK3:SIT4:RTT109:RVB1:RAD54:MMS22:PTC1:CDC1:RAD55:PSF3:RAD50::RAD51:SPT20:MRE11:ARP8:ARP4:ASC1:EFG1:TFB1:RAD57:CDC7:RAD52:NPL6
1-0-6	16043	cellular component organization	36 out of 67 genes, 53.7%	1769 out of 5815 genes, 30.4%	0.0268508	YDR429C:YNL055C:YLL002W:YJL174W:YLR148W:YDR190C:YMR094W:YNL248C:YDR176W:YLR320W:YDL006W:YLL004W:YOL148C:YMR224C:YJL081C:YPR133W-A:YKL049C:YDR004W:YMR091C:YNL059C:YPL161C:YML065W:YDR245W:YDL047W:YPL124W:YLR403W:YGL163C:YJR070C:YDR076W:YPL045W:YNL250W:YER095W:YOR141C:YEL044W:YKL195W:YML032C	TIF35:POR1:RTT109:KRE9:PEP3:RVB1:CTF13:RPA49:NGG1:MMS22:PTC1:ORC3:SPT20:MRE11:ARP4::CSE4:RAD57:NPL6:ARP5:BEM4:ORC1:MNN10:SIT4:SPC29:SFP1:RAD54:LIA1:RAD55:VPS16:RAD50:RAD51:ARP8:IES6:MIA40:RAD52
1-0-6	32508	DNA duplex unwinding	5 out of 67 genes, 7.5%	39 out of 5815 genes, 0.7%	0.0366752	YDR190C:YNL059C:YNL250W:YOR141C:YJL081C	RVB1:ARP5:RAD50:ARP8:ARP4
1-0-6	10212	response to ionizing radiation	3 out of 67 genes, 4.5%	8 out of 5815 genes, 0.1%	0.0388176	YDR004W:YER095W:YDR076W	RAD57:RAD51:RAD55
1-0-6	51382	kinetochore assembly	3 out of 67 genes, 4.5%	8 out of 5815 genes, 0.1%	0.0388176	YMR094W:YKL049C:YJL081C	CTF13:CSE4:ARP4
1-0-6	34660	ncRNA metabolic process	15 out of 67 genes, 22.4%	435 out of 5815 genes, 7.5%	0.0460148	YDL148C:YDL060W:YOL010W:YNL062C:YGR285C:YDL153C:YDL047W:YCL054W:YHR064C:YHR062C:YNL248C:YGR272C:YIR015W:YDL006W:YDR037W	NOP14:TSR1:RCL1:GCD10:ZUO1:SAS10:SIT4:SPB1:SSZ1:RPP1:RPA49:EFG1:RPR2:PTC1:KRS1
1-0-6	51383	kinetochore organization	3 out of 67 genes, 4.5%	9 out of 5815 genes, 0.2%	0.0577466	YMR094W:YKL049C:YJL081C	CTF13:CSE4:ARP4
1-0-6	34470	ncRNA processing	13 out of 67 genes, 19.4%	344 out of 5815 genes, 5.9%	0.058839	YDL148C:YDL060W:YOL010W:YNL062C:YGR285C:YDL153C:YDL047W:YCL054W:YHR064C:YHR062C:YGR272C:YIR015W:YDL006W	NOP14:TSR1:RCL1:GCD10:ZUO1:SAS10:SIT4:SPB1:SSZ1:RPP1:EFG1:RPR2:PTC1
1-0-6	46939	nucleotide phosphorylation	4 out of 67 genes, 6.0%	25 out of 5815 genes, 0.4%	0.0838521	YAL038W:YDR226W:YNL250W:YMR224C	CDC19:ADK1:RAD50:MRE11
1-0-6	16573	histone acetylation	5 out of 67 genes, 7.5%	47 out of 5815 genes, 0.8%	0.0910014	YLL002W:YDR190C:YDR176W:YOL148C:YJL081C	RTT109:RVB1:NGG1:SPT20:ARP4
1-0-7	16569	covalent chromatin modification	37 out of 302 genes, 12.3%	157 out of 5815 genes, 2.7%	1.97705e-12	YDR469W:YDL014W:YBR009C:YDR155C:YMR263W:YAR003W:YLR085C:YPL139C:YBR095C:YGL244W:YBL008W:YOR038C:YPL101W:YPR023C:YNL215W:YPR179C:YLR015W:YPL138C:YML041C:YLR357W:YPL055C:YDR334W:YBL006C:YBR175W:YKR008W:YMR075W:YBR245C:YAL011W:YBR215W:YPR085C:YNL107W:YBR081C:YNL097C:YAL013W:YDL074C:YBR231C:YPL086C	SDC1:NOP1:HHF1:CPR1:SAP30:SWD1:ARP6:UME1:RXT2:RTF1:HIR1:HIR2:ELP4:EAF3:IES2:HDA3:BRE2:SPP1:VPS71:RSC2:LGE1:SWR1:LDB7:SWD3:RSC4:RCO1:ISW1:SWC3:HPC2:ASA1:YAF9:SPT7:PHO23:DEP1:BRE1:SWC5:ELP3
1-0-7	6325	chromatin organization	52 out of 302 genes, 17.2%	302 out of 5815 genes, 5.2%	3.61666e-12	YDR469W:YDL014W:YBR009C:YDR155C:YFL013C:YMR263W:YAR003W:YLR085C:YNL206C:YPL139C:YPL184C:YLR274W:YGL244W:YBR095C:YOR191W:YBL008W:YOR038C:YPL101W:YML121W:YPR023C:YNL215W:YPR179C:YLR015W:YPL138C:YML041C:YPL055C:YLR357W:YDR334W:YBL006C:YBR175W:YKR008W:YMR075W:YBR245C:YJR140C:YNL031C:YAL011W:YBR215W:YPR085C:YNL107W:YBR081C:YNL097C:YAL013W:YDL074C:YFR034C:YDR224C:YPR052C:YDL002C:YBR231C:YOR080W:YPL086C…	SDC1:NOP1:HHF1:CPR1:IES1:SAP30:SWD1:ARP6:RTT106:UME1:MRN1:MCM5:RTF1:RXT2:ULS1:HIR1:HIR2:ELP4:GTR1:EAF3:IES2:HDA3:BRE2:SPP1:VPS71:LGE1:RSC2:SWR1:LDB7:SWD3:RSC4:RCO1:ISW1:HIR3:HHT2:SWC3:HPC2:ASA1:YAF9:SPT7:PHO23:DEP1:BRE1:PHO4:HTB1:NHP6A:NHP10:SWC5:DIA2:ELP3:TOP1:SPT21
1-0-7	43412	macromolecule modification	89 out of 302 genes, 29.5%	827 out of 5815 genes, 14.2%	1.71919e-09	YKL168C:YIL153W:YDL190C:YDL014W:YDL132W:YAR003W:YLR085C:YOL071W:YPL139C:YGL244W:YKL027W:YNL032W:YOR014W:YBL008W:YLR177W:YPR023C:YOL076W:YNL215W:YBR243C:YNL201C:YLR015W:YML041C:YBL006C:YCR044C:YAL011W:YKL010C:YBR215W:YLR384C:YPR085C:YNL099C:YBR081C:YNL097C:YDL074C:YOR037W:YDR075W:YMR100W:YCR095C:YDR469W:YKL116C:YBR009C:YLL019C:YNL056W:YDR283C:YDR155C:YMR263W:YNL119W:YBL084C:YBL067C:YBR095C:YNL183C…	KKQ8:RRD1:UFD2:NOP1:CDC53:SWD1:ARP6:SDH5:UME1:RTF1:TCD2:SIW14:RTS1:HIR1:YLR177W:EAF3:MDM20:IES2:ALG7:PSY2:BRE2:VPS71:LDB7:PER1:SWC3:UFD4:HPC2:IKI3:ASA1:OCA1:SPT7:PHO23:BRE1:CYC2:PPH3:MUB1:OCA4:SDC1:PRR1:HHF1:KNS1:OCA2:GCN2:CPR1:SAP30:NCS2:CDC27:UBP13:RXT2:NPR1:TAD3:MAK10:RIM11:BET2:CMK2:HIR2:ELP4:HDA3:NOP2:SPP1:RKM4:RSC2:LGE1:SWR1:SWD3:MRS6:APJ1:RSC4:RCO1:YCK1:ISW1:PPQ1:YAF9:CKB2:TPA1:DEP1:CKB1:O…
1-0-7	43170	macromolecule metabolic process	180 out of 302 genes, 59.6%	2363 out of 5815 genes, 40.6%	8.21943e-09	YOR179C:YKL168C:YDL190C:YDL014W:YNL016W:YDR099W:YOR223W:YLR281C:YAR003W:YLR085C:YNL206C:YOL071W:YPL139C:YDL126C:YGL244W:YKL027W:YOR014W:YAR008W:YBL008W:YPR024W:YJL109C:YNL215W:YBR243C:YNL201C:YML007W:YER064C:YDL220C:YPL143W:YNL031C:YCR044C:YAL011W:YLR384C:YNL099C:YNL097C:YNL040W:YOR037W:YLL029W:YDL002C:YMR076C:YCR095C:YOL021C:YDR469W:YKL116C:YLR087C:YLL019C:YDR289C:YIL093C:YDR155C:YFL013C:YMR263W…	SYC1:KKQ8:UFD2:NOP1:PUB1:BMH2:DSC3:YLR281C:SWD1:ARP6:RTT106:SDH5:UME1:CDC48:RTF1:TCD2:RTS1:SEN34:HIR1:YME1:UTP10:IES2:ALG7:PSY2:YAP1:VHR2:CDC13:RPL33A:HHT2:PER1:SWC3:IKI3:OCA1:PHO23:YNL040W:CYC2:FRA1:NHP10:PDS5:OCA4:DIS3:SDC1:PRR1:CSF1:KNS1:RTT103:RSM25:CPR1:IES1:SAP30:NCS2:MRN1:RXT2:VMS1:HIR2:ELP4:LSM6:MSC6:MRPL44:SLU7:GTR1:SSN2:HDA3:RPN10:SPP1:LGE1:SWR1:UTP21:SWD3:MRS6:SGS1:GID7:RSM28:RSC4:RCO1…
1-0-7	44260	cellular macromolecule metabolic process	174 out of 302 genes, 57.6%	2258 out of 5815 genes, 38.8%	1.09896e-08	YOR179C:YKL168C:YDL190C:YDL014W:YNL016W:YDR099W:YLR281C:YAR003W:YLR085C:YNL206C:YOL071W:YPL139C:YDL126C:YGL244W:YKL027W:YOR014W:YAR008W:YBL008W:YPR024W:YJL109C:YNL215W:YBR243C:YNL201C:YML007W:YER064C:YDL220C:YPL143W:YNL031C:YCR044C:YAL011W:YLR384C:YNL099C:YNL097C:YNL040W:YOR037W:YDL002C:YMR076C:YCR095C:YOL021C:YDR469W:YKL116C:YLL019C:YDR289C:YIL093C:YDR155C:YFL013C:YMR263W:YNL119W:YPL184C:YBR095C…	SYC1:KKQ8:UFD2:NOP1:PUB1:BMH2:YLR281C:SWD1:ARP6:RTT106:SDH5:UME1:CDC48:RTF1:TCD2:RTS1:SEN34:HIR1:YME1:UTP10:IES2:ALG7:PSY2:YAP1:VHR2:CDC13:RPL33A:HHT2:PER1:SWC3:IKI3:OCA1:PHO23:YNL040W:CYC2:NHP10:PDS5:OCA4:DIS3:SDC1:PRR1:KNS1:RTT103:RSM25:CPR1:IES1:SAP30:NCS2:MRN1:RXT2:VMS1:HIR2:ELP4:LSM6:MSC6:MRPL44:SLU7:GTR1:SSN2:HDA3:RPN10:SPP1:LGE1:SWR1:UTP21:SWD3:MRS6:SGS1:GID7:RSM28:RSC4:RCO1:YCK1:NRG1:PRP2…
1-0-7	6996	organelle organization	116 out of 302 genes, 38.4%	1263 out of 5815 genes, 21.7%	1.11411e-08	YIL153W:YLL007C:YDL014W:YNL016W:YDR493W:YLR168C:YDR185C:YAR003W:YLR085C:YGL055W:YNL206C:YOL071W:YPL139C:YDL126C:YML097C:YGL244W:YNL032W:YOR191W:YOL111C:YOR014W:YBL008W:YPR024W:YPR023C:YJR080C:YOL076W:YNL215W:YLR015W:YML041C:YML103C:YBL006C:YLR304C:YOR266W:YNL121C:YLR219W:YDL220C:YNL031C:YJR140C:YAL011W:YBR215W:YPR085C:YIR024C:YBR081C:YNL097C:YKR081C:YKR007W:YDL074C:YFR034C:YOR037W:YDL002C:YHR098C…	RRD1:LMO1:NOP1:PUB1:MZM1:UPS2:UPS3:SWD1:ARP6:OLE1:RTT106:SDH5:UME1:CDC48:VPS9:RTF1:SIW14:ULS1:MDY2:RTS1:HIR1:YME1:EAF3:AIM24:MDM20:IES2:BRE2:VPS71:NUP188:LDB7:ACO1:PNT1:TOM70:MSC3:CDC13:HHT2:HIR3:SWC3:HPC2:ASA1:INA22:SPT7:PHO23:RPF2:MEH1:BRE1:PHO4:CYC2:NHP10:SFB3:PDS5:TOP1:RPL11B:SDC1:HHF1:TOM7:ACC1:PEX6:RMI1:RCF2:CPR1:GEA2:EMC6:IES1:SAP30:CCE1:MRN1:RXT2:MCM5:MGR2:IES5:SMC1:MRT4:HIR2:ELP4:MSC6:PR…
1-0-7	45934	negative regulation of nucleobase-containing compound metabolic process	45 out of 302 genes, 14.9%	293 out of 5815 genes, 5.0%	2.1622e-08	YDR469W:YKL116C:YBR009C:YLL019C:YMR263W:YAR003W:YNL206C:YPL139C:YDL126C:YLR274W:YGL244W:YBR095C:YBR140C:YOR191W:YKL038W:YBL008W:YOR038C:YML121W:YDR443C:YPR023C:YPR179C:YLR015W:YPL138C:YNL167C:YER177W:YBR175W:YMR190C:YMR075W:YBR193C:YDR043C:YBR245C:YDL220C:YJR140C:YKL010C:YNL107W:YNL097C:YAL013W:YDL074C:YOL081W:YLL029W:YDR224C:YOR080W:YJL092W:YOL006C:YMR179W	SDC1:PRR1:HHF1:KNS1:SAP30:SWD1:RTT106:UME1:CDC48:MCM5:RTF1:RXT2:IRA1:ULS1:RGT1:HIR1:HIR2:GTR1:SSN2:EAF3:HDA3:BRE2:SPP1:SKO1:BMH1:SWD3:SGS1:RCO1:MED8:NRG1:ISW1:CDC13:HIR3:UFD4:YAF9:PHO23:DEP1:BRE1:IRA2:FRA1:HTB1:DIA2:SRS2:TOP1:SPT21
1-0-7	51276	chromosome organization	63 out of 302 genes, 20.9%	509 out of 5815 genes, 8.8%	2.27881e-08	YDR469W:YDL014W:YBR009C:YPL024W:YDR155C:YFL013C:YMR263W:YAR003W:YLR085C:YNL206C:YPL139C:YPL184C:YDL126C:YLR274W:YGL244W:YBR095C:YOR191W:YFL008W:YER092W:YOR014W:YBL008W:YOR038C:YPL101W:YML121W:YPR023C:YNL215W:YPR179C:YLR015W:YPL138C:YIL026C:YML041C:YPL055C:YLR357W:YDR334W:YBL006C:YBR175W:YMR190C:YKR008W:YMR075W:YBR245C:YDL220C:YNL031C:YJR140C:YAL011W:YBR215W:YPR085C:YNL107W:YBR081C:YNL097C:YAL013W…	SDC1:NOP1:HHF1:RMI1:CPR1:IES1:SAP30:SWD1:ARP6:RTT106:UME1:MRN1:CDC48:MCM5:RTF1:RXT2:ULS1:SMC1:IES5:RTS1:HIR1:HIR2:ELP4:GTR1:EAF3:IES2:HDA3:BRE2:SPP1:IRR1:VPS71:LGE1:RSC2:SWR1:LDB7:SWD3:SGS1:RSC4:RCO1:ISW1:CDC13:HHT2:HIR3:SWC3:HPC2:ASA1:YAF9:SPT7:PHO23:DEP1:BRE1:PHO4:HTB1:DAM1:NHP6A:NHP10:SWC5:DIA2:SRS2:ELP3:TOP1:PDS5:SPT21
1-0-7	9889	regulation of biosynthetic process	89 out of 302 genes, 29.5%	875 out of 5815 genes, 15.0%	4.38555e-08	YOL114C:YIL153W:YGL227W:YLR281C:YLR168C:YAR003W:YLR085C:YNL206C:YOL071W:YPL139C:YDL126C:YGL244W:YBR140C:YOR191W:YKL038W:YBL008W:YJL109C:YPR023C:YGL043W:YNL215W:YLR015W:YML007W:YNL167C:YER177W:YBL006C:YER064C:YDL220C:YJR140C:YAL011W:YKL010C:YBR215W:YLR384C:YBR081C:YNL097C:YNL040W:YDL074C:YFR034C:YOL081W:YLL029W:YDL002C:YIL070C:YOL006C:YDR469W:YKL116C:YNL103W:YBR009C:YLL019C:YDR289C:YDR283C:YFL013C…	PTH4:RRD1:VID30:YLR281C:UPS2:SWD1:ARP6:RTT106:SDH5:UME1:CDC48:RTF1:IRA1:ULS1:RGT1:HIR1:UTP10:EAF3:DST1:IES2:BRE2:YAP1:SKO1:BMH1:LDB7:VHR2:CDC13:HIR3:SWC3:UFD4:HPC2:IKI3:SPT7:PHO23:YNL040W:BRE1:PHO4:IRA2:FRA1:NHP10:MAM33:TOP1:SDC1:PRR1:MET4:HHF1:KNS1:RTT103:GCN2:IES1:SAP30:CHS5:MRN1:RXT2:MCM5:NPR1:HIR2:ELP4:SSN2:GTR1:HDA3:SPP1:LGE1:RSC2:SWR1:SWD3:GID7:RSC4:RCO1:CAF40:MED8:NRG1:ISW1:GCD11:YAF9:CKB2…
1-0-7	71840	cellular component organization or biogenesis	159 out of 302 genes, 52.6%	2027 out of 5815 genes, 34.9%	6.90266e-08	YLL007C:YDL014W:YNL016W:YDR099W:YLR281C:YDR185C:YAR003W:YLR085C:YNL206C:YOL071W:YPL139C:YDL126C:YML097C:YGL244W:YOL111C:YOR014W:YBL008W:YPR024W:YJL109C:YNL215W:YOR266W:YDL220C:YPL143W:YNL031C:YAL011W:YIR024C:YNL097C:YPL262W:YOR037W:YDL002C:YMR076C:YOL021C:YDR469W:YPL144W:YNR016C:YNR018W:YDR155C:YLL014W:YFL013C:YMR263W:YMR305C:YPL184C:YBR095C:YPL098C:YOR038C:YPL101W:YDR378C:YOR354C:YDR088C:YML121W…	LMO1:NOP1:PUB1:BMH2:YLR281C:UPS3:SWD1:ARP6:RTT106:SDH5:UME1:CDC48:VPS9:RTF1:MDY2:RTS1:HIR1:YME1:UTP10:IES2:PNT1:CDC13:RPL33A:HHT2:SWC3:INA22:PHO23:FUM1:CYC2:NHP10:PDS5:DIS3:SDC1:POC4:ACC1:RCF2:CPR1:EMC6:IES1:SAP30:SCW10:MRN1:RXT2:MGR2:HIR2:ELP4:LSM6:MSC6:SLU7:GTR1:HDA3:RPN10:SPP1:IRR1:SDA1:LGE1:AIM26:SWR1:UTP21:SWD3:SGS1:PAM17:RSC4:RCO1:YCK1:PRP24:EMP46:GCD11:ACL4:YAF9:NHP6A:TIM17:SWC5:DIA2:SRS2:…
1-0-7	19219	regulation of nucleobase-containing compound metabolic process	80 out of 302 genes, 26.5%	753 out of 5815 genes, 12.9%	7.10256e-08	YIL153W:YAR003W:YLR085C:YNL206C:YOL071W:YPL139C:YDL126C:YGL244W:YBR140C:YOR191W:YKL038W:YBL008W:YJL109C:YPR023C:YGL043W:YNL215W:YNL201C:YLR015W:YML007W:YNL167C:YER177W:YBL006C:YER064C:YDL220C:YJR140C:YAL011W:YKL010C:YBR215W:YLR384C:YLR345W:YBR081C:YNL097C:YDL074C:YFR034C:YOL081W:YLL029W:YDL002C:YDR075W:YOL006C:YDR469W:YKL116C:YNL103W:YBR009C:YLL019C:YDR289C:YFL013C:YMR263W:YLR330W:YBR095C:YLR274W…	RRD1:SWD1:ARP6:RTT106:SDH5:UME1:CDC48:RTF1:IRA1:ULS1:RGT1:HIR1:UTP10:EAF3:DST1:IES2:PSY2:BRE2:YAP1:SKO1:BMH1:LDB7:VHR2:CDC13:HIR3:SWC3:UFD4:HPC2:IKI3:YLR345W:SPT7:PHO23:BRE1:PHO4:IRA2:FRA1:NHP10:PPH3:TOP1:SDC1:PRR1:MET4:HHF1:KNS1:RTT103:IES1:SAP30:CHS5:RXT2:MCM5:ELP4:HIR2:SSN2:GTR1:HDA3:SPP1:RSC2:LGE1:SWR1:SWD3:SGS1:RSC4:RCO1:CAF40:MED8:NRG1:ISW1:YAF9:CKB2:DEP1:CKB1:BUD14:HTB1:SWC5:NHP6A:DIA2:SRS…
1-0-7	31326	regulation of cellular biosynthetic process	88 out of 302 genes, 29.1%	873 out of 5815 genes, 15.0%	9.76975e-08	YOL114C:YIL153W:YGL227W:YLR281C:YLR168C:YAR003W:YLR085C:YNL206C:YOL071W:YPL139C:YDL126C:YGL244W:YBR140C:YOR191W:YKL038W:YBL008W:YJL109C:YPR023C:YGL043W:YNL215W:YLR015W:YML007W:YNL167C:YER177W:YBL006C:YER064C:YDL220C:YJR140C:YAL011W:YKL010C:YBR215W:YLR384C:YBR081C:YNL097C:YNL040W:YDL074C:YFR034C:YOL081W:YLL029W:YDL002C:YIL070C:YOL006C:YDR469W:YKL116C:YNL103W:YBR009C:YLL019C:YDR289C:YDR283C:YFL013C…	PTH4:RRD1:VID30:YLR281C:UPS2:SWD1:ARP6:RTT106:SDH5:UME1:CDC48:RTF1:IRA1:ULS1:RGT1:HIR1:UTP10:EAF3:DST1:IES2:BRE2:YAP1:SKO1:BMH1:LDB7:VHR2:CDC13:HIR3:SWC3:UFD4:HPC2:IKI3:SPT7:PHO23:YNL040W:BRE1:PHO4:IRA2:FRA1:NHP10:MAM33:TOP1:SDC1:PRR1:MET4:HHF1:KNS1:RTT103:GCN2:IES1:SAP30:CHS5:MRN1:RXT2:MCM5:NPR1:HIR2:ELP4:SSN2:GTR1:HDA3:SPP1:LGE1:RSC2:SWR1:SWD3:GID7:RSC4:RCO1:CAF40:MED8:NRG1:ISW1:GCD11:YAF9:CKB2…
1-0-7	34728	nucleosome organization	20 out of 302 genes, 6.6%	68 out of 5815 genes, 1.2%	1.08727e-07	YML041C:YLR357W:YDR334W:YBL006C:YBR009C:YKR008W:YFL013C:YBR245C:YLR085C:YNL206C:YJR140C:YAL011W:YBR215W:YNL107W:YBL008W:YOR038C:YDR224C:YPR052C:YBR231C:YDL002C	VPS71:RSC2:SWR1:LDB7:HHF1:RSC4:IES1:ISW1:ARP6:RTT106:HIR3:SWC3:HPC2:YAF9:HIR1:HIR2:HTB1:NHP6A:SWC5:NHP10
1-0-7	80090	regulation of primary metabolic process	99 out of 302 genes, 32.8%	1042 out of 5815 genes, 17.9%	1.27322e-07	YOL114C:YIL153W:YDL190C:YGL227W:YDR099W:YLR281C:YLR168C:YAR003W:YLR085C:YNL206C:YOL071W:YPL139C:YDL126C:YGL244W:YBR140C:YOR191W:YKL038W:YBL008W:YJL109C:YPR023C:YGL043W:YNL215W:YNL201C:YLR015W:YML007W:YML041C:YNL167C:YER177W:YBL006C:YER064C:YDL220C:YJR140C:YAL011W:YKL010C:YBR215W:YLR384C:YLR345W:YBR081C:YNL097C:YNL040W:YKR007W:YDL074C:YFR034C:YOL081W:YLL029W:YDL002C:YDR075W:YIL070C:YOL006C:YDR469W…	PTH4:RRD1:UFD2:VID30:BMH2:YLR281C:UPS2:SWD1:ARP6:RTT106:SDH5:UME1:CDC48:RTF1:IRA1:ULS1:RGT1:HIR1:UTP10:EAF3:DST1:IES2:PSY2:BRE2:YAP1:VPS71:SKO1:BMH1:LDB7:VHR2:CDC13:HIR3:SWC3:UFD4:HPC2:IKI3:YLR345W:SPT7:PHO23:YNL040W:MEH1:BRE1:PHO4:IRA2:FRA1:NHP10:PPH3:MAM33:TOP1:SDC1:PRR1:MET4:HHF1:KNS1:RTT103:GCN2:IES1:SAP30:CHS5:MRN1:RXT2:MCM5:NPR1:HIR2:ELP4:GTR1:SSN2:HDA3:SPP1:LGE1:RSC2:SWR1:SWD3:SGS1:GID7:RS…
1-0-7	51172	negative regulation of nitrogen compound metabolic process	51 out of 302 genes, 16.9%	381 out of 5815 genes, 6.6%	1.59864e-07	YDR469W:YKL116C:YDR099W:YBR009C:YLL019C:YLR168C:YMR263W:YAR003W:YNL206C:YPL139C:YDL126C:YLR274W:YGL244W:YBR095C:YBR140C:YOR191W:YKL038W:YBL008W:YOR038C:YML121W:YDR443C:YPR023C:YPR179C:YLR015W:YPL138C:YNL167C:YER177W:YBR175W:YMR190C:YNL288W:YBR193C:YMR075W:YDR043C:YBR245C:YDL220C:YJR140C:YKL010C:YNL107W:YOR039W:YNL097C:YAL013W:YDL074C:YOL081W:YGL019W:YLL029W:YDR224C:YOR080W:YJL092W:YOL006C:YMR179W…	SDC1:PRR1:BMH2:HHF1:KNS1:UPS2:SAP30:SWD1:RTT106:UME1:CDC48:MCM5:RTF1:RXT2:IRA1:ULS1:RGT1:HIR1:HIR2:GTR1:SSN2:EAF3:HDA3:BRE2:SPP1:SKO1:BMH1:SWD3:SGS1:CAF40:MED8:RCO1:NRG1:ISW1:CDC13:HIR3:UFD4:YAF9:CKB2:PHO23:DEP1:BRE1:IRA2:CKB1:FRA1:HTB1:DIA2:SRS2:TOP1:SPT21:PBI2
1-0-7	31324	negative regulation of cellular metabolic process	53 out of 302 genes, 17.5%	408 out of 5815 genes, 7.0%	2.05306e-07	YDR469W:YKL116C:YGL227W:YDR099W:YBR009C:YLL019C:YLR168C:YMR263W:YAR003W:YNL206C:YPL139C:YDL126C:YLR274W:YGL244W:YBR095C:YBR140C:YOR191W:YKL038W:YBL008W:YOR038C:YML121W:YDR443C:YPR023C:YPR179C:YLR015W:YPL138C:YNL167C:YER177W:YBR175W:YMR190C:YCL039W:YNL288W:YBR193C:YMR075W:YDR043C:YBR245C:YDL220C:YJR140C:YKL010C:YNL107W:YOR039W:YNL097C:YAL013W:YDL074C:YOL081W:YGL019W:YLL029W:YDR224C:YOR080W:YJL092W…	SDC1:PRR1:VID30:BMH2:HHF1:KNS1:UPS2:SAP30:SWD1:RTT106:UME1:CDC48:MCM5:RTF1:RXT2:IRA1:ULS1:RGT1:HIR1:HIR2:GTR1:SSN2:EAF3:HDA3:BRE2:SPP1:SKO1:BMH1:SWD3:SGS1:GID7:CAF40:MED8:RCO1:NRG1:ISW1:CDC13:HIR3:UFD4:YAF9:CKB2:PHO23:DEP1:BRE1:IRA2:CKB1:FRA1:HTB1:DIA2:SRS2:TOP1:SPT21:PBI2
[truncated: 961 more rows]

## Sheet: Function
REMc ID	GO_term ID	GO-term	Cluster frequency	Background frequency	P-value	ORFs	Genes
[truncated: 402 more rows]

## Sheet: Component
REMc ID	GO_term ID	GO-term	Cluster frequency	Background frequency	P-value	ORFs	Genes
[truncated: 994 more rows]
