# Supplementary material for: A yeast phenomic model for the influence of Warburg metabolism on genetic buffering of doxorubicin
Source: Cancer Metab. 2019 Oct 23;7:9. doi: 10.1186/s40170-019-0201-3 (PMC6806529; doi:10.1186/s40170-019-0201-3)
Supplement: Supplementary file 6 — Additional file 6. Gene Ontology Term Averaging (GTA) results and interactive plots. File A contains all GTA values, cross-referenced with REMc-enriched terms. File B displays GTA values associated with above-threshold GTA scores (see note below) plotted for HLD vs. HLEG. GTA values for REMc-enriched terms are also included (regardless of whether |GTA score| >2). File C displays a subset of File B, containing only GO Terms with above-threshold GTA scores and that were enriched by REMc/GTF. File D reports GTA value using the K parameter. Files B-D should be opened in an Internet web browser so that embedded information from File A can be viewed by scrolling over points on the graphs. Subsets in each of the plots can be toggled off and on by clicking on the respective legend label. In the embedded information, X1 represents HLEG and X2 represents HLD information. Note: The GTA score threshold (for L) indicates that GTA-gtaSD > 2 for enhancers or GTA+gtaSD < -2 for suppressors, in at least one media. [file 40170_2019_201_MOESM6_ESM.bz2 › Additional_File6_GTA/A - GTA_and_REMc_Table.xlsx]

## Sheet: Readme
Worksheets
All_Scores - Average z-score and related values among all genes tested for all terms
GTA or REMc terms - Reports all GO terms with either enrichment in a REMc cluster or a GTA score (AVG - SD) > 2 for enhancers or (AVG + SD) < -2 for suppressors
Both GTA and REMc terms - Reports all GO terms with both enrichment in an REMc cluster and a GTA score (AVG - SD) > 2 for enhancers or (AVG + SD) < -2 for suppressors.
Header descriptions (same for all three worksheets)
Term	Name of the Gene Ontology Term
GO_ID	GO ID from Gene Ontology Database
Ontology_Doxo_HLEG	Ontology the GO term falls into - can be either P - Process; F - Function; C - Component - in the HLEG experiments
Ontology_Doxo_HLD	Ontology the GO term falls into - can be either P - Process; F - Function; C - Component- in the HLD experiments
Z_lm_K_Avg_Doxo_HLEG	Average K z-score for all genes annotated to the term in the doxorubicin HLEG experiment
Z_lm_K_SD_Doxo_HLEG	Standard deviation for K z-score of all genes annotated to the term in the doxorubicin HLEG experiment
Z_lm_L_Avg_Doxo_HLEG	AverageL z-score for all genes annotated to the term in the doxorubicin HLEG experiment
Z_lm_L_SD_Doxo_HLEG	Standard deviation for L z-score of all genes annotated to the term in the doxorubicin HLEG experiment
Z_lm_K_Avg_Doxo_HLD	Average K z-score for all genes annotated to the term in the doxorubicin HLD experiment
Z_lm_K_SD_Doxo_HLD	Standard deviation for K z-score of all genes annotated to the term in the doxorubicin HLD experiment
Z_lm_L_Avg_Doxo_HLD	AverageL z-score for all genes annotated to the term in the doxorubicin HLD experiment
Z_lm_L_SD_Doxo_HLD	Standard deviation for L z-score of all genes annotated to the term in the doxorubicin HLD experiment
Genes_Doxo_HLEG	Genes used for the calculation of average L and K z-scores for the term in the HLEG experiment; differs between HLD and HLEG if the YKO/KD strain has no growth in one or the other media (without any doxorubicin)
NumGenes_Doxo_HLEG	count for 'Genes_Doxo_HLEG'
ORFs_Doxo_HLEG	Open Reading Frame names used for the calculation of average L and K z-scores for the term in the HLEG experiment; differs between HLD and HLEG if the YKO/KD strain has no growth in one or the other media (without any doxorubicin)
Genes_Doxo_HLD	Genes used for the calculation of average L and K z-scores for the term in the HLD experiment; differs between HLD and HLEG if the YKO/KD strain has no growth in one or the other media (without any doxorubicin)
NumGenes_Doxo_HLD	count for 'Genes_Doxo_HLD'
ORFs_Doxo_HLD	Open Reading Frame names used for the calculation of average L and K z-scores for the term in the HLD experiment; differs between HLD and HLEG if the YKO/KD strain has no growth in one or the other media (without any doxorubicin)
Overlap_Avg	Reports the media type and direction of interaction for all GTA values > 2
Overlap	Reports the media type and direction of interaction if |GTA score| > 2. (GTA score = GTA value - gtaSD, for positive GTA values; GTA score = GTA value + gtaSD, for negative GTA values).
Clust_All	Lists REMc clusters that have enrichment of the GO term
Clust_Top	Lists the the REMc cluster having the lowest p-value associated with enrichment of the term
lowest_pval	Lists the lowest p-value for 'Clust_Top', defined above
Associated Files B-D
File B plots the significant GTA scores from HLD vs. HLEG experiments, and also reports GTA values for REMc-enriched terms.
File C plots the significant GTA scores from the HLD vs. HLEG experiments only if the same term is enriched in a REMc cluster.
File D plots the significant GTA scores from the HLD vs. HLEG experiments using K values

## Sheet: All_Scores
Term	GO_ID	Ontology_Doxo_HLEG	Ontology_Doxo_HLD	Z_lm_K_Avg_Doxo_HLEG	Z_lm_K_SD_Doxo_HLEG	Z_lm_L_Avg_Doxo_HLEG	Z_lm_L_SD_Doxo_HLEG	Z_lm_K_Avg_Doxo_HLD	Z_lm_K_SD_Doxo_HLD	Z_lm_L_Avg_Doxo_HLD	Z_lm_L_SD_Doxo_HLD	Genes_Doxo_HLEG	NumGenes_Doxo_HLEG	ORFs_Doxo_HLEG	Genes_Doxo_HLD	NumGenes_Doxo_HLD	ORFs_Doxo_HLD	Overlap_Avg	Overlap	Clust_All	Clust_Top	lowest_pval
'de novo' AMP biosynthetic process	GO:0044208	P	P	0.169693	0.408467	0.751382	1.34079	-0.210921	0.0737033	2.31239	2.66043	ADE13 | ADE12	2	YLR359W | YNL220W	ADE13 | ADE12	2	YLR359W | YNL220W	DOXO_HLD_Specific_Deletion_Enhancers	NA	NA	NA	NA
'de novo' cotranslational protein folding	GO:0051083	P	P	-2.14502	3.55999	6.04369	5.91469	-0.756466	1.54258	1.8516	3.53464	EGD1 | EGD2 | BTT1 | SSB2 | SSB1	5	YPL037C | YHR193C | YDR252W | YNL209W | YDL229W	EGD2 | EGD1 | SSB1 | BTT1 | SSB2	5	YHR193C | YPL037C | YDL229W | YDR252W | YNL209W	DOXO_EG_Specific_Deletion_Enhancers	NA	NA	NA	NA
'de novo' CTP biosynthetic process	GO:0044210	P	P	0.230181	0.171191	0.930363	1.62786	-0.0122606	0.133992	-0.885868	1.70124	URA8 | URA7	2	YJR103W | YBL039C	URA8 | URA7	2	YJR103W | YBL039C	NA	NA	NA	NA	NA
'de novo' IMP biosynthetic process	GO:0006189	P	P	1.11687	1.49727	0.0925141	1.49754	-0.495074	0.960027	-0.10953	1.69256	ADE2 | ADE13 | ADE1 | ADE8 | ADE6 | ADE17 | ADE4 | ADE5,7 | ADE16	9	YOR128C | YLR359W | YAR015W | YDR408C | YGR061C | YMR120C | YMR300C | YGL234W | YLR028C	ADE13 | ADE16 | ADE17 | ADE4 | ADE2 | ADE8 | ADE1 | ADE6 | ADE5,7	9	YLR359W | YLR028C | YMR120C | YMR300C | YOR128C | YDR408C | YAR015W | YGR061C | YGL234W	NA	NA	NA	NA	NA
'de novo' L-methionine biosynthetic process	GO:0071266	P	P	-0.0378788	1.44791	1.62116	1.82296	0.056944	0.541662	0.00692546	2.02502	CYS3 | MET17 | | STR3 | STR2	8	YAL012W | YLR303W | YHR112C | YGL184C | YFR055W | YML082W | YLL058W | YJR130C	CYS3 | | STR3 | STR2 | MET17	8	YAL012W | YLL058W | YML082W | YGL184C | YHR112C | YJR130C | YFR055W | YLR303W	NA	NA	NA	NA	NA
'de novo' NAD biosynthetic process from aspartate	GO:0034628	P	P	0.0205742	0.163953	3.23873	0.133342	0.329793	0.059306	-1.35371	0.288285	NMA1 | NMA2	2	YLR328W | YGR010W	NMA2 | NMA1	2	YGR010W | YLR328W	DOXO_EG_Specific_Deletion_Enhancers	DOXO_EG_Specific_Deletion_Enhancers	NA	NA	NA
'de novo' NAD biosynthetic process from tryptophan	GO:0034354	P	P	0.838093	1.22401	-0.22846	2.14082	0.238217	0.582061	-1.00189	1.13868	BNA4 | BNA1 | BNA6 | BNA2 | BNA5	5	YBL098W | YJR025C | YFR047C | YJR078W | YLR231C	BNA4 | BNA6 | BNA2 | BNA5 | BNA1	5	YBL098W | YFR047C | YJR078W | YLR231C | YJR025C	NA	NA	NA	NA	NA
'de novo' posttranslational protein folding	NA	NA	P	NA	NA	NA	NA	-2.13823	NA	4.10552	NA	NA	NA	NA	HSP10 | KRE5	2	YOR020C | YOR336W	NA	NA	NA	NA	NA
'de novo' protein folding	GO:0006458	P	P	-1.53614	3.88543	3.24192	6.0035	-0.75406	1.46922	1.03865	2.6866	KRE5 | HSP10 | MDJ1 | YDJ1 | EGD1 | EGD2 | HSP60 | HSC82 | CCT8 | BTT1 | SSB2 | FAB1 | CCT2 | CCT4 | CCT3 | SSB1 | TCM62 | TCP1 | ROT1 | HSP82	20	YOR336W | YOR020C | YFL016C | YNL064C | YPL037C | YHR193C | YLR259C | YMR186W | YJL008C | YDR252W | YNL209W | YFR019W | YIL142W | YDL143W | YJL014W | YDL229W | YBR044C | YDR212W | YMR200W | YPL240C	HSP10 | EGD2 | KRE5 | HSP60 | EGD1 | CCT4 | CCT8 | HSC82 | FAB1 | TCM62 | ROT1 | SSB1 | TCP1 | CCT3 | HSP82 | BTT1 | SSB2 | MDJ1 | YDJ1 | CCT2	20	YOR020C | YHR193C | YOR336W | YLR259C | YPL037C | YDL143W | YJL008C | YMR186W | YFR019W | YBR044C | YMR200W | YDL229W | YDR212W | YJL014W | YPL240C | YDR252W | YNL209W | YFL016C | YNL064C | YIL142W	DOXO_EG_Specific_Deletion_Enhancers	NA	NA	NA	NA
'de novo' pyrimidine nucleobase biosynthetic process	GO:0006207	P	P	-0.925544	1.93251	2.41601	5.50559	0.0670874	0.614789	-0.134234	2.4056	URA5 | URA1 | URA2 | URA10 | CPA2 | URA4	6	YML106W | YKL216W | YJL130C | YMR271C | YJR109C | YLR420W	URA5 | URA10 | URA4 | CPA2 | URA1 | URA2	6	YML106W | YMR271C | YLR420W | YJR109C | YKL216W | YJL130C	DOXO_EG_Specific_Deletion_Enhancers	NA	NA	NA	NA
'de novo' UMP biosynthetic process	GO:0044205	P	P	-1.25158	1.96749	3.14725	5.82057	0.00694288	0.667327	0.0924739	2.6169	URA5 | URA1 | URA2 | URA10 | URA4	5	YML106W | YKL216W | YJL130C | YMR271C | YLR420W	URA5 | URA10 | URA4 | URA1 | URA2	5	YML106W | YMR271C | YLR420W | YKL216W | YJL130C	DOXO_EG_Specific_Deletion_Enhancers	NA	NA	NA	NA
(1->3)-beta-D-glucan biosynthetic process	GO:0006075	P	P	0.41663	0.803768	0.918023	2.14425	-0.769214	2.38954	0.960578	2.76147	GAS1 | GAS5 | LRG1 | GAS4 | GAS3 | FKS3 | GSC2 | HKR1 | GAS2 | FKS1	10	YMR307W | YOL030W | YDL240W | YOL132W | YMR215W | YMR306W | YGR032W | YDR420W | YLR343W | YLR342W	GAS1 | FKS3 | GAS2 | LRG1 | GAS3 | GAS4 | GAS5 | HKR1 | GSC2 | FKS1	10	YMR307W | YMR306W | YLR343W | YDL240W | YMR215W | YOL132W | YOL030W | YDR420W | YGR032W | YLR342W	NA	NA	NA	NA	NA
(1->3)-beta-D-glucan catabolic process	GO:0006076	P	P	0.238245	0.616568	-0.485525	2.03623	0.376386	NA	-0.856261	NA	DSE4 | ACF2	2	YNR067C | YLR144C	DSE4 | ACF2	2	YNR067C | YLR144C	NA	NA	NA	NA	NA
(1->3)-beta-D-glucan metabolic process	GO:0006074	P	P	0.386899	0.753632	0.684098	2.10648	-0.665068	2.29308	0.795411	2.67642	GAS1 | GAS5 | LRG1 | GAS4 | DSE4 | GAS3 | FKS3 | GSC2 | HKR1 | GAS2 | FKS1 | ACF2	12	YMR307W | YOL030W | YDL240W | YOL132W | YNR067C | YMR215W | YMR306W | YGR032W | YDR420W | YLR343W | YLR342W | YLR144C	GAS1 | FKS3 | GAS2 | LRG1 | GAS3 | GAS4 | GAS5 | HKR1 | GSC2 | DSE4 | FKS1 | ACF2	12	YMR307W | YMR306W | YLR343W | YDL240W | YMR215W | YOL132W | YOL030W | YDR420W | YGR032W | YNR067C | YLR342W | YLR144C	NA	NA	NA	NA	NA
(1->6)-beta-D-glucan biosynthetic process	GO:0006078	P	P	-2.07021	4.7897	2.46269	5.96581	-2.70055	6.29874	1.06991	2.19471	KNH1 | KRE9 | UGP1 | KRE6 | PSK1 | BIG1 | SKN1 | PSK2	8	YDL049C | YJL174W | YKL035W | YPR159W | YAL017W | YHR101C | YGR143W | YOL045W	KRE9 | UGP1 | BIG1 | KNH1 | KRE6 | PSK1 | PSK2 | SKN1	8	YJL174W | YKL035W | YHR101C | YDL049C | YPR159W | YAL017W | YOL045W | YGR143W	DOXO_EG_Specific_Deletion_Enhancers	NA	NA	NA	NA
(1->6)-beta-D-glucan metabolic process	GO:0006077	P	P	-2.07021	4.7897	2.46269	5.96581	-2.70055	6.29874	1.06991	2.19471	KNH1 | KRE9 | UGP1 | KRE6 | PSK1 | BIG1 | SKN1 | PSK2	8	YDL049C | YJL174W | YKL035W | YPR159W | YAL017W | YHR101C | YGR143W | YOL045W	KRE9 | UGP1 | BIG1 | KNH1 | KRE6 | PSK1 | PSK2 | SKN1	8	YJL174W | YKL035W | YHR101C | YDL049C | YPR159W | YAL017W | YOL045W | YGR143W	DOXO_EG_Specific_Deletion_Enhancers	NA	NA	NA	NA
(D)-2-hydroxyglutarate-pyruvate transhydrogenase activity	GO:0099615	F	F	0.741252	NA	-0.115562	NA	0.554985	NA	-0.352981	NA	DLD3	1	YEL071W	DLD3	1	YEL071W	NA	NA	NA	NA	NA
(R,R)-butanediol dehydrogenase activity	GO:0000721	F	F	0.379387	NA	1.12986	NA	0.33353	NA	-0.444581	NA	BDH1	1	YAL060W	BDH1	1	YAL060W	NA	NA	NA	NA	NA
(R)-2-hydroxyglutarate dehydrogenase activity	GO:0051990	F	F	0.380626	0.510001	-0.301416	0.262837	0.058688	0.70187	0.00873502	0.511544	DLD3 | DLD2	2	YEL071W | YDL178W	DLD2 | DLD3	2	YDL178W | YEL071W	NA	NA	NA	NA	NA
(R)-carnitine transmembrane transport	GO:1902270	P	P	-1.11888	NA	1.77567	NA	-3.52007	5.32577	2.53923	4.37805	AGP2 | HNM1	2	YBR132C | YGL077C	AGP2 | HNM1	2	YBR132C | YGL077C	DOXO_HLD_Specific_Deletion_Enhancers	NA	NA	NA	NA
(R)-carnitine transmembrane transporter activity	GO:1901235	F	F	-1.11888	NA	1.77567	NA	0.245819	NA	-0.556523	NA	HNM1	1	YGL077C	HNM1	1	YGL077C	NA	NA	NA	NA	NA
(R)-carnitine transport	GO:1900749	P	P	-1.11888	NA	1.77567	NA	-3.52007	5.32577	2.53923	4.37805	AGP2 | HNM1	2	YBR132C | YGL077C	AGP2 | HNM1	2	YBR132C | YGL077C	DOXO_HLD_Specific_Deletion_Enhancers	NA	NA	NA	NA
(S)-2-(5-amino-1-(5-phospho-D-ribosyl)imidazole-4-carboxamido)succinate AMP-lyase (fumarate-forming) activity	GO:0070626	F	F	0.458523	NA	1.69947	NA	-0.263037	NA	4.1936	NA	ADE13	1	YLR359W	ADE13	1	YLR359W	DOXO_HLD_Specific_Deletion_Enhancers	NA	NA	NA	NA
[2Fe-2S] cluster assembly	GO:0044571	P	P	0.0129662	0.612479	1.00842	2.35226	-0.0506503	0.540233	-0.478788	1.64506	ISU2 | ISU1 | NFS1	3	YOR226C | YPL135W | YCL017C	ISU2 | ISU1 | NFS1	3	YOR226C | YPL135W | YCL017C	NA	NA	NA	NA	NA
[acyl-carrier-protein] S-malonyltransferase activity	GO:0004314	F	F	-3.72293	6.45134	2.9737	9.70275	-0.715509	2.10957	-1.49614	2.30329	FAS1 | MCT1 | FAS2	3	YKL182W | YOR221C | YPL231W	FAS1 | MCT1 | FAS2	3	YKL182W | YOR221C | YPL231W	DOXO_EG_Specific_Deletion_Enhancers	NA	NA	NA	NA
[cytochrome c]-lysine N-methyltransferase activity	GO:0000277	F	F	0.124142	NA	-0.284923	NA	-0.341227	NA	0.519909	NA	CTM1	1	YHR109W	CTM1	1	YHR109W	NA	NA	NA	NA	NA
[pyruvate dehydrogenase (lipoamide)] phosphatase activity	GO:0004741	F	F	0.40214	0.609998	1.85076	3.36707	0.102562	0.429759	-0.0959148	1.00724	| PTC5	2	YCR079W | YOR090C	| PTC5	2	YCR079W | YOR090C	NA	NA	NA	NA	NA
1-(5-phosphoribosyl)-5-[(5-phosphoribosylamino)methylideneamino]imidazole-4-carboxamide isomerase activity	GO:0003949	F	F	-0.0111758	NA	1.75879	NA	0.19362	NA	-0.815743	NA	HIS6	1	YIL020C	HIS6	1	YIL020C	NA	NA	NA	NA	NA
1-acylglycerol-3-phosphate O-acyltransferase activity	GO:0003841	F	F	-3.08235	6.91421	4.669	8.10444	-1.33062	2.20138	0.707973	2.51857	VPS66 | SLC1 | ICT1 |	4	YPR139C | YDL052C | YLR099C | YOR175C	SLC1 | ICT1 | VPS66 |	4	YDL052C | YLR099C | YPR139C | YOR175C	DOXO_EG_Specific_Deletion_Enhancers	NA	NA	NA	NA
1-acylglycerophosphocholine O-acyltransferase activity	GO:0047184	F	F	0.621462	0.280555	-0.477603	0.451964	0.0240017	0.276544	-2.01272	0.890228	| TAZ1	2	YOR175C | YPR140W	| TAZ1	2	YOR175C | YPR140W	DOXO_HLD_Specific_Deletion_Suppressors	NA	NA	NA	NA
1-phosphatidylinositol 4-kinase activity	GO:0004430	F	F	-0.231905	1.01815	1.11623	2.76006	-1.84781	4.19935	5.32771	9.73284	STT4 | PIK1 | LSB6 | TOR2	4	YLR305C | YNL267W | YJL100W | YKL203C	STT4 | PIK1 | LSB6 | TOR2	4	YLR305C | YNL267W | YJL100W | YKL203C	DOXO_HLD_Specific_Deletion_Enhancers	NA	NA	NA	NA
1-phosphatidylinositol binding	GO:0005545	F	F	-0.260928	1.25808	0.07539	2.79103	-0.0281852	0.307303	1.08659	1.83702	CDC10 | YAP1801 | YAP1802 | OSH2 | OSH3	5	YCR002C | YHR161C | YGR241C | YDL019C | YHR073W	YAP1801 | YAP1802 | CDC10 | OSH2 | OSH3	5	YHR161C | YGR241C | YCR002C | YDL019C | YHR073W	NA	NA	NA	NA	NA
1-phosphatidylinositol-3-kinase activity	GO:0016303	F	F	-5.89433	NA	12.375	NA	-11.6595	NA	16.0878	NA	VPS34	1	YLR240W	VPS34	1	YLR240W	Overlapping_Deletion_Enhancers	NA	NA	NA	NA
1-phosphatidylinositol-3-phosphate 5-kinase activity	GO:0000285	F	F	0.595859	NA	0.76946	NA	0.351557	NA	0.783953	NA	FAB1	1	YFR019W	FAB1	1	YFR019W	NA	NA	NA	NA	NA
1-phosphatidylinositol-4-phosphate 5-kinase activity	GO:0016308	F	F	0.0550828	NA	-2.05409	NA	0.429342	NA	-0.365408	NA	MSS4	1	YDR208W	MSS4	1	YDR208W	DOXO_EG_Specific_Deletion_Suppresors	NA	NA	NA	NA
1-pyrroline-5-carboxylate dehydrogenase activity	GO:0003842	F	F	0.0607712	NA	2.20704	NA	-0.257594	NA	-0.126088	NA	PUT2	1	YHR037W	PUT2	1	YHR037W	DOXO_EG_Specific_Deletion_Enhancers	NA	NA	NA	NA
1,3-beta-D-glucan synthase activity	GO:0003843	F	F	0.975399	0.163909	-0.729702	1.59494	0.0825578	0.283592	-0.0931609	2.14757	FKS3 | GSC2 | FKS1	3	YMR306W | YGR032W | YLR342W	FKS3 | GSC2 | FKS1	3	YMR306W | YGR032W | YLR342W	NA	NA	NA	NA	NA
1,3-beta-D-glucan synthase complex	GO:0000148	C	C	0.975399	0.163909	-0.729702	1.59494	0.0825578	0.283592	-0.0931609	2.14757	FKS3 | GSC2 | FKS1	3	YMR306W | YGR032W | YLR342W	FKS3 | GSC2 | FKS1	3	YMR306W | YGR032W | YLR342W	NA	NA	NA	NA	NA
1,3-beta-glucanosyltransferase activity	GO:0042124	F	F	0.0478293	0.959182	1.81228	2.28074	-1.06044	2.62779	1.20593	2.86436	GAS1 | SCW10 | GAS5 | BGL2 | GAS4 | SCW4 | GAS3 | SCW11 | GAS2	9	YMR307W | YMR305C | YOL030W | YGR282C | YOL132W | YGR279C | YMR215W | YGL028C | YLR343W	GAS1 | GAS2 | SCW11 | GAS3 | BGL2 | GAS4 | GAS5 | SCW10 | SCW4	9	YMR307W | YLR343W | YGL028C | YMR215W | YGR282C | YOL132W | YOL030W | YMR305C | YGR279C	NA	NA	NA	NA	NA
1,4-alpha-glucan branching enzyme activity	GO:0003844	F	F	0.233595	NA	0.890365	NA	0.235777	NA	1.39798	NA	GLC3	1	YEL011W	GLC3	1	YEL011W	NA	NA	NA	NA	NA
10-formyltetrahydrofolate biosynthetic process	GO:0009257	P	P	0.603806	0.357794	0.457794	0.54666	-2.50978	3.38937	2.91106	3.70903	ADE3 | MIS1	2	YGR204W | YBR084W	ADE3 | MIS1	2	YGR204W | YBR084W	DOXO_HLD_Specific_Deletion_Enhancers	NA	NA	NA	NA
18S rRNA (adenine(1779)-N(6)/adenine(1780)-N(6))-dimethyltransferase activity	GO:0052909	F	F	0.578315	NA	1.44975	NA	0.676302	NA	-2.70697	NA	DIM1	1	YPL266W	DIM1	1	YPL266W	DOXO_HLD_Specific_Deletion_Suppressors	NA	NA	NA	NA
2 iron, 2 sulfur cluster binding	GO:0051537	F	F	-0.85972	3.85127	0.848253	5.41249	-0.998103	4.12112	-0.39257	2.16248	GRX5 | RIP1 | ISA1 | ISA2 | MIA40 | ISU2 | | PDH1 | ISU1 | DRE2 | GRX3 | BIO2 | GRX4 | SDH2 | YAH1 | YFH1	17	YPL059W | YEL024W | YLL027W | YPR067W | YKL195W | YOR226C | YDL010W | YPR002W | YPL135W | YKR071C | YDR098C | YBR014C | YGR286C | YER174C | YLL041C | YPL252C | YDL120W	DRE2 | RIP1 | GRX5 | GRX3 | ISU2 | | ISU1 | GRX4 | BIO2 | ISA1 | SDH2 | MIA40 | PDH1 | ISA2 | YAH1 | YFH1	17	YKR071C | YEL024W | YPL059W | YDR098C | YOR226C | YDL010W | YPL135W | YER174C | YGR286C | YBR014C | YLL027W | YLL041C | YKL195W | YPR002W | YPR067W | YPL252C | YDL120W	NA	NA	NA	NA	NA
2-acylglycerol O-acyltransferase activity	GO:0003846	F	F	-0.335533	NA	1.38987	NA	-0.0747821	NA	-0.230025	NA	DGA1	1	YOR245C	DGA1	1	YOR245C	NA	NA	NA	NA	NA
2-alkenal reductase [NAD(P)] activity	GO:0032440	F	F	0.449483	NA	1.06263	NA	0.168684	NA	-0.829286	NA	ZTA1	1	YBR046C	ZTA1	1	YBR046C	NA	NA	NA	NA	NA
2-amino-4-hydroxy-6-hydroxymethyldihydropteridine diphosphokinase activity	GO:0003848	F	F	-0.230985	NA	0.184225	NA	0.414856	NA	0.326761	NA	FOL1	1	YNL256W	FOL1	1	YNL256W	NA	NA	NA	NA	NA
2-aminoadipate transaminase activity	GO:0047536	F	F	0.763036	0.576068	-1.4791	1.8595	0.0765782	0.401215	-0.587509	0.193813	| BNA3	2	YER152C | YJL060W	BNA3 |	2	YJL060W | YER152C	NA	NA	NA	NA	NA
2-dehydropantoate 2-reductase activity	GO:0008677	F	F	1.13478	0.226469	-2.73229	4.07472	-1.06652	1.45878	-0.0652002	1.77772	CBS2 | | PAN5	3	YDR197W | YDL144C | YHR063C	| CBS2 | PAN5	3	YDL144C | YDR197W | YHR063C	DOXO_EG_Specific_Deletion_Suppresors	NA	NA	NA	NA
2-deoxyglucose-6-phosphatase activity	GO:0003850	F	F	0.642217	0.0760344	0.189408	0.654056	-0.051913	0.0194756	-0.658023	0.470917	DOG2 | DOG1	2	YHR043C | YHR044C	DOG1 | DOG2	2	YHR044C | YHR043C	NA	NA	NA	NA	NA
2-hexaprenyl-6-methoxy-1,4-benzoquinone methyltransferase activity	NA	NA	F	NA	NA	NA	NA	-1.49054	NA	1.27446	NA	NA	NA	NA	COQ5	1	YML110C	NA	NA	NA	NA	NA
2-isopropylmalate synthase activity	GO:0003852	F	F	0.353963	0.94628	-0.190678	0.134104	0.309692	0.3253	0.157775	0.234837	LEU9 | LEU4	2	YOR108W | YNL104C	LEU4 | LEU9	2	YNL104C | YOR108W	NA	NA	NA	NA	NA
2-methylcitrate dehydratase activity	GO:0047547	F	F	-0.0290742	NA	2.20373	NA	-0.127715	NA	-1.29377	NA	PDH1	1	YPR002W	PDH1	1	YPR002W	DOXO_EG_Specific_Deletion_Enhancers	NA	NA	NA	NA
2-methylcitrate synthase activity	GO:0050440	F	F	0.231674	NA	1.03614	NA	-0.132185	NA	0.370209	NA	CIT3	1	YPR001W	CIT3	1	YPR001W	NA	NA	NA	NA	NA
2-micrometer circle DNA	GO:0005729	C	C	0.976766	NA	-1.11236	NA	0.229635	NA	-0.920058	NA	SCC2	1	YDR180W	SCC2	1	YDR180W	NA	NA	NA	NA	NA
2-micrometer plasmid partitioning	GO:0030543	P	P	-6.23492	10.1989	7.6305	12.3643	-7.62984	11.115	0.688043	2.2742	CSE4 | SCC2	2	YKL049C | YDR180W	CSE4 | SCC2	2	YKL049C | YDR180W	DOXO_EG_Specific_Deletion_Enhancers	NA	NA	NA	NA
2-octaprenyl-6-methoxy-1,4-benzoquinone methylase activity	NA	NA	F	NA	NA	NA	NA	-1.49054	NA	1.27446	NA	NA	NA	NA	COQ5	1	YML110C	NA	NA	NA	NA	NA
2-octaprenyl-6-methoxyphenol hydroxylase activity	GO:0008681	F	F	-0.164863	NA	0.344037	NA	-0.0631602	NA	0.350229	NA	COQ6	1	YGR255C	COQ6	1	YGR255C	NA	NA	NA	NA	NA
2-oxoglutarate metabolic process	GO:0006103	P	P	-2.33966	6.02439	3.24553	5.75707	-0.343598	0.657022	0.576934	1.67921	KGD2 | LPD1 | YMR31 | GDH2 | KGD1	5	YDR148C | YFL018C | YFR049W | YDL215C | YIL125W	KGD1 | LPD1 | GDH2 | KGD2 | YMR31	5	YIL125W | YFL018C | YDL215C | YDR148C | YFR049W	DOXO_EG_Specific_Deletion_Enhancers	NA	NA	NA	NA
2-polyprenyl-6-methoxy-1,4-benzoquinone methyltransferase activity	NA	NA	F	NA	NA	NA	NA	-1.12644	0.514914	1.79846	0.741038	NA	NA	NA	COQ3 | COQ5	2	YOL096C | YML110C	NA	NA	NA	NA	NA
2,4-dienoyl-CoA reductase (NADPH) activity	GO:0008670	F	F	0.889406	NA	1.39972	NA	-0.0917519	NA	-0.831709	NA	SPS19	1	YNL202W	SPS19	1	YNL202W	NA	NA	NA	NA	NA
2,5-diamino-6-ribitylamino-4(3H)-pyrimidinone 5'-phosphate deaminase activity	GO:0043723	F	F	0.517053	NA	0.443576	NA	0.399441	NA	1.41653	NA	RIB2	1	YOL066C	RIB2	1	YOL066C	NA	NA	NA	NA	NA
2',3'-cyclic-nucleotide 3'-phosphodiesterase activity	GO:0004113	F	F	0.830637	0.138899	0.90687	0.885712	-0.0209509	0.609345	1.70113	1.9272	TRL1 | CPD1	2	YJL087C | YGR247W	TRL1 | CPD1	2	YJL087C | YGR247W	NA	NA	NA	NA	NA
3 iron, 4 sulfur cluster binding	GO:0051538	F	F	0.469848	0.579458	-2.8775	2.68436	0.143018	0.124713	-0.902452	0.422074	GLT1 | SDH2	2	YDL171C | YLL041C	GLT1 | SDH2	2	YDL171C | YLL041C	DOXO_EG_Specific_Deletion_Suppresors	NA	NA	NA	NA
3-beta-hydroxy-delta5-steroid dehydrogenase activity	GO:0003854	F	F	1.20448	NA	-5.12982	NA	-1.42999	NA	1.32269	NA	ERG26	1	YGL001C	ERG26	1	YGL001C	DOXO_EG_Specific_Deletion_Suppresors	NA	NA	NA	NA
3-chloroallyl aldehyde dehydrogenase activity	GO:0004028	F	F	1.03489	NA	-0.215104	NA	0.416283	NA	-0.6467	NA		1	YMR110C		1	YMR110C	NA	NA	NA	NA	NA
3-dehydroquinate dehydratase activity	GO:0003855	F	F	-6.25095	NA	12.4289	NA	-1.00709	NA	1.67429	NA	ARO1	1	YDR127W	ARO1	1	YDR127W	DOXO_EG_Specific_Deletion_Enhancers	NA	NA	NA	NA
3-dehydroquinate synthase activity	GO:0003856	F	F	-6.25095	NA	12.4289	NA	-1.00709	NA	1.67429	NA	ARO1	1	YDR127W	ARO1	1	YDR127W	DOXO_EG_Specific_Deletion_Enhancers	NA	NA	NA	NA
3-dehydrosphinganine reductase activity	NA	NA	F	NA	NA	NA	NA	-0.67618	NA	11.4479	NA	NA	NA	NA	TSC10	1	YBR265W	NA	NA	NA	NA	NA
3-demethylubiquinone-6 3-O-methyltransferase activity	NA	NA	F	NA	NA	NA	NA	-0.762345	NA	2.32245	NA	NA	NA	NA	COQ3	1	YOL096C	NA	NA	NA	NA	NA
3-demethylubiquinone-9 3-O-methyltransferase activity	NA	NA	F	NA	NA	NA	NA	-0.762345	NA	2.32245	NA	NA	NA	NA	COQ3	1	YOL096C	NA	NA	NA	NA	NA
3-deoxy-7-phosphoheptulonate synthase activity	GO:0003849	F	F	0.843642	0.124441	-0.271154	0.324323	0.113112	0.0737946	-0.3365	0.106523	ARO4 | ARO3	2	YBR249C | YDR035W	ARO3 | ARO4	2	YDR035W | YBR249C	NA	NA	NA	NA	NA
3-hydroxy-behenoyl-CoA dehydratase activity	NA	NA	F	NA	NA	NA	NA	-17.7813	NA	24.1075	NA	NA	NA	NA	PHS1	1	YJL097W	NA	NA	NA	NA	NA
3-hydroxy-lignoceroyl-CoA dehydratase activity	NA	NA	F	NA	NA	NA	NA	-17.7813	NA	24.1075	NA	NA	NA	NA	PHS1	1	YJL097W	NA	NA	NA	NA	NA
3-hydroxyacyl-[acyl-carrier-protein] dehydratase activity	GO:0019171	F	F	-4.79459	NA	8.63702	NA	-3.50836	NA	2.28145	NA	FAS1 | HTD2	2	YKL182W | YHR067W	FAS1 | HTD2	2	YKL182W | YHR067W	Overlapping_Deletion_Enhancers	NA	NA	NA	NA
3-hydroxyacyl-CoA dehydratase activity	NA	NA	F	NA	NA	NA	NA	-17.7813	NA	24.1075	NA	NA	NA	NA	PHS1	1	YJL097W	NA	NA	NA	NA	NA
3-hydroxyacyl-CoA dehydrogenase activity	GO:0003857	F	F	-0.394532	NA	1.08081	NA	-0.00867031	NA	0.025281	NA	FOX2	1	YKR009C	FOX2	1	YKR009C	NA	NA	NA	NA	NA
3-hydroxyanthranilate 3,4-dioxygenase activity	GO:0000334	F	NA	1.44594	NA	0.12317	NA	NA	NA	NA	NA	BNA1	1	YJR025C	NA	NA	NA	NA	NA	NA	NA	NA
3-hydroxyisobutyryl-CoA hydrolase activity	GO:0003860	F	F	0.70274	NA	1.1604	NA	0.204181	NA	-1.22557	NA	EHD3	1	YDR036C	EHD3	1	YDR036C	NA	NA	NA	NA	NA
3-keto-sphinganine metabolic process	NA	NA	P	NA	NA	NA	NA	-0.67618	NA	11.4479	NA	NA	NA	NA	TSC10	1	YBR265W	NA	NA	NA	NA	NA
3-methyl-2-oxobutanoate hydroxymethyltransferase activity	GO:0003864	F	F	0.950033	NA	1.6532	NA	0.153514	NA	-1.01481	NA	ECM31	1	YBR176W	ECM31	1	YBR176W	NA	NA	NA	NA	NA
3-oxo-5-alpha-steroid 4-dehydrogenase activity	GO:0003865	F	F	1.53946	NA	-0.691524	NA	-0.231796	NA	2.70448	NA	DFG10	1	YIL049W	DFG10	1	YIL049W	DOXO_HLD_Specific_Deletion_Enhancers	NA	NA	NA	NA
3-oxo-arachidoyl-CoA reductase activity	GO:0102339	F	F	0.703972	NA	0.0279452	NA	0.210465	NA	0.235793	NA		1	YBR159W		1	YBR159W	NA	NA	NA	NA	NA
3-oxo-arachidoyl-CoA synthase activity	GO:0102336	F	F	2.99186	1.58623	-12.2162	2.37597	1.35603	0.111757	-6.99952	1.04547	SUR4 | FEN1	2	YLR372W | YCR034W	SUR4 | FEN1	2	YLR372W | YCR034W	Overlapping_Deletion_Suppressors	Overlapping_Deletion_Suppressors	2-0.4-1	2-0.4-1	0.0285666
3-oxo-behenoyl-CoA reductase activity	GO:0102340	F	F	0.703972	NA	0.0279452	NA	0.210465	NA	0.235793	NA		1	YBR159W		1	YBR159W	NA	NA	NA	NA	NA
3-oxo-cerotoyl-CoA reductase activity	GO:0102342	F	F	0.703972	NA	0.0279452	NA	0.210465	NA	0.235793	NA		1	YBR159W		1	YBR159W	NA	NA	NA	NA	NA
3-oxo-cerotoyl-CoA synthase activity	GO:0102337	F	F	2.99186	1.58623	-12.2162	2.37597	1.35603	0.111757	-6.99952	1.04547	SUR4 | FEN1	2	YLR372W | YCR034W	SUR4 | FEN1	2	YLR372W | YCR034W	Overlapping_Deletion_Suppressors	Overlapping_Deletion_Suppressors	2-0.4-1	2-0.4-1	0.0285666
3-oxo-lignoceronyl-CoA synthase activity	GO:0102338	F	F	2.99186	1.58623	-12.2162	2.37597	1.35603	0.111757	-6.99952	1.04547	SUR4 | FEN1	2	YLR372W | YCR034W	SUR4 | FEN1	2	YLR372W | YCR034W	Overlapping_Deletion_Suppressors	Overlapping_Deletion_Suppressors	2-0.4-1	2-0.4-1	0.0285666
3-oxo-lignoceroyl-CoA reductase activity	GO:0102341	F	F	0.703972	NA	0.0279452	NA	0.210465	NA	0.235793	NA		1	YBR159W		1	YBR159W	NA	NA	NA	NA	NA
3-oxo-pimeloyl-[acp] methyl ester reductase activity	GO:0102132	F	F	0.216718	0.879828	-3.59708	0.41026	0.0212488	1.06763	-1.10371	2.85828	OAR1 | FAS2	2	YKL055C | YPL231W	OAR1 | FAS2	2	YKL055C | YPL231W	DOXO_EG_Specific_Deletion_Suppresors	DOXO_EG_Specific_Deletion_Suppresors	NA	NA	NA
3-oxoacyl-[acyl-carrier-protein] reductase (NADPH) activity	GO:0004316	F	F	0.216718	0.879828	-3.59708	0.41026	0.0212488	1.06763	-1.10371	2.85828	OAR1 | FAS2	2	YKL055C | YPL231W	OAR1 | FAS2	2	YKL055C | YPL231W	DOXO_EG_Specific_Deletion_Suppresors	DOXO_EG_Specific_Deletion_Suppresors	NA	NA	NA
3-oxoacyl-[acyl-carrier-protein] synthase activity	GO:0004315	F	F	-3.54628	6.20151	3.87577	10.9785	-4.20346	7.04228	0.677079	5.37669	CEM1 | FAS2	2	YER061C | YPL231W	CEM1 | FAS2	2	YER061C | YPL231W	DOXO_EG_Specific_Deletion_Enhancers	NA	NA	NA	NA
3-phosphoshikimate 1-carboxyvinyltransferase activity	GO:0003866	F	F	-6.25095	NA	12.4289	NA	-1.00709	NA	1.67429	NA	ARO1	1	YDR127W	ARO1	1	YDR127W	DOXO_EG_Specific_Deletion_Enhancers	NA	NA	NA	NA
3,4-dihydroxy-2-butanone-4-phosphate synthase activity	GO:0008686	F	F	0.628147	NA	1.69109	NA	-1.0338	1.03901	1.96379	1.99947	RIB1 | RIB3	2	YBL033C | YDR487C	RIB3 | RIB1	2	YDR487C | YBL033C	NA	NA	NA	NA	NA
3,4-dihydroxybenzoate catabolic process	GO:0019619	P	P	1.19234	NA	0.653464	NA	0.072864	NA	-0.0743022	NA		1	YER010C		1	YER010C	NA	NA	NA	NA	NA
3'-5' DNA helicase activity	GO:0043138	F	F	-4.25345	6.598	6.12124	7.77325	-3.53813	5.81893	3.1622	7.97649	MCM7 | RVB1 | MCM6 | ARP5 | ARP8 | ARP4 | SGS1 | PSF1 | RVB2 | HRQ1 | CDC45 | HMI1 | MPH1 | PSF2	14	YBR202W | YDR190C | YGL201C | YNL059C | YOR141C | YJL081C | YMR190C | YDR013W | YPL235W | YDR291W | YLR103C | YOL095C | YIR002C | YJL072C	MCM7 | MCM6 | ARP5 | ARP8 | ARP4 | RVB1 | PSF1 | MPH1 | RVB2 | HRQ1 | SGS1 | CDC45 | PSF2 | HMI1	14	YBR202W | YGL201C | YNL059C | YOR141C | YJL081C | YDR190C | YDR013W | YIR002C | YPL235W | YDR291W | YMR190C | YLR103C | YJL072C | YOL095C	Overlapping_Deletion_Enhancers	NA	1-0-6; 2-0.6-1; 3-0.6.1-1; 4-0.6.1.1-0; 4-0.6.1.1-1	3-0.6.1-1	0.000116801
3'-5' exonuclease activity	GO:0008408	F	F	-1.21632	4.17483	2.79737	5.14351	-2.26574	5.98018	3.95131	9.95674	MIP1 | SUV3 | MRE11 | RAD50 | MSU1 | DIS3 | | SSD1 | REX3 | POL2 | REX2 | PAN2 | REX4 | APN2 | PAN3 | REV3 | POL3 | APN1 | NGL3 | RRP6 | POL1 | POL32 | RNH70	24	YOR330C | YPL029W | YMR224C | YNL250W | YMR287C | YOL021C | YBL055C | YDR293C | YLR107W | YNL262W | YLR059C | YGL094C | YOL080C | YBL019W | YKL025C | YPL167C | YDL102W | YKL114C | YML118W | YOR001W | YNL102W | YJR043C | YLR132C | YGR276C	MRE11 | RAD50 | POL2 | POL3 | DIS3 | PAN3 | SUV3 | MSU1 | REX3 | MIP1 | POL1 | REX4 | APN1 | PAN2 | NGL3 | REV3 | REX2 | APN2 | SSD1 | | POL32 | RRP6 | RNH70	24	YMR224C | YNL250W | YNL262W | YDL102W | YOL021C | YKL025C | YPL029W | YMR287C | YLR107W | YOR330C | YNL102W | YOL080C | YKL114C | YGL094C | YML118W | YPL167C | YLR059C | YBL019W | YDR293C | YBL055C | YLR132C | YJR043C | YOR001W | YGR276C	Overlapping_Deletion_Enhancers	NA	2-0.6-0; 3-0.6.0-0	3-0.6.0-0	0.0117004
3'-5'-exodeoxyribonuclease activity	GO:0008296	F	F	0.233525	0.824782	1.13708	1.97721	-0.36985	0.501281	2.56909	5.85855	| POL2 | APN2 | POL3 | APN1 | POL32	6	YBL055C | YNL262W | YBL019W | YDL102W | YKL114C | YJR043C	POL2 | POL3 | APN1 | APN2 | | POL32	6	YNL262W | YDL102W | YKL114C | YBL019W | YBL055C | YJR043C	DOXO_HLD_Specific_Deletion_Enhancers	NA	NA	NA	NA
3'-5'-exoribonuclease activity	GO:0000175	F	F	-0.186178	1.12592	1.78556	3.23588	-0.310221	0.869225	0.502685	1.31465	MSU1 | DIS3 | SSD1 | REX3 | REX2 | PAN2 | PAN3 | NGL3 | RRP6 | | RNH70	11	YMR287C | YOL021C | YDR293C | YLR107W | YLR059C | YGL094C | YKL025C | YML118W | YOR001W | YLR132C | YGR276C	DIS3 | PAN3 | MSU1 | REX3 | PAN2 | NGL3 | REX2 | SSD1 | | RRP6 | RNH70	11	YOL021C | YKL025C | YMR287C | YLR107W | YGL094C | YML118W | YLR059C | YDR293C | YLR132C | YOR001W | YGR276C	NA	NA	NA	NA	NA
3'-flap endonuclease activity	GO:0048257	F	F	-11.1319	NA	15.8578	NA	-2.4487	NA	5.24371	NA	MUS81	1	YDR386W	MUS81	1	YDR386W	Overlapping_Deletion_Enhancers	NA	NA	NA	NA
3'-flap-structured DNA binding	GO:0070337	F	F	0.19504	NA	1.01517	NA	0.159538	NA	0.0695654	NA		1	YAL027W		1	YAL027W	NA	NA	NA	NA	NA
3'-phospho-5'-adenylyl sulfate transmembrane transport	GO:1902559	P	P	0.324579	NA	1.27173	NA	-0.297899	NA	0.527344	NA		1	YPR011C		1	YPR011C	NA	NA	NA	NA	NA
3'-phosphoadenosine 5'-phosphosulfate transmembrane transporter activity	GO:0046964	F	F	0.324579	NA	1.27173	NA	-0.297899	NA	0.527344	NA		1	YPR011C		1	YPR011C	NA	NA	NA	NA	NA
3'-tRNA processing endoribonuclease activity	GO:0042781	F	F	0.0786641	NA	-2.59972	NA	0.582704	NA	-2.29916	NA	TRZ1	1	YKR079C	TRZ1	1	YKR079C	Overlapping_Deletion_Suppressors	NA	NA	NA	NA
3'-tyrosyl-DNA phosphodiesterase activity	GO:0017005	F	F	0.17385	0.155894	0.36202	0.600555	-0.149472	0.128241	0.0748109	0.670158	TDP1 | APN1	2	YBR223C | YKL114C	APN1 | TDP1	2	YKL114C | YBR223C	NA	NA	NA	NA	NA
3'-UTR-mediated mRNA destabilization	GO:0061158	P	P	0.976492	0.626512	-1.17794	3.21301	0.112318	0.253817	-1.37335	0.962802	CTH1 | TIS11 | NGR1	3	YDR151C | YLR136C | YBR212W	TIS11 | NGR1 | CTH1	3	YLR136C | YBR212W | YDR151C	NA	NA	NA	NA	NA
3',5'-cyclic-AMP phosphodiesterase activity	GO:0004115	F	F	0.141793	1.77365	-0.0787017	0.989961	0.375986	0.185134	-1.56939	0.355004	PDE1 | PDE2	2	YGL248W | YOR360C	PDE1 | PDE2	2	YGL248W | YOR360C	NA	NA	NA	NA	NA
3',5'-cyclic-GMP phosphodiesterase activity	GO:0047555	F	F	1.39595	NA	-0.77871	NA	0.245076	NA	-1.31836	NA	PDE1	1	YGL248W	PDE1	1	YGL248W	NA	NA	NA	NA	NA
3',5'-cyclic-nucleotide phosphodiesterase activity	GO:0004114	F	F	0.141793	1.77365	-0.0787017	0.989961	0.375986	0.185134	-1.56939	0.355004	PDE1 | PDE2	2	YGL248W | YOR360C	PDE1 | PDE2	2	YGL248W | YOR360C	NA	NA	NA	NA	NA
3'(2'),5'-bisphosphate nucleotidase activity	GO:0008441	F	F	0.990388	NA	-5.2725	NA	1.21338	NA	-3.54314	NA	MET22	1	YOL064C	MET22	1	YOL064C	Overlapping_Deletion_Suppressors	NA	NA	NA	NA
4 iron, 4 sulfur cluster binding	GO:0051539	F	F	-0.0138925	1.28523	0.16287	2.76453	-0.190944	0.90715	0.549655	3.27458	DEM1 | ISA1 | ISA2 | ACO1 | ISU2 | NAR1 | PRI2 | POL2 | NTG2 | ISU1 | DNA2 | LYS4 | DRE2 | REV3 | POL3 | POL1 | | BIO2 | LIP5 | ECM17 | SDH2 | ILV3 | NBP35 | CFD1	25	YBR163W | YLL027W | YPR067W | YLR304C | YOR226C | YNL240C | YKL045W | YNL262W | YOL043C | YPL135W | YHR164C | YDR234W | YKR071C | YPL167C | YDL102W | YNL102W | YOR356W | YPL207W | YGR286C | YOR196C | YJR137C | YLL041C | YJR016C | YGL091C | YIL003W	POL2 | DRE2 | DEM1 | POL3 | DNA2 | PRI2 | NAR1 | LIP5 | ISU2 | POL1 | ISU1 | ECM17 | REV3 | NTG2 | BIO2 | NBP35 | | ISA1 | SDH2 | ISA2 | ILV3 | ACO1 | LYS4 | CFD1	25	YNL262W | YKR071C | YBR163W | YDL102W | YHR164C | YKL045W | YNL240C | YOR196C | YOR226C | YNL102W | YPL135W | YJR137C | YPL167C | YOL043C | YGR286C | YGL091C | YOR356W | YLL027W | YLL041C | YPR067W | YJR016C | YLR304C | YPL207W | YDR234W | YIL003W	NA	NA	NA	NA	NA
4-alpha-glucanotransferase activity	GO:0004134	F	F	1.25898	NA	0.242268	NA	0.809766	NA	-1.44112	NA	GDB1	1	YPR184W	GDB1	1	YPR184W	NA	NA	NA	NA	NA
4-amino-4-deoxychorismate lyase activity	GO:0008696	F	F	-0.0981303	NA	0.8578	NA	0.00968624	NA	-0.172697	NA	ABZ2	1	YMR289W	ABZ2	1	YMR289W	NA	NA	NA	NA	NA
4-amino-4-deoxychorismate synthase activity	GO:0046820	F	F	0.568447	NA	-1.16825	NA	0.0351098	NA	0.366314	NA	ABZ1	1	YNR033W	ABZ1	1	YNR033W	NA	NA	NA	NA	NA
4-aminobutyrate transaminase activity	GO:0003867	F	F	1.22079	NA	0.275977	NA	-0.554093	NA	0.115954	NA	UGA1	1	YGR019W	UGA1	1	YGR019W	NA	NA	NA	NA	NA
4-hydroxy-4-methyl-2-oxoglutarate aldolase activity	GO:0047443	F	F	1.19234	NA	0.653464	NA	0.072864	NA	-0.0743022	NA		1	YER010C		1	YER010C	NA	NA	NA	NA	NA
4-hydroxybenzaldehyde dehydrogenase activity	GO:0018484	F	F	1.03489	NA	-0.215104	NA	0.416283	NA	-0.6467	NA		1	YMR110C		1	YMR110C	NA	NA	NA	NA	NA
4-hydroxybenzoate decaprenyltransferase activity	NA	NA	F	NA	NA	NA	NA	-2.39585	NA	2.12788	NA	NA	NA	NA	COQ2	1	YNR041C	NA	NA	NA	NA	NA
4-hydroxybenzoate nonaprenyltransferase activity	NA	NA	F	NA	NA	NA	NA	-2.39585	NA	2.12788	NA	NA	NA	NA	COQ2	1	YNR041C	NA	NA	NA	NA	NA
4-hydroxybenzoate octaprenyltransferase activity	NA	NA	F	NA	NA	NA	NA	-2.39585	NA	2.12788	NA	NA	NA	NA	COQ2	1	YNR041C	NA	NA	NA	NA	NA
4-nitrophenol catabolic process	GO:0046196	P	P	0.783315	NA	-0.811948	NA	-0.601751	NA	0.783903	NA	PHO13	1	YDL236W	PHO13	1	YDL236W	NA	NA	NA	NA	NA
5-amino-1-ribofuranosylimidazole-4-carboxamide transmembrane transport	GO:1903088	P	P	0.309782	0.403954	0.643257	0.889996	0.0971206	0.360527	0.00659747	0.857482	| THI7	3	YOR192C | YLR237W | YOR071C	THI7 |	3	YLR237W | YOR192C | YOR071C	NA	NA	NA	NA	NA
5-amino-1-ribofuranosylimidazole-4-carboxamide transporter activity	GO:1903089	F	F	0.309782	0.403954	0.643257	0.889996	0.0971206	0.360527	0.00659747	0.857482	| THI7	3	YOR192C | YLR237W | YOR071C	THI7 |	3	YLR237W | YOR192C | YOR071C	NA	NA	NA	NA	NA
5-amino-6-(5-phosphoribosylamino)uracil reductase activity	GO:0008703	F	F	1.13374	NA	-2.72262	NA	1.00133	NA	-4.02615	NA	RIB7	1	YBR153W	RIB7	1	YBR153W	Overlapping_Deletion_Suppressors	NA	NA	NA	NA
5-aminolevulinate synthase activity	GO:0003870	F	F	0.73248	NA	2.57077	NA	-0.162197	NA	2.36751	NA	HEM1	1	YDR232W	HEM1	1	YDR232W	Overlapping_Deletion_Enhancers	NA	NA	NA	NA
5-fluorocytosine deaminase activity	GO:0102480	F	F	0.991069	NA	0.457635	NA	0.0325539	NA	0.433933	NA	FCY1	1	YPR062W	FCY1	1	YPR062W	NA	NA	NA	NA	NA
5-formyltetrahydrofolate cyclo-ligase activity	GO:0030272	F	F	0.575009	0.55097	0.176978	2.6719	-0.696133	1.6496	0.639559	1.30016	INH1 | STF1 | FAU1	3	YDL181W | YDL130W-A | YER183C	INH1 | FAU1 | STF1	3	YDL181W | YER183C | YDL130W-A	NA	NA	NA	NA	NA
5-methyltetrahydropteroyltriglutamate-homocysteine S-methyltransferase activity	GO:0003871	F	F	0.724707	NA	1.45224	NA	-0.720617	NA	0.50426	NA	MET6	1	YER091C	MET6	1	YER091C	NA	NA	NA	NA	NA
5-oxoprolinase (ATP-hydrolyzing) activity	GO:0017168	F	F	-0.11582	NA	1.26404	NA	-0.367472	NA	2.81943	NA		1	YKL215C		1	YKL215C	DOXO_HLD_Specific_Deletion_Enhancers	NA	NA	NA	NA
5-phosphoribose 1-diphosphate biosynthetic process	GO:0006015	P	P	-1.13069	2.44422	2.79636	3.54504	-1.56786	2.49751	1.62471	4.4775	PRS3 | PRS5 | PRS4 | PRS2	4	YHL011C | YOL061W | YBL068W | YER099C	PRS5 | PRS3 | PRS2 | PRS4	4	YOL061W | YHL011C | YER099C | YBL068W	DOXO_EG_Specific_Deletion_Enhancers	NA	NA	NA	NA
5'-3' exodeoxyribonuclease activity	GO:0035312	F	F	0.604115	0.323124	-0.646857	1.75909	-0.301377	1.15821	0.154218	0.939555	DEM1 | TRM2 | PSO2 | DIN7 | EXO1 | HNT3	6	YBR163W | YKR056W | YMR137C | YDR263C | YOR033C | YOR258W	DEM1 | HNT3 | EXO1 | PSO2 | TRM2 | DIN7	6	YBR163W | YOR258W | YOR033C | YMR137C | YKR056W | YDR263C	NA	NA	NA	NA	NA
5'-3' exonuclease activity	GO:0008409	F	F	0.555258	0.789808	-1.18171	4.84895	0.178662	1.82178	0.0405839	2.51944	DEM1 | RAT1 | TRM2 | RAD27 | PSO2 | DIN7 | | EXO1 | HNT3 | KEM1	10	YBR163W | YOR048C | YKR056W | YKL113C | YMR137C | YDR263C | YDR370C | YOR033C | YOR258W | YGL173C	RAT1 | DEM1 | RAD27 | HNT3 | EXO1 | PSO2 | | TRM2 | DIN7 | KEM1	10	YOR048C | YBR163W | YKL113C | YOR258W | YOR033C | YMR137C | YDR370C | YKR056W | YDR263C | YGL173C	NA	NA	NA	NA	NA
5'-3' exoribonuclease activity	GO:0004534	F	F	1.01154	1.35777	-3.49178	12.6752	1.8931	3.81534	-0.889332	6.91175	RAT1 | KEM1	2	YOR048C | YGL173C	RAT1 | KEM1	2	YOR048C | YGL173C	DOXO_EG_Specific_Deletion_Suppresors	NA	NA	NA	NA
5'-adenylyl sulfate transmembrane transport	GO:1902558	P	P	0.324579	NA	1.27173	NA	-0.297899	NA	0.527344	NA		1	YPR011C		1	YPR011C	NA	NA	NA	NA	NA
5'-adenylyl sulfate transmembrane transporter activity	GO:1902557	F	F	0.324579	NA	1.27173	NA	-0.297899	NA	0.527344	NA		1	YPR011C		1	YPR011C	NA	NA	NA	NA	NA
5'-deoxyribose-5-phosphate lyase activity	GO:0051575	F	F	1.10233	NA	-0.102006	NA	0.208466	NA	-0.491727	NA	PAP2	1	YOL115W	PAP2	1	YOL115W	NA	NA	NA	NA	NA
5'-flap endonuclease activity	GO:0017108	F	F	0.699245	0.978825	-1.3855	3.06905	-0.156295	0.484237	0.654511	1.22889	DNA2 | RAD27 | SLX1 | EXO1 | SLX4	5	YHR164C | YKL113C | YBR228W | YOR033C | YLR135W	DNA2 | RAD27 | SLX4 | EXO1 | SLX1	5	YHR164C | YKL113C | YLR135W | YOR033C | YBR228W	NA	NA	NA	NA	NA
5'-flap-structured DNA binding	GO:0070338	F	F	0.19504	NA	1.01517	NA	0.159538	NA	0.0695654	NA		1	YAL027W		1	YAL027W	NA	NA	NA	NA	NA
5'-tyrosyl-DNA phosphodiesterase activity	GO:0070260	F	F	0.284083	NA	0.786677	NA	-0.240152	NA	-0.399062	NA	TDP1	1	YBR223C	TDP1	1	YBR223C	NA	NA	NA	NA	NA
5S class rRNA transcription from RNA polymerase III type 1 promoter	GO:0042791	P	P	-4.15257	3.34821	-2.16065	1.35814	0.761106	0.0212696	-1.35945	0.280272	TFC6 | TFC7 | PZF1	3	YDR362C | YOR110W | YPR186C	PZF1 | TFC7 | TFC6	3	YPR186C | YOR110W | YDR362C	DOXO_EG_Specific_Deletion_Suppresors	NA	NA	NA	NA
5S rRNA binding	GO:0008097	F	F	-2.93185	6.10731	-0.755382	6.45946	0.553272	0.301398	1.42919	2.42134	RPF2 | BRX1	2	YKR081C | YOL077C	RPF2 | BRX1	2	YKR081C | YOL077C	NA	NA	NA	NA	NA
6-phosphofructo-2-kinase activity	GO:0003873	F	F	-0.674716	1.48775	4.77202	3.81965	-0.222306	1.11907	-0.658099	1.3238	FBP26 | | PFK26 | PFK27	4	YJL155C | YLR345W | YIL107C | YOL136C	PFK26 | PFK27 | FBP26 |	4	YIL107C | YOL136C | YJL155C | YLR345W	DOXO_EG_Specific_Deletion_Enhancers	NA	NA	NA	NA
6-phosphofructokinase activity	GO:0003872	F	F	0.107565	0.255079	0.958859	0.243719	-0.529094	1.21412	0.480163	0.777655	PFK2 | PFK1	2	YMR205C | YGR240C	PFK1 | PFK2	2	YGR240C | YMR205C	NA	NA	NA	NA	NA
6-phosphofructokinase complex	GO:0005945	C	C	0.107565	0.255079	0.958859	0.243719	-0.529094	1.21412	0.480163	0.777655	PFK2 | PFK1	2	YMR205C | YGR240C	PFK1 | PFK2	2	YGR240C | YMR205C	NA	NA	NA	NA	NA
6-phosphogluconolactonase activity	GO:0017057	F	F	0.531882	0.810564	0.172275	1.98763	0.0835169	0.237068	-0.477408	0.293901	SOL4 | SOL1 | SOL3 | SOL2	4	YGR248W | YNR034W | YHR163W | YCR073W-A	SOL1 | SOL4 | SOL3 | SOL2	4	YNR034W | YGR248W | YHR163W | YCR073W-A	NA	NA	NA	NA	NA
7-methylguanosine cap hypermethylation	GO:0036261	P	P	0.354852	0.527035	-2.20701	1.53039	2.28382	0.486019	-2.95696	0.84568	| TGS1	2	YNR004W | YPL157W	TGS1 |	2	YPL157W | YNR004W	Overlapping_Deletion_Suppressors	DOXO_HLD_Specific_Deletion_Suppressors	2-0.4-0	2-0.4-0	0.00563558
7-methylguanosine mRNA capping	GO:0006370	P	P	1.49931	3.87209	-2.26052	5.10297	-1.4655	6.5677	3.77076	10.0931	CDC28 | SPT5 | CTL1 | SPT4 | ABD1 | KIN28 | STO1 | CEG1 | CET1	9	YBR160W | YML010W | YMR180C | YGR063C | YBR236C | YDL108W | YMR125W | YGL130W | YPL228W	CDC28 | SPT5 | CET1 | SPT4 | CTL1 | CEG1 | KIN28 | ABD1 | STO1	9	YBR160W | YML010W | YPL228W | YGR063C | YMR180C | YGL130W | YDL108W | YBR236C | YMR125W	DOXO_HLD_Deletion_Enhancers_DOXO_EG_Deletion_Suppressors	NA	NA	NA	NA
7-methylguanosine RNA capping	GO:0009452	P	P	0.864913	3.13043	-1.35551	4.41039	-0.690715	5.30718	2.02479	8.33404	CDC28 | TRM82 | SPT5 | CTL1 | SPT4 | TRM8 | TRM112 | ABD1 | KIN28 | BUD23 | TGS1 | STO1 | CEG1 | CET1	14	YBR160W | YDR165W | YML010W | YMR180C | YGR063C | YDL201W | YNR046W | YBR236C | YDL108W | YCR047C | YPL157W | YMR125W | YGL130W | YPL228W	CDC28 | SPT5 | CET1 | TRM8 | SPT4 | BUD23 | CTL1 | CEG1 | KIN28 | ABD1 | TGS1 | STO1 | TRM82 | TRM112	14	YBR160W | YML010W | YPL228W | YDL201W | YGR063C | YCR047C | YMR180C | YGL130W | YDL108W | YBR236C | YPL157W | YMR125W | YDR165W | YNR046W	DOXO_HLD_Specific_Deletion_Enhancers	NA	NA	NA	NA
7,8-dihydromonapterin aldolase activity	GO:0102083	F	F	-0.230985	NA	0.184225	NA	0.414856	NA	0.326761	NA	FOL1	1	YNL256W	FOL1	1	YNL256W	NA	NA	NA	NA	NA
7,8-dihydroneopterin 3'-triphosphate biosynthetic process	GO:0035998	P	P	-3.96461	NA	13.62	NA	-2.78326	NA	2.59337	NA	FOL2	1	YGR267C	FOL2	1	YGR267C	Overlapping_Deletion_Enhancers	NA	NA	NA	NA
7S RNA binding	GO:0008312	F	F	-1.29546	3.97291	-0.702227	3.02395	0.970996	1.16614	-1.40797	3.04435	RPF2 | SRP72 | SRP68 | SRP54	4	YKR081C | YPL210C | YPL243W | YPR088C	RPF2 | SRP54 | SRP72 | SRP68	4	YKR081C | YPR088C | YPL210C | YPL243W	NA	NA	NA	NA	NA
8-oxo-7,8-dihydroguanine DNA N-glycosylase activity	GO:0034039	F	F	0.669585	NA	-0.0703816	NA	0.164843	NA	0.414248	NA	OGG1	1	YML060W	OGG1	1	YML060W	NA	NA	NA	NA	NA
8-oxo-7,8-dihydroguanosine triphosphate pyrophosphatase activity	GO:0008413	F	F	0.465569	NA	0.972721	NA	0.173886	NA	-1.48696	NA	PCD1	1	YLR151C	PCD1	1	YLR151C	NA	NA	NA	NA	NA
8-oxo-dGDP phosphatase activity	GO:0044715	F	F	0.352202	NA	0.147691	NA	0.139187	NA	-0.326821	NA		1	YJR142W		1	YJR142W	NA	NA	NA	NA	NA
8-oxo-dGTP phosphohydrolase activity	GO:0102490	F	F	0.993504	NA	-2.0431	NA	-0.00511086	NA	-1.27596	NA	YND1	1	YER005W	YND1	1	YER005W	DOXO_EG_Specific_Deletion_Suppresors	NA	NA	NA	NA
90S preribosome	GO:0030686	C	C	-0.656737	3.62627	1.90639	5.06102	-1.10728	4.26526	1.41163	6.7184	PRP43 | ROK1 | UTP22 | ENP2 | RCL1 | CBF5 | NOP14 | TSR1 | DIP2 | RPS8A | CKB2 | RPS4A | UTP10 | RPS0B | NOP1 | CKB1 | CKA1 | UTP21 | BUD22 | RRP7 | UTP4 | RRP12 | NOP56 | RPS9B | PWP2 | NOP58 | NOC2 | NOC4 | RRP5 | KRI1 | HAS1 | DIM1 | RPS7A | RPS1B | RRP8 | ECM16 | UTP20 | RPS9A | ENP1 | UTP30 | KRE33 | RRP36 | UTP13 | PNO1 | BFR2 | BUD21 | | RRP9 | SPB4 | RPS11B | RPS14A | RPS1A | NOP6 | RPS4B…	72	YGL120C | YGL171W | YGR090W | YGR145W | YOL010W | YLR175W | YDL148C | YDL060W | YLR129W | YBL072C | YOR039W | YJR145C | YJL109C | YLR048W | YDL014W | YGL019W | YIL035C | YLR409C | YMR014W | YCL031C | YDR324C | YPL012W | YLR197W | YBR189W | YCR057C | YOR310C | YOR206W | YPR144C | YMR229C | YNL308C | YMR290C | YPL266W | YOR096W | YML063W | YDR083W | YMR128W | YBL004W | YPL081W | YBR247C | YKR060W |…	PRP43 | CBF5 | BUD22 | NOP14 | RCL1 | TSR1 | UTP22 | BUD21 | ROK1 | ECM16 | RPS14A | SOF1 | RRP12 | NOP1 | NOP58 | RRP36 | RRP7 | SLX9 | RPS8A | KRE33 | UTP10 | HAS1 | PNO1 | KRI1 | CKA1 | UTP20 | RPS4A | PWP2 | NOC2 | RRP9 | RRP5 | UTP4 | RPS9B | | UTP21 | UTP30 | RPS11B | NOP6 | KRR1 | SPB4 | RPS1B | RPS7A | YTM1 | RPS0B | RRP8 | CKB1 | CKB2 | NOP9 | ERB1 | UTP15 | RPS0A | UTP9 | ESF2 | DIM1 | …	72	YGL120C | YLR175W | YMR014W | YDL148C | YOL010W | YDL060W | YGR090W | YOR078W | YGL171W | YMR128W | YCR031C | YLL011W | YPL012W | YDL014W | YOR310C | YOR287C | YCL031C | YGR081C | YBL072C | YNL132W | YJL109C | YMR290C | YOR145C | YNL308C | YIL035C | YBL004W | YJR145C | YCR057C | YOR206W | YPR137W | YMR229C | YDR324C | YBR189W | YLR003C | YLR409C | YKR060W | YBR048W | YDL213C | YCL059C | YFL002C |…	NA	NA	0-0-0	0-0-0	2.37078e-08
90S preribosome assembly	GO:0034463	P	P	0.837929	NA	1.40838	NA	0.333353	NA	0.98488	NA	RRP5	1	YMR229C	RRP5	1	YMR229C	NA	NA	NA	NA	NA
acetate biosynthetic process	GO:0019413	P	P	-0.335661	1.05102	1.90383	3.16609	0.0840948	0.574375	-0.293683	1.38873	ALD6 | ALD4 | | ALD5	4	YPL061W | YOR374W | YML081W | YER073W	| ALD5 | ALD4 | ALD6	4	YML081W | YER073W | YOR374W | YPL061W	NA	NA	NA	NA	NA
acetate CoA-transferase activity	GO:0008775	F	F	0.579066	NA	-0.411125	NA	-0.182192	NA	-0.970553	NA	ACH1	1	YBL015W	ACH1	1	YBL015W	NA	NA	NA	NA	NA
acetate ester metabolic process involved in fermentation	GO:1901089	P	P	-0.339921	1.51903	1.22993	3.50995	0.0705764	0.347227	-1.03433	0.195055	ATF2 | ATF1	2	YGR177C | YOR377W	ATF2 | ATF1	2	YGR177C | YOR377W	NA	NA	NA	NA	NA
acetate fermentation	GO:0019654	P	P	-0.478712	NA	2.3057	NA	-0.108756	NA	1.02974	NA	ACS1	1	YAL054C	ACS1	1	YAL054C	DOXO_EG_Specific_Deletion_Enhancers	NA	NA	NA	NA
acetate metabolic process	GO:0006083	P	P	-0.155441	0.83504	1.30425	2.52629	0.00631728	0.420862	-0.229784	1.15517	ALD6 | ACS1 | ALD4 | | IAH1 | ACH1 | ALD5	7	YPL061W | YAL054C | YOR374W | YML081W | YOR126C | YBL015W | YER073W	ACS1 | | ALD5 | IAH1 | ACH1 | ALD4 | ALD6	7	YAL054C | YML081W | YER073W | YOR126C | YBL015W | YOR374W | YPL061W	NA	NA	NA	NA	NA
acetate transmembrane transporter activity	GO:0015123	F	F	0.947587	0.655579	-1.27854	3.81353	0.16748	0.450606	-0.379549	1.77247	ATO2 | ATO3 | ADY2	3	YNR002C | YDR384C | YCR010C	ATO2 | ATO3 | ADY2	3	YNR002C | YDR384C | YCR010C	NA	NA	NA	NA	NA
acetate transport	GO:0006846	P	P	0.880899	0.551644	-1.45118	3.13282	0.291092	0.443264	-0.147911	1.51956	ATO2 | ATO3 | FPS1 | ADY2	4	YNR002C | YDR384C | YLL043W | YCR010C	ATO2 | FPS1 | ATO3 | ADY2	4	YNR002C | YLL043W | YDR384C | YCR010C	NA	NA	NA	NA	NA
acetate-CoA ligase activity	GO:0003987	F	F	-0.478712	NA	2.3057	NA	-0.108756	NA	1.02974	NA	ACS1	1	YAL054C	ACS1	1	YAL054C	DOXO_EG_Specific_Deletion_Enhancers	NA	NA	NA	NA
acetolactate synthase activity	GO:0003984	F	F	0.0146802	NA	0.00236928	NA	0.18778	NA	-0.181254	NA	ILV6	1	YCL009C	ILV6	1	YCL009C	NA	NA	NA	NA	NA
acetolactate synthase complex	GO:0005948	C	C	0.0146802	NA	0.00236928	NA	0.18778	NA	-0.181254	NA	ILV6	1	YCL009C	ILV6	1	YCL009C	NA	NA	NA	NA	NA
acetyl-CoA biosynthetic process	GO:0006085	P	P	-4.98976	5.51695	5.44178	6.22438	-0.391699	0.320985	1.51104	1.59528	PDA1 | LAT1 | PDB1 | ACS1 | PDX1	5	YER178W | YNL071W | YBR221C | YAL054C | YGR193C	PDB1 | PDA1 | ACS1 | PDX1 | LAT1	5	YBR221C | YER178W | YAL054C | YGR193C | YNL071W	DOXO_EG_Specific_Deletion_Enhancers	NA	NA	NA	NA
acetyl-CoA biosynthetic process from acetate	GO:0019427	P	P	-0.478712	NA	2.3057	NA	-0.108756	NA	1.02974	NA	ACS1	1	YAL054C	ACS1	1	YAL054C	DOXO_EG_Specific_Deletion_Enhancers	NA	NA	NA	NA
acetyl-CoA biosynthetic process from pyruvate	GO:0006086	P	P	-6.11752	5.66598	6.22579	6.89632	-0.462435	0.322518	1.63137	1.81569	PDA1 | LAT1 | PDB1 | PDX1	4	YER178W | YNL071W | YBR221C | YGR193C	PDB1 | PDA1 | PDX1 | LAT1	4	YBR221C | YER178W | YGR193C | YNL071W	DOXO_EG_Specific_Deletion_Enhancers	NA	NA	NA	NA
acetyl-CoA C-acetyltransferase activity	GO:0003985	F	F	-0.547875	NA	-0.178232	NA	0.551413	NA	-1.6593	NA	ERG10	1	YPL028W	ERG10	1	YPL028W	NA	NA	NA	NA	NA
acetyl-CoA C-acyltransferase activity	GO:0003988	F	F	0.326777	1.23695	2.00857	3.0926	0.424142	0.179988	-0.573625	1.53538	POT1 | ERG10	2	YIL160C | YPL028W	POT1 | ERG10	2	YIL160C | YPL028W	DOXO_EG_Specific_Deletion_Enhancers	NA	NA	NA	NA
acetyl-CoA carboxylase activity	GO:0003989	F	F	-5.83436	10.7653	11.136	7.40671	-2.02986	3.07897	1.45631	0.1081	HFA1 | ACC1	2	YMR207C | YNR016C	HFA1 | ACC1	2	YMR207C | YNR016C	DOXO_EG_Specific_Deletion_Enhancers	DOXO_EG_Specific_Deletion_Enhancers	NA	NA	NA
acetyl-CoA catabolic process	GO:0046356	P	P	-1.98382	NA	5.75935	NA	-0.0855729	NA	-1.26991	NA	CIT1	1	YNR001C	CIT1	1	YNR001C	DOXO_EG_Specific_Deletion_Enhancers	NA	NA	NA	NA
acetyl-CoA hydrolase activity	GO:0003986	F	F	0.579066	NA	-0.411125	NA	-0.182192	NA	-0.970553	NA	ACH1	1	YBL015W	ACH1	1	YBL015W	NA	NA	NA	NA	NA
acetyl-CoA metabolic process	GO:0006084	P	P	-3.3765	5.29326	3.75554	5.78269	-0.866403	2.15583	2.77487	7.11698	KGD2 | PDA1 | ERG12 | LAT1 | MVD1 | CIT1 | PDB1 | ACS1 | PDX1 | HMG1 | ACH1 | ERG8	12	YDR148C | YER178W | YMR208W | YNL071W | YNR043W | YNR001C | YBR221C | YAL054C | YGR193C | YML075C | YBL015W | YMR220W	ERG12 | MVD1 | PDB1 | PDA1 | ACS1 | PDX1 | HMG1 | ERG8 | LAT1 | ACH1 | CIT1 | KGD2	12	YMR208W | YNR043W | YBR221C | YER178W | YAL054C | YGR193C | YML075C | YMR220W | YNL071W | YBL015W | YNR001C | YDR148C	Overlapping_Deletion_Enhancers	NA	NA	NA	NA
acetyl-CoA transport	GO:0015876	P	P	0.806212	0.168122	0.379901	0.936205	-0.0300622	0.517103	-0.259299	1.04639		2	YBR219C | YBR220C		2	YBR220C | YBR219C	NA	NA	NA	NA	NA
acetyl-CoA transporter activity	GO:0008521	F	F	0.806212	0.168122	0.379901	0.936205	-0.0300622	0.517103	-0.259299	1.04639		2	YBR219C | YBR220C		2	YBR220C | YBR219C	NA	NA	NA	NA	NA
acetyl-CoA:L-glutamate N-acetyltransferase activity	GO:0004042	F	F	0.43359	0.601915	0.137163	0.94402	-0.282153	0.675696	-0.593239	0.610167	ECM40 | ARG5,6 | ARG2	3	YMR062C | YER069W | YJL071W	ECM40 | ARG5,6 | ARG2	3	YMR062C | YER069W | YJL071W	NA	NA	NA	NA	NA
acetylglucosaminyltransferase activity	GO:0008375	F	F	-0.650503	2.92404	-1.61197	4.69768	0.385862	0.481539	-0.415502	3.14142	ALG14 | CHS3 | CHS1 | CHS2 | GPI15 | GPI19 | GNT1 | ALG13 | GPI2 | SPT14	10	YBR070C | YBR023C | YNL192W | YBR038W | YNL038W | YDR437W | YOR320C | YGL047W | YPL076W | YPL175W	GPI15 | ALG13 | CHS1 | GNT1 | ALG14 | CHS3 | GPI19 | CHS2 | GPI2 | SPT14	10	YNL038W | YGL047W | YNL192W | YOR320C | YBR070C | YBR023C | YDR437W | YBR038W | YPL076W | YPL175W	NA	NA	NA	NA	NA
acetylglutamate kinase activity	GO:0003991	F	F	0.778753	0.0988834	-0.406696	0.0874638	-0.0203456	0.708428	-0.850886	0.588486	ARG5,6 | ARG2	2	YER069W | YJL071W	ARG5,6 | ARG2	2	YER069W | YJL071W	NA	NA	NA	NA	NA
acetyltransferase activator activity	GO:0010698	F	F	0.970317	NA	-2.00813	NA	-0.372972	NA	2.02408	NA	VPS75	1	YNL246W	VPS75	1	YNL246W	DOXO_HLD_Deletion_Enhancers_DOXO_EG_Deletion_Suppressors	NA	NA	NA	NA
acetyltransferase activity	GO:0016407	F	F	-2.33958	4.47394	2.47888	5.81671	-1.46117	4.76706	1.20299	6.08698	NAT1 | NAT2 | EPL1 | FAS1 | ECO1 | HFI1 | RTT109 | ARP4 | ESA1 | NGG1 | MAK31 | MAK10 | ELP4 | NAT3 | ELP3 | LAT1 | SPT10 | MAK3 | ATF2 | TAF9 | YAT1 | ARD1 | ECM40 | EHT1 | HPA2 | YAT2 | NAT5 | HAT1 | SCT1 | PAA1 | FUN19 | GPT2 | GCN5 | SGF73 | SAS3 | MDM20 | KRE33 | | YNG2 | LRO1 | AYT1 | ARG5,6 | ERG10 | CAT2 | EEB1 | SLI1 | ARG2 | YNG1 | NAT4 | MET2 | SAS4 | HPA3 | ATF1 | HAT2 | SAS5 | EAF6 |…	62	YDL040C | YGR147C | YFL024C | YKL182W | YFR027W | YPL254W | YLL002W | YJL081C | YOR244W | YDR176W | YCR020C-A | YEL053C | YPL101W | YPR131C | YPL086C | YNL071W | YJL127C | YPR051W | YGR177C | YMR236W | YAR035W | YHR013C | YMR062C | YBR177C | YPR193C | YER024W | YOR253W | YPL001W | YBL011W | YDR071C | YAL034C | YKR067W | YGR252W | YGL066W | YBL052C | YOL076W | YNL132W | YIR042C | YHR090C | YNR008W…	FAS1 | EPL1 | ECO1 | HFI1 | RTT109 | SPT10 | NAT3 | NAT2 | ARP4 | TAF9 | MDM20 | SCT1 | NAT1 | KRE33 | ARD1 | NAT5 | YNG2 | HPA3 | YAT1 | PAA1 | SLI1 | ECM40 | CAT2 | MAK3 | FUN19 | SAS5 | LAT1 | AYT1 | ELP4 | MAK31 | YAT2 | ARG5,6 | SAS2 | GNA1 | LRO1 | ESA1 | YNG1 | MET2 | | HAT2 | GPT2 | ATF2 | AHC1 | ATF1 | EHT1 | HAT1 | MAK10 | SAS3 | ARG2 | HPA2 | NAT4 | EEB1 | ERG10 | ELP3 | TAF12 | EAF6 |…	62	YKL182W | YFL024C | YFR027W | YPL254W | YLL002W | YJL127C | YPR131C | YGR147C | YJL081C | YMR236W | YOL076W | YBL011W | YDL040C | YNL132W | YHR013C | YOR253W | YHR090C | YEL066W | YAR035W | YDR071C | YGR212W | YMR062C | YML042W | YPR051W | YAL034C | YOR213C | YNL071W | YLL063C | YPL101W | YCR020C-A | YER024W | YER069W | YMR127C | YFL017C | YNR008W | YOR244W | YOR064C | YNL277W | YOR338W | YEL056W…	DOXO_EG_Specific_Deletion_Enhancers	NA	3-0.7.2-0	3-0.7.2-0	0.0855107
acid phosphatase activity	GO:0003993	F	F	0.739706	0.471221	0.17292	1.38072	0.151827	0.393694	-0.396514	1.67013	| DIA3 | PHO3 | LTP1 | PHO5 | VIP1	7	YDR051C | YDL024C | YBR092C | YER134C | YPR073C | YBR093C | YLR410W	PHO5 | PHO3 | DIA3 | LTP1 | | VIP1	7	YBR093C | YBR092C | YDL024C | YPR073C | YER134C | YDR051C | YLR410W	NA	NA	NA	NA	NA
acid-amino acid ligase activity	GO:0016881	F	F	-1.41737	4.94196	-0.223276	7.23391	-1.95287	5.98946	1.32277	3.36461	FOL3 | MET7 | | GSH1 | UBA3 | ADE2 | PAN6 | ADE1 | RMA1 | CAB2 | GSH2	12	YMR113W | YOR241W | YBR094W | YJL101C | YPR066W | YOR128C | YIL145C | YAR015W | YKL132C | YIL083C | YLR143W | YOL049W	FOL3 | | GSH1 | GSH2 | RMA1 | UBA3 | ADE2 | PAN6 | CAB2 | ADE1 | MET7	12	YMR113W | YBR094W | YJL101C | YOL049W | YKL132C | YPR066W | YOR128C | YIL145C | YIL083C | YAR015W | YOR241W | YLR143W	NA	NA	NA	NA	NA
acid-ammonia (or amide) ligase activity	GO:0016880	F	F	-0.211461	0.37795	-0.432171	3.87194	0.343283	0.639279	-0.512393	2.18091	ACS1 | GLN1	2	YAL054C | YPR035W	ACS1 | GLN1	2	YAL054C | YPR035W	NA	NA	NA	NA	NA
acireductone dioxygenase (Ni2+-requiring) activity	GO:0010308	F	F	0.613445	NA	0.231765	NA	0.342418	NA	0.00463237	NA	ADI1	1	YMR009W	ADI1	1	YMR009W	NA	NA	NA	NA	NA
acireductone dioxygenase [iron(II)-requiring] activity	GO:0010309	F	F	0.613445	NA	0.231765	NA	0.342418	NA	0.00463237	NA	ADI1	1	YMR009W	ADI1	1	YMR009W	NA	NA	NA	NA	NA
acireductone synthase activity	GO:0043874	F	F	0.40002	NA	-0.053914	NA	0.123847	NA	0.0799493	NA	UTR4	1	YEL038W	UTR4	1	YEL038W	NA	NA	NA	NA	NA
aconitate hydratase activity	GO:0003994	F	F	-4.00428	NA	6.0792	NA	0.156798	NA	-1.19847	NA	ACO1	1	YLR304C	ACO1	1	YLR304C	DOXO_EG_Specific_Deletion_Enhancers	NA	NA	NA	NA
ACP phosphopantetheine attachment site binding involved in fatty acid biosynthetic process	GO:0000036	F	F	-9.39811	2.63342	8.52633	3.35676	-1.08827	2.79136	6.70495	7.37237	ACP1 | BUD20	2	YKL192C | YLR074C	BUD20 | ACP1	2	YLR074C | YKL192C	Overlapping_Deletion_Enhancers	DOXO_EG_Specific_Deletion_Enhancers	NA	NA	NA
actin binding	GO:0003779	F	F	0.114968	2.53789	-1.23027	4.37538	-0.0927711	1.94079	-0.604949	2.53486	END3 | VPS16 | MYO2 | BUD6 | SPH1 | LAS17 | CAP2 | TPM2 | MYO4 | CAP1 | AIP1 | SCP1 | MYO3 | YIH1 | SSK2 | BNI1 | YSC84 | TWF1 | | PLP2 | TPM1 | DLD2 | COF1 | BNR1 | ARC40 | ARP2 | SLA1 | PFY1 | CRN1 | ARP3 | ABP1 | SRV2 | SAC6 | ARC35 | PAN1 | ARC18 | MYO5 | IQG1 | LSB3 | GCS1 | RVS167 | ARC15 | VRP1	43	YNL084C | YPL045W | YOR326W | YLR319C | YLR313C | YOR181W | YIL034C | YIL138C | YAL029C | YKL007W | YMR092C | YOR367W | YKL129C | YCR059C | YNR031C | YNL271C | YHR016C | YGR080W | YDR063W | YOR281C | YNL079C | YDL178W | YLL050C | YIL159W | YBR234C | YDL029W | YBL007C | YOR122C | YLR429W | YJR065C | YCR088W | YNL138W | YDR129C | YNR035C | YIR006C | YLR370C | YMR109W | YPL242C | YFR024C-A | YDL226C…	PAN1 | VPS16 | SRV2 | MYO2 | ARC40 | BNR1 | COF1 | END3 | PLP2 | DLD2 | LAS17 | MYO3 | MYO4 | IQG1 | | YSC84 | YIH1 | SSK2 | TWF1 | SCP1 | MYO5 | SAC6 | BNI1 | TPM2 | PFY1 | CAP2 | BUD6 | ABP1 | CRN1 | TPM1 | AIP1 | CAP1 | GCS1 | SPH1 | SLA1 | LSB3 | VRP1 | ARP2 | RVS167 | ARC18 | ARC35 | ARP3 | ARC15	43	YIR006C | YPL045W | YNL138W | YOR326W | YBR234C | YIL159W | YLL050C | YNL084C | YOR281C | YDL178W | YOR181W | YKL129C | YAL029C | YPL242C | YDR063W | YHR016C | YCR059C | YNR031C | YGR080W | YOR367W | YMR109W | YDR129C | YNL271C | YIL138C | YOR122C | YIL034C | YLR319C | YCR088W | YLR429W | YNL079C | YMR092C | YKL007W | YDL226C | YLR313C | YBL007C | YFR024C-A | YLR337C | YDL029W | YDR388W | YLR370C…	NA	NA	1-0-4; 2-0.4-1; 3-0.4.1-0	2-0.4-1	0.00827467
actin cortical patch	GO:0030479	C	C	0.3366	1.56979	-1.63731	3.23859	0.0574401	1.37848	-0.863678	2.11901	LDB17 | YPP1 | END3 | INP51 | LAS17 | APP1 | CAP2 | SCD5 | ARK1 | CAP1 | YAP1801 | PRK1 | PIN3 | | AIP1 | LSB1 | ENT3 | SCP1 | MYO3 | YAP1802 | ENT4 | SUR7 | YSC84 | RGD1 | TWF1 | LSB5 | VPS1 | INP53 | COF1 | ARC40 | EDE1 | ARP2 | SLA1 | FKS1 | CRN1 | ARP3 | ABP1 | BSP1 | SRV2 | SAC6 | SWF1 | BZZ1 | GTS1 | ARC35 | PAN1 | INP52 | MYO5 | RSP5 | LSB3 | RVS167 | RVS161 | ARC15 | VRP1	55	YDL146W | YGR198W | YNL084C | YIL002C | YOR181W | YNL094W | YIL034C | YOR329C | YNL020C | YKL007W | YHR161C | YIL095W | YPR154W | YIR003W | YMR092C | YGR136W | YJR125C | YOR367W | YKL129C | YGR241C | YLL038C | YML052W | YHR016C | YBR260C | YGR080W | YDR063W | YCL034W | YKR001C | YOR109W | YBR108W | YLL050C | YBR234C | YBL047C | YDL029W | YBL007C | YLR342W | YLR429W | YJR065C | YCR088W | YPR171W |…	PAN1 | YAP1801 | SRV2 | ARC40 | INP51 | YAP1802 | SCD5 | COF1 | END3 | | SUR7 | LAS17 | MYO3 | LSB5 | LSB1 | YSC84 | PRK1 | VPS1 | SWF1 | ARK1 | TWF1 | SCP1 | MYO5 | RGD1 | SAC6 | LDB17 | PIN3 | BSP1 | BZZ1 | ENT3 | APP1 | ENT4 | CAP2 | INP53 | ABP1 | CRN1 | AIP1 | CAP1 | YPP1 | INP52 | RSP5 | EDE1 | SLA1 | LSB3 | RVS161 | VRP1 | FKS1 | ARP2 | GTS1 | RVS167 | ARC35 | ARP3 | ARC15	55	YIR006C | YHR161C | YNL138W | YBR234C | YIL002C | YGR241C | YOR329C | YLL050C | YNL084C | YBR108W | YML052W | YOR181W | YKL129C | YCL034W | YGR136W | YDR063W | YHR016C | YIL095W | YKR001C | YDR126W | YNL020C | YGR080W | YOR367W | YMR109W | YBR260C | YDR129C | YDL146W | YPR154W | YPR171W | YHR114W | YJR125C | YNL094W | YLL038C | YIL034C | YOR109W | YCR088W | YIR003W | YLR429W | YMR092C | YKL007W |…	NA	NA	1-0-4; 2-0.4-1	2-0.4-1	0.0476037
actin cortical patch assembly	GO:0000147	P	P	0.586898	1.54608	-2.08622	4.94993	-0.170927	2.51746	-0.905044	2.55576	END3 | AKL1 | ARK1 | PRK1 | ENT3 | ENT4 | | SLA1 | ENT1 | ABP1 | ENT2 | PAN1 | SYP1 | ARC15 | VRP1	15	YNL084C | YBR059C | YNL020C | YIL095W | YJR125C | YLL038C | YBR108W | YBL007C | YDL161W | YCR088W | YLR206W | YIR006C | YCR030C | YIL062C | YLR337C	PAN1 | END3 | | PRK1 | AKL1 | ARK1 | SYP1 | ENT3 | ENT4 | ABP1 | ENT2 | SLA1 | VRP1 | ENT1 | ARC15	15	YIR006C | YNL084C | YBR108W | YIL095W | YBR059C | YNL020C | YCR030C | YJR125C | YLL038C | YCR088W | YLR206W | YBL007C | YLR337C | YDL161W | YIL062C	DOXO_EG_Specific_Deletion_Suppresors	NA	NA	NA	NA
actin cortical patch localization	GO:0051666	P	P	0.992679	0.905769	-2.98188	4.56268	0.197327	0.638771	-1.29777	1.43072	LAS17 | | MYO3 | YSC84 | LSB5 | ARF3 | CRN1 | BSP1 | CDC50 | MYO5 | LSB3 | RVS167 | RVS161 | VRP1	15	YOR181W | YBL060W | YKL129C | YHR016C | YCL034W | YOR129C | YOR094W | YLR429W | YPR171W | YCR094W | YMR109W | YFR024C-A | YDR388W | YCR009C | YLR337C	LAS17 | MYO3 | LSB5 | YSC84 | | ARF3 | MYO5 | BSP1 | CDC50 | CRN1 | LSB3 | RVS161 | VRP1 | RVS167	15	YOR181W | YKL129C | YCL034W | YHR016C | YOR129C | YBL060W | YOR094W | YMR109W | YPR171W | YCR094W | YLR429W | YFR024C-A | YCR009C | YLR337C | YDR388W	DOXO_EG_Specific_Deletion_Suppresors	NA	2-0.4-1; 3-0.4.1-0	3-0.4.1-0	0.00296981
actin cortical patch organization	GO:0044396	P	P	0.389622	1.60843	-1.96164	4.48265	-0.0751502	2.29535	-1.12379	2.43626	END3 | AKL1 | ARK1 | PRK1 | ENT3 | ENT4 | TWF1 | | EDE1 | SLA1 | ARP3 | ENT1 | ABP1 | ENT2 | PAN1 | SYP1 | ARC15 | VRP1	18	YNL084C | YBR059C | YNL020C | YIL095W | YJR125C | YLL038C | YGR080W | YBR108W | YBL047C | YBL007C | YJR065C | YDL161W | YCR088W | YLR206W | YIR006C | YCR030C | YIL062C | YLR337C	PAN1 | END3 | | PRK1 | AKL1 | ARK1 | TWF1 | SYP1 | ENT3 | ENT4 | ABP1 | ENT2 | EDE1 | SLA1 | VRP1 | ENT1 | ARP3 | ARC15	18	YIR006C | YNL084C | YBR108W | YIL095W | YBR059C | YNL020C | YGR080W | YCR030C | YJR125C | YLL038C | YCR088W | YLR206W | YBL047C | YBL007C | YLR337C | YDL161W | YJR065C | YIL062C	NA	NA	NA	NA	NA
actin crosslink formation	GO:0051764	P	P	1.02407	NA	-2.17033	NA	0.0769738	NA	-0.869995	NA	SAC6	1	YDR129C	SAC6	1	YDR129C	DOXO_EG_Specific_Deletion_Suppresors	NA	NA	NA	NA
actin cytoskeleton	GO:0015629	C	C	0.302037	1.43969	-1.15933	3.25047	-0.163926	2.29928	-0.345648	3.77382	LDB17 | YPP1 | END3 | GRR1 | CYK3 | MYO2 | SPA2 | INP51 | SPH1 | LAS17 | APP1 | NIP100 | CAP2 | SCD5 | ARK1 | BUD4 | TPM2 | MYO4 | CAP1 | YAP1801 | PRK1 | PIN3 | | ARP1 | AIP1 | LSB1 | ENT3 | SCP1 | MYO3 | YAP1802 | ENT4 | SUR7 | BNI1 | MLC2 | YSC84 | RGD1 | TWF1 | TPM1 | LSB5 | VPS1 | INP53 | COF1 | ARC40 | EDE1 | ARP2 | SLA1 | FKS1 | PFY1 | CRN1 | ARP3 | ABP1 | BSP1 | SRV2 | SAC6 | SWF1 | BZZ1 …	73	YDL146W | YGR198W | YNL084C | YJR090C | YDL117W | YOR326W | YLL021W | YIL002C | YLR313C | YOR181W | YNL094W | YPL174C | YIL034C | YOR329C | YNL020C | YJR092W | YIL138C | YAL029C | YKL007W | YHR161C | YIL095W | YPR154W | YIR003W | YHR129C | YMR092C | YGR136W | YJR125C | YOR367W | YKL129C | YGR241C | YLL038C | YML052W | YNL271C | YPR188C | YHR016C | YBR260C | YGR080W | YDR063W | YNL079C | YCL034W |…	GRR1 | ARP1 | PAN1 | YAP1801 | SRV2 | MYO2 | ARC40 | INP51 | YAP1802 | SCD5 | COF1 | LDB18 | SPA2 | END3 | | CYK3 | SUR7 | LAS17 | NIP100 | MYO3 | MYO4 | IQG1 | LSB5 | LSB1 | YSC84 | PRK1 | VPS1 | SWF1 | ARK1 | TWF1 | SCP1 | MYO5 | RGD1 | SAC6 | LDB17 | JNM1 | BNI1 | PIN3 | BSP1 | TPM2 | BZZ1 | MLC2 | PFY1 | ENT3 | APP1 | ENT4 | CAP2 | INP53 | ABP1 | CRN1 | BUD4 | TPM1 | AIP1 | CAP1 | YPP1 | INP5…	73	YJR090C | YHR129C | YIR006C | YHR161C | YNL138W | YOR326W | YBR234C | YIL002C | YGR241C | YOR329C | YLL050C | YLL049W | YLL021W | YNL084C | YBR108W | YDL117W | YML052W | YOR181W | YPL174C | YKL129C | YAL029C | YPL242C | YCL034W | YGR136W | YDR063W | YHR016C | YIL095W | YKR001C | YDR126W | YNL020C | YGR080W | YOR367W | YMR109W | YBR260C | YDR129C | YDL146W | YMR294W | YNL271C | YPR154W | YPR171W |…	NA	NA	NA	NA	NA
actin cytoskeleton organization	GO:0030036	P	P	-0.0854009	2.68899	-0.3047	4.35541	-0.260531	2.93795	0.255071	4.67368	BEM4 | END3 | SIT4 | REF2 | SIW14 | NAT3 | AKL1 | EFB1 | TAO3 | SDA1 | GLC7 | GEA2 | BUD14 | SAC7 | SPA2 | CDC15 | CBK1 | BUD6 | LAS17 | PEA2 | APP1 | PKC1 | GEA1 | AVO2 | CAP2 | DMA1 | DMA2 | SCD5 | ARK1 | TPM2 | CAP1 | PRK1 | PIN3 | AIP1 | LSB1 | PPH21 | ENT3 | SHS1 | GRX3 | GIC2 | NOP15 | SCP1 | LST8 | ENT4 | MDM20 | SSK2 | SUR7 | BNI1 | SFK1 | YSC84 | RGA1 | SSK1 | | KEL2 | TWF1 | TPM1 | LSB5…	109	YPL161C | YNL084C | YDL047W | YDR195W | YNL032W | YPR131C | YBR059C | YAL003W | YIL129C | YGR245C | YER133W | YEL022W | YAR014C | YDR389W | YLL021W | YAR019C | YNL161W | YLR319C | YOR181W | YER149C | YNL094W | YBL105C | YJR031C | YMR068W | YIL034C | YHR115C | YNL116W | YOR329C | YNL020C | YIL138C | YKL007W | YIL095W | YPR154W | YMR092C | YGR136W | YDL134C | YJR125C | YDL225W | YDR098C | YDR309C |…	BEM4 | GLC7 | SIT4 | NAT3 | PAN1 | TAO3 | SAC7 | SRV2 | EFB1 | MDM20 | PKC1 | CBK1 | SHS1 | SDA1 | ARC40 | BNR1 | SCD5 | COF1 | SSK1 | NOP15 | GEA1 | BUD14 | SPA2 | END3 | AVO1 | | GRX3 | SUR7 | PBS2 | LAS17 | SFK1 | ROT1 | MSB3 | RGA1 | CDC15 | IQG1 | LSB5 | PEA2 | SIW14 | LSB1 | GIC2 | LST8 | GEA2 | YSC84 | PRK1 | AKL1 | GRX4 | KEL1 | FMP45 | VPS1 | SWF1 | ARK1 | SSK2 | TWF1 | RDI1 | ARF3 | WHI…	109	YPL161C | YER133W | YDL047W | YPR131C | YIR006C | YIL129C | YDR389W | YNL138W | YAL003W | YOL076W | YBL105C | YNL161W | YDL225W | YGR245C | YBR234C | YIL159W | YOR329C | YLL050C | YLR006C | YNL110C | YJR031C | YAR014C | YLL021W | YNL084C | YOL078W | YBR108W | YDR098C | YML052W | YJL128C | YOR181W | YKL051W | YMR200W | YNL293W | YOR127W | YAR019C | YPL242C | YCL034W | YER149C | YNL032W | YGR136W |…	NA	NA	NA	NA	NA
actin cytoskeleton reorganization	GO:0031532	P	P	0.689705	1.10163	-0.582599	4.0259	0.239858	0.522676	-0.275965	2.52708	TAO3 | SPA2 | BUD6 | PEA2 | SSK2 | BNI1 | SSK1 | TPM1 | BNR1 | TOR2 | GCS1 | RVS161	12	YIL129C | YLL021W | YLR319C | YER149C | YNR031C | YNL271C | YLR006C | YNL079C | YIL159W | YKL203C | YDL226C | YCR009C	TAO3 | BNR1 | SSK1 | SPA2 | PEA2 | SSK2 | BNI1 | BUD6 | TPM1 | TOR2 | GCS1 | RVS161	12	YIL129C | YIL159W | YLR006C | YLL021W | YER149C | YNR031C | YNL271C | YLR319C | YNL079C | YKL203C | YDL226C | YCR009C	NA	NA	NA	NA	NA
actin filament	GO:0005884	C	C	0.469082	0.857549	-0.505191	4.69957	0.393865	0.363878	-0.955858	1.71721	MYO2 | CAP2 | TPM2 | MYO4 | CAP1 | AIP1 | BNI1 | TWF1 | SAC6 | VRP1	10	YOR326W | YIL034C | YIL138C | YAL029C | YKL007W | YMR092C | YNL271C | YGR080W | YDR129C | YLR337C	MYO2 | MYO4 | TWF1 | SAC6 | BNI1 | TPM2 | CAP2 | AIP1 | CAP1 | VRP1	10	YOR326W | YAL029C | YGR080W | YDR129C | YNL271C | YIL138C | YIL034C | YMR092C | YKL007W | YLR337C	NA	NA	NA	NA	NA
actin filament binding	GO:0051015	F	F	0.554827	0.816005	-1.76813	4.1749	0.318967	0.56337	-1.17665	1.95708	MYO2 | CAP2 | TPM2 | MYO4 | CAP1 | AIP1 | SCP1 | YSC84 | TWF1 | TPM1 | COF1 | ARC40 | CRN1 | ABP1 | SAC6 | ARC35 | LSB3 | ARC15 | VRP1	19	YOR326W | YIL034C | YIL138C | YAL029C | YKL007W | YMR092C | YOR367W | YHR016C | YGR080W | YNL079C | YLL050C | YBR234C | YLR429W | YCR088W | YDR129C | YNR035C | YFR024C-A | YIL062C | YLR337C	MYO2 | ARC40 | COF1 | MYO4 | YSC84 | TWF1 | SCP1 | SAC6 | TPM2 | CAP2 | ABP1 | CRN1 | TPM1 | AIP1 | CAP1 | LSB3 | VRP1 | ARC35 | ARC15	19	YOR326W | YBR234C | YLL050C | YAL029C | YHR016C | YGR080W | YOR367W | YDR129C | YIL138C | YIL034C | YCR088W | YLR429W | YNL079C | YMR092C | YKL007W | YFR024C-A | YLR337C | YNR035C | YIL062C	NA	NA	NA	NA	NA
actin filament bundle	GO:0032432	C	C	0.596479	0.609674	-0.10977	2.96313	0.298433	0.31319	-0.518955	2.12991	MYO2 | TPM2 | TPM1 | SAC6 | SWF1	5	YOR326W | YIL138C | YNL079C | YDR129C | YDR126W	MYO2 | SWF1 | SAC6 | TPM2 | TPM1	5	YOR326W | YDR126W | YDR129C | YIL138C | YNL079C	NA	NA	NA	NA	NA
actin filament bundle assembly	GO:0051017	P	P	0.512493	1.0399	-0.289671	2.77874	0.0461107	0.578065	-0.668447	1.27512	EFB1 | BUD14 | BUD6 | LAS17 | DMA1 | DMA2 | TPM2 | GIC2 | BNI1 | YSC84 | KEL2 | TPM1 | SLM1 | ARF3 | | BNR1 | MSB3 | SLM2 | PFY1 | RHO3 | SAC6 | KEL1 | RHO4 | LSB3 | MSB4	25	YAL003W | YAR014C | YLR319C | YOR181W | YHR115C | YNL116W | YIL138C | YDR309C | YNL271C | YHR016C | YGR238C | YNL079C | YIL105C | YOR094W | YOR304C-A | YIL159W | YNL293W | YNL047C | YOR122C | YIL118W | YDR129C | YHR158C | YKR055W | YFR024C-A | YOL112W	EFB1 | BNR1 | BUD14 | LAS17 | MSB3 | GIC2 | YSC84 | KEL1 | | ARF3 | MSB4 | DMA1 | SAC6 | DMA2 | BNI1 | TPM2 | PFY1 | KEL2 | RHO4 | RHO3 | BUD6 | SLM2 | SLM1 | TPM1 | LSB3	25	YAL003W | YIL159W | YAR014C | YOR181W | YNL293W | YDR309C | YHR016C | YHR158C | YOR304C-A | YOR094W | YOL112W | YHR115C | YDR129C | YNL116W | YNL271C | YIL138C | YOR122C | YGR238C | YKR055W | YIL118W | YLR319C | YNL047C | YIL105C | YNL079C | YFR024C-A	NA	NA	NA	NA	NA
actin filament capping	GO:0051693	P	P	0.618956	0.745472	0.0217071	1.22251	0.148624	0.469326	-0.702577	1.67602	CAP2 | CAP1 | AIP1 | BNI1 | | BNR1 | ABP1	7	YIL034C | YKL007W | YMR092C | YNL271C | YBR108W | YIL159W | YCR088W	BNR1 | | BNI1 | CAP2 | ABP1 | AIP1 | CAP1	7	YIL159W | YBR108W | YNL271C | YIL034C | YCR088W | YMR092C | YKL007W	NA	NA	NA	NA	NA
actin filament debranching	GO:0071846	P	P	0.652357	NA	-0.25923	NA	0.832944	NA	-0.0505492	NA		1	YDR063W		1	YDR063W	NA	NA	NA	NA	NA
actin filament depolymerization	GO:0030042	P	P	0.592331	0.709458	-0.405428	1.27867	0.0138731	0.601516	0.0490483	2.13166	CAP2 | CAP1 | AIP1 | BNI1 | TWF1 | | COF1 | BNR1 | ABP1 | SRV2	10	YIL034C | YKL007W | YMR092C | YNL271C | YGR080W | YBR108W | YLL050C | YIL159W | YCR088W | YNL138W	SRV2 | BNR1 | COF1 | | TWF1 | BNI1 | CAP2 | ABP1 | AIP1 | CAP1	10	YNL138W | YIL159W | YLL050C | YBR108W | YGR080W | YNL271C | YIL034C | YCR088W | YMR092C | YKL007W	NA	NA	NA	NA	NA
actin filament network formation	GO:0051639	P	P	1.02407	NA	-2.17033	NA	0.0769738	NA	-0.869995	NA	SAC6	1	YDR129C	SAC6	1	YDR129C	DOXO_EG_Specific_Deletion_Suppresors	NA	NA	NA	NA
actin filament organization	GO:0007015	P	P	0.378645	1.49355	-0.735578	3.634	0.220259	0.559451	-0.723654	1.80654	END3 | SIW14 | AKL1 | EFB1 | TAO3 | BUD14 | BUD6 | LAS17 | PKC1 | CAP2 | DMA1 | DMA2 | SCD5 | ARK1 | TPM2 | CAP1 | PRK1 | PIN3 | AIP1 | LSB1 | PPH21 | ENT3 | GIC2 | SCP1 | ENT4 | BNI1 | YSC84 | RGA1 | KEL2 | TWF1 | | TPM1 | LSB5 | SLM1 | ARF3 | COF1 | BNR1 | ARC40 | MSB3 | SLM2 | ARP2 | SLA1 | PFY1 | CRN1 | ARP3 | TOR2 | ENT1 | RHO3 | ABP1 | PBS2 | SRV2 | SAC6 | PPH22 | BZZ1 | ENT2 | ARC35 | RDI1…	69	YNL084C | YNL032W | YBR059C | YAL003W | YIL129C | YAR014C | YLR319C | YOR181W | YBL105C | YIL034C | YHR115C | YNL116W | YOR329C | YNL020C | YIL138C | YKL007W | YIL095W | YPR154W | YMR092C | YGR136W | YDL134C | YJR125C | YDR309C | YOR367W | YLL038C | YNL271C | YHR016C | YOR127W | YGR238C | YGR080W | YDR063W | YNL079C | YCL034W | YIL105C | YBR108W | YOR094W | YOR304C-A | YLL050C | YIL159W | YBR234C…	TAO3 | SRV2 | EFB1 | PKC1 | ARC40 | BNR1 | SCD5 | COF1 | BUD14 | END3 | | PBS2 | LAS17 | MSB3 | RGA1 | IQG1 | LSB5 | SIW14 | LSB1 | GIC2 | YSC84 | PRK1 | AKL1 | KEL1 | ARK1 | TWF1 | RDI1 | ARF3 | WHI2 | MSB4 | PPH22 | SCP1 | DMA1 | SAC6 | DMA2 | BNI1 | PIN3 | TPM2 | BZZ1 | PFY1 | ENT3 | KEL2 | RHO4 | ENT4 | CAP2 | RHO3 | BUD6 | SLM2 | ABP1 | ENT2 | CRN1 | PPH21 | SLM1 | TPM1 | AIP1 | CAP1 | TOR2 …	69	YIL129C | YNL138W | YAL003W | YBL105C | YBR234C | YIL159W | YOR329C | YLL050C | YAR014C | YNL084C | YBR108W | YJL128C | YOR181W | YNL293W | YOR127W | YPL242C | YCL034W | YNL032W | YGR136W | YDR063W | YDR309C | YHR016C | YIL095W | YBR059C | YHR158C | YOR304C-A | YNL020C | YGR080W | YDL135C | YOR094W | YOR043W | YOL112W | YDL188C | YOR367W | YHR115C | YDR129C | YNL116W | YNL271C | YPR154W | YIL138C…	NA	NA	NA	NA	NA
actin filament polymerization	GO:0030041	P	P	0.0594327	1.89421	-1.47873	3.6308	0.443223	0.483576	-1.30745	1.85528	BUD14 | LAS17 | CAP2 | CAP1 | PIN3 | AIP1 | LSB1 | BNI1 | TWF1 | | BNR1 | ARC40 | ARP2 | SLA1 | PFY1 | CRN1 | ARP3 | ABP1 | BZZ1 | ARC35 | ARC18 | ARC15 | VRP1	24	YAR014C | YOR181W | YIL034C | YKL007W | YPR154W | YMR092C | YGR136W | YNL271C | YGR080W | YDR063W | YBR108W | YIL159W | YBR234C | YDL029W | YBL007C | YOR122C | YLR429W | YJR065C | YCR088W | YHR114W | YNR035C | YLR370C | YIL062C | YLR337C	ARC40 | BNR1 | BUD14 | | LAS17 | LSB1 | TWF1 | BNI1 | PIN3 | BZZ1 | PFY1 | CAP2 | ABP1 | CRN1 | AIP1 | CAP1 | SLA1 | VRP1 | ARP2 | ARC18 | ARC35 | ARP3 | ARC15	24	YBR234C | YIL159W | YAR014C | YBR108W | YOR181W | YGR136W | YDR063W | YGR080W | YNL271C | YPR154W | YHR114W | YOR122C | YIL034C | YCR088W | YLR429W | YMR092C | YKL007W | YBL007C | YLR337C | YDL029W | YLR370C | YNR035C | YJR065C | YIL062C	NA	NA	NA	NA	NA
actin filament reorganization	GO:0090527	P	P	0.506009	1.7092	-1.25402	4.63944	0.441382	0.578131	-0.517589	3.97973	TAO3 | TPM1 | TOR2 | GCS1	4	YIL129C | YNL079C | YKL203C | YDL226C	TAO3 | TPM1 | TOR2 | GCS1	4	YIL129C | YNL079C | YKL203C | YDL226C	NA	NA	NA	NA	NA
actin filament reorganization involved in cell cycle	GO:0030037	P	P	0.638312	2.8812	-4.27887	3.57107	0.792198	0.207322	-2.3367	0.27805	TOR2 | GCS1	2	YKL203C | YDL226C	TOR2 | GCS1	2	YKL203C | YDL226C	Overlapping_Deletion_Suppressors	DOXO_HLD_Specific_Deletion_Suppressors	NA	NA	NA
actin filament severing	GO:0051014	P	P	0.560743	0.629882	-1.11637	0.907432	-0.017174	0.908241	1.33949	2.11627	TWF1 | | COF1 | SRV2	4	YGR080W | YDR063W | YLL050C | YNL138W	SRV2 | COF1 | | TWF1	4	YNL138W | YLL050C | YDR063W | YGR080W	NA	NA	NA	NA	NA
actin filament-based process	GO:0030029	P	P	-0.0763599	2.65689	-0.338801	4.36063	-0.229118	2.8908	0.233791	4.61132	BEM4 | END3 | SIT4 | REF2 | SIW14 | NAT3 | AKL1 | EFB1 | TAO3 | SDA1 | GLC7 | MYO2 | GEA2 | BUD14 | SAC7 | SPA2 | CDC15 | CBK1 | BUD6 | LAS17 | PEA2 | APP1 | PKC1 | GEA1 | AVO2 | CAP2 | DMA1 | DMA2 | SCD5 | ARK1 | TPM2 | CAP1 | PRK1 | PIN3 | | AIP1 | LSB1 | PPH21 | ENT3 | SHS1 | GRX3 | GIC2 | NOP15 | SCP1 | LST8 | ENT4 | MDM20 | SSK2 | SUR7 | BNI1 | SFK1 | YSC84 | RGA1 | SSK1 | KEL2 | TWF1 | TPM1…	113	YPL161C | YNL084C | YDL047W | YDR195W | YNL032W | YPR131C | YBR059C | YAL003W | YIL129C | YGR245C | YER133W | YOR326W | YEL022W | YAR014C | YDR389W | YLL021W | YAR019C | YNL161W | YLR319C | YOR181W | YER149C | YNL094W | YBL105C | YJR031C | YMR068W | YIL034C | YHR115C | YNL116W | YOR329C | YNL020C | YIL138C | YKL007W | YIL095W | YPR154W | YIR003W | YMR092C | YGR136W | YDL134C | YJR125C | YDL225W |…	BEM4 | GLC7 | SIT4 | NAT3 | PAN1 | TAO3 | SAC7 | SRV2 | MYO2 | EFB1 | MDM20 | PKC1 | CBK1 | SHS1 | SDA1 | ARC40 | BNR1 | SCD5 | COF1 | SSK1 | NOP15 | GEA1 | BUD14 | SPA2 | END3 | AVO1 | | GRX3 | SUR7 | PBS2 | LAS17 | SFK1 | ROT1 | MSB3 | RGA1 | CDC15 | IQG1 | SAC3 | LSB5 | PEA2 | SIW14 | LSB1 | GIC2 | LST8 | GEA2 | YSC84 | PRK1 | AKL1 | GRX4 | KEL1 | FMP45 | VPS1 | SWF1 | ARK1 | SSK2 | TWF1 | RDI…	113	YPL161C | YER133W | YDL047W | YPR131C | YIR006C | YIL129C | YDR389W | YNL138W | YOR326W | YAL003W | YOL076W | YBL105C | YNL161W | YDL225W | YGR245C | YBR234C | YIL159W | YOR329C | YLL050C | YLR006C | YNL110C | YJR031C | YAR014C | YLL021W | YNL084C | YOL078W | YBR108W | YDR098C | YML052W | YJL128C | YOR181W | YKL051W | YMR200W | YNL293W | YOR127W | YAR019C | YPL242C | YDR159W | YCL034W | YER149C |…	NA	NA	2-0.4-1; 3-0.4.1-0	2-0.4-1	0.0362146
actin lateral binding	GO:0003786	F	F	0.191352	0.368848	0.081647	1.51266	0.606314	0.0456837	-2.02813	1.1393	TPM2 | TPM1	2	YIL138C | YNL079C	TPM2 | TPM1	2	YIL138C | YNL079C	DOXO_HLD_Specific_Deletion_Suppressors	NA	NA	NA	NA
actin monomer binding	GO:0003785	F	F	-0.195366	0.316797	-0.630241	0.970374	0.453193	0.120855	-0.587231	0.513102	YIH1 | TWF1 | PFY1	3	YCR059C | YGR080W | YOR122C	YIH1 | TWF1 | PFY1	3	YCR059C | YGR080W | YOR122C	NA	NA	NA	NA	NA
actin nucleation	GO:0045010	P	P	-0.00701836	2.30585	-2.5425	4.25679	0.584974	0.482612	-1.76546	1.96561	LAS17 | PIN3 | LSB1 | BNI1 | | ARC40 | ARP2 | CRN1 | ARP3 | BZZ1 | ARC35 | ARC18 | ARC15 | VRP1	14	YOR181W | YPR154W | YGR136W | YNL271C | YDR063W | YBR234C | YDL029W | YLR429W | YJR065C | YHR114W | YNR035C | YLR370C | YIL062C | YLR337C	ARC40 | LAS17 | LSB1 | | BNI1 | PIN3 | BZZ1 | CRN1 | VRP1 | ARP2 | ARC18 | ARC35 | ARP3 | ARC15	14	YBR234C | YOR181W | YGR136W | YDR063W | YNL271C | YPR154W | YHR114W | YLR429W | YLR337C | YDL029W | YLR370C | YNR035C | YJR065C | YIL062C	DOXO_EG_Specific_Deletion_Suppresors	NA	NA	NA	NA
actin polymerization or depolymerization	GO:0008154	P	P	0.123622	1.76813	-1.39739	3.39134	0.379423	0.560302	-1.05553	2.09859	BUD14 | LAS17 | CAP2 | TPM2 | CAP1 | PIN3 | AIP1 | LSB1 | BNI1 | TWF1 | | TPM1 | COF1 | BNR1 | ARC40 | ARP2 | SLA1 | PFY1 | CRN1 | ARP3 | ABP1 | SRV2 | BZZ1 | ARC35 | ARC18 | ARC15 | VRP1	28	YAR014C | YOR181W | YIL034C | YIL138C | YKL007W | YPR154W | YMR092C | YGR136W | YNL271C | YGR080W | YDR063W | YNL079C | YBR108W | YLL050C | YIL159W | YBR234C | YDL029W | YBL007C | YOR122C | YLR429W | YJR065C | YCR088W | YNL138W | YHR114W | YNR035C | YLR370C | YIL062C | YLR337C	SRV2 | ARC40 | BNR1 | COF1 | BUD14 | | LAS17 | LSB1 | TWF1 | BNI1 | PIN3 | TPM2 | BZZ1 | PFY1 | CAP2 | ABP1 | CRN1 | TPM1 | AIP1 | CAP1 | SLA1 | VRP1 | ARP2 | ARC18 | ARC35 | ARP3 | ARC15	28	YNL138W | YBR234C | YIL159W | YLL050C | YAR014C | YBR108W | YOR181W | YGR136W | YDR063W | YGR080W | YNL271C | YPR154W | YIL138C | YHR114W | YOR122C | YIL034C | YCR088W | YLR429W | YNL079C | YMR092C | YKL007W | YBL007C | YLR337C | YDL029W | YLR370C | YNR035C | YJR065C | YIL062C	NA	NA	NA	NA	NA
activating transcription factor binding	GO:0033613	F	F	-1.52747	4.1102	2.62028	5.87559	-1.45482	5.38985	2.71631	9.12475	HAP4 | SNF5 | PGD1 | SNF2 | SIN4 | BMH1 | GCR2 | MCM1 | GAL80 | TAF4 | MET32 | MET28 | GRX3 | THI3 | MOT3 | SWI1 | GRX4 | ADR1 | SRB4 | TAF12 | GAL11	21	YKL109W | YBR289W | YGL025C | YOR290C | YNL236W | YER177W | YNL199C | YMR043W | YML051W | YMR005W | YDR253C | YIR017C | YDR098C | YDL080C | YMR070W | YPL016W | YER174C | YDR216W | YER022W | YDR145W | YOL051W	SNF2 | GCR2 | PGD1 | HAP4 | SIN4 | THI3 | GRX3 | GAL80 | MOT3 | MCM1 | TAF4 | GRX4 | MET32 | MET28 | BMH1 | GAL11 | SNF5 | TAF12 | ADR1 | SWI1 | SRB4	21	YOR290C | YNL199C | YGL025C | YKL109W | YNL236W | YDL080C | YDR098C | YML051W | YMR070W | YMR043W | YMR005W | YER174C | YDR253C | YIR017C | YER177W | YOL051W | YBR289W | YDR145W | YDR216W | YPL016W | YER022W	Overlapping_Deletion_Enhancers	NA	3-0.5.1-0	3-0.5.1-0	0.013555
activation of adenylate cyclase activity	GO:0007190	P	P	0.122413	NA	0.427206	NA	-0.201845	NA	0.350277	NA	RAS2	1	YNL098C	RAS2	1	YNL098C	NA	NA	NA	NA	NA
activation of GTPase activity	GO:0090630	P	P	0.434153	0.762727	0.288042	3.06268	0.0296676	0.267844	0.152052	1.21642	MRS6 | GYL1 | MDR1 | GYP5 | BUB2 | GYP7 | ROM1 | GYP6 | MSB3 | GYP1 | MSB4	11	YOR370C | YMR192W | YGR100W | YPL249C | YMR055C | YDL234C | YGR070W | YJL044C | YNL293W | YOR070C | YOL112W	MRS6 | GYP5 | GYP7 | MSB3 | MDR1 | BUB2 | GYP6 | GYL1 | MSB4 | ROM1 | GYP1	11	YOR370C | YPL249C | YDL234C | YNL293W | YGR100W | YMR055C | YJL044C | YMR192W | YOL112W | YGR070W | YOR070C	NA	NA	NA	NA	NA
activation of MAPK activity	GO:0000187	P	P	0.369775	0.880854	-0.880226	1.17772	-0.174957	0.437889	0.534331	0.313982	MKK1 | MKK2 | STE7 | PBS2	4	YOR231W | YPL140C | YDL159W | YJL128C	MKK1 | STE7 | PBS2 | MKK2	4	YOR231W | YDL159W | YJL128C | YPL140C	NA	NA	NA	NA	NA
activation of MAPK activity involved in conjugation with cellular fusion	GO:0071508	P	P	0.552062	NA	-1.30653	NA	0.196608	NA	0.623726	NA	STE7	1	YDL159W	STE7	1	YDL159W	NA	NA	NA	NA	NA
activation of MAPK activity involved in osmosensory signaling pathway	GO:0000169	P	P	1.34962	NA	-2.3518	NA	0.211335	NA	0.269451	NA	PBS2	1	YJL128C	PBS2	1	YJL128C	DOXO_EG_Specific_Deletion_Suppresors	NA	NA	NA	NA
activation of MAPKK activity	GO:0000186	P	P	0.890223	0.162691	0.313008	1.08853	0.252544	0.284875	-0.454843	1.029	STE11 | SSK2 | SSK22 | BCK1	4	YLR362W | YNR031C | YCR073C | YJL095W	SSK22 | BCK1 | SSK2 | STE11	4	YCR073C | YJL095W | YNR031C | YLR362W	NA	NA	NA	NA	NA
activation of MAPKKK activity	GO:0000185	P	P	0.0159385	0.344093	-0.907289	0.239418	0.240845	0.3721	0.0733315	1.60686	SSK1 | STE20	2	YLR006C | YHL007C	SSK1 | STE20	2	YLR006C | YHL007C	NA	NA	NA	NA	NA
activation of MAPKKK activity involved in osmosensory signaling pathway	GO:0000167	P	P	0.259249	NA	-0.737995	NA	-0.0222695	NA	1.20956	NA	SSK1	1	YLR006C	SSK1	1	YLR006C	NA	NA	NA	NA	NA
activation of mitotic cell cycle spindle assembly checkpoint	GO:0090268	P	P	0.705406	NA	-1.12479	NA	-0.0712166	NA	-1.34044	NA	MAD1	1	YGL086W	MAD1	1	YGL086W	NA	NA	NA	NA	NA
activation of protein kinase activity	GO:0032147	P	P	-0.718688	3.78923	1.20178	4.59544	-0.914144	4.7618	1.08332	7.96383	CKS1 | RPP1A | RPP2B | RPP1B | ATG17 | STE11 | SLI15 | MKK1 | STD1 | LST8 | SSK2 | SSK1 | SSK22 | ATG13 | BCK1 | MKK2 | STE7 | DPB11 | PBS2 | STE20 | RPP2A	21	YBR135W | YDL081C | YDR382W | YDL130W | YLR423C | YLR362W | YBR156C | YOR231W | YOR047C | YNL006W | YNR031C | YLR006C | YCR073C | YPR185W | YJL095W | YPL140C | YDL159W | YJL090C | YJL128C | YHL007C | YOL039W	CKS1 | RPP2B | SLI15 | SSK1 | RPP1B | MKK1 | SSK22 | STE7 | PBS2 | MKK2 | LST8 | STD1 | BCK1 | SSK2 | STE20 | ATG13 | STE11 | RPP1A | DPB11 | ATG17 | RPP2A	21	YBR135W | YDR382W | YBR156C | YLR006C | YDL130W | YOR231W | YCR073C | YDL159W | YJL128C | YPL140C | YNL006W | YOR047C | YJL095W | YNR031C | YHL007C | YPR185W | YLR362W | YDL081C | YJL090C | YLR423C | YOL039W	NA	NA	NA	NA	NA
actomyosin contractile ring	GO:0005826	C	C	0.300675	0.818943	0.586255	2.80133	-1.33388	5.27591	1.80415	8.6656	GRR1 | CYK3 | SPA2 | SPH1 | BUD4 | TPM2 | MLC2 | TPM1 | CRN1 | IQG1	10	YJR090C | YDL117W | YLL021W | YLR313C | YJR092W | YIL138C | YPR188C | YNL079C | YLR429W | YPL242C	GRR1 | SPA2 | CYK3 | IQG1 | TPM2 | MLC2 | CRN1 | BUD4 | TPM1 | SPH1	10	YJR090C | YLL021W | YDL117W | YPL242C | YIL138C | YPR188C | YLR429W | YJR092W | YNL079C | YLR313C	NA	NA	NA	NA	NA
actomyosin contractile ring actin filament bundle assembly	GO:0071519	P	P	1.22605	NA	0.824328	NA	0.367116	NA	-1.25628	NA	BNI1	1	YNL271C	BNI1	1	YNL271C	NA	NA	NA	NA	NA
actomyosin contractile ring assembly	GO:0000915	P	P	-0.09579	1.68698	1.64666	1.48753	-2.31485	6.71717	2.73182	9.26713	REF2 | GLC7 | SHS1 | NOP15 | BNI1	5	YDR195W | YER133W | YDL225W | YNL110C | YNL271C	GLC7 | SHS1 | NOP15 | BNI1 | REF2	5	YER133W | YDL225W | YNL110C | YNL271C | YDR195W	DOXO_HLD_Specific_Deletion_Enhancers	NA	NA	NA	NA
actomyosin contractile ring contraction	GO:0000916	P	P	-0.750609	2.13334	0.516508	1.30669	0.911721	0.695936	-1.17896	0.920094	NET1 | CHS2 | TOF2 | MLC2 | BUB2	5	YJL076W | YBR038W | YKR010C | YPR188C | YMR055C	BUB2 | MLC2 | TOF2 | CHS2 | NET1	5	YMR055C | YPR188C | YKR010C | YBR038W | YJL076W	NA	NA	NA	NA	NA
actomyosin, actin portion	GO:0042643	C	C	0.789271	NA	0.120535	NA	-0.209121	NA	-1.73729	NA	AIP1	1	YMR092C	AIP1	1	YMR092C	NA	NA	NA	NA	NA
acyl binding	GO:0000035	F	F	-9.39811	2.63342	8.52633	3.35676	-1.08827	2.79136	6.70495	7.37237	ACP1 | BUD20	2	YKL192C | YLR074C	BUD20 | ACP1	2	YLR074C | YKL192C	Overlapping_Deletion_Enhancers	DOXO_EG_Specific_Deletion_Enhancers	NA	NA	NA
acyl-CoA ceramide synthase complex	GO:0061576	C	C	0.977925	0.637301	-3.36924	3.70466	0.330489	0.512633	-2.36737	2.40461	LAC1 | LAG1 | LIP1	3	YKL008C | YHL003C | YMR298W	LAC1 | LAG1 | LIP1	3	YKL008C | YHL003C | YMR298W	Overlapping_Deletion_Suppressors	NA	NA	NA	NA
acyl-CoA dehydrogenase activity	GO:0003995	F	F	0.0771168	0.415269	0.89807	1.00755	0.107445	0.360872	-1.16857	0.079702	| POX1	2	YPR004C | YGL205W	| POX1	2	YPR004C | YGL205W	NA	NA	NA	NA	NA
acyl-CoA hydrolase activity	GO:0047617	F	F	0.974933	NA	0.313987	NA	0.577206	NA	-1.19094	NA	TES1	1	YJR019C	TES1	1	YJR019C	NA	NA	NA	NA	NA
acyl-CoA metabolic process	GO:0006637	P	P	-2.5905	5.49439	3.74063	5.89849	-0.780707	1.9904	1.96095	5.8719	KGD2 | PDA1 | HFA1 | ERG12 | LAT1 | MVD1 | ACC1 | CIT1 | PDB1 | ACS1 | LSC1 | PDX1 | FAA1 | FAA4 | TES1 | HMG1 | ACH1 | ERG8	18	YDR148C | YER178W | YMR207C | YMR208W | YNL071W | YNR043W | YNR016C | YNR001C | YBR221C | YAL054C | YOR142W | YGR193C | YOR317W | YMR246W | YJR019C | YML075C | YBL015W | YMR220W	ERG12 | MVD1 | PDB1 | PDA1 | HFA1 | ACS1 | ACC1 | PDX1 | HMG1 | FAA1 | ERG8 | LAT1 | LSC1 | FAA4 | TES1 | ACH1 | CIT1 | KGD2	18	YMR208W | YNR043W | YBR221C | YER178W | YMR207C | YAL054C | YNR016C | YGR193C | YML075C | YOR317W | YMR220W | YNL071W | YOR142W | YMR246W | YJR019C | YBL015W | YNR001C | YDR148C	DOXO_EG_Specific_Deletion_Enhancers	NA	NA	NA	NA
acyl-CoA oxidase activity	GO:0003997	F	F	0.370756	NA	0.185623	NA	-0.147729	NA	-1.22493	NA	POX1	1	YGL205W	POX1	1	YGL205W	NA	NA	NA	NA	NA
acylglycerol lipase activity	GO:0047372	F	F	0.316987	0.646813	0.696365	1.58781	0.0170721	0.380478	-0.0211085	0.980377	| EHT1 | ROG1 | YJU3 | EEB1	8	YDL057W | YMR210W | YBR177C | YDL109C | YGL144C | YKL094W | YPL095C | YDR444W	| ROG1 | YJU3 | EHT1 | EEB1	8	YDL057W | YMR210W | YGL144C | YKL094W | YDL109C | YDR444W | YBR177C | YPL095C	NA	NA	NA	NA	NA
acylglycerone-phosphate reductase activity	GO:0000140	F	F	0.497613	NA	2.90724	NA	0.286766	NA	-0.02484	NA	AYR1	1	YIL124W	AYR1	1	YIL124W	DOXO_EG_Specific_Deletion_Enhancers	NA	NA	NA	NA
Ada2/Gcn5/Ada3 transcription activator complex	GO:0005671	C	C	-7.75898	6.41198	2.12347	9.27105	0.138613	2.29288	-0.878204	3.43845	HFI1 | NGG1 | SGF29 | GCN5 | AHC2 | AHC1	6	YPL254W | YDR176W | YCL010C | YGR252W | YCR082W | YOR023C	HFI1 | AHC2 | AHC1 | SGF29 | NGG1 | GCN5	6	YPL254W | YCR082W | YOR023C | YCL010C | YDR176W | YGR252W	DOXO_EG_Specific_Deletion_Enhancers	NA	NA	NA	NA
adaptation of signaling pathway by response to pheromone involved in conjugation with cellular fusion	GO:0000754	P	P	0.502239	0.531631	0.215088	2.19411	-0.1275	0.832882	-0.768571	1.6061	VPS64 | SST2 | MSG5 | CSN9 | CNB1 | CSN12 | ROG3 | CMP2 | RRI1 | RRI2 | CLN2 | SDP1 | BAR1 | CSI1 | POG1 | CNA1 | FAR10 | FAR7 | FAR11 | FAR8 | ROD1 | FAR3	22	YDR200C | YLR452C | YNL053W | YDR179C | YKL190W | YJR084W | YFR022W | YML057W | YDL216C | YOL117W | YPL256C | YIL113W | YIL015W | YMR025W | YIL122W | YLR433C | YLR238W | YFR008W | YNL127W | YMR029C | YOR018W | YMR052W	SST2 | CNA1 | BAR1 | MSG5 | CLN2 | CMP2 | RRI2 | CSI1 | CSN12 | RRI1 | SDP1 | CNB1 | VPS64 | POG1 | ROD1 | FAR8 | FAR3 | FAR11 | CSN9 | FAR10 | ROG3 | FAR7	22	YLR452C | YLR433C | YIL015W | YNL053W | YPL256C | YML057W | YOL117W | YMR025W | YJR084W | YDL216C | YIL113W | YKL190W | YDR200C | YIL122W | YOR018W | YMR029C | YMR052W | YNL127W | YDR179C | YLR238W | YFR022W | YFR008W	NA	NA	NA	NA	NA
adenine biosynthetic process	GO:0046084	P	P	-1.37867	4.29481	2.93965	5.23015	-0.051126	0.871661	-0.184671	0.934421	APT1 | ADE2 | HPT1 | ADE1 | XPT1 | ADE8	6	YML022W | YOR128C | YDR399W | YAR015W | YJR133W | YDR408C	HPT1 | XPT1 | ADE2 | ADE8 | APT1 | ADE1	6	YDR399W | YJR133W | YOR128C | YDR408C | YML022W | YAR015W	DOXO_EG_Specific_Deletion_Enhancers	NA	NA	NA	NA
adenine catabolic process	GO:0006146	P	P	1.00133	NA	-0.0794381	NA	0.0042897	NA	0.42495	NA	AAH1	1	YNL141W	AAH1	1	YNL141W	NA	NA	NA	NA	NA
adenine deaminase activity	GO:0000034	F	F	1.00133	NA	-0.0794381	NA	0.0042897	NA	0.42495	NA	AAH1	1	YNL141W	AAH1	1	YNL141W	NA	NA	NA	NA	NA
adenine nucleotide transmembrane transporter activity	GO:0000295	F	F	-0.863452	3.36881	-1.77848	4.06915	0.0159462	0.520439	-0.210976	1.86113	| ANT1 | AAC1 | SAL1 | AAC3 | PET9	6	YPR011C | YPR128C | YMR056C | YNL083W | YBR085W | YBL030C	AAC3 | | AAC1 | SAL1 | ANT1 | PET9	6	YBR085W | YPR011C | YMR056C | YNL083W | YPR128C | YBL030C	NA	NA	NA	NA	NA
adenine phosphoribosyltransferase activity	GO:0003999	F	F	-4.48917	7.89887	7.10717	9.10268	0.802696	0.461227	-0.73542	0.269072	APT1 | APT2	2	YML022W | YDR441C	APT1 | APT2	2	YML022W | YDR441C	DOXO_EG_Specific_Deletion_Enhancers	NA	NA	NA	NA
adenine salvage	GO:0006168	P	P	-3.40142	5.81215	5.40492	7.06497	0.145648	0.977883	0.2318	1.28168	APT1 | HPT1 | XPT1	3	YML022W | YDR399W | YJR133W	HPT1 | XPT1 | APT1	3	YDR399W | YJR133W | YML022W	DOXO_EG_Specific_Deletion_Enhancers	NA	NA	NA	NA
adenosine 5'-(hexahydrogen pentaphosphate) catabolic process	GO:1901911	P	P	-0.144384	NA	1.93627	NA	-0.361827	NA	0.399717	NA	DDP1	1	YOR163W	DDP1	1	YOR163W	NA	NA	NA	NA	NA
adenosine deaminase activity	GO:0004000	F	F	-0.532703	2.21425	1.6094	3.48161	0.48147	0.806026	0.456526	2.9163	TAD3 | TAD1 | TAD2	3	YLR316C | YGL243W | YJL035C	TAD3 | TAD2 | TAD1	3	YLR316C | YJL035C | YGL243W	NA	NA	NA	NA	NA
adenosine kinase activity	GO:0004001	F	F	0.334143	NA	-0.337114	NA	-1.08486	NA	1.87623	NA	ADO1	1	YJR105W	ADO1	1	YJR105W	NA	NA	NA	NA	NA
adenosine salvage	GO:0006169	P	P	0.334143	NA	-0.337114	NA	-1.08486	NA	1.87623	NA	ADO1	1	YJR105W	ADO1	1	YJR105W	NA	NA	NA	NA	NA
adenosylhomocysteinase activity	GO:0004013	F	F	-3.86664	NA	-1.55035	NA	0.677895	NA	-1.58552	NA	SAH1	1	YER043C	SAH1	1	YER043C	NA	NA	NA	NA	NA
adenosylmethionine decarboxylase activity	GO:0004014	F	F	0.477222	NA	-2.84393	NA	-0.15601	NA	0.224666	NA	SPE2	1	YOL052C	SPE2	1	YOL052C	DOXO_EG_Specific_Deletion_Suppresors	NA	NA	NA	NA
adenosylmethionine-8-amino-7-oxononanoate transaminase activity	GO:0004015	F	F	0.508626	NA	1.48211	NA	0.443257	NA	0.00626535	NA	BIO3	1	YNR058W	BIO3	1	YNR058W	NA	NA	NA	NA	NA
adenyl ribonucleotide binding	GO:0032559	F	F	-0.737894	3.5298	1.24855	4.78633	-1.08139	3.789	1.26617	5.59569	| PHO85 | SSA4 | SPS1 | MSE1 | MSY1 | AFG3 | MSM1 | MSH1 | PIM1 | SUV3 | MRH4 | YTA12 | PKH2 | MSF1 | SLM5 | MST1 | ATP1 | NAM2 | GIN4 | RFC5 | CDC28 | MCM7 | PRP43 | FAD1 | ROK1 | PRP2 | DBP6 | FOL3 | RFC4 | HSP10 | RAD50 | RVB1 | ORC1 | RSM23 | SSQ1 | MDJ1 | RNR1 | PRO1 | MSD1 | BCS1 | DIA4 | MET7 | MSS116 | ATP2 | MSK1 | RPT3 | MCM6 | VAS1 | RPT5 | VPS33 | RAD54 | VPS34 | RAD51 | RAD6 | RAD57 …	539	YER087W | YPL031C | YER103W | YDR523C | YOL033W | YMR293C | YPL097W | YER017C | YGR171C | YHR120W | YGR102C | YBL022C | YPL029W | YGL064C | YMR089C | YOL100W | YPR047W | YCR024C | YKL194C | YBL099W | YLR382C | YDR507C | YBR087W | YBR160W | YBR202W | YGL120C | YDL045C | YGL171W | YNR011C | YNR038W | YMR113W | YOL094C | YOR020C | YNL250W | YJL046W | YDR190C | YML065W | YGL129C | YLR369W | YFL016C |…	MCM7 | MCM6 | RFC4 | HSP10 | RAD50 | AFG3 | RFC5 | PRP2 | DBP6 | VAS1 | SNF2 | PRP43 | CDC28 | RNR1 | PHO85 | VPS34 | MDN1 | ERG12 | PRP22 | RAD54 | RAD51 | RPT1 | SSZ1 | MES1 | RAD55 | RAD57 | STT4 | KRS1 | CDC7 | MTR4 | TFP1 | PRS5 | DBP9 | FOL3 | YEF3 | | BUD16 | PRO1 | SAT4 | DBP7 | ROK1 | ARP8 | VMA2 | ECM16 | NEW1 | PDR5 | FAD1 | DCR2 | BUD32 | CDC8 | MCM2 | SCH9 | ADK1 | VMA5 | KCS1 | ADE3…	539	YBR202W | YGL201C | YOL094C | YOR020C | YNL250W | YER017C | YBR087W | YNR011C | YNR038W | YGR094W | YOR290C | YGL120C | YBR160W | YER070W | YPL031C | YLR240W | YLR106C | YMR208W | YER013W | YGL163C | YER095W | YKL145W | YHR064C | YGR264C | YDR076W | YDR004W | YLR305C | YDR037W | YDL017W | YJL050W | YDL185W | YOL061W | YLR276C | YMR113W | YLR249W | YDR341C | YEL029C | YDR300C | YCR008W | YKR024C |…	NA	NA	0-0-0; 2-0.0-0; 2-0.6-1	0-0-0	1.75784e-05
adenyl-nucleotide exchange factor activity	GO:0000774	F	F	1.076	1.58319	-4.18608	6.46367	-0.671279	3.83988	0.641817	9.76586	NUP159 | SSE2 | LHS1 | SIL1 | MGE1 | FES1 | SSE1	7	YIL115C | YBR169C | YKL073W | YOL031C | YOR232W | YBR101C | YPL106C	MGE1 | NUP159 | SIL1 | SSE2 | SSE1 | FES1 | LHS1	7	YOR232W | YIL115C | YOL031C | YBR169C | YPL106C | YBR101C | YKL073W	DOXO_EG_Specific_Deletion_Suppresors	NA	NA	NA	NA
adenylate cyclase activity	GO:0004016	F	F	-1.90829	NA	0.849057	NA	0.800237	NA	-2.13104	NA	CYR1	1	YJL005W	CYR1	1	YJL005W	DOXO_HLD_Specific_Deletion_Suppressors	NA	NA	NA	NA
adenylate cyclase binding	GO:0008179	F	F	1.39779	NA	-1.92551	NA	-1.29317	NA	4.1849	NA	SRV2	1	YNL138W	SRV2	1	YNL138W	DOXO_HLD_Specific_Deletion_Enhancers	NA	NA	NA	NA
adenylate cyclase-activating G-protein coupled receptor signaling pathway	GO:0007189	P	P	-0.618679	1.92604	0.283221	1.62875	-0.109507	0.416427	0.900564	1.14092	STE18 | GPA2 | RAS1	3	YJR086W | YER020W | YOR101W	RAS1 | GPA2 | STE18	3	YOR101W | YER020W | YJR086W	NA	NA	NA	NA	NA
adenylate cyclase-modulating G-protein coupled receptor signaling pathway	GO:0007188	P	P	-0.800168	1.5053	0.399477	1.17882	0.156651	0.499384	-0.0121743	1.57923	STE18 | GPA2 | CYR1 | RGS2 | RAS1	5	YJR086W | YER020W | YJL005W | YOR107W | YOR101W	RAS1 | GPA2 | RGS2 | STE18 | CYR1	5	YOR101W | YER020W | YOR107W | YJR086W | YJL005W	NA	NA	NA	NA	NA
adenylate kinase activity	GO:0004017	F	F	-10.0666	6.75996	12.3485	8.04973	-12.1372	10.9105	19.2911	18.1199	MRE11 | RAD50 | ADK1 | ADK2	4	YMR224C | YNL250W | YDR226W | YER170W	MRE11 | RAD50 | ADK1 | ADK2	4	YMR224C | YNL250W | YDR226W | YER170W	Overlapping_Deletion_Enhancers	DOXO_EG_Specific_Deletion_Enhancers	1-0-6; 2-0.6-0; 3-0.6.0-0	3-0.6.0-0	0.000202131
adenylosuccinate synthase activity	GO:0004019	F	F	-0.119137	NA	-0.196702	NA	-0.158805	NA	0.431174	NA	ADE12	1	YNL220W	ADE12	1	YNL220W	NA	NA	NA	NA	NA
adenylylsulfate kinase activity	GO:0004020	F	F	-0.0293793	NA	-0.116007	NA	0.188833	NA	-1.00536	NA	MET14	1	YKL001C	MET14	1	YKL001C	NA	NA	NA	NA	NA
ADP binding	GO:0043531	F	F	0.529467	NA	1.66606	NA	-0.619117	NA	3.33947	NA	HSP104	1	YLL026W	HSP104	1	YLL026W	DOXO_HLD_Specific_Deletion_Enhancers	NA	NA	NA	NA
ADP biosynthetic process	GO:0006172	P	P	-13.4466	NA	16.3734	NA	-5.44817	NA	7.51283	NA	ADK1	1	YDR226W	ADK1	1	YDR226W	Overlapping_Deletion_Enhancers	NA	NA	NA	NA
ADP transmembrane transporter activity	GO:0015217	F	F	-1.26881	4.26176	-3.1668	4.45388	0.142942	0.620103	-0.0660191	2.23252	AAC1 | SAL1 | AAC3 | PET9	4	YMR056C | YNL083W | YBR085W | YBL030C	AAC3 | AAC1 | SAL1 | PET9	4	YBR085W | YMR056C | YNL083W | YBL030C	DOXO_EG_Specific_Deletion_Suppresors	NA	NA	NA	NA
ADP transport	GO:0015866	P	P	-1.26881	4.26176	-3.1668	4.45388	0.142942	0.620103	-0.0660191	2.23252	AAC1 | SAL1 | AAC3 | PET9	4	YMR056C | YNL083W | YBR085W | YBL030C	AAC3 | AAC1 | SAL1 | PET9	4	YBR085W | YMR056C | YNL083W | YBL030C	DOXO_EG_Specific_Deletion_Suppresors	NA	NA	NA	NA
ADP-dependent NAD(P)H-hydrate dehydratase activity	GO:0052855	F	F	-0.0865821	NA	-0.556377	NA	0.17595	NA	0.629621	NA		1	YKL151C		1	YKL151C	NA	NA	NA	NA	NA
ADP-ribose diphosphatase activity	GO:0047631	F	F	0.700733	NA	1.3781	NA	0.349185	NA	-1.94719	NA	YSA1	1	YBR111C	YSA1	1	YBR111C	NA	NA	NA	NA	NA
ADP-ribosyl-[dinitrogen reductase] hydrolase activity	GO:0047407	F	F	0.965467	NA	-1.26676	NA	-0.149168	NA	-1.30841	NA	POA1	1	YBR022W	POA1	1	YBR022W	NA	NA	NA	NA	NA
aerobic electron transport chain	GO:0019646	P	P	0.571981	NA	0.460284	NA	0.0530529	NA	-1.30413	NA	AIF1	1	YNR074C	AIF1	1	YNR074C	NA	NA	NA	NA	NA
aerobic respiration	GO:0009060	P	P	-1.47929	3.997	0.931658	5.39664	-0.191494	0.958556	0.265559	2.05702	PPA2 | RIP1 | SLS1 | QCR8 | COX20 | QCR2 | COR1 | COX11 | COX19 | ETR1 | QCR7 | RMD9 | CBP1 | KGD2 | QCR9 | COQ5 | COX13 | QCR6 | FUM1 | MLS1 | EMI5 | PET20 | CIT1 | ALG7 | ACO1 | MAM33 | | TIM18 | QCR10 | RIB3 | IDP2 | MDH3 | NCA2 | LSC1 | AIF1 | PET10 | YMR31 | ISF1 | CIT3 | JAC1 | MDH2 | CIT2 | SDH4 | KGD1 | DAL7 | IDP3 | MBR1 | AAC1 | MDH1 | ICL1 | IDP1 | GDS1 | IDH2 | IDH1 | RSF1 | SDH2 | OA…	69	YMR267W | YEL024W | YLR139C | YJL166W | YDR231C | YPR191W | YBL045C | YPL132W | YLL018C-A | YBR026C | YDR529C | YGL107C | YJL209W | YDR148C | YGR183C | YML110C | YGL191W | YFR033C | YPL262W | YNL117W | YOL071W | YPL159C | YNR001C | YBR243C | YLR304C | YIL070C | YMR118C | YOR297C | YLR164W | YHR001W-A | YDR031W | YDR487C | YLR174W | YDL078C | YPR155C | YOR142W | YNR074C | YKR046C | YFR049W | YMR08…	SLS1 | ETR1 | RMD9 | RIB3 | QCR7 | PPA2 | RIP1 | KGD1 | COX11 | JAC1 | MAM33 | FUM1 | COR1 | COQ5 | TIM18 | PET20 | QCR9 | SDH3 | QCR10 | COX13 | MBR1 | DAL7 | IDP1 | OAR1 | CIT3 | ADE16 | SDH1 | MDH2 | NCA2 | QCR6 | RSF1 | | ISF1 | MDH1 | QCR2 | PET10 | AAC1 | COX20 | MLS1 | LSC1 | ICL1 | ALG6 | IDP2 | PUF3 | CBP1 | CIT2 | EMI5 | QCR8 | AIF1 | MDH3 | SDH2 | CIT1 | KGD2 | MAS1 | YMR31 | ACO1 | ID…	69	YLR139C | YBR026C | YGL107C | YDR487C | YDR529C | YMR267W | YEL024W | YIL125W | YPL132W | YGL018C | YIL070C | YPL262W | YBL045C | YML110C | YOR297C | YPL159C | YGR183C | YKL141W | YHR001W-A | YGL191W | YKL093W | YIR031C | YDL066W | YKL055C | YPR001W | YLR028C | YKL148C | YOL126C | YPR155C | YFR033C | YMR030W | YDR031W | YMR081C | YKL085W | YPR191W | YKR046C | YMR118C | YMR056C | YDR231C | YNL117W…	NA	NA	NA	NA	NA
age-dependent response to oxidative stress involved in chronological cell aging	GO:0001324	P	P	-4.081	5.6815	3.1312	4.9673	-1.14652	1.62467	3.0443	3.16004	SOD1 | SCH9 | SOD2 | MSN2 | MSN4	5	YJR104C | YHR205W | YHR008C | YMR037C | YKL062W	SCH9 | SOD1 | MSN4 | MSN2 | SOD2	5	YHR205W | YJR104C | YKL062W | YMR037C | YHR008C	Overlapping_Deletion_Enhancers	NA	NA	NA	NA
age-dependent response to reactive oxygen species	GO:0001315	P	P	-2.73268	5.34191	3.23544	3.34668	-0.294091	0.44023	2.14235	3.26975	SOD1 | CTA1 | HSP104 | SOD2	4	YJR104C | YDR256C | YLL026W | YHR008C	SOD1 | HSP104 | CTA1 | SOD2	4	YJR104C | YLL026W | YDR256C | YHR008C	Overlapping_Deletion_Enhancers	NA	NA	NA	NA
age-dependent response to reactive oxygen species involved in chronological cell aging	GO:0001320	P	P	-5.78909	6.93951	4.33017	5.32508	-0.10153	0.630868	2.54886	5.12538	SOD1 | SOD2	2	YJR104C | YHR008C	SOD1 | SOD2	2	YJR104C | YHR008C	Overlapping_Deletion_Enhancers	NA	NA	NA	NA
agglutination involved in conjugation with cellular fusion	GO:0000752	P	P	0.084036	NA	1.57796	NA	-1.34658	1.45411	1.04536	1.51897	SAG1 | CCW12	2	YJR004C | YLR110C	SAG1 | CCW12	2	YJR004C | YLR110C	NA	NA	NA	NA	NA
aggresome assembly	GO:0070842	P	P	-2.80671	NA	15.0745	NA	-0.309151	NA	-0.486976	NA	BMH1	1	YER177W	BMH1	1	YER177W	DOXO_EG_Specific_Deletion_Enhancers	NA	NA	NA	NA
alanine biosynthetic process	GO:0006523	P	P	-13.4466	NA	16.3734	NA	1.75925	NA	-1.96094	NA	ALT1	1	YLR089C	ALT1	1	YLR089C	DOXO_EG_Specific_Deletion_Enhancers	NA	NA	NA	NA
alanine catabolic process	GO:0006524	P	P	-6.28806	10.1237	8.63431	10.9447	0.985902	1.09368	-1.20105	1.07464	ALT1 | ALT2	2	YLR089C | YDR111C	ALT2 | ALT1	2	YDR111C | YLR089C	DOXO_EG_Specific_Deletion_Enhancers	NA	NA	NA	NA
alanine-glyoxylate transaminase activity	GO:0008453	F	F	0.541098	NA	-0.415395	NA	0.427375	NA	-2.28811	NA	AGX1	1	YFL030W	AGX1	1	YFL030W	DOXO_HLD_Specific_Deletion_Suppressors	NA	NA	NA	NA
alanine-tRNA ligase activity	GO:0004813	F	F	1.83745	3.57938	6.85062	2.86685	0.0894398	0.0843173	1.54842	1.71985	| ALA1	2	YNL040W | YOR335C	ALA1 |	2	YOR335C | YNL040W	DOXO_EG_Specific_Deletion_Enhancers	DOXO_EG_Specific_Deletion_Enhancers	NA	NA	NA
alanyl-tRNA aminoacylation	GO:0006419	P	P	1.83745	3.57938	6.85062	2.86685	0.0894398	0.0843173	1.54842	1.71985	| ALA1	2	YNL040W | YOR335C	ALA1 |	2	YOR335C | YNL040W	DOXO_EG_Specific_Deletion_Enhancers	DOXO_EG_Specific_Deletion_Enhancers	NA	NA	NA
alcohol dehydrogenase (NAD) activity	GO:0004022	F	F	-0.0508158	0.520947	1.36693	1.51213	-2.68084	4.49491	4.42943	9.39837	ADH3 | ADH1 | ADH4 | ADH5 | SFA1 | ADH2	6	YMR083W | YOL086C | YGL256W | YBR145W | YDL168W | YMR303C	ADH1 | SFA1 | ADH3 | ADH5 | ADH2 | ADH4	6	YOL086C | YDL168W | YMR083W | YBR145W | YMR303C | YGL256W	DOXO_HLD_Specific_Deletion_Enhancers	NA	NA	NA	NA
alcohol dehydrogenase (NADP+) activity	GO:0008106	F	F	0.682231	0.393476	-0.149178	0.876187	0.175133	0.241545	-0.334995	0.731618	GRE3 | ADH7 | | GCY1 | ADH6 | YPR1	7	YHR104W | YCR105W | YJR096W | YOR120W | YMR318C | YDR368W | YDL124W	GRE3 | | GCY1 | ADH7 | YPR1 | ADH6	7	YHR104W | YJR096W | YDL124W | YOR120W | YCR105W | YDR368W | YMR318C	NA	NA	NA	NA	NA
alcohol metabolic process	GO:0006066	P	P	-0.745574	3.178	0.761846	3.96924	-0.989243	4.20242	1.60132	7.54021	SWI3 | ADH3 | KCS1 | SNF2 | ERG13 | PLC1 | DEP1 | ERG12 | GUP1 | ALD6 | ADH1 | ERG25 | NUS1 | HOR2 | UME6 | ERG4 | HMG2 | YAT1 | DPM1 | MCR1 | DDP1 | DAK2 | DGA1 | PDC1 | BDH1 | ADH4 | IRE1 | FMP30 | GUT1 | ARG82 | ECM22 | ALD4 | | ARO10 | ADH5 | YIG1 | YAT2 | GUT2 | ADH7 | ARE2 | SFA1 | ERG28 | INO1 | RRI1 | PDC6 | DAK1 | THI3 | GPD2 | INM1 | MOT3 | GCY1 | TCO89 | ERG10 | ALG5 | SRT1 | ERG6 | SW…	84	YJL176C | YMR083W | YDR017C | YOR290C | YML126C | YPL268W | YAL013W | YMR208W | YGL084C | YPL061W | YOL086C | YGR060W | YDL193W | YER062C | YDR207C | YGL012W | YLR450W | YAR035W | YPR183W | YKL150W | YOR163W | YFL053W | YOR245C | YLR044C | YAL060W | YGL256W | YHR079C | YPL103C | YHL032C | YDR173C | YLR228C | YOR374W | YMR134W | YDR380W | YBR145W | YPL201C | YER024W | YIL155C | YCR105W | YNR019W |…	ERG13 | SWI3 | SNF2 | ERG12 | ADH1 | NUS1 | KCS1 | ERG20 | ERG4 | | SFA1 | GUP1 | DFG10 | DPM1 | ADH3 | DEP1 | FMP30 | ERG26 | GUT2 | THI3 | ERG5 | MCR1 | INM1 | TCO89 | DDP1 | ADH5 | YAT1 | FPS1 | GUT1 | ALD5 | SRT1 | DAK1 | PDC1 | DAK2 | HMG1 | ERG6 | MOT3 | ERG8 | PDC5 | ARE1 | GCY1 | BDH1 | DGA1 | GPD2 | YAT2 | RRI1 | ERG1 | ADH7 | PDC6 | ERG28 | DAP1 | IRE1 | HOR2 | ERG3 | ADH2 | YIG1 | ADH6…	84	YML126C | YJL176C | YOR290C | YMR208W | YOL086C | YDL193W | YDR017C | YJL167W | YGL012W | YMR134W | YDL168W | YGL084C | YIL049W | YPR183W | YMR083W | YAL013W | YPL103C | YGL001C | YIL155C | YDL080C | YMR015C | YKL150W | YHR046C | YPL180W | YOR163W | YBR145W | YAR035W | YLL043W | YHL032C | YER073W | YMR101C | YML070W | YDR287W | YLR044C | YFL053W | YML075C | YML008C | YMR070W | YMR220W | YLR134W |…	NA	NA	NA	NA	NA
alcohol O-acetyltransferase activity	GO:0004026	F	F	0.204807	1.10087	0.901957	2.25473	0.10771	0.20507	-1.08524	0.189469	ATF2 | EHT1 | EEB1 | ATF1	4	YGR177C | YBR177C | YPL095C | YOR377W	ATF2 | ATF1 | EHT1 | EEB1	4	YGR177C | YOR377W | YBR177C | YPL095C	NA	NA	NA	NA	NA
alcohol O-butanoyltransferase activity	GO:0034319	F	F	0.48365	NA	1.69233	NA	0.151154	NA	-0.96398	NA	EHT1	1	YBR177C	EHT1	1	YBR177C	NA	NA	NA	NA	NA
alcohol O-octanoyltransferase activity	GO:0034321	F	F	1.01542	NA	-0.544363	NA	0.138531	NA	-1.30831	NA	EEB1	1	YPL095C	EEB1	1	YPL095C	NA	NA	NA	NA	NA
alcohol transmembrane transporter activity	GO:0015665	F	F	0.392366	0.661578	0.217964	1.1796	0.370236	0.289854	-0.531226	0.491852	HNM1 | PHO91 | HOL1 | | AQY1 | GIT1 | ITR1 | AQY2 | ITR2 | FPS1	11	YGL077C | YNR013C | YNR055C | YFL054C | YPR192W | YCR098C | YLL053C | YDR497C | YLL052C | YOL103W | YLL043W	FPS1 | | HOL1 | HNM1 | ITR1 | AQY1 | AQY2 | GIT1 | PHO91 | ITR2	11	YLL043W | YFL054C | YNR055C | YGL077C | YLL053C | YDR497C | YPR192W | YLL052C | YCR098C | YNR013C | YOL103W	NA	NA	NA	NA	NA
aldehyde catabolic process	GO:0046185	P	P	0.486651	0.591644	0.445919	0.62829	0.279079	0.200551	0.405114	1.75043	GLO1 | SFA1 | HSP31 | | SNO4 | GLO2 | GLO4	9	YML004C | YDL168W | YDR533C | YNL274C | YMR322C | YDR272W | YMR110C | YOR040W | YJL068C	SFA1 | | GLO1 | GLO2 | HSP31 | SNO4 | GLO4	9	YDL168W | YJL068C | YML004C | YDR272W | YDR533C | YMR322C | YNL274C | YOR040W | YMR110C	NA	NA	NA	NA	NA
aldehyde dehydrogenase (NAD) activity	GO:0004029	F	F	0.442197	0.370779	1.1168	2.15272	0.193283	0.24599	-0.679776	0.407531	ALD6 | PUT2 | UGA2 | ALD4 | ALD2 | | ALD5 | MSC7	10	YPL061W | YHR037W | YBR006W | YOR374W | YMR170C | YNL134C | YGL039W | YMR110C | YER073W | YHR039C	ALD5 | | PUT2 | MSC7 | ALD2 | UGA2 | ALD4 | ALD6	10	YER073W | YNL134C | YHR037W | YGL039W | YHR039C | YMR170C | YMR110C | YBR006W | YOR374W | YPL061W	NA	NA	NA	NA	NA
aldehyde dehydrogenase (NADP+) activity	GO:0033721	F	F	-0.121314	0.728104	3.35237	4.10686	0.112476	0.289193	-0.868749	0.601156	ALD6 |	2	YPL061W | YDR541C	| ALD6	2	YDR541C | YPL061W	DOXO_EG_Specific_Deletion_Enhancers	NA	NA	NA	NA
aldehyde dehydrogenase [NAD(P)+] activity	GO:0004030	F	F	0.397124	0.450559	1.63445	3.32603	0.374309	0.159661	-0.872634	0.4889	ALD6 | ALD4 | | ALD5	4	YPL061W | YOR374W | YMR110C | YER073W	ALD5 | | ALD4 | ALD6	4	YER073W | YMR110C | YOR374W | YPL061W	NA	NA	NA	NA	NA
aldehyde-lyase activity	GO:0016832	F	F	0.75036	0.666085	-1.03842	2.01461	0.956778	1.45695	5.45164	9.51822	FBA1 | FOL1 | GLY1 | DPL1	4	YKL060C | YNL256W | YEL046C | YDR294C	GLY1 | FBA1 | FOL1 | DPL1	4	YEL046C | YKL060C | YNL256W | YDR294C	DOXO_HLD_Specific_Deletion_Enhancers	NA	NA	NA	NA
alditol:NADP+ 1-oxidoreductase activity	GO:0004032	F	F	0.516193	0.331924	-0.316652	0.942701	0.219085	0.267285	-0.205567	0.79158	GRE3 | | GCY1 | YPR1	5	YHR104W | YJR096W | YOR120W | YDR368W | YDL124W	GRE3 | | GCY1 | YPR1	5	YHR104W | YJR096W | YDL124W | YOR120W | YDR368W	NA	NA	NA	NA	NA
aldo-keto reductase (NADP) activity	GO:0004033	F	F	0.59647	0.437659	0.0329845	0.960988	0.1558	0.230216	-0.351939	0.67904	| GRE3 | ADH7 | GCY1 | ADH6 | YPR1	8	YPR127W | YHR104W | YCR105W | YJR096W | YOR120W | YMR318C | YDR368W | YDL124W	GRE3 | | GCY1 | ADH7 | YPR1 | ADH6	8	YHR104W | YJR096W | YDL124W | YOR120W | YCR105W | YPR127W | YDR368W | YMR318C	NA	NA	NA	NA	NA
aldose 1-epimerase activity	GO:0004034	F	F	0.74033	0.313301	-0.149881	0.690651	-0.0353032	0.665072	-1.0165	0.451084	GAL10 |	3	YBR019C | YHR210C | YNR071C	| GAL10	3	YNR071C | YBR019C | YHR210C	NA	NA	NA	NA	NA
alkaline phosphatase activity	GO:0004035	F	F	1.00015	0.306653	-1.4025	0.83517	-0.00976199	0.8372	0.317344	0.659814	PHO13 | PHO8	2	YDL236W | YDR481C	PHO13 | PHO8	2	YDL236W | YDR481C	NA	NA	NA	NA	NA
alkanesulfonate catabolic process	GO:0046306	P	P	0.858008	NA	-0.951882	NA	0.284473	NA	-1.02895	NA	JLP1	1	YLL057C	JLP1	1	YLL057C	NA	NA	NA	NA	NA
alkyl sulfatase activity	GO:0018741	F	F	-0.0776625	NA	1.30009	NA	0.366436	NA	0.480548	NA	BDS1	1	YOL164W	BDS1	1	YOL164W	NA	NA	NA	NA	NA
alkylated DNA binding	GO:0032131	F	F	0.296405	NA	0.86634	NA	-0.174822	NA	-0.482602	NA	MAG1	1	YER142C	MAG1	1	YER142C	NA	NA	NA	NA	NA
alkylbase DNA N-glycosylase activity	GO:0003905	F	F	0.296405	NA	0.86634	NA	-0.174822	NA	-0.482602	NA	MAG1	1	YER142C	MAG1	1	YER142C	NA	NA	NA	NA	NA
allantoate transmembrane transporter activity	GO:0015124	F	F	0.051423	NA	2.75341	NA	-1.23478	NA	1.17956	NA	DAL5	1	YJR152W	DAL5	1	YJR152W	DOXO_EG_Specific_Deletion_Enhancers	NA	NA	NA	NA
allantoate transport	GO:0015719	P	P	0.051423	NA	2.75341	NA	-1.23478	NA	1.17956	NA	DAL5	1	YJR152W	DAL5	1	YJR152W	DOXO_EG_Specific_Deletion_Enhancers	NA	NA	NA	NA
allantoicase activity	GO:0004037	F	F	0.258115	NA	1.81203	NA	-0.0819022	NA	-0.180979	NA	DAL2	1	YIR029W	DAL2	1	YIR029W	NA	NA	NA	NA	NA
allantoin assimilation pathway	GO:0009442	P	P	0.158517	NA	1.07516	NA	0.212611	NA	-0.166082	NA	DAL1	1	YIR027C	DAL1	1	YIR027C	NA	NA	NA	NA	NA
allantoin catabolic process	GO:0000256	P	P	0.69962	0.362907	0.191118	1.13944	-0.0366574	0.297752	-0.21874	0.499085	DAL2 | DAL1 | DAL4 | DAL3 | DUR1,2 | DAL7 | DAL82	7	YIR029W | YIR027C | YIR028W | YIR032C | YBR208C | YIR031C | YNL314W	DAL3 | DAL7 | DAL1 | DAL2 | DUR1,2 | DAL82 | DAL4	7	YIR032C | YIR031C | YIR027C | YIR029W | YBR208C | YNL314W | YIR028W	NA	NA	NA	NA	NA
allantoin transport	GO:0015720	P	P	0.778283	NA	0.508103	NA	-0.0380399	NA	-1.04395	NA	DAL4	1	YIR028W	DAL4	1	YIR028W	NA	NA	NA	NA	NA
allantoin uptake transmembrane transporter activity	GO:0005274	F	F	0.778283	NA	0.508103	NA	-0.0380399	NA	-1.04395	NA	DAL4	1	YIR028W	DAL4	1	YIR028W	NA	NA	NA	NA	NA
allantoinase activity	GO:0004038	F	F	0.158517	NA	1.07516	NA	0.212611	NA	-0.166082	NA	DAL1	1	YIR027C	DAL1	1	YIR027C	NA	NA	NA	NA	NA
allophanate hydrolase activity	GO:0004039	F	F	0.952883	NA	-0.479709	NA	0.201482	NA	-0.602438	NA	DUR1,2	1	YBR208C	DUR1,2	1	YBR208C	NA	NA	NA	NA	NA
alpha DNA polymerase:primase complex	GO:0005658	C	C	0.752485	0.541718	-0.711938	3.12849	-0.0613756	1.39422	0.0750713	2.63386	POL12 | PRI2 | POL1 | HCS1 | PRI1 | POB3	6	YBL035C | YKL045W | YNL102W | YKL017C | YIR008C | YML069W	POL12 | PRI2 | POL1 | HCS1 | PRI1 | POB3	6	YBL035C | YKL045W | YNL102W | YKL017C | YIR008C | YML069W	NA	NA	NA	NA	NA
alpha-1,2-mannosyltransferase activity	GO:0000026	F	F	0.556231	0.349292	-0.0500656	1.02649	0.104578	0.387821	-0.61168	0.905295	KTR2 | KTR4 | MNN5 | KTR5 | KTR7 | KTR1 | KRE2 | KTR3 | ALG9 | MNN2 | KTR6	11	YKR061W | YBR199W | YJL186W | YNL029C | YIL085C | YOR099W | YDR483W | YBR205W | YNL219C | YBR015C | YPL053C	MNN2 | KTR1 | KRE2 | KTR4 | KTR3 | KTR2 | KTR7 | ALG9 | KTR5 | KTR6 | MNN5	11	YBR015C | YOR099W | YDR483W | YBR199W | YBR205W | YKR061W | YIL085C | YNL219C | YNL029C | YPL053C | YJL186W	NA	NA	NA	NA	NA
alpha-1,3-mannosyltransferase activity	GO:0000033	F	F	0.849304	0.437166	0.175976	1.74321	-0.133698	0.291972	-0.284918	2.03201	ALG2 | MNT2 | MNT4 | MNN1 | MNT3 | ALG3	6	YGL065C | YGL257C | YNR059W | YER001W | YIL014W | YBL082C	ALG2 | MNT3 | MNT4 | MNN1 | ALG3 | MNT2	6	YGL065C | YIL014W | YNR059W | YER001W | YBL082C | YGL257C	NA	NA	NA	NA	NA
alpha-1,4-glucosidase activity	GO:0004558	F	F	-0.111516	0.503141	0.0317914	0.367291	-0.289048	0.313438	-0.897323	0.627484	| MAL12 | MAL32	3	YDR221W | YGR292W | YBR299W	MAL12 | MAL32 |	3	YGR292W | YBR299W | YDR221W	NA	NA	NA	NA	NA
alpha-1,6-mannosyltransferase activity	GO:0000009	F	F	-1.83828	4.99342	4.19817	6.26584	-3.51281	6.72842	6.38775	10.6031	MNN11 | MNN10 | HOC1 | ALG2 | VAN1 | ANP1 | MNN9 | OCH1 | ALG12	9	YJL183W | YDR245W | YJR075W | YGL065C | YML115C | YEL036C | YPL050C | YGL038C | YNR030W	MNN10 | HOC1 | VAN1 | ALG2 | MNN11 | OCH1 | ANP1 | ALG12 | MNN9	9	YDR245W | YJR075W | YML115C | YGL065C | YJL183W | YGL038C | YEL036C | YNR030W | YPL050C	Overlapping_Deletion_Enhancers	NA	NA	NA	NA
alpha-1,6-mannosyltransferase complex	GO:0000136	C	C	-2.68155	5.43011	5.24455	6.72548	-4.42374	7.48236	7.80686	11.7821	MNN11 | MNN10 | HOC1 | VAN1 | ANP1 | MNN9 | OCH1	7	YJL183W | YDR245W | YJR075W | YML115C | YEL036C | YPL050C | YGL038C	MNN10 | HOC1 | VAN1 | MNN11 | OCH1 | ANP1 | MNN9	7	YDR245W | YJR075W | YML115C | YJL183W | YGL038C | YEL036C | YPL050C	Overlapping_Deletion_Enhancers	NA	NA	NA	NA
alpha-glucoside transmembrane transporter activity	GO:0015151	F	F	1.10539	0.91563	-3.02297	3.54457	0.0860748	0.3543	0.660676	1.25918	MAL11 | MAL31	2	YGR289C | YBR298C	MAL31 | MAL11	2	YBR298C | YGR289C	DOXO_EG_Specific_Deletion_Suppresors	NA	NA	NA	NA
alpha-glucoside transport	GO:0000017	P	P	1.75284	NA	-5.52936	NA	-0.164453	NA	1.55105	NA	MAL31	1	YBR298C	MAL31	1	YBR298C	DOXO_EG_Specific_Deletion_Suppresors	NA	NA	NA	NA
alpha-glucoside:proton symporter activity	GO:0005352	F	F	1.10539	0.91563	-3.02297	3.54457	0.0860748	0.3543	0.660676	1.25918	MAL11 | MAL31	2	YGR289C | YBR298C	MAL31 | MAL11	2	YBR298C | YGR289C	DOXO_EG_Specific_Deletion_Suppresors	NA	NA	NA	NA
alpha-keto amide reductase activity	GO:0051268	F	F	0.680337	NA	-0.993704	NA	0.505092	NA	0.140371	NA		1	YDL124W		1	YDL124W	NA	NA	NA	NA	NA
alpha-keto ester reductase activity	GO:0051269	F	F	0.680337	NA	-0.993704	NA	0.505092	NA	0.140371	NA		1	YDL124W		1	YDL124W	NA	NA	NA	NA	NA
alpha-ketoglutarate reductase activity	GO:0061759	F	F	-0.201422	0.555674	-0.904596	0.613951	0.149186	0.194773	-0.244134	0.182023	SER33 | SER3	2	YIL074C | YER081W	SER3 | SER33	2	YER081W | YIL074C	NA	NA	NA	NA	NA
alpha-ketoglutarate transport	GO:0015742	P	P	0.371611	NA	0.883291	NA	0.00319297	NA	-0.0153514	NA	YHM2	1	YMR241W	YHM2	1	YMR241W	NA	NA	NA	NA	NA
alpha-mannosidase activity	GO:0004559	F	F	-0.0236354	0.831015	0.733163	1.44685	0.0985991	0.123239	0.0208031	0.67297	MNL1 | DFG5 | | DCW1 | AMS1 | MNS1	6	YHR204W | YMR238W | YLR057W | YKL046C | YGL156W | YJR131W	MNL1 | AMS1 | DFG5 | MNS1 | DCW1 |	6	YHR204W | YGL156W | YMR238W | YJR131W | YKL046C | YLR057W	NA	NA	NA	NA	NA
alpha-tubulin binding	GO:0043014	F	F	1.20065	NA	-2.95757	NA	-0.923203	NA	3.7791	NA	ALF1	1	YNL148C	ALF1	1	YNL148C	DOXO_HLD_Deletion_Enhancers_DOXO_EG_Deletion_Suppressors	NA	NA	NA	NA
alpha,alpha-trehalase activity	GO:0004555	F	F	0.58549	0.362814	-0.190671	1.1506	0.0217372	0.404935	0.0862548	0.252483	NTH2 | ATH1 | NTH1	3	YBR001C | YPR026W | YDR001C	NTH1 | NTH2 | ATH1	3	YDR001C | YBR001C | YPR026W	NA	NA	NA	NA	NA
alpha,alpha-trehalose-phosphate synthase (UDP-forming) activity	GO:0003825	F	F	0.503739	1.11012	1.75383	4.77134	-1.02792	2.19006	3.72635	7.21759	TPS1 | TSL1 | TPS3 | TPS2	4	YBR126C | YML100W | YMR261C | YDR074W	TPS1 | TPS2 | TPS3 | TSL1	4	YBR126C | YDR074W | YMR261C | YML100W	DOXO_HLD_Specific_Deletion_Enhancers	NA	NA	NA	NA
alpha,alpha-trehalose-phosphate synthase complex (UDP-forming)	GO:0005946	C	C	0.503739	1.11012	1.75383	4.77134	-1.02792	2.19006	3.72635	7.21759	TPS1 | TSL1 | TPS3 | TPS2	4	YBR126C | YML100W | YMR261C | YDR074W	TPS1 | TPS2 | TPS3 | TSL1	4	YBR126C | YDR074W | YMR261C | YML100W	DOXO_HLD_Specific_Deletion_Enhancers	NA	NA	NA	NA
amidase activity	GO:0004040	F	F	0.38053	NA	0.184876	NA	-0.766536	1.08388	0.248047	0.53697	| AMD2	2	YMR293C | YDR242W	| AMD2	2	YMR293C | YDR242W	NA	NA	NA	NA	NA
amidophosphoribosyltransferase activity	GO:0004044	F	F	0.796795	0.212759	-0.770597	1.07687	-0.920402	1.75643	-1.28909	1.3095	ADE4 |	2	YMR300C | YNL191W	ADE4 |	2	YMR300C | YNL191W	NA	NA	NA	NA	NA
amine transmembrane transporter activity	GO:0005275	F	F	-0.213732	1.28007	0.692904	1.53127	0.213057	0.0463333	-0.941864	0.544954	HNM1 | DTR1	2	YGL077C | YBR180W	HNM1 | DTR1	2	YGL077C | YBR180W	NA	NA	NA	NA	NA
amine transport	GO:0015837	P	P	-0.213732	1.28007	0.692904	1.53127	0.213057	0.0463333	-0.941864	0.544954	HNM1 | DTR1	2	YGL077C | YBR180W	HNM1 | DTR1	2	YGL077C | YBR180W	NA	NA	NA	NA	NA
amino acid binding	GO:0016597	F	F	-1.32799	2.67445	2.3322	5.46819	0.37668	0.905302	-0.685419	2.16623	BMH1 | BMH2 | RTF1 | ALA1 | CTR9 | CDC4 | GCV2 | URA2 | CDC73 | ILV6 | ARG5,6 | SER33 | ARG2 | PHA2 | HOM3 | SER3 | LEO1 | PAF1	18	YER177W | YDR099W | YGL244W | YOR335C | YOL145C | YFL009W | YMR189W | YJL130C | YLR418C | YCL009C | YER069W | YIL074C | YJL071W | YNL316C | YER052C | YER081W | YOR123C | YBR279W	PAF1 | ALA1 | CDC4 | HOM3 | BMH2 | SER3 | GCV2 | ILV6 | ARG5,6 | SER33 | PHA2 | BMH1 | ARG2 | LEO1 | RTF1 | URA2 | CDC73 | CTR9	18	YBR279W | YOR335C | YFL009W | YER052C | YDR099W | YER081W | YMR189W | YCL009C | YER069W | YIL074C | YNL316C | YER177W | YJL071W | YOR123C | YGL244W | YJL130C | YLR418C | YOL145C	DOXO_EG_Specific_Deletion_Enhancers	NA	NA	NA	NA
amino acid catabolic process to alcohol via Ehrlich pathway	GO:0000947	P	P	0.200271	0.520873	0.942185	1.28939	-1.50385	3.46467	2.31176	7.09842	ADH3 | ADH1 | PDC1 | ADH4 | ARO10 | ADH5 | SFA1 | PDC6 | THI3 | ADH2 | PDC5	11	YMR083W | YOL086C | YLR044C | YGL256W | YDR380W | YBR145W | YDL168W | YGR087C | YDL080C | YMR303C | YLR134W	ADH1 | SFA1 | ADH3 | THI3 | ADH5 | PDC1 | PDC5 | PDC6 | ADH2 | ARO10 | ADH4	11	YOL086C | YDL168W | YMR083W | YDL080C | YBR145W | YLR044C | YLR134W | YGR087C | YMR303C | YDR380W | YGL256W	DOXO_HLD_Specific_Deletion_Enhancers	NA	NA	NA	NA
amino acid catabolic process via Ehrlich pathway	GO:0000955	P	P	0.200271	0.520873	0.942185	1.28939	-1.50385	3.46467	2.31176	7.09842	ADH3 | ADH1 | PDC1 | ADH4 | ARO10 | ADH5 | SFA1 | PDC6 | THI3 | ADH2 | PDC5	11	YMR083W | YOL086C | YLR044C | YGL256W | YDR380W | YBR145W | YDL168W | YGR087C | YDL080C | YMR303C | YLR134W	ADH1 | SFA1 | ADH3 | THI3 | ADH5 | PDC1 | PDC5 | PDC6 | ADH2 | ARO10 | ADH4	11	YOL086C | YDL168W | YMR083W | YDL080C | YBR145W | YLR044C | YLR134W | YGR087C | YMR303C | YDR380W | YGL256W	DOXO_HLD_Specific_Deletion_Enhancers	NA	NA	NA	NA
amino acid export	GO:0032973	P	P	0.731859	0.564868	0.187336	0.908968	0.344328	0.485932	-0.653015	0.8089	AQR1 | AVT4 | AVT6 | | AVT3	7	YNL065W | YNL101W | YER119C | YBR147W | YDR352W | YKL146W | YOL092W	| AQR1 | AVT3 | AVT4 | AVT6	7	YOL092W | YNL065W | YDR352W | YKL146W | YNL101W | YER119C | YBR147W	NA	NA	NA	NA	NA
amino acid transmembrane export from vacuole	GO:0032974	P	P	0.768498	0.609603	-0.0566011	0.70116	0.450668	0.434013	-0.79142	0.790109	AVT4 | AVT6 | | AVT3	6	YNL101W | YER119C | YBR147W | YDR352W | YKL146W | YOL092W	| AVT3 | AVT4 | AVT6	6	YOL092W | YDR352W | YKL146W | YNL101W | YER119C | YBR147W	NA	NA	NA	NA	NA
amino acid transmembrane transport	GO:0003333	P	P	0.0988796	2.35898	0.620204	3.22222	-0.454921	2.74796	0.447282	4.16592	SSY1 | AGP2 | TAT1 | AGP3 | BAP2 | VBA1 | DIP5 | HNM1 | MMP1 | MUP1 | UGA4 | AVT4 | AGC1 | AVT6 | GNP1 | BAP3 | GAP1 | TAT2 | TPO5 | SAM3 | AGP1 | AVT1 | | VBA3 | PUT4 | BIO5 | VBA2 | AVT3 | ORT1 | AVT7 | CAN1 | ALP1 | AVT2 | HIP1 | MUP3 | AVT5	39	YDR160W | YBR132C | YBR069C | YFL055W | YBR068C | YMR088C | YPL265W | YGL077C | YLL061W | YGR055W | YDL210W | YNL101W | YPR021C | YER119C | YDR508C | YDR046C | YKR039W | YOL020W | YKL174C | YPL274W | YCL025C | YJR001W | YBR147W | YCL069W | YOR348C | YNR056C | YBR293W | YDR352W | YKL146W | YOL092W | YOR130C | YIL088C | YEL063C | YLL055W | YNL270C | YEL064C | YGR191W | YHL036W | YBL089W	TAT1 | AGP2 | SSY1 | BAP3 | VBA1 | BAP2 | GNP1 | TPO5 | HIP1 | AGP1 | BIO5 | VBA2 | | ORT1 | AVT1 | PUT4 | CAN1 | MMP1 | AVT7 | SAM3 | VBA3 | AVT3 | TAT2 | HNM1 | ALP1 | AVT2 | AGC1 | AVT4 | DIP5 | UGA4 | AGP3 | AVT6 | GAP1 | MUP1 | MUP3 | AVT5	39	YBR069C | YBR132C | YDR160W | YDR046C | YMR088C | YBR068C | YDR508C | YKL174C | YGR191W | YCL025C | YNR056C | YBR293W | YOL092W | YOR130C | YJR001W | YOR348C | YEL063C | YLL061W | YIL088C | YDR352W | YPL274W | YCL069W | YKL146W | YOL020W | YLL055W | YGL077C | YNL270C | YEL064C | YPR021C | YNL101W | YPL265W | YDL210W | YFL055W | YER119C | YKR039W | YGR055W | YBR147W | YHL036W | YBL089W	NA	NA	NA	NA	NA
amino acid transmembrane transporter activity	GO:0015171	F	F	0.109771	2.24649	0.743792	3.21015	-0.436867	2.61467	0.448079	3.9679	SSY1 | AGP2 | | TAT1 | AGP3 | BAP2 | VBA1 | DIP5 | HNM1 | MMP1 | MUP1 | UGA4 | AVT4 | TMS1 | AGC1 | AVT6 | GNP1 | BAP3 | GAP1 | TAT2 | TPO5 | SAM3 | AGP1 | AVT1 | VBA3 | PUT4 | BIO5 | ERS1 | VBA2 | AVT3 | YMC1 | ORT1 | AVT7 | CAN1 | ALP1 | AVT2 | HIP1 | MUP3 | AVT5	43	YDR160W | YBR132C | YDL119C | YBR069C | YFL055W | YBR068C | YMR088C | YPL265W | YGL077C | YLL061W | YGR055W | YDL210W | YNL101W | YDR105C | YPR021C | YER119C | YDR508C | YDR046C | YKR039W | YOL020W | YKL174C | YPL274W | YCL025C | YJR001W | YBR147W | YCL069W | YOR348C | YNR056C | YCR075C | YBR293W | YDR352W | YKL146W | YOL092W | YPR058W | YOR130C | YIL088C | YEL063C | YLL055W | YNL270C | YEL064C |…	TAT1 | AGP2 | SSY1 | BAP3 | VBA1 | BAP2 | GNP1 | | YMC1 | TPO5 | HIP1 | AGP1 | BIO5 | VBA2 | ORT1 | TMS1 | AVT1 | PUT4 | CAN1 | MMP1 | AVT7 | SAM3 | VBA3 | AVT3 | TAT2 | ERS1 | HNM1 | ALP1 | AVT2 | AGC1 | AVT4 | DIP5 | UGA4 | AGP3 | AVT6 | GAP1 | MUP1 | MUP3 | AVT5	43	YBR069C | YBR132C | YDR160W | YDR046C | YMR088C | YBR068C | YDR508C | YDL119C | YPR058W | YKL174C | YGR191W | YCL025C | YNR056C | YBR293W | YOL092W | YOR130C | YDR105C | YJR001W | YOR348C | YEL063C | YLL061W | YIL088C | YDR352W | YPL274W | YCL069W | YKL146W | YOL020W | YCR075C | YLL055W | YGL077C | YNL270C | YEL064C | YPR021C | YNL101W | YPL265W | YDL210W | YFL055W | YER119C | YKR039W | YGR055W |…	NA	NA	NA	NA	NA
amino acid transport	GO:0006865	P	P	0.01006	2.61281	0.741736	3.50104	-0.428697	2.41096	0.54566	3.72341	SSY1 | AGP2 | LST4 | | TAT1 | SHR3 | AGP3 | BAP2 | VBA1 | DIP5 | HNM1 | MMP1 | MUP1 | UGA4 | AQR1 | AVT4 | TMS1 | AGC1 | BTN2 | AVT6 | GNP1 | BAP3 | GAP1 | TAT2 | TPO5 | SAM3 | AGP1 | AVT1 | VBA3 | PUT4 | BIO5 | ERS1 | VBA2 | AVT3 | YMC1 | ORT1 | AVT7 | CAN1 | ALP1 | AVT2 | HIP1 | MUP3 | NPR2 | RHB1 | AVT5	51	YDR160W | YBR132C | YKL176C | YDL119C | YBR069C | YDL212W | YFL055W | YBR068C | YMR088C | YPL265W | YGL077C | YLL061W | YGR055W | YDL210W | YNL065W | YNL101W | YDR105C | YPR021C | YGR142W | YER119C | YDR508C | YDR046C | YKR039W | YOL020W | YKL174C | YPL274W | YCL025C | YJR001W | YBR147W | YCL069W | YOR348C | YNR056C | YCR075C | YBR293W | YDR119W | YDR352W | YKL146W | YOL092W | YPR058W | YOR130C |…	TAT1 | AGP2 | RHB1 | SSY1 | LST4 | BAP3 | VBA1 | SHR3 | BAP2 | GNP1 | | YMC1 | TPO5 | HIP1 | AGP1 | BIO5 | VBA2 | ORT1 | TMS1 | AVT1 | PUT4 | CAN1 | BTN2 | MMP1 | AQR1 | AVT7 | SAM3 | VBA3 | AVT3 | TAT2 | ERS1 | HNM1 | ALP1 | AVT2 | AGC1 | AVT4 | DIP5 | UGA4 | NPR2 | AGP3 | AVT6 | GAP1 | MUP1 | MUP3 | AVT5	51	YBR069C | YBR132C | YCR027C | YDR160W | YKL176C | YDR046C | YMR088C | YDL212W | YBR068C | YDR508C | YDL119C | YPR058W | YKL174C | YGR191W | YCL025C | YNR056C | YBR293W | YOL092W | YOR130C | YKR105C | YDR105C | YJR001W | YOR348C | YEL063C | YDR119W | YGR142W | YLL061W | YNL065W | YIL088C | YDR352W | YPL274W | YCL069W | YKL146W | YOL020W | YCR075C | YLL055W | YGL077C | YNL270C | YEL064C | YPR021C |…	NA	NA	NA	NA	NA
aminoacyl-tRNA editing activity	GO:0002161	F	F	0.755015	1.81038	1.52162	3.76709	-2.41162	7.18465	3.65511	11.4916	NAM2 | VAS1 | | FRS2 | ISM1 | DTD1 | ILS1 | CDC60	8	YLR382C | YGR094W | YNL040W | YFL022C | YPL040C | YDL219W | YBL076C | YPL160W	VAS1 | NAM2 | | DTD1 | ISM1 | FRS2 | CDC60 | ILS1	8	YGR094W | YLR382C | YNL040W | YDL219W | YPL040C | YFL022C | YPL160W | YBL076C	DOXO_HLD_Specific_Deletion_Enhancers	NA	NA	NA	NA
aminoacyl-tRNA hydrolase activity	GO:0004045	F	F	0.522769	1.9731	1.45196	8.15324	-0.0520245	0.263193	-0.145923	0.673702	| PTH2 | PTH1	4	YLR281C | YOL114C | YBL057C | YHR189W	PTH2 | | PTH1	4	YBL057C | YOL114C | YLR281C | YHR189W	NA	NA	NA	NA	NA
aminoacyl-tRNA ligase activity	GO:0004812	F	F	-0.855189	4.03087	1.64645	4.43876	-1.25982	3.94564	2.70946	7.07897	| MSE1 | MSY1 | MSM1 | MSF1 | SLM5 | MST1 | NAM2 | MSD1 | DIA4 | MSK1 | VAS1 | MES1 | MSW1 | KRS1 | ALA1 | GUS1 | THS1 | FRS2 | TYS1 | ISM1 | ILS1 | CDC60 | HTS1 | GLN4 | WRS1	30	YER087W | YOL033W | YPL097W | YGR171C | YPR047W | YCR024C | YKL194C | YLR382C | YPL104W | YHR011W | YNL073W | YGR094W | YDR341C | YGR264C | YDR268W | YDR037W | YNL040W | YOR335C | YGL245W | YIL078W | YFL022C | YGR185C | YPL040C | YNL247W | YIL096C | YBL076C | YPL160W | YPR033C | YOR168W | YOL097C	VAS1 | MES1 | KRS1 | | MSW1 | NAM2 | ALA1 | GUS1 | TYS1 | MST1 | MSK1 | MSE1 | GLN4 | MSD1 | MSF1 | THS1 | DIA4 | MSM1 | ISM1 | FRS2 | MSY1 | CDC60 | ILS1 | SLM5 | HTS1 | WRS1	30	YGR094W | YGR264C | YDR037W | YDR341C | YDR268W | YLR382C | YOR335C | YGL245W | YGR185C | YKL194C | YNL073W | YOL033W | YOR168W | YPL104W | YNL247W | YNL040W | YPR047W | YIL078W | YHR011W | YGR171C | YER087W | YIL096C | YPL040C | YFL022C | YPL097W | YPL160W | YBL076C | YCR024C | YPR033C | YOL097C	DOXO_HLD_Specific_Deletion_Enhancers	NA	1-0-0	1-0-0	0.0698984
aminoacyl-tRNA synthetase multienzyme complex	GO:0017101	C	C	1.73241	NA	-4.44886	NA	-0.605398	NA	-0.509931	NA	ARC1	1	YGL105W	ARC1	1	YGL105W	DOXO_EG_Specific_Deletion_Suppresors	NA	NA	NA	NA
aminomethyltransferase activity	GO:0004047	F	F	0.148921	NA	-0.804449	NA	-0.175527	NA	1.27502	NA	GCV1	1	YDR019C	GCV1	1	YDR019C	NA	NA	NA	NA	NA
aminopeptidase activity	GO:0004177	F	F	0.0205571	1.34149	0.548412	2.87038	0.238116	0.857596	-0.301138	1.54327	| LAP3 | TMA108 | LAP4 | STE13 | AAP1' | VPS70 | MAP2 | DAP2 | MAP1 | APE3	17	YLL029W | YNL045W | YHR113W | YER078C | YNL239W | YIL137C | YKL103C | YFR006W | YOR219C | YHR047C | YDR415C | YJR126C | YOL057W | YBL091C | YHR028C | YLR244C | YBR286W	APE3 | MAP1 | DAP2 | | STE13 | VPS70 | LAP4 | LAP3 | MAP2 | AAP1' | TMA108	17	YBR286W | YLR244C | YHR028C | YLL029W | YER078C | YNL045W | YOR219C | YJR126C | YKL103C | YOL057W | YNL239W | YBL091C | YHR047C | YDR415C | YHR113W | YFR006W | YIL137C	NA	NA	NA	NA	NA
aminophospholipid transport	NA	NA	P	NA	NA	NA	NA	-7.90841	7.58235	19.5418	21.528	NA	NA	NA	MDM12 | MMM1	2	YOL009C | YLL006W	NA	NA	NA	NA	NA
ammonia assimilation cycle	GO:0019676	P	P	0.297747	0.625444	0.126328	1.17341	0.258554	0.375673	-0.501291	0.224868	GDH1 | GDH3 | GLT1	3	YOR375C | YAL062W | YDL171C	GLT1 | GDH3 | GDH1	3	YDL171C | YAL062W | YOR375C	NA	NA	NA	NA	NA
ammonium transmembrane transport	GO:0072488	P	P	0.280489	0.692088	0.0659613	1.86392	-0.390413	1.81839	-0.363778	2.7344	AGP2 | MEP1 | ATO2 | TPO1 | HNM1 | MEP3 | | TPO3 | DUR3 | ATO3 | SAM3 | ATR1 | TPO2 | TPO4 | MEP2 | ADY2	17	YBR132C | YGR121C | YNR002C | YLL028W | YGL077C | YPR138C | YOR378W | YPR156C | YHL016C | YDR384C | YPL274W | YML116W | YGR138C | YMR279C | YOR273C | YNL142W | YCR010C	AGP2 | | ATO2 | TPO2 | MEP2 | ATR1 | MEP1 | DUR3 | TPO1 | SAM3 | HNM1 | MEP3 | TPO3 | ATO3 | ADY2 | TPO4	17	YBR132C | YMR279C | YNR002C | YGR138C | YNL142W | YML116W | YGR121C | YHL016C | YLL028W | YPL274W | YOR378W | YGL077C | YPR138C | YPR156C | YDR384C | YCR010C | YOR273C	NA	NA	NA	NA	NA
ammonium transmembrane transporter activity	GO:0008519	F	F	0.207159	0.708947	0.186362	1.78936	0.0617426	0.379662	-0.691645	2.19486	MEP1 | ATO2 | TPO1 | HNM1 | MEP3 | UGA4 | PNS1 | | TPO3 | DUR3 | ATO3 | SAM3 | ATR1 | TPO2 | TPO4 | MEP2 | ADY2	18	YGR121C | YNR002C | YLL028W | YGL077C | YPR138C | YDL210W | YOR161C | YOR378W | YPR156C | YHL016C | YDR384C | YPL274W | YML116W | YGR138C | YMR279C | YOR273C | YNL142W | YCR010C	| ATO2 | TPO2 | MEP2 | ATR1 | PNS1 | MEP1 | DUR3 | TPO1 | SAM3 | HNM1 | MEP3 | UGA4 | TPO3 | ATO3 | ADY2 | TPO4	18	YMR279C | YNR002C | YGR138C | YNL142W | YML116W | YOR161C | YGR121C | YHL016C | YLL028W | YPL274W | YOR378W | YGL077C | YPR138C | YDL210W | YPR156C | YDR384C | YCR010C | YOR273C	NA	NA	NA	NA	NA
ammonium transport	GO:0015696	P	P	0.381921	0.79323	0.127842	1.72541	-0.321494	1.63694	-0.295889	2.45553	AGP2 | MEP1 | ATO2 | TPO1 | HNM1 | MEP3 | UGA4 | RSB1 | | TPO3 | DUR3 | FAA1 | ATO3 | SAM3 | ATR1 | TPO2 | FAA4 | TPO4 | MEP2 | ADY2	21	YBR132C | YGR121C | YNR002C | YLL028W | YGL077C | YPR138C | YDL210W | YOR049C | YOR378W | YPR156C | YHL016C | YOR317W | YDR384C | YPL274W | YML116W | YGR138C | YMR246W | YMR279C | YOR273C | YNL142W | YCR010C	AGP2 | | ATO2 | TPO2 | MEP2 | RSB1 | ATR1 | FAA1 | MEP1 | DUR3 | TPO1 | SAM3 | FAA4 | HNM1 | MEP3 | UGA4 | TPO3 | ATO3 | ADY2 | TPO4	21	YBR132C | YMR279C | YNR002C | YGR138C | YNL142W | YOR049C | YML116W | YOR317W | YGR121C | YHL016C | YLL028W | YPL274W | YOR378W | YMR246W | YGL077C | YPR138C | YDL210W | YPR156C | YDR384C | YCR010C | YOR273C	NA	NA	NA	NA	NA
AMP binding	GO:0016208	F	F	-0.478712	NA	2.3057	NA	-0.108756	NA	1.02974	NA	ACS1	1	YAL054C	ACS1	1	YAL054C	DOXO_EG_Specific_Deletion_Enhancers	NA	NA	NA	NA
AMP biosynthetic process	GO:0006167	P	P	-1.66096	4.72333	3.076	5.90792	0.0197387	0.832278	1.00603	2.08483	APT1 | ADE13 | APT2 | ADO1 | ADE12	5	YML022W | YLR359W | YDR441C | YJR105W | YNL220W	ADE13 | ADO1 | ADE12 | APT1 | APT2	5	YLR359W | YJR105W | YNL220W | YML022W | YDR441C	DOXO_EG_Specific_Deletion_Enhancers	NA	NA	NA	NA
AMP deaminase activity	GO:0003876	F	F	1.25511	0.839348	-3.01876	4.081	-0.176584	0.244501	1.55191	2.20574		2	YJL070C | YBR284W		2	YBR284W | YJL070C	DOXO_EG_Specific_Deletion_Suppresors	NA	NA	NA	NA
AMP salvage	GO:0044209	P	P	-2.8814	6.24106	4.62574	7.73963	0.173512	1.13753	0.135132	1.5198	APT1 | APT2 | ADO1	3	YML022W | YDR441C | YJR105W	ADO1 | APT1 | APT2	3	YJR105W | YML022W | YDR441C	DOXO_EG_Specific_Deletion_Enhancers	NA	NA	NA	NA
AMP-activated protein kinase activity	GO:0004679	F	F	1.9458	2.13589	-1.69019	1.6895	-0.14588	0.489135	-0.894364	2.08271	SNF4 | SIP2 | SIP1 | GAL83 | SNF1	5	YGL115W | YGL208W | YDR422C | YER027C | YDR477W	SNF1 | GAL83 | SIP1 | SNF4 | SIP2	5	YDR477W | YER027C | YDR422C | YGL115W | YGL208W	NA	NA	NA	NA	NA
amylo-alpha-1,6-glucosidase activity	GO:0004135	F	F	1.25898	NA	0.242268	NA	0.809766	NA	-1.44112	NA	GDB1	1	YPR184W	GDB1	1	YPR184W	NA	NA	NA	NA	NA
anaerobic glycerol catabolic process	GO:0019588	P	P	0.71985	0.39569	0.692732	0.795658	-0.0668042	0.197832	0.141799	0.370242	DAK2 | DAK1	2	YFL053W | YML070W	DAK1 | DAK2	2	YML070W | YFL053W	NA	NA	NA	NA	NA
anaerobic respiration	GO:0009061	P	P	-0.9867	3.5531	-3.72352	5.17422	0.155251	0.538719	-0.408859	1.73738	OSM1 | | AAC3 | PET9 | SDH1	7	YJR051W | YEL047C | YJL045W | YBR085W | YPR097W | YBL030C | YKL148C	AAC3 | | SDH1 | OSM1 | PET9	7	YBR085W | YEL047C | YKL148C | YJR051W | YJL045W | YBL030C | YPR097W	DOXO_EG_Specific_Deletion_Suppresors	NA	NA	NA	NA
anaphase-promoting complex	GO:0005680	C	C	-0.226409	2.24916	-1.10929	2.90902	0.423488	0.57555	-1.07167	1.67111	DOC1 | CDC27 | CDC16 | APC11 | APC4 | CDC26 | CDH1 | MND2 | APC2 | APC9 | APC5 | CDC23 | APC1 | SWM1 | CDC20	15	YGL240W | YBL084C | YKL022C | YDL008W | YDR118W | YFR036W | YGL003C | YIR025W | YLR127C | YLR102C | YOR249C | YHR166C | YNL172W | YDR260C | YGL116W	APC2 | CDC16 | CDC20 | DOC1 | APC9 | CDC26 | MND2 | APC5 | APC11 | CDC23 | SWM1 | APC1 | CDC27 | APC4 | CDH1	15	YLR127C | YKL022C | YGL116W | YGL240W | YLR102C | YFR036W | YIR025W | YOR249C | YDL008W | YHR166C | YDR260C | YNL172W | YBL084C | YDR118W | YGL003C	NA	NA	NA	NA	NA
anaphase-promoting complex binding	GO:0010997	F	F	0.708954	0.73485	-2.68436	4.44303	0.888653	0.246628	-1.20664	3.26343	CDH1 | CDC20	2	YGL003C | YGL116W	CDC20 | CDH1	2	YGL116W | YGL003C	DOXO_EG_Specific_Deletion_Suppresors	NA	NA	NA	NA
anaphase-promoting complex-dependent catabolic process	GO:0031145	P	P	-0.270046	2.331	-1.04996	2.99454	0.365469	0.566722	-0.961021	1.59087	DOC1 | CDC27 | CDC16 | APC11 | APC4 | CDC26 | MND2 | UBC11 | APC2 | APC5 | CDC23 | APC1 | SWM1 | CDC20	14	YGL240W | YBL084C | YKL022C | YDL008W | YDR118W | YFR036W | YIR025W | YOR339C | YLR127C | YOR249C | YHR166C | YNL172W | YDR260C | YGL116W	APC2 | CDC16 | CDC20 | DOC1 | CDC26 | MND2 | APC5 | APC11 | CDC23 | UBC11 | SWM1 | APC1 | CDC27 | APC4	14	YLR127C | YKL022C | YGL116W | YGL240W | YFR036W | YIR025W | YOR249C | YDL008W | YHR166C | YOR339C | YDR260C | YNL172W | YBL084C | YDR118W	NA	NA	NA	NA	NA
anatomical structure morphogenesis	GO:0009653	P	P	-0.429246	2.88204	1.41932	4.19539	-0.257655	2.22682	0.36695	3.56475	SPS1 | | MRPL37 | RMD9 | MRE11 | XRS2 | CNM67 | END3 | UBX4 | RIM9 | RAD6 | CDC7 | RMD1 | RMD8 | CDC42 | HHT1 | SHP1 | EMI5 | BMH1 | BMH2 | HHF1 | MCK1 | RSC1 | BEM1 | HHT2 | RSC2 | CPR1 | TAO3 | YCK1 | SET2 | GLC7 | CHS5 | PDR16 | MYO2 | BUD14 | RIM11 | HHF2 | SUM1 | SPA2 | IME4 | SEF1 | SSO2 | RMD6 | PSD1 | GIC1 | VAN1 | CDC4 | MSO1 | LSG1 | YCK2 | HYM1 | ELM1 | SPH1 | SPO7 | RMD5 | PEA2 | RED1…	206	YDR523C | YLL033W | YBR268W | YGL107C | YMR224C | YDR369C | YNL225C | YNL084C | YMR067C | YMR063W | YGL058W | YDL017W | YDL001W | YFR048W | YLR229C | YBR010W | YBL058W | YOL071W | YER177W | YDR099W | YBR009C | YNL307C | YGR056W | YBR200W | YNL031C | YLR357W | YDR155C | YIL129C | YHR135C | YJL168C | YER133W | YLR330W | YDR185C | YNL231C | YOR326W | YAR014C | YMR139W | YNL030W | YDR310C | YJL103C |…	CDC42 | MRE11 | SHP1 | GLC7 | CDC7 | XRS2 | VAN1 | TAO3 | HYM1 | BDF1 | | RMD9 | SRV2 | RSC1 | SPS1 | HUB1 | MYO2 | LSG1 | MCK1 | RIM9 | SUM1 | SPO14 | MDY2 | FKS3 | MSO1 | SMC3 | SEC4 | CDC4 | UBI4 | BUD14 | FIG2 | SPA2 | YCK1 | SMA2 | PRB1 | RMD1 | END3 | GAS2 | RAD6 | LRG1 | CWP1 | EMI2 | GPA2 | PHB1 | HHT1 | YPK2 | SPO75 | RIM101 | SUR7 | RIM21 | RMD5 | TGL4 | HBT1 | HST1 | RIM20 | ADY3 | HHT…	206	YLR229C | YMR224C | YBL058W | YER133W | YDL017W | YDR369C | YML115C | YIL129C | YKL189W | YLR399C | YCR045C | YGL107C | YLL033W | YNL138W | YGR056W | YDR523C | YNR032C-A | YOR326W | YGL099W | YNL307C | YMR063W | YDR310C | YKR031C | YOL111C | YMR306W | YNR049C | YJL074C | YFL005W | YFL009W | YLL039C | YAR014C | YCR089W | YLL021W | YHR135C | YML066C | YEL060C | YDL001W | YNL084C | YLR343W | YGL058W…	NA	NA	NA	NA	NA
anchored component of external side of plasma membrane	GO:0031362	C	C	-0.00376866	0.957124	2.03186	2.24167	-1.55242	3.35629	1.8973	3.53979	GAS1 | GAS5 | GAS4 | GAS3 | GAS2	5	YMR307W | YOL030W | YOL132W | YMR215W | YLR343W	GAS1 | GAS2 | GAS3 | GAS4 | GAS5	5	YMR307W | YLR343W | YMR215W | YOL132W | YOL030W	DOXO_EG_Specific_Deletion_Enhancers	NA	NA	NA	NA
anchored component of membrane	GO:0031225	C	C	0.351709	0.567324	0.575402	1.62077	-0.0987294	1.13589	-0.0894033	1.50285	SAG1 | GAS1 | CWP2 | | GAS5 | ECM33 | DFG5 | DAN4 | CCW12 | DAN1 | TIR1 | SPI1 | YPS6 | KRE1 | PST1 | EXG2 | GAS4 | YPS3 | FIT1 | FLO1 | CWP1 | CCW14 | GAS3 | MUC1 | TIR3 | YPS1 | FIG2 | EGT2 | SPO19 | DCW1 | TIP1 | FIT2 | PRY3 | MKC7 | FLO10 | SED1 | FIT3 | PLB2 | TIR4 | TIR2 | PLB3 | CRH1 | PLB1 | SPS22 | SPS2 | UTR2 | GAS2 | DSE2	57	YJR004C | YMR307W | YKL096W-A | YJL171C | YHR126C | YOL030W | YBR078W | YMR238W | YJR151C | YLR110C | YJR150C | YER011W | YER150W | YIR039C | YNL322C | YLR040C | YDR055W | YDR261C | YOL132W | YLR121C | YDR534C | YAR050W | YKL096W | YLR390W-A | YOR214C | YMR215W | YOL155C | YIR019C | YIL011W | YLR120C | YCR089W | YNL327W | YNL300W | YPL130W | YKL046C | YLR042C | YBR067C | YOR382W | YJL078C | YDR13…	GAS1 | TIR3 | MKC7 | SAG1 | SPI1 | KRE1 | FIG2 | | GAS2 | CWP1 | DSE2 | DAN1 | FLO1 | GAS3 | CCW12 | DFG5 | GAS4 | GAS5 | SPS22 | FLO10 | EGT2 | TIP1 | PST1 | PRY3 | TIR1 | FIT1 | PLB3 | DCW1 | MUC1 | SPS2 | TIR2 | TIR4 | YPS1 | SPO19 | YPS3 | FIT2 | ECM33 | PLB1 | CRH1 | CCW14 | SED1 | YPS6 | FIT3 | CWP2 | UTR2 | EXG2 | DAN4 | PLB2	57	YMR307W | YIL011W | YDR144C | YJR004C | YER150W | YNL322C | YCR089W | YHR126C | YLR343W | YKL096W | YHR143W | YJR150C | YAR050W | YOR214C | YMR215W | YLR110C | YLR040C | YOL155C | YMR238W | YOL132W | YOL030W | YCL048W | YKR102W | YNL327W | YBR067C | YDR055W | YJL078C | YLR042C | YER011W | YDR534C | YOL011W | YKL046C | YIR019C | YDR522C | YOR010C | YDR134C | YOR009W | YLR120C | YPL130W | YLR121C |…	NA	NA	NA	NA	NA
anchored component of plasma membrane	GO:0046658	C	C	0.0496369	0.715542	1.4474	1.93019	-0.726901	2.5736	0.803391	2.82788	GAS1 | GAS5 | DFG5 | GAS4 | YPS3 | GAS3 | YPS1 | DCW1 | GAS2	9	YMR307W | YOL030W | YMR238W | YOL132W | YLR121C | YMR215W | YLR120C | YKL046C | YLR343W	GAS1 | GAS2 | GAS3 | DFG5 | GAS4 | GAS5 | DCW1 | YPS1 | YPS3	9	YMR307W | YLR343W | YMR215W | YMR238W | YOL132W | YOL030W | YKL046C | YLR120C | YLR121C	NA	NA	NA	NA	NA
anion transmembrane transport	GO:0098656	P	P	-0.104437	2.64552	0.948528	3.366	-0.104349	2.96508	0.351395	3.49789	FET3 | FTR1 | MIR1 | FLX1 | SSY1 | AGP2 | POR1 | FEN2 | FMP37 | TNA1 | TAT1 | YIA6 | PIC2 | YBT1 | HUF2 | HUF1 | AGP3 | BAP2 | ATO2 | | VBA1 | DIP5 | HNM1 | AFT2 | MMP1 | MUP1 | YHM2 | UGA4 | AVT4 | PHO90 | PHO91 | AGC1 | BOR1 | AVT6 | PHO84 | FMP43 | JEN1 | SUL1 | GNP1 | SUL2 | BAP3 | GAP1 | TAT2 | TPO5 | ATO3 | SAM3 | AGP1 | AVT1 | OAC1 | PHO87 | PXA2 | VBA3 | PUT4 | POR2 | BIO5 | ATR1 | HUF3 |…	86	YMR058W | YER145C | YJR077C | YIL134W | YDR160W | YBR132C | YNL055C | YCR028C | YGL080W | YGR260W | YBR069C | YIL006W | YER053C | YLL048C | YAL053W | YPL221W | YFL055W | YBR068C | YNR002C | YGR125W | YHR162W | YMR088C | YKR106W | YPL265W | YGL077C | YPL202C | YLL061W | YGR055W | YMR241W | YDL210W | YNL101W | YJL198W | YNR013C | YPR021C | YPR011C | YNL275W | YER119C | YPR003C | YML123C | YGR243W |…	TAT1 | FEN2 | FTR1 | FET3 | AGP2 | MIR1 | SSY1 | BAP3 | PHO87 | GEF1 | CTP1 | VBA1 | BRE4 | | POR1 | BAP2 | GNP1 | ATO2 | TPO5 | HIP1 | TNA1 | AGP1 | BIO5 | YEA4 | YBT1 | VBA2 | SFC1 | FMP37 | ORT1 | PHO84 | AVT1 | PUT4 | HUF3 | PHO89 | CAN1 | ATR1 | HUF2 | YHM2 | MMP1 | FMP43 | SUL2 | AVT7 | SAM3 | SUL1 | VBA3 | AVT3 | TAT2 | PXA2 | BOR1 | HNM1 | ALP1 | AVT2 | AGC1 | POR2 | AFT2 | JEN1 | OAC1 | …	86	YBR069C | YCR028C | YER145C | YMR058W | YBR132C | YJR077C | YDR160W | YDR046C | YCR037C | YJR040W | YBR291C | YMR088C | YDL231C | YHR162W | YNL055C | YBR068C | YDR508C | YMR279C | YNR002C | YKL174C | YGR191W | YGR260W | YCL025C | YNR056C | YEL004W | YLL048C | YKR106W | YBR293W | YPR011C | YJR095W | YOL092W | YGL080W | YOR130C | YML123C | YJR001W | YOR348C | YGL139W | YBR296C | YEL063C | YGL140C |…	NA	NA	NA	NA	NA
anion transport	GO:0006820	P	P	-0.250022	2.5806	0.726974	3.34768	-0.101416	2.43432	0.314486	3.7957	FET3 | FTR1 | MDM10 | MMM1 | MDM12 | MIR1 | FLX1 | MCD4 | SSY1 | MTM1 | AGP2 | SAM37 | POR1 | FEN2 | FMP37 | TNA1 | LST4 | | MDM35 | GTR1 | PDR16 | DIC1 | TAT1 | YIA6 | PIC2 | YBT1 | VPS24 | HUF2 | SFH5 | SHR3 | ODC2 | HUF1 | AGP3 | BPT1 | YCF1 | BAP2 | VPS27 | ATO2 | VBA1 | DIP5 | NCE102 | HNM1 | FAT1 | AFT2 | VPS28 | MMP1 | OPT2 | MUP1 | DAL5 | ENB1 | PXA1 | YHM2 | UGA4 | AQR1 | AVT4 | PHO90 | …	180	YMR058W | YER145C | YAL010C | YLL006W | YOL009C | YJR077C | YIL134W | YKL165C | YDR160W | YGR257C | YBR132C | YMR060C | YNL055C | YCR028C | YGL080W | YGR260W | YKL176C | YDL119C | YKL053C-A | YLR168C | YML121W | YLR193C | YDR185C | YNL231C | YLR348C | YBR069C | YIL006W | YER053C | YLL048C | YKL041W | YAL053W | YJL145W | YDL212W | YOR222W | YPL221W | YFL055W | YLL015W | YNR048W | YDR135C | YBR068C…	MCD4 | MDM12 | TAT1 | FEN2 | FTR1 | FET3 | AGP2 | MTM1 | MIR1 | MMM1 | RHB1 | SAM37 | SSY1 | LST4 | BAP3 | PHO87 | GEF1 | AAC3 | CTP1 | VBA1 | LTV1 | PDR17 | | BRE4 | SRN2 | SHR3 | POR1 | STP22 | BAP2 | GNP1 | VPS20 | GTR1 | VPS25 | ATO2 | NCE102 | DAL5 | YMC1 | VPS24 | TPO5 | HIP1 | BPT1 | TNA1 | AGP1 | BIO5 | YEA4 | YBT1 | YCF1 | VBA2 | FPS1 | ODC2 | SFC1 | VPS27 | MDM35 | YMD8 | TPC1 | FMP37 |…	180	YKL165C | YOL009C | YBR069C | YCR028C | YER145C | YMR058W | YBR132C | YGR257C | YJR077C | YLL006W | YCR027C | YMR060C | YDR160W | YKL176C | YDR046C | YCR037C | YJR040W | YBR085W | YBR291C | YMR088C | YKL143W | YNL264C | YNR048W | YDL231C | YLR119W | YDL212W | YHR162W | YNL055C | YCL008C | YBR068C | YDR508C | YMR279C | YMR077C | YML121W | YJR102C | YNR002C | YPR149W | YJR152W | YDL119C | YPR058W |…	NA	NA	NA	NA	NA
anion:anion antiporter activity	GO:0015301	F	F	-0.500191	3.16498	-1.54278	3.75298	0.165696	0.49134	-0.261829	1.5991	BOR1 | SUL1 | SUL2 | AAC1 | SAL1 | AAC3 | PET9	7	YNL275W | YBR294W | YLR092W | YMR056C | YNL083W | YBR085W | YBL030C	AAC3 | SUL2 | SUL1 | AAC1 | BOR1 | SAL1 | PET9	7	YBR085W | YLR092W | YBR294W | YMR056C | YNL275W | YNL083W | YBL030C	NA	NA	NA	NA	NA
anthranilate metabolic process	GO:0043420	P	P	2.47464	NA	-2.04914	NA	0.955964	NA	-2.16333	NA	BNA5	1	YLR231C	BNA5	1	YLR231C	Overlapping_Deletion_Suppressors	NA	NA	NA	NA
anthranilate phosphoribosyltransferase activity	GO:0004048	F	F	1.00514	NA	-0.738649	NA	-0.0229995	NA	-1.19689	NA	TRP4	1	YDR354W	TRP4	1	YDR354W	NA	NA	NA	NA	NA
anthranilate synthase activity	GO:0004049	F	F	0.365177	0.501473	-0.0933209	0.853433	0.159345	0.635077	-1.34862	2.64638	TRP2 | TRP3	2	YER090W | YKL211C	TRP2 | TRP3	2	YER090W | YKL211C	NA	NA	NA	NA	NA
anthranilate synthase complex	GO:0005950	C	C	0.365177	0.501473	-0.0933209	0.853433	0.159345	0.635077	-1.34862	2.64638	TRP2 | TRP3	2	YER090W | YKL211C	TRP2 | TRP3	2	YER090W | YKL211C	NA	NA	NA	NA	NA
antibiotic transport	GO:0042891	P	P	0.488508	NA	-0.207207	NA	0.0530979	NA	-0.207671	NA		1	YDR338C		1	YDR338C	NA	NA	NA	NA	NA
antimonite transmembrane transporter activity	GO:0015104	F	F	0.326606	NA	0.012851	NA	-0.204444	NA	-0.534082	NA	ARR3	1	YPR201W	ARR3	1	YPR201W	NA	NA	NA	NA	NA
antimonite transport	GO:0015699	P	P	0.326606	NA	0.012851	NA	-0.204444	NA	-0.534082	NA	ARR3	1	YPR201W	ARR3	1	YPR201W	NA	NA	NA	NA	NA
antioxidant activity	GO:0016209	F	F	-0.230575	2.14299	0.940955	2.00068	-0.139727	0.613141	-0.0184378	1.43179	SCO1 | RSM26 | SOD1 | URE2 | | CTA1 | TRX2 | AHP1 | SCO2 | MRP1 | CCP1 | HYR1 | GPX1 | TRX3 | PRX1 | SOD2 | GLR1 | TRX1 | GRX2 | CTT1 | DOT5 | GPX2 | GTT1 | ECM4 | GRX1 | TSA2 | TRR2 | GTO1 | SRX1 | TSA1	33	YBR037C | YJR101W | YJR104C | YNL229C | YLR364W | YDR256C | YGR209C | YLR109W | YBR024W | YDL010W | YDR347W | YKR066C | YIR037W | YKL026C | YCR083W | YBL064C | YHR008C | YPL091W | YLR043C | YDR513W | YGR088W | YIL010W | YBR244W | YIR038C | YBR014C | YJR111C | YKR076W | YCL035C | YDR453C | YHR106W | YGR154C | YKL086W | YML028W	SOD1 | SCO1 | RSM26 | GTT1 | TSA2 | GPX1 | | MRP1 | CCP1 | TRX1 | DOT5 | CTA1 | TSA1 | GRX1 | GPX2 | TRX2 | URE2 | GRX2 | TRR2 | SRX1 | AHP1 | HYR1 | TRX3 | CTT1 | PRX1 | GTO1 | SOD2 | SCO2 | GLR1 | ECM4	33	YJR104C | YBR037C | YJR101W | YIR038C | YDR453C | YKL026C | YDL010W | YJR111C | YDR347W | YKR066C | YLR043C | YIL010W | YDR256C | YML028W | YCL035C | YBR244W | YGR209C | YNL229C | YDR513W | YHR106W | YKL086W | YLR109W | YIR037W | YCR083W | YGR088W | YBL064C | YBR014C | YGR154C | YHR008C | YBR024W | YPL091W | YKR076W | YLR364W	NA	NA	NA	NA	NA
antiporter activity	GO:0015297	F	F	-0.352676	2.62136	0.780888	3.24104	-0.399734	2.47283	0.228346	3.97812	SSY1 | AGP2 | NHX1 | DIC1 | TAT1 | AGP3 | KHA1 | BAP2 | | DIP5 | TPO1 | HNM1 | MMP1 | MUP1 | UGA4 | VCX1 | AGC1 | BOR1 | TPO3 | SUL1 | GNP1 | SUL2 | BAP3 | GAP1 | TAT2 | TPO5 | SAM3 | AGP1 | CRC1 | PUT4 | NHA1 | BIO5 | ARR3 | TPO2 | AAC1 | SAL1 | TPO4 | SFC1 | AAC3 | CAN1 | ALP1 | HIP1 | MUP3 | PET9	48	YDR160W | YBR132C | YDR456W | YLR348C | YBR069C | YFL055W | YJL094C | YBR068C | YKR106W | YPL265W | YLL028W | YGL077C | YLL061W | YGR055W | YDL210W | YDL128W | YPR021C | YNL321W | YNL275W | YPR156C | YBR294W | YDR508C | YLR092W | YDR046C | YHR048W | YKR039W | YOL020W | YKL174C | YHR032W | YPL274W | YCL025C | YOR100C | YOR348C | YLR138W | YNR056C | YPR201W | YGR138C | YDR338C | YMR056C | YNL083W |…	TAT1 | AGP2 | SSY1 | BAP3 | AAC3 | KHA1 | BAP2 | GNP1 | TPO5 | HIP1 | AGP1 | BIO5 | TPO2 | | NHA1 | SFC1 | PUT4 | CAN1 | NHX1 | MMP1 | SUL2 | ARR3 | TPO1 | SAM3 | SUL1 | AAC1 | CRC1 | TAT2 | BOR1 | HNM1 | VCX1 | ALP1 | AGC1 | DIP5 | UGA4 | TPO3 | AGP3 | SAL1 | GAP1 | MUP1 | DIC1 | PET9 | MUP3 | TPO4	48	YBR069C | YBR132C | YDR160W | YDR046C | YBR085W | YJL094C | YBR068C | YDR508C | YKL174C | YGR191W | YCL025C | YNR056C | YGR138C | YHR032W | YKR106W | YLR138W | YJR095W | YOR348C | YEL063C | YNL321W | YDR456W | YDR338C | YLL061W | YLR092W | YPR201W | YLL028W | YPL274W | YBR294W | YMR056C | YOR100C | YOL020W | YNL275W | YGL077C | YDL128W | YNL270C | YPR021C | YPL265W | YDL210W | YPR156C | YFL055W |…	NA	NA	NA	NA	NA
antisense RNA transcript catabolic process	GO:0071041	P	P	0.497123	0.953057	-0.772034	1.64169	0.381925	0.33964	-1.17616	1.39283	PAP2 | RRP6 | NRD1 |	4	YOL115W | YOR001W | YNL251C | YJR119C	| PAP2 | RRP6 | NRD1	4	YJR119C | YOL115W | YOR001W | YNL251C	NA	NA	NA	NA	NA
AP-1 adaptor complex	GO:0030121	C	C	0.49903	0.383978	-0.12599	1.09659	0.218767	0.289507	-0.72808	0.696046	| APM2 | APL4 | APL2 | APS1 | APM1	6	YJL207C | YHL019C | YPR029C | YKL135C | YLR170C | YPL259C	APM1 | APL2 | APL4 | APS1 | APM2 |	6	YPL259C | YKL135C | YPR029C | YLR170C | YHL019C | YJL207C	NA	NA	NA	NA	NA
AP-2 adaptor complex	GO:0030122	C	C	0.301413	0.623056	-0.383276	0.743478	-0.251727	0.50236	-0.184788	0.825255	APL3 | APS2 | APL1 | APM4	4	YBL037W | YJR058C | YJR005W | YOL062C	APL1 | APS2 | APM4 | APL3	4	YJR005W | YJR058C | YOL062C | YBL037W	NA	NA	NA	NA	NA
AP-3 adaptor complex	GO:0030123	C	C	0.900361	0.232961	-0.959788	1.27778	0.516685	0.245263	-2.59231	1.47997	APL5 | APL6 | APS3 | APM3	4	YPL195W | YGR261C | YJL024C | YBR288C	APS3 | APL5 | APM3 | APL6	4	YJL024C | YPL195W | YBR288C | YGR261C	DOXO_HLD_Specific_Deletion_Suppressors	NA	NA	NA	NA
apoptotic DNA fragmentation	GO:0006309	P	P	-0.163315	1.22268	2.35218	1.95501	-0.0908234	0.573462	-0.873269	0.394609	| NUC1	2	YBL055C | YJL208C	| NUC1	2	YBL055C | YJL208C	DOXO_EG_Specific_Deletion_Enhancers	NA	NA	NA	NA
apoptotic mitochondrial changes	GO:0008637	P	P	-0.921244	NA	7.0454	NA	-0.563138	NA	4.44585	NA	HSP60	1	YLR259C	HSP60	1	YLR259C	Overlapping_Deletion_Enhancers	NA	NA	NA	NA
apoptotic process	GO:0006915	P	P	-0.928086	2.82334	1.68392	5.24173	-1.13034	3.88489	1.13093	6.38943	ESP1 | MCD1 | POR1 | BMH1 | BMH2 | KEX1 | HSP60 | FYV10 | | TIM18 | CPR3 | OYE2 | NDI1 | NUC1 | DRE2 | AIF1 | TDH2 | SNO1 | TDH3 | OYE3 | MCA1 | RNY1 | FIS1 | LOT6 | VAC7 | STE20 | WWM1 | STM1 | PET9	33	YGR098C | YDL003W | YNL055C | YER177W | YDR099W | YGL203C | YLR259C | YIL097W | YBL055C | YOR297C | YML078W | YHR179W | YML120C | YJL208C | YKR071C | YNR074C | YJR009C | YNL305C | YMR095C | YGR192C | YPL171C | YOR197W | YDR326C | YGL160W | YPL123C | YIL065C | YLR011W | YNL123W | YNL054W | YHL007C | YFL010C | YLR150W | YBL030C	MCD1 | TDH3 | HSP60 | ESP1 | DRE2 | POR1 | FYV10 | TIM18 | WWM1 | OYE2 | STM1 | BMH2 | RNY1 | CPR3 | NDI1 | SNO1 | TDH2 | OYE3 | | LOT6 | BMH1 | MCA1 | STE20 | AIF1 | NUC1 | VAC7 | PET9 | KEX1 | FIS1	33	YDL003W | YGR192C | YLR259C | YGR098C | YKR071C | YNL055C | YIL097W | YOR297C | YFL010C | YHR179W | YLR150W | YDR099W | YPL123C | YML078W | YML120C | YMR095C | YJR009C | YPL171C | YGL160W | YDR326C | YLR011W | YER177W | YOR197W | YBL055C | YHL007C | YNL123W | YNL305C | YNR074C | YJL208C | YNL054W | YBL030C | YGL203C | YIL065C	NA	NA	NA	NA	NA
arabinose catabolic process	GO:0019568	P	P	0.449192	0.324229	0.112986	1.04135	0.0853381	0.255443	-0.181118	0.806679	XYL2 | GRE3 | | GCY1 | YPR1	5	YLR070C | YHR104W | YJR096W | YOR120W | YDR368W	GRE3 | XYL2 | | GCY1 | YPR1	5	YHR104W | YLR070C | YJR096W | YOR120W | YDR368W	NA	NA	NA	NA	NA
aralkylamine N-acetyltransferase activity	GO:0004059	F	F	0.28363	NA	0.679265	NA	0.388045	NA	0.25873	NA	PAA1	1	YDR071C	PAA1	1	YDR071C	NA	NA	NA	NA	NA
ARF guanyl-nucleotide exchange factor activity	GO:0005086	F	F	1.4338	1.83672	0.233891	3.49888	-0.0474004	0.291689	0.361121	1.44672	GEA2 | SEC7 | GEA1 | | FUS1 | BOI2 | SBH2 | SNF1 | SYT1	9	YEL022W | YDR170C | YJR031C | YBL060W | YCL027W | YER114C | YER019C-A | YDR477W | YPR095C	SEC7 | SNF1 | GEA1 | FUS1 | BOI2 | GEA2 | | SBH2 | SYT1	9	YDR170C | YDR477W | YJR031C | YCL027W | YER114C | YEL022W | YBL060W | YER019C-A | YPR095C	NA	NA	NA	NA	NA
arginase activity	GO:0004053	F	F	0.449305	NA	0.70812	NA	0.499863	NA	1.00986	NA	CAR1	1	YPL111W	CAR1	1	YPL111W	NA	NA	NA	NA	NA
arginine binding	GO:0034618	F	F	0.778753	0.0988834	-0.406696	0.0874638	-0.0203456	0.708428	-0.850886	0.588486	ARG5,6 | ARG2	2	YER069W | YJL071W	ARG5,6 | ARG2	2	YER069W | YJL071W	NA	NA	NA	NA	NA
arginine biosynthetic process	GO:0006526	P	P	0.437436	0.569012	0.570934	1.91547	0.0459598	0.454016	-0.690449	0.866463	MCM1 | ARG8 | ECM40 | ARG80 | URA2 | ARG4 | ARG5,6 | ARG2 | CPA2 | ARG1 | ORT1	11	YMR043W | YOL140W | YMR062C | YMR042W | YJL130C | YHR018C | YER069W | YJL071W | YJR109C | YOL058W | YOR130C	ARG80 | ORT1 | ECM40 | MCM1 | ARG4 | ARG5,6 | ARG8 | CPA2 | ARG1 | ARG2 | URA2	11	YMR042W | YOR130C | YMR062C | YMR043W | YHR018C | YER069W | YOL140W | YJR109C | YOL058W | YJL071W | YJL130C	NA	NA	NA	NA	NA
arginine biosynthetic process via ornithine	GO:0042450	P	P	-0.265682	NA	-0.612718	NA	0.493199	NA	-0.984981	NA	ARG4	1	YHR018C	ARG4	1	YHR018C	NA	NA	NA	NA	NA
arginine catabolic process	GO:0006527	P	P	0.33741	0.161149	2.13384	1.86277	0.272226	0.156903	0.671574	0.339774	MCM1 | CAR2 | ARG80 | CAR1	4	YMR043W | YLR438W | YMR042W | YPL111W	CAR1 | CAR2 | ARG80 | MCM1	4	YPL111W | YLR438W | YMR042W | YMR043W	DOXO_EG_Specific_Deletion_Enhancers	NA	NA	NA	NA
arginine catabolic process to ornithine	GO:0019547	P	P	0.449305	NA	0.70812	NA	0.499863	NA	1.00986	NA	CAR1	1	YPL111W	CAR1	1	YPL111W	NA	NA	NA	NA	NA
arginine metabolic process	GO:0006525	P	P	0.474507	0.496172	0.524538	1.6964	0.132757	0.39986	-0.520413	0.990825	MCM1 | ARG8 | ECM40 | CAR2 | ARG82 | ARG80 | URA2 | ARG4 | CAR1 | DUR1,2 | ARG5,6 | ARG2 | CPA2 | ARG1 | ORT1 | ARG81	16	YMR043W | YOL140W | YMR062C | YLR438W | YDR173C | YMR042W | YJL130C | YHR018C | YPL111W | YBR208C | YER069W | YJL071W | YJR109C | YOL058W | YOR130C | YML099C	CAR1 | CAR2 | ARG80 | ORT1 | ECM40 | ARG81 | MCM1 | ARG4 | DUR1,2 | ARG5,6 | ARG8 | CPA2 | ARG1 | ARG2 | ARG82 | URA2	16	YPL111W | YLR438W | YMR042W | YOR130C | YMR062C | YML099C | YMR043W | YHR018C | YBR208C | YER069W | YOL140W | YJR109C | YOL058W | YJL071W | YDR173C | YJL130C	NA	NA	NA	NA	NA
arginine transmembrane transport	GO:1903826	P	P	-1.56899	5.82809	1.3833	7.59835	0.193358	0.412904	-1.17998	1.12263	SSY1 | AVT6 | AVT7 | CAN1 | ALP1 | AVT5	6	YDR160W | YER119C | YIL088C | YEL063C | YNL270C | YBL089W	SSY1 | CAN1 | AVT7 | ALP1 | AVT6 | AVT5	6	YDR160W | YEL063C | YIL088C | YNL270C | YER119C | YBL089W	NA	NA	NA	NA	NA
arginine transmembrane transporter activity	GO:0015181	F	F	-1.56899	5.82809	1.3833	7.59835	0.193358	0.412904	-1.17998	1.12263	SSY1 | AVT6 | AVT7 | CAN1 | ALP1 | AVT5	6	YDR160W | YER119C | YIL088C | YEL063C | YNL270C | YBL089W	SSY1 | CAN1 | AVT7 | ALP1 | AVT6 | AVT5	6	YDR160W | YEL063C | YIL088C | YNL270C | YER119C | YBL089W	NA	NA	NA	NA	NA
arginine transport	GO:0015809	P	P	-0.796598	5.13309	0.0786441	6.95064	0.141326	0.393237	-0.386302	2.04472	SSY1 | AVT6 | AVT7 | CAN1 | | ALP1 | RHB1 | AVT5	8	YDR160W | YER119C | YIL088C | YEL063C | YKR105C | YNL270C | YCR027C | YBL089W	RHB1 | SSY1 | | CAN1 | AVT7 | ALP1 | AVT6 | AVT5	8	YCR027C | YDR160W | YKR105C | YEL063C | YIL088C | YNL270C | YER119C | YBL089W	NA	NA	NA	NA	NA
arginine-tRNA ligase activity	GO:0004814	F	F	-8.4354	NA	5.06352	NA	-2.42664	NA	6.65093	NA		1	YDR341C		1	YDR341C	Overlapping_Deletion_Enhancers	NA	NA	NA	NA
argininosuccinate lyase activity	GO:0004056	F	F	-0.265682	NA	-0.612718	NA	0.493199	NA	-0.984981	NA	ARG4	1	YHR018C	ARG4	1	YHR018C	NA	NA	NA	NA	NA
argininosuccinate metabolic process	GO:0000053	P	P	0.718141	NA	-0.845797	NA	-0.249852	NA	-1.1076	NA	ARG1	1	YOL058W	ARG1	1	YOL058W	NA	NA	NA	NA	NA
argininosuccinate synthase activity	GO:0004055	F	F	0.718141	NA	-0.845797	NA	-0.249852	NA	-1.1076	NA	ARG1	1	YOL058W	ARG1	1	YOL058W	NA	NA	NA	NA	NA
arginyl-tRNA aminoacylation	GO:0006420	P	P	-8.4354	NA	5.06352	NA	-2.42664	NA	6.65093	NA		1	YDR341C		1	YDR341C	Overlapping_Deletion_Enhancers	NA	NA	NA	NA
arginyltransferase activity	GO:0004057	F	F	0.79978	NA	2.09233	NA	0.207832	NA	-0.97815	NA	ATE1	1	YGL017W	ATE1	1	YGL017W	DOXO_EG_Specific_Deletion_Enhancers	NA	NA	NA	NA
aromatic amino acid family biosynthetic process	GO:0009073	P	P	0.34391	1.96067	-0.0552847	4.23394	0.00154859	0.395265	-0.393522	1.16322	ARO1 | ARO2 | HIS6 | TRP2 | TYR1 | ARO4 | TRP4 | ARO3 | TRP3 | ABZ1 | PHA2 | ARO7 | TRP1 | TRP5	14	YDR127W | YGL148W | YIL020C | YER090W | YBR166C | YBR249C | YDR354W | YDR035W | YKL211C | YNR033W | YNL316C | YPR060C | YDR007W | YGL026C	ARO1 | ARO7 | ABZ1 | TRP2 | TYR1 | ARO3 | ARO2 | PHA2 | TRP1 | HIS6 | ARO4 | TRP5 | TRP4 | TRP3	14	YDR127W | YPR060C | YNR033W | YER090W | YBR166C | YDR035W | YGL148W | YNL316C | YDR007W | YIL020C | YBR249C | YGL026C | YDR354W | YKL211C	NA	NA	NA	NA	NA
aromatic amino acid family catabolic process	GO:0009074	P	P	0.605825	0.771283	-0.041217	1.63511	0.10621	0.428159	-0.37386	1.00244	BNA4 | PDC1 | ARO10 | WAR1 | DTD1 | PDC6 | THI3 | ARO80 | PDC5 | | BNA2 | BNA5	12	YBL098W | YLR044C | YDR380W | YML076C | YDL219W | YGR087C | YDL080C | YDR421W | YLR134W | YDR428C | YJR078W | YLR231C	WAR1 | THI3 | BNA4 | DTD1 | PDC1 | PDC5 | PDC6 | | ARO80 | BNA2 | ARO10 | BNA5	12	YML076C | YDL080C | YBL098W | YDL219W | YLR044C | YLR134W | YGR087C | YDR428C | YDR421W | YJR078W | YDR380W | YLR231C	NA	NA	NA	NA	NA
aromatic amino acid family catabolic process to alcohol via Ehrlich pathway	GO:0000949	P	P	0.451357	0.425965	0.517439	1.00155	-0.0914608	0.427874	-0.229438	0.870729	PDC1 | ARO10 | PDC6 | THI3 | PDC5	5	YLR044C | YDR380W | YGR087C | YDL080C | YLR134W	THI3 | PDC1 | PDC5 | PDC6 | ARO10	5	YDL080C | YLR044C | YLR134W | YGR087C | YDR380W	NA	NA	NA	NA	NA
aromatic amino acid family metabolic process	GO:0009072	P	P	0.471055	1.43132	0.0131546	3.01813	0.0605578	0.397565	-0.437446	1.02927	ARO1 | BNA4 | PDC1 | ARO2 | ARO9 | ARO10 | HIS6 | BNA1 | WAR1 | TRP2 | DTD1 | BNA6 | PDC6 | TYR1 | THI3 | ARO4 | TRP4 | | ARO80 | ARO3 | TRP3 | ABZ1 | PHA2 | PDC5 | BNA2 | ARO7 | TRP1 | BNA5 | TRP5	30	YDR127W | YBL098W | YLR044C | YGL148W | YHR137W | YDR380W | YIL020C | YJR025C | YML076C | YER090W | YDL219W | YFR047C | YGR087C | YBR166C | YDL080C | YBR249C | YDR354W | YMR110C | YDR421W | YDR035W | YKL211C | YNR033W | YNL316C | YLR134W | YDR428C | YJR078W | YPR060C | YDR007W | YLR231C | YGL026C	ARO1 | WAR1 | ARO7 | THI3 | ABZ1 | TRP2 | BNA4 | DTD1 | PDC1 | TYR1 | ARO3 | PDC5 | PDC6 | | ARO80 | ARO2 | PHA2 | TRP1 | BNA6 | HIS6 | ARO4 | TRP5 | ARO9 | TRP4 | BNA2 | ARO10 | BNA5 | TRP3 | BNA1	30	YDR127W | YML076C | YPR060C | YDL080C | YNR033W | YER090W | YBL098W | YDL219W | YLR044C | YBR166C | YDR035W | YLR134W | YGR087C | YDR428C | YDR421W | YGL148W | YNL316C | YDR007W | YFR047C | YIL020C | YMR110C | YBR249C | YGL026C | YHR137W | YDR354W | YJR078W | YDR380W | YLR231C | YKL211C | YJR025C	NA	NA	NA	NA	NA
aromatic amino acid transmembrane transporter activity	GO:0015173	F	F	0.44264	0.604356	-0.0731223	2.66708	-1.74514	5.50072	2.2902	8.81146	TAT1 | AVT4 | AVT6 | TAT2 | AVT1 | AVT3 | AVT7 | AVT5	8	YBR069C | YNL101W | YER119C | YOL020W | YJR001W | YKL146W | YIL088C | YBL089W	TAT1 | AVT1 | AVT7 | AVT3 | TAT2 | AVT4 | AVT6 | AVT5	8	YBR069C | YJR001W | YIL088C | YKL146W | YOL020W | YNL101W | YER119C | YBL089W	DOXO_HLD_Specific_Deletion_Enhancers	NA	NA	NA	NA
aromatic amino acid transport	GO:0015801	P	P	0.421712	0.657224	0.319325	2.36096	-1.3237	4.66128	1.73197	7.45513	TAT1 | BAP2 | AVT4 | AVT6 | GAP1 | TAT2 | AGP1 | AVT1 | AVT3 | AVT7 | AVT5	11	YBR069C | YBR068C | YNL101W | YER119C | YKR039W | YOL020W | YCL025C | YJR001W | YKL146W | YIL088C | YBL089W	TAT1 | BAP2 | AGP1 | AVT1 | AVT7 | AVT3 | TAT2 | AVT4 | AVT6 | GAP1 | AVT5	11	YBR069C | YBR068C | YCL025C | YJR001W | YIL088C | YKL146W | YOL020W | YNL101W | YER119C | YKR039W | YBL089W	NA	NA	NA	NA	NA
aromatic compound catabolic process	GO:0019439	P	P	-0.210596	2.48327	0.367076	4.09199	-0.381392	2.75437	0.592718	4.96914	NOT5 | MOT2 | EST1 | DCS1 | SUV3 | PKH2 | UFD1 | MSU1 | CBP1 | PRP18 | RRP43 | HTZ1 | RPP1 | | MTR4 | RNT1 | MMS1 | WHI3 | RTT101 | DIS3 | CAF40 | CDC48 | RAT1 | LSM1 | RRP46 | TPA1 | MRT4 | POP4 | POP7 | PUB1 | SSD1 | SSN3 | CTH1 | EDC3 | DBF20 | BNA4 | SAE2 | RNH1 | HBS1 | PKC1 | AIR1 | HRP1 | DDP1 | RAI1 | RPB7 | PDC1 | POP5 | VTS1 | PAN2 | NUC1 | ARO9 | ARO10 | RMP1 | APA2 | RPT6 | UPF3 | NAM…	165	YPR072W | YER068W | YLR233C | YLR270W | YPL029W | YOL100W | YGR048W | YMR287C | YJL209W | YGR006W | YCR035C | YOL012C | YHR062C | YBR094W | YJL050W | YMR239C | YPR164W | YNL197C | YJL047C | YOL021C | YNL288W | YDL126C | YOR048C | YJL124C | YGR095C | YER049W | YKL009W | YBR257W | YBR167C | YNL016W | YBL055C | YDR293C | YPL042C | YHR202W | YDR151C | YEL015W | YPR111W | YBL098W | YGL175C | YMR234W |…	EST1 | PRP18 | UFD1 | RPP1 | RRP43 | MTR3 | THP1 | NOT5 | MTR4 | RNT1 | POP7 | | MMS1 | RTT101 | EAP1 | RAT1 | MOT2 | DHH1 | DBP2 | WHI3 | SAE2 | HTZ1 | HBS1 | PKC1 | POL3 | DIS3 | RRP46 | DOM34 | PAT1 | PAN3 | RAD27 | PHM8 | SUV3 | MSU1 | WAR1 | MRT4 | CDC36 | RPB7 | CAF40 | PUF2 | CSL4 | PHO13 | GUD1 | THI3 | YPT1 | SSN3 | NPL4 | RMP1 | BNA4 | RNH1 | DDP1 | PNP1 | LSM4 | PAN2 | DTD1 | SIR3 | RP…	165	YLR233C | YGR006W | YGR048W | YHR062C | YCR035C | YGR158C | YOL072W | YPR072W | YJL050W | YMR239C | YBR167C | YBR094W | YPR164W | YJL047C | YKL204W | YOR048C | YER068W | YDL160C | YNL112W | YNL197C | YGL175C | YOL012C | YKR084C | YBL105C | YDL102W | YOL021C | YGR095C | YNL001W | YCR077C | YKL025C | YKL113C | YCL001W-A | YER037W | YPL029W | YMR287C | YML076C | YKL009W | YDL165W | YDR404C | YNL288W…	NA	NA	NA	NA	NA
aromatic-amino-acid:2-oxoglutarate aminotransferase activity	GO:0008793	F	F	-0.558535	NA	1.04329	NA	0.317447	NA	-1.35119	NA	ARO9	1	YHR137W	ARO9	1	YHR137W	NA	NA	NA	NA	NA
Arp2/3 complex binding	GO:0071933	F	F	0.652357	NA	-0.25923	NA	0.832944	NA	-0.0505492	NA		1	YDR063W		1	YDR063W	NA	NA	NA	NA	NA
Arp2/3 complex-mediated actin nucleation	GO:0034314	P	P	-0.410329	2.44793	-1.92555	3.3472	0.589811	0.50324	-1.71178	2.13421	LAS17 | PIN3 | LSB1 | | ARC40 | ARP2 | CRN1 | ARP3 | ARC35 | ARC18 | ARC15	11	YOR181W | YPR154W | YGR136W | YDR063W | YBR234C | YDL029W | YLR429W | YJR065C | YNR035C | YLR370C | YIL062C	ARC40 | LAS17 | LSB1 | | PIN3 | CRN1 | ARP2 | ARC18 | ARC35 | ARP3 | ARC15	11	YBR234C | YOR181W | YGR136W | YDR063W | YPR154W | YLR429W | YDL029W | YLR370C | YNR035C | YJR065C | YIL062C	NA	NA	NA	NA	NA
Arp2/3 protein complex	GO:0005885	C	C	-0.84769	3.0438	-3.62272	2.90649	0.750708	0.520188	-2.57887	2.23462	ARC40 | ARP2 | CRN1 | ARP3 | ARC35 | ARC18 | ARC15	7	YBR234C | YDL029W | YLR429W | YJR065C | YNR035C | YLR370C | YIL062C	ARC40 | CRN1 | ARP2 | ARC18 | ARC35 | ARP3 | ARC15	7	YBR234C | YLR429W | YDL029W | YLR370C | YNR035C | YJR065C | YIL062C	Overlapping_Deletion_Suppressors	NA	NA	NA	NA
arsenate ion transmembrane transport	NA	NA	P	NA	NA	NA	NA	-2.33864	0.428089	8.93666	0.353174	NA	NA	NA	FTR1 | FET3	2	YER145C | YMR058W	NA	NA	2-0.0-0; 3-0.0.0-1	3-0.0.0-1	0.0160442
arsenate reductase activity	GO:0030611	F	F	0.833186	NA	0.691323	NA	-0.228202	NA	-1.24146	NA	ARR2	1	YPR200C	ARR2	1	YPR200C	NA	NA	NA	NA	NA
arsenite transmembrane transporter activity	GO:0015105	F	F	0.326606	NA	0.012851	NA	-0.204444	NA	-0.534082	NA	ARR3	1	YPR201W	ARR3	1	YPR201W	NA	NA	NA	NA	NA
arsenite transport	GO:0015700	P	P	0.503721	0.250478	-0.978133	1.40146	0.228742	0.612617	0.00646138	0.764443	ARR3 | FPS1	2	YPR201W | YLL043W	FPS1 | ARR3	2	YLL043W | YPR201W	NA	NA	NA	NA	NA
aryl-alcohol dehydrogenase (NAD+) activity	GO:0018456	F	F	-0.604464	1.8092	1.66618	2.13347	0.0985791	0.314451	-0.295373	0.391183	| AAD6 | AAD3 | AAD4	4	YPL088W | YFL056C | YCR107W | YDL243C	AAD4 | AAD6 | AAD3 |	4	YDL243C | YFL056C | YCR107W | YPL088W	NA	NA	NA	NA	NA
arylformamidase activity	GO:0004061	F	F	1.14228	0.0397385	-2.43215	0.511691	0.201314	0.224812	-0.604272	0.170106	| BNA3	2	YDR428C | YJL060W	| BNA3	2	YDR428C | YJL060W	DOXO_EG_Specific_Deletion_Suppresors	NA	NA	NA	NA
arylsulfatase activity	GO:0004065	F	F	-0.0776625	NA	1.30009	NA	0.366436	NA	0.480548	NA	BDS1	1	YOL164W	BDS1	1	YOL164W	NA	NA	NA	NA	NA
ascospore formation	GO:0030437	P	P	-0.169703	2.24156	0.990153	3.77786	-0.511577	2.97701	0.538067	4.53431	SPS1 | | MRE11 | END3 | RIM9 | SHP1 | EMI5 | BMH1 | BMH2 | MCK1 | CPR1 | SET2 | GLC7 | CHS5 | RIM11 | SSO2 | MSO1 | LSG1 | RIM21 | GPB2 | CHS3 | PFS1 | SPO14 | QDR3 | CDA2 | SEC4 | SHE10 | SPO77 | MPC54 | GPA2 | VID28 | SPR3 | OSW1 | RIM101 | GAS4 | SPS19 | DIT2 | SUB1 | CDA1 | SPO16 | CWP1 | SPO20 | SPO71 | AQY1 | QDR1 | SPS100 | SPO75 | RAS2 | YSW1 | GIP1 | TEP1 | FKS3 | SPR1 | SPO19 | SPS4 | D…	103	YDR523C | YLL033W | YMR224C | YNL084C | YMR063W | YBL058W | YOL071W | YER177W | YDR099W | YNL307C | YDR155C | YJL168C | YER133W | YLR330W | YMR139W | YMR183C | YNR049C | YGL099W | YNL294C | YAL056W | YBR023C | YHR185C | YKR031C | YBR043C | YLR308W | YFL005W | YGL228W | YLR341W | YOR177C | YER020W | YIL017C | YJL038C | YGR059W | YOR255W | YHL027W | YOL132W | YNL202W | YDR402C | YAL018C | YMR039C |…	MRE11 | SHP1 | GLC7 | | SPS1 | LSG1 | MCK1 | RIM9 | SPO14 | FKS3 | MSO1 | SMC3 | SEC4 | UBI4 | SMA2 | END3 | GAS2 | CWP1 | EMI2 | GPA2 | SPO75 | RIM101 | SUR7 | RIM21 | ADY3 | SPO73 | SPS4 | BMH2 | SSO2 | MSS4 | DIT1 | ADE16 | RAS2 | GAS4 | SSO1 | SMA1 | SPS22 | CRR1 | YVH1 | VID28 | SPO1 | SUB1 | SET2 | SPR3 | ERV14 | SSP2 | MPC54 | YSW1 | QDR1 | FMP45 | SMK1 | SPO20 | DIT2 | SPS2 | SPO21 | SWF1…	103	YMR224C | YBL058W | YER133W | YCR045C | YLL033W | YDR523C | YGL099W | YNL307C | YMR063W | YKR031C | YMR306W | YNR049C | YJL074C | YFL005W | YLL039C | YML066C | YNL084C | YLR343W | YKL096W | YDR516C | YER020W | YLL005C | YHL027W | YML052W | YNL294C | YAL018C | YDL239C | YER046W | YOR313C | YDR099W | YMR183C | YDR208W | YDR403W | YLR028C | YNL098C | YOL132W | YJL037W | YPL232W | YPL027W | YCL048W |…	NA	NA	NA	NA	NA
ascospore wall	GO:0005619	C	C	0.304701	0.681213	-0.0790684	2.06675	-1.82766	5.93048	2.95918	11.8894	CDC11 | CDA2 | SPR28 | SPR3 | | CDA1 | SPS100 | SPR1 | CRR1 | SSP2 | CDC3	13	YJR076C | YLR308W | YDR218C | YGR059W | YAL018C | YLR307W | YHR139C | YOR190W | YLR213C | YOR242C | YOL047C | YLR314C | YCR045C	CDC11 | | CRR1 | SPR3 | SSP2 | SPR1 | SPS100 | CDA2 | SPR28 | CDC3 | CDA1	13	YJR076C | YCR045C | YAL018C | YLR213C | YGR059W | YOR242C | YOR190W | YOL047C | YHR139C | YLR308W | YDR218C | YLR314C | YLR307W	DOXO_HLD_Specific_Deletion_Enhancers	NA	NA	NA	NA
ascospore wall assembly	GO:0030476	P	P	0.420993	1.32694	-0.166777	2.17447	0.050279	0.581505	-0.347903	1.44264	SPS1 | END3 | CHS5 | CHS3 | PFS1 | QDR3 | CDA2 | SHE10 | SPO77 | | OSW1 | GAS4 | DIT2 | CDA1 | SPO71 | QDR1 | SPS100 | SPO75 | GIP1 | TEP1 | FKS3 | DIT1 | MUM3 | ADY3 | SPO73 | CRR1 | GSC2 | SMK1 | DTR1 | SPS22 | SSP2 | SPS2 | GAS2 | ARP2 | SMA2 | YVH1 | SWF1 | DON1 | SWM1 | SSP1 | VPS54	46	YDR523C | YNL084C | YLR330W | YBR023C | YHR185C | YBR043C | YLR308W | YGL228W | YLR341W | YJL038C | YOR255W | YOL132W | YDR402C | YAL018C | YLR307W | YDR104C | YIL120W | YHR139C | YLL005C | YBR045C | YNL128W | YMR306W | YFR039C | YJL037W | YDR403W | YOR298W | YDL239C | YER046W | YLR213C | YGR032W | YPR054W | YBR180W | YCL048W | YOR242C | YDR522C | YLR343W | YOL047C | YDL029W | YML066C | YIR026C |…	| SPS1 | FKS3 | SMA2 | END3 | GAS2 | SPO75 | ADY3 | SPO73 | DIT1 | GAS4 | SPS22 | CRR1 | YVH1 | SSP2 | QDR1 | SMK1 | DIT2 | SPS2 | SWF1 | CHS3 | GSC2 | OSW1 | DON1 | TEP1 | MUM3 | SPS100 | SPO71 | GIP1 | PFS1 | DTR1 | QDR3 | CDA2 | CHS5 | SWM1 | SHE10 | CDA1 | SPO77 | ARP2 | VPS54 | SSP1	46	YCR045C | YDR523C | YMR306W | YML066C | YNL084C | YLR343W | YLL005C | YAL018C | YDL239C | YER046W | YDR403W | YOL132W | YJL037W | YCL048W | YLR213C | YIR026C | YJL038C | YOR242C | YIL120W | YPR054W | YDR402C | YDR522C | YDR126W | YBR023C | YFR039C | YGR032W | YOR255W | YDR273W | YNL128W | YOR298W | YOL047C | YHR139C | YDR104C | YBR045C | YHR185C | YBR180W | YBR043C | YLR308W | YLR330W | YDR260C |…	NA	NA	NA	NA	NA
ascospore-type prospore	GO:0042764	C	C	0.263785	0.97513	0.230975	2.14774	-0.425587	3.06659	0.834908	6.36573	SPS1 | SEC6 | CDC11 | AKL1 | SSO2 | CDC10 | MSO1 | CBK1 | BUD6 | SEC15 | CHS3 | SPO14 | SEC5 | SPR28 | MPC54 | BUD2 | SPR3 | OSW1 | YAP1801 | | CDA1 | CWP1 | SPO20 | SPO71 | SHS1 | YSW1 | GIP1 | EXO84 | SPR1 | SPO19 | YAP1802 | APS2 | HUL4 | CHS7 | CSR1 | SSO1 | BNI1 | ADY3 | SPO73 | SHC1 | RGD1 | GSC2 | HOS3 | SPO21 | DTR1 | SSP2 | SGA1 | SPO1 | SMA1 | CDC3 | SMA2 | EXO70 | DON1 | SEC3 | KEL1 | …	65	YDR523C | YIL068C | YJR076C | YBR059C | YMR183C | YCR002C | YNR049C | YNL161W | YLR319C | YGL233W | YBR023C | YKR031C | YDR166C | YDR218C | YOR177C | YKL092C | YGR059W | YOR255W | YHR161C | YGL015C | YAL018C | YLR307W | YKL096W | YMR017W | YDR104C | YDL225W | YFL040W | YFR032C | YGL138C | YBR148W | YBR045C | YOL015W | YBR102C | YOR190W | YGR266W | YPL130W | YGR241C | YJR058C | YJR036C | YHR142W |…	SEC6 | CDC11 | YAP1801 | SPS1 | SEC15 | CBK1 | SHS1 | SPO14 | YAP1802 | MSO1 | SMA2 | CDC10 | CWP1 | | ADY3 | SPO73 | HOS3 | SSO2 | BUD2 | APS2 | SSO1 | SMA1 | SPO1 | SPR3 | AKL1 | SSP2 | MPC54 | YSW1 | KEL1 | SPO20 | SPO21 | CHS3 | GSC2 | OSW1 | SPR1 | HUL4 | DON1 | SPO19 | RGD1 | SPO71 | CHS7 | GIP1 | SYP1 | BNI1 | DTR1 | EXO70 | SGA1 | SHC1 | SEC3 | BUD6 | EXO84 | SPR28 | CSR1 | CDC3 | SEC5 | …	65	YIL068C | YJR076C | YHR161C | YDR523C | YGL233W | YNL161W | YDL225W | YKR031C | YGR241C | YNR049C | YML066C | YCR002C | YKL096W | YAL018C | YDL239C | YER046W | YPL116W | YMR183C | YKL092C | YFR032C | YJR058C | YPL232W | YPL027W | YNL012W | YGR059W | YBR059C | YOR242C | YOR177C | YGL015C | YBR148W | YHR158C | YMR017W | YOL091W | YBR023C | YGR032W | YOR255W | YOR190W | YJR036C | YDR273W | YPL130W |…	NA	NA	NA	NA	NA
ascospore-type prospore assembly	GO:0031321	P	P	0.409752	0.60327	0.0665003	2.20674	0.0648555	0.486319	0.0110116	1.43382	SPS1 | SSO2 | MSO1 | SPO14 | SEC4 | SPO77 | MPC54 | CWP1 | SPO20 | SPO71 | YSW1 | SPO19 | ATG26 | SSO1 | ADY3 | SPO73 | SPO21 | SPO1 | SMA1 | SMA2 | MSS4 | SSP1 | VPS13	23	YDR523C | YMR183C | YNR049C | YKR031C | YFL005W | YLR341W | YOR177C | YKL096W | YMR017W | YDR104C | YBR148W | YPL130W | YLR189C | YPL232W | YDL239C | YER046W | YOL091W | YNL012W | YPL027W | YML066C | YDR208W | YHR184W | YLL040C	SPS1 | SPO14 | MSO1 | SEC4 | SMA2 | CWP1 | ADY3 | SPO73 | SSO2 | MSS4 | SSO1 | SMA1 | SPO1 | MPC54 | YSW1 | SPO20 | SPO21 | ATG26 | SPO19 | SPO71 | SPO77 | VPS13 | SSP1	23	YDR523C | YKR031C | YNR049C | YFL005W | YML066C | YKL096W | YDL239C | YER046W | YMR183C | YDR208W | YPL232W | YPL027W | YNL012W | YOR177C | YBR148W | YMR017W | YOL091W | YLR189C | YPL130W | YDR104C | YLR341W | YLL040C | YHR184W	NA	NA	NA	NA	NA
ascospore-type prospore membrane assembly	GO:0032120	P	P	0.588243	0.4415	-0.321687	2.27118	0.0891676	0.407344	-0.156149	1.52672	SPS1 | MSO1 | SPO77 | MPC54 | CWP1 | SPO71 | YSW1 | SPO19 | ATG26 | ADY3 | SPO73 | SPO21 | SPO1 | SMA1 | SMA2 | SSP1 | VPS13	17	YDR523C | YNR049C | YLR341W | YOR177C | YKL096W | YDR104C | YBR148W | YPL130W | YLR189C | YDL239C | YER046W | YOL091W | YNL012W | YPL027W | YML066C | YHR184W | YLL040C	SPS1 | MSO1 | SMA2 | CWP1 | ADY3 | SPO73 | SMA1 | SPO1 | MPC54 | YSW1 | SPO21 | ATG26 | SPO19 | SPO71 | SPO77 | VPS13 | SSP1	17	YDR523C | YNR049C | YML066C | YKL096W | YDL239C | YER046W | YPL027W | YNL012W | YOR177C | YBR148W | YOL091W | YLR189C | YPL130W | YDR104C | YLR341W | YLL040C | YHR184W	NA	NA	NA	NA	NA
ascus lipid particle	GO:0005633	C	C	0.94033	NA	-0.790669	NA	0.386458	NA	-0.785847	NA		1	YOL047C		1	YOL047C	NA	NA	NA	NA	NA
Asi complex	GO:0097658	C	C	0.464048	0.428639	1.43136	0.576096	-0.160773	0.0312319	-0.326467	0.495709	ASI2 | ASI1 | ASI3	3	YNL159C | YMR119W | YNL008C	ASI1 | ASI2 | ASI3	3	YMR119W | YNL159C | YNL008C	NA	NA	NA	NA	NA
asparaginase activity	GO:0004067	F	F	-1.21249	2.66224	1.2855	1.67588	-0.622063	1.4087	0.1759	1.40075	YGP1 | SOK2 | PHD1 | ASP1 | SWI6 | XBP1 | MBP1 | SPS100 | SWI4	9	YNL160W | YMR016C | YKL043W | YDR321W | YLR182W | YIL101C | YDL056W | YHR139C | YER111C	SWI6 | YGP1 | SOK2 | PHD1 | XBP1 | MBP1 | SPS100 | ASP1 | SWI4	9	YLR182W | YNL160W | YMR016C | YKL043W | YIL101C | YDL056W | YHR139C | YDR321W | YER111C	NA	NA	NA	NA	NA
asparagine biosynthetic process	GO:0006529	P	P	1.2463	3.15623	-0.726235	1.99673	0.00504319	0.326482	-0.376853	1.12528	ASN1 | ASN2 | | AAT2	4	YPR145W | YGR124W | YML096W | YLR027C	ASN2 | | ASN1 | AAT2	4	YGR124W | YML096W | YPR145W | YLR027C	NA	NA	NA	NA	NA
asparagine biosynthetic process from oxaloacetate	GO:0019266	P	P	5.96647	NA	-3.59037	NA	0.263065	NA	-1.39474	NA	AAT2	1	YLR027C	AAT2	1	YLR027C	DOXO_EG_Specific_Deletion_Suppresors	NA	NA	NA	NA
asparagine catabolic process	GO:0006530	P	P	-0.752747	2.84673	0.66937	2.42364	-0.532457	1.35803	0.126303	1.32992	YGP1 | SOK2 | PHD1 | ASP1 | SWI6 | XBP1 | MBP1 | SPS100 | SWI4 | AAT1	10	YNL160W | YMR016C | YKL043W | YDR321W | YLR182W | YIL101C | YDL056W | YHR139C | YER111C | YKL106W	SWI6 | YGP1 | SOK2 | PHD1 | XBP1 | AAT1 | MBP1 | SPS100 | ASP1 | SWI4	10	YLR182W | YNL160W | YMR016C | YKL043W | YIL101C | YKL106W | YDL056W | YHR139C | YDR321W | YER111C	NA	NA	NA	NA	NA
asparagine metabolic process	GO:0006528	P	P	-0.137655	2.96904	0.239953	2.31565	-0.378886	1.16828	-0.0174555	1.25393	YGP1 | SOK2 | PHD1 | ASP1 | SWI6 | XBP1 | MBP1 | ASN1 | SPS100 | ASN2 | | SWI4 | AAT2 | AAT1	14	YNL160W | YMR016C | YKL043W | YDR321W | YLR182W | YIL101C | YDL056W | YPR145W | YHR139C | YGR124W | YML096W | YER111C | YLR027C | YKL106W	SWI6 | YGP1 | SOK2 | ASN2 | PHD1 | XBP1 | AAT1 | | MBP1 | ASN1 | SPS100 | ASP1 | AAT2 | SWI4	14	YLR182W | YNL160W | YMR016C | YGR124W | YKL043W | YIL101C | YKL106W | YML096W | YDL056W | YPR145W | YHR139C | YDR321W | YLR027C | YER111C	NA	NA	2-0.4-3	2-0.4-3	0.029961
asparagine synthase (glutamine-hydrolyzing) activity	GO:0004066	F	F	-0.327089	0.298927	0.228476	0.715247	-0.0809639	0.339857	-0.0375569	1.09939	ASN1 | ASN2 |	3	YPR145W | YGR124W | YML096W	ASN2 | | ASN1	3	YGR124W | YML096W | YPR145W	NA	NA	NA	NA	NA
asparagine-tRNA ligase activity	NA	NA	F	NA	NA	NA	NA	3.44657	NA	-2.2365	NA	NA	NA	NA	SLM5	1	YCR024C	NA	NA	NA	NA	NA
asparaginyl-tRNA aminoacylation	NA	NA	P	NA	NA	NA	NA	3.44657	NA	-2.2365	NA	NA	NA	NA	SLM5	1	YCR024C	NA	NA	NA	NA	NA
aspartate biosynthetic process	GO:0006532	P	P	1.77191	3.6397	-0.33643	2.85103	-0.051511	0.349219	-0.447557	0.844015	BAT2 | ABZ2 | AAT2	3	YJR148W | YMR289W | YLR027C	BAT2 | ABZ2 | AAT2	3	YJR148W | YMR289W | YLR027C	NA	NA	NA	NA	NA
aspartate carbamoyltransferase activity	GO:0004070	F	F	0.483793	0.312297	0.0860411	1.87556	0.364346	0.00489886	-1.89364	0.885108	URA2 | CPA2	2	YJL130C | YJR109C	CPA2 | URA2	2	YJR109C | YJL130C	NA	NA	NA	NA	NA
aspartate catabolic process	GO:0006533	P	P	2.92522	NA	-4.25967	NA	0.273993	NA	-0.320069	NA	AAT1	1	YKL106W	AAT1	1	YKL106W	DOXO_EG_Specific_Deletion_Suppresors	NA	NA	NA	NA
aspartate kinase activity	GO:0004072	F	F	0.374303	0.0302206	0.517741	1.16916	0.261493	0.101554	0.926669	0.198032	HOM6 | HOM3	2	YJR139C | YER052C	HOM6 | HOM3	2	YJR139C | YER052C	NA	NA	NA	NA	NA
aspartate metabolic process	GO:0006531	P	P	1.22578	2.38291	0.464783	3.12003	0.318201	0.568181	-0.941181	0.875168	NMA1 | NMA2 | HOM2 | BAT2 | ABZ2 | AAT2 | AAT1	7	YLR328W | YGR010W | YDR158W | YJR148W | YMR289W | YLR027C | YKL106W	BAT2 | ABZ2 | AAT1 | AAT2 | NMA2 | NMA1 | HOM2	7	YJR148W | YMR289W | YKL106W | YLR027C | YGR010W | YLR328W | YDR158W	NA	NA	2-0.4-3	2-0.4-3	0.0418636
aspartate transport	GO:0015810	P	P	0.0410542	0.46928	1.04185	0.900759	0.290918	0.146966	-1.00127	0.277055	DIP5 | AGC1 | AVT6	3	YPL265W | YPR021C | YER119C	AGC1 | DIP5 | AVT6	3	YPR021C | YPL265W | YER119C	NA	NA	NA	NA	NA
aspartate-semialdehyde dehydrogenase activity	GO:0004073	F	F	0.298385	NA	2.04498	NA	1.44836	NA	-2.21811	NA	HOM2	1	YDR158W	HOM2	1	YDR158W	DOXO_HLD_Deletion_Suppressors_DOXO_EG_Deletion_Enhancers	NA	NA	NA	NA
aspartate-tRNA ligase activity	NA	NA	F	NA	NA	NA	NA	0.109313	NA	1.03449	NA	NA	NA	NA	MSD1	1	YPL104W	NA	NA	NA	NA	NA
aspartic endopeptidase activity, intramembrane cleaving	GO:0042500	F	F	-0.257272	NA	-0.0301613	NA	-0.174174	NA	-0.140613	NA		1	YKL100C		1	YKL100C	NA	NA	NA	NA	NA
aspartic-type endopeptidase activity	GO:0004190	F	F	0.282152	0.544183	0.339687	0.989486	-0.109448	0.602635	-0.154129	0.935268	YPS5 | YPS6 | YPS3 | YPS1 | BAR1 | YPS7 | MKC7 | | PEP4 | DDI1	10	YGL259W | YIR039C | YLR121C | YLR120C | YIL015W | YDR349C | YDR144C | YKL100C | YPL154C | YER143W	MKC7 | PEP4 | YPS7 | BAR1 | | YPS1 | YPS3 | DDI1 | YPS6 | YPS5	10	YDR144C | YPL154C | YDR349C | YIL015W | YKL100C | YLR120C | YLR121C | YER143W | YIR039C | YGL259W	NA	NA	NA	NA	NA
aspartyl-tRNA aminoacylation	NA	NA	P	NA	NA	NA	NA	0.109313	NA	1.03449	NA	NA	NA	NA	MSD1	1	YPL104W	NA	NA	NA	NA	NA
assembly of large subunit precursor of preribosome	GO:1902626	P	P	-1.92159	3.1867	0.239257	2.70516	0.54878	0.996969	0.289651	2.2697	RPF2 | NOP2 | RLP24 | TIF6 | RPL24A | RPL24B | SPB4 | DBP10 | NOG1	9	YKR081C | YNL061W | YLR009W | YPR016C | YGL031C | YGR148C | YFL002C | YDL031W | YPL093W	TIF6 | RLP24 | RPF2 | NOP2 | RPL24B | SPB4 | NOG1 | DBP10 | RPL24A	9	YPR016C | YLR009W | YKR081C | YNL061W | YGR148C | YFL002C | YPL093W | YDL031W | YGL031C	NA	NA	NA	NA	NA
ASTRA complex	GO:0070209	C	C	-2.72444	7.15014	5.69692	7.96283	-7.88404	10.7054	7.144	15.5001	TEL2 | RVB1 | ASA1 | RVB2 | TTI1	5	YGR099W | YDR190C | YPR085C | YPL235W | YKL033W	TEL2 | RVB1 | ASA1 | RVB2 | TTI1	5	YGR099W | YDR190C | YPR085C | YPL235W | YKL033W	Overlapping_Deletion_Enhancers	NA	NA	NA	NA
astral microtubule	GO:0000235	C	C	0.21307	1.19335	-1.60861	4.47549	-2.77451	6.59148	3.78652	10.5063	CDC28 | NIP100 | FIN1 | ARP1 | SHE1 | LDB18 | JNM1 | CIN8	8	YBR160W | YPL174C | YDR130C | YHR129C | YBL031W | YLL049W | YMR294W | YEL061C	CDC28 | ARP1 | LDB18 | NIP100 | SHE1 | FIN1 | JNM1 | CIN8	8	YBR160W | YHR129C | YLL049W | YPL174C | YBL031W | YDR130C | YMR294W | YEL061C	DOXO_HLD_Specific_Deletion_Enhancers	NA	NA	NA	NA
astral microtubule organization	GO:0030953	P	P	0.14427	NA	3.11419	NA	0.434374	NA	-0.814891	NA	BUD6	1	YLR319C	BUD6	1	YLR319C	DOXO_EG_Specific_Deletion_Enhancers	NA	NA	NA	NA
asymmetric protein localization	GO:0008105	P	P	0.315968	0.617184	0.514849	1.19433	-0.101049	0.355262	0.332662	2.11094	HSP104 | BNI4 | LTE1 |	4	YLL026W | YNL233W | YAL024C | YOR129C	HSP104 | LTE1 | | BNI4	4	YLL026W | YAL024C | YOR129C | YNL233W	NA	NA	NA	NA	NA
asymmetric protein localization to new mitotic spindle pole body	GO:0061510	P	P	0.816401	NA	-0.0262114	NA	-0.036106	NA	0.0920753	NA	LTE1	1	YAL024C	LTE1	1	YAL024C	NA	NA	NA	NA	NA
AT DNA binding	GO:0003680	F	F	-0.0447563	0.926057	2.31655	2.82392	0.464065	0.730495	-0.819789	2.31217	SMC1 | SMC2 | DAT1	3	YFL008W | YFR031C | YML113W	DAT1 | SMC1 | SMC2	3	YML113W | YFL008W | YFR031C	DOXO_EG_Specific_Deletion_Enhancers	NA	NA	NA	NA
ATG1/ULK1 kinase complex	GO:1990316	C	C	-2.81632	6.21149	2.62917	4.48593	0.0424813	0.971834	-2.17013	2.3582	ATG11 | ATG17 | ATG13 | ATG1	4	YPR049C | YLR423C | YPR185W | YGL180W	ATG1 | ATG13 | ATG17 | ATG11	4	YGL180W | YPR185W | YLR423C | YPR049C	DOXO_HLD_Deletion_Suppressors_DOXO_EG_Deletion_Enhancers	NA	NA	NA	NA
Atg12 activating enzyme activity	GO:0019778	F	F	0.753627	NA	-0.376184	NA	0.403723	NA	-0.469256	NA	ATG7	1	YHR171W	ATG7	1	YHR171W	NA	NA	NA	NA	NA
Atg12 transferase activity	GO:0019777	F	F	0.737026	NA	-1.96613	NA	0.62832	NA	-1.66028	NA	ATG10	1	YLL042C	ATG10	1	YLL042C	NA	NA	NA	NA	NA
Atg12-Atg5-Atg16 complex	GO:0034274	C	C	0.40876	0.400283	0.881483	0.771937	0.0512328	0.169714	-0.362441	0.415497	ATG5 | ATG12 | ATG16	3	YPL149W | YBR217W | YMR159C	ATG12 | ATG16 | ATG5	3	YBR217W | YMR159C | YPL149W	NA	NA	NA	NA	NA
Atg8 activating enzyme activity	GO:0019779	F	F	0.753627	NA	-0.376184	NA	0.403723	NA	-0.469256	NA	ATG7	1	YHR171W	ATG7	1	YHR171W	NA	NA	NA	NA	NA
Atg8 ligase activity	GO:0019776	F	F	0.451499	0.337823	1.0652	0.729563	0.156337	0.251772	-0.303376	0.35923	ATG5 | ATG3 | ATG12 | ATG16	4	YPL149W | YNR007C | YBR217W | YMR159C	ATG12 | ATG16 | ATG3 | ATG5	4	YBR217W | YMR159C | YNR007C | YPL149W	NA	NA	NA	NA	NA
Atg8-specific protease activity	GO:0019786	F	F	0.0799894	NA	0.28062	NA	0.177527	NA	-0.454157	NA	ATG4	1	YNL223W	ATG4	1	YNL223W	NA	NA	NA	NA	NA
ATP adenylyltransferase activity	GO:0003877	F	F	0.339469	0.55311	1.35011	0.840187	0.209119	0.489165	-0.530997	0.324557	APA2 | APA1	2	YDR530C | YCL050C	APA1 | APA2	2	YCL050C | YDR530C	NA	NA	NA	NA	NA
ATP binding	GO:0005524	F	F	-0.737894	3.5298	1.24855	4.78633	-1.08139	3.789	1.26617	5.59569	| PHO85 | SSA4 | SPS1 | MSE1 | MSY1 | AFG3 | MSM1 | MSH1 | PIM1 | SUV3 | MRH4 | YTA12 | PKH2 | MSF1 | SLM5 | MST1 | ATP1 | NAM2 | GIN4 | RFC5 | CDC28 | MCM7 | PRP43 | FAD1 | ROK1 | PRP2 | DBP6 | FOL3 | RFC4 | HSP10 | RAD50 | RVB1 | ORC1 | RSM23 | SSQ1 | MDJ1 | RNR1 | PRO1 | MSD1 | BCS1 | DIA4 | MET7 | MSS116 | ATP2 | MSK1 | RPT3 | MCM6 | VAS1 | RPT5 | VPS33 | RAD54 | VPS34 | RAD51 | RAD6 | RAD57 …	539	YER087W | YPL031C | YER103W | YDR523C | YOL033W | YMR293C | YPL097W | YER017C | YGR171C | YHR120W | YGR102C | YBL022C | YPL029W | YGL064C | YMR089C | YOL100W | YPR047W | YCR024C | YKL194C | YBL099W | YLR382C | YDR507C | YBR087W | YBR160W | YBR202W | YGL120C | YDL045C | YGL171W | YNR011C | YNR038W | YMR113W | YOL094C | YOR020C | YNL250W | YJL046W | YDR190C | YML065W | YGL129C | YLR369W | YFL016C |…	MCM7 | MCM6 | RFC4 | HSP10 | RAD50 | AFG3 | RFC5 | PRP2 | DBP6 | VAS1 | SNF2 | PRP43 | CDC28 | RNR1 | PHO85 | VPS34 | MDN1 | ERG12 | PRP22 | RAD54 | RAD51 | RPT1 | SSZ1 | MES1 | RAD55 | RAD57 | STT4 | KRS1 | CDC7 | MTR4 | TFP1 | PRS5 | DBP9 | FOL3 | YEF3 | | BUD16 | PRO1 | SAT4 | DBP7 | ROK1 | ARP8 | VMA2 | ECM16 | NEW1 | PDR5 | FAD1 | DCR2 | BUD32 | CDC8 | MCM2 | SCH9 | ADK1 | VMA5 | KCS1 | ADE3…	539	YBR202W | YGL201C | YOL094C | YOR020C | YNL250W | YER017C | YBR087W | YNR011C | YNR038W | YGR094W | YOR290C | YGL120C | YBR160W | YER070W | YPL031C | YLR240W | YLR106C | YMR208W | YER013W | YGL163C | YER095W | YKL145W | YHR064C | YGR264C | YDR076W | YDR004W | YLR305C | YDR037W | YDL017W | YJL050W | YDL185W | YOL061W | YLR276C | YMR113W | YLR249W | YDR341C | YEL029C | YDR300C | YCR008W | YKR024C |…	NA	NA	0-0-0; 2-0.0-0; 2-0.6-1	0-0-0	1.75784e-05
ATP biosynthetic process	GO:0006754	P	P	-0.465069	2.52983	-0.13757	6.34937	-0.0325368	1.64829	-0.0737485	2.66434	ATP15 | CYT1 | ATP7 | ATP18 | ATP1 | ATP17 | ATP2 | ATP5 | STV1 | VPH1 | ATP20 | ATP14 | PMA2 | PMA1 | ATP16	15	YPL271W | YOR065W | YKL016C | YML081C-A | YBL099W | YDR377W | YJR121W | YDR298C | YMR054W | YOR270C | YPR020W | YLR295C | YPL036W | YGL008C | YDL004W	ATP18 | ATP17 | ATP1 | CYT1 | ATP15 | STV1 | ATP7 | VPH1 | ATP2 | ATP20 | ATP16 | PMA2 | PMA1 | ATP14 | ATP5	15	YML081C-A | YDR377W | YBL099W | YOR065W | YPL271W | YMR054W | YKL016C | YOR270C | YJR121W | YPR020W | YDL004W | YPL036W | YGL008C | YLR295C | YDR298C	NA	NA	3-0.0.3-1	3-0.0.3-1	0.00544127
ATP export	GO:1904669	P	P	-0.724887	1.52048	0.173007	2.05057	0.0219387	1.11863	0.518494	1.23318	VPS24 | VPS27 | VPS28 | VPS25 | | VPS36 | HSE1 | VPS20 | SNF8 | SNF7 | BUL1 | STP22 | SRN2 | LTV1 | BRO1 | DOA4	16	YKL041W | YNR006W | YPL065W | YJR102C | YGR206W | YLR417W | YHL002W | YMR077C | YPL002C | YLR025W | YMR275C | YCL008C | YLR119W | YKL143W | YPL084W | YDR069C	LTV1 | SRN2 | STP22 | VPS20 | VPS25 | VPS24 | VPS27 | VPS36 | HSE1 | SNF8 | VPS28 | SNF7 | BUL1 | | DOA4 | BRO1	16	YKL143W | YLR119W | YCL008C | YMR077C | YJR102C | YKL041W | YNR006W | YLR417W | YHL002W | YPL002C | YPL065W | YLR025W | YMR275C | YGR206W | YDR069C | YPL084W	NA	NA	NA	NA	NA
ATP hydrolysis coupled anion transmembrane transport	GO:0099133	P	P	-1.07151	NA	3.47997	NA	-0.444049	NA	0.875523	NA	YBT1	1	YLL048C	YBT1	1	YLL048C	DOXO_EG_Specific_Deletion_Enhancers	NA	NA	NA	NA
ATP hydrolysis coupled cation transmembrane transport	GO:0099132	P	P	-0.109114	2.40569	-1.63867	5.66592	-1.02823	2.48276	1.08801	3.17104	ATP15 | ATP7 | ATP18 | ATP1 | ATP17 | ATP2 | ATP5 | VMA7 | CUP5 | VMA2 | VMA13 | STV1 | VPH1 | ATP20 | SPF1 | ATP14 | VMA6 | PMC1 | VMA4 | CCC2 | | PMR1 | PCA1 | PPA1 | VMA5 | TFP3 | VMA9 | ATP16	28	YPL271W | YKL016C | YML081C-A | YBL099W | YDR377W | YJR121W | YDR298C | YGR020C | YEL027W | YBR127C | YPR036W | YMR054W | YOR270C | YPR020W | YEL031W | YLR295C | YLR447C | YGL006W | YOR332W | YDR270W | YOR291W | YGL167C | YBR295W | YHR026W | YKL080W | YPL234C | YCL005W-A | YDL004W	PPA1 | VMA2 | TFP3 | VMA5 | CUP5 | VMA13 | ATP18 | PCA1 | ATP17 | ATP1 | VMA9 | ATP15 | STV1 | ATP7 | VMA6 | VPH1 | ATP2 | SPF1 | ATP20 | ATP16 | | CCC2 | VMA4 | PMC1 | VMA7 | ATP14 | PMR1 | ATP5	28	YHR026W | YBR127C | YPL234C | YKL080W | YEL027W | YPR036W | YML081C-A | YBR295W | YDR377W | YBL099W | YCL005W-A | YPL271W | YMR054W | YKL016C | YLR447C | YOR270C | YJR121W | YEL031W | YPR020W | YDL004W | YOR291W | YDR270W | YOR332W | YGL006W | YGR020C | YLR295C | YGL167C | YDR298C	NA	NA	3-0.0.3-1	3-0.0.3-1	0.0147557
ATP hydrolysis coupled ion transmembrane transport	GO:0099131	P	P	-0.13539	2.29404	-1.42122	5.49254	-0.970409	2.40685	1.01145	3.08339	ATP15 | ATP7 | ATP18 | ATP1 | ATP17 | ATP2 | ATP5 | VMA7 | CUP5 | VMA2 | VMA13 | STV1 | VPH1 | ATP20 | YBT1 | SPF1 | ATP14 | VMA6 | PMC1 | VMA4 | CCC2 | DNF1 | | PMR1 | PCA1 | PPA1 | VMA5 | TFP3 | VMA9 | ATP16	30	YPL271W | YKL016C | YML081C-A | YBL099W | YDR377W | YJR121W | YDR298C | YGR020C | YEL027W | YBR127C | YPR036W | YMR054W | YOR270C | YPR020W | YLL048C | YEL031W | YLR295C | YLR447C | YGL006W | YOR332W | YDR270W | YER166W | YOR291W | YGL167C | YBR295W | YHR026W | YKL080W | YPL234C | YCL005W-A | YDL004W	PPA1 | VMA2 | TFP3 | VMA5 | CUP5 | VMA13 | ATP18 | PCA1 | ATP17 | ATP1 | VMA9 | ATP15 | STV1 | ATP7 | VMA6 | VPH1 | ATP2 | SPF1 | YBT1 | ATP20 | ATP16 | | CCC2 | VMA4 | PMC1 | DNF1 | VMA7 | ATP14 | PMR1 | ATP5	30	YHR026W | YBR127C | YPL234C | YKL080W | YEL027W | YPR036W | YML081C-A | YBR295W | YDR377W | YBL099W | YCL005W-A | YPL271W | YMR054W | YKL016C | YLR447C | YOR270C | YJR121W | YEL031W | YLL048C | YPR020W | YDL004W | YOR291W | YDR270W | YOR332W | YGL006W | YER166W | YGR020C | YLR295C | YGL167C | YDR298C	NA	NA	3-0.0.3-1	3-0.0.3-1	0.0167471
ATP hydrolysis coupled proton transport	GO:0015991	P	P	-0.605051	2.93961	-1.39907	6.56381	-2.77452	2.48182	2.93787	2.7197	VMA7 | CUP5 | VMA2 | VMA13 | STV1 | VPH1 | VMA6 | VMA4 | PPA1 | VMA5 | TFP3 | VMA9	12	YGR020C | YEL027W | YBR127C | YPR036W | YMR054W | YOR270C | YLR447C | YOR332W | YHR026W | YKL080W | YPL234C | YCL005W-A	PPA1 | VMA2 | TFP3 | VMA5 | CUP5 | VMA13 | VMA9 | STV1 | VMA6 | VPH1 | VMA4 | VMA7	12	YHR026W | YBR127C | YPL234C | YKL080W | YEL027W | YPR036W | YCL005W-A | YMR054W | YLR447C | YOR270C | YOR332W | YGR020C	DOXO_HLD_Specific_Deletion_Enhancers	NA	1-0-2	1-0-2	0.0378991
ATP metabolic process	GO:0046034	P	P	-1.53663	4.01295	2.01194	5.90322	-0.828751	2.89581	1.05819	4.54509	COX9 | COX7 | ATP15 | CYT1 | RIP1 | COX6 | ATP7 | QCR8 | QCR2 | COR1 | ATP18 | COX5A | ATP1 | QCR7 | ATP17 | COX12 | ATP2 | CYC1 | PDA1 | QCR9 | ATP5 | TDH1 | COX13 | QCR6 | CDC19 | EMI5 | VMA2 | COX8 | GCR2 | | STV1 | PGI1 | PDB1 | RAP1 | ADH1 | VPH1 | HXK2 | ATP20 | TIM18 | NDI1 | PDC1 | QCR10 | PFK2 | TYE7 | PFK27 | ATP14 | FBA1 | HXK1 | ADH5 | COX5B | TDH2 | PGK1 | PFK1 | TDH3 | SDH4 | CYC7 |…	81	YDL067C | YMR256C | YPL271W | YOR065W | YEL024W | YHR051W | YKL016C | YJL166W | YPR191W | YBL045C | YML081C-A | YNL052W | YBL099W | YDR529C | YDR377W | YLR038C | YJR121W | YJR048W | YER178W | YGR183C | YDR298C | YJL052W | YGL191W | YFR033C | YAL038W | YOL071W | YBR127C | YLR395C | YNL199C | YLR345W | YMR054W | YBR196C | YBR221C | YNL216W | YOL086C | YOR270C | YGL253W | YPR020W | YJL103C | YMR118C…	ADH1 | GCR2 | TFP1 | VMA2 | TDH3 | FBA1 | ATP18 | RAP1 | PDB1 | ATP17 | ATP1 | QCR7 | COX7 | PDA1 | RIP1 | CYT1 | GPM2 | COX9 | PGI1 | ATP15 | PFK1 | COX12 | PFK27 | PGK1 | COR1 | TIM18 | EMI2 | STV1 | ATP7 | TDH1 | TYE7 | QCR9 | HXK2 | SDH3 | QCR10 | COX13 | VPH1 | ATP2 | ADH5 | ATP20 | PYK2 | COX5B | GLK1 | ATP16 | GPM3 | PDC1 | SDH1 | NDI1 | PFK2 | ENO1 | QCR6 | | PDC5 | TDH2 | QCR2 | CYC7 | C…	81	YOL086C | YNL199C | YDL185W | YBR127C | YGR192C | YKL060C | YML081C-A | YNL216W | YBR221C | YDR377W | YBL099W | YDR529C | YMR256C | YER178W | YEL024W | YOR065W | YDL021W | YDL067C | YBR196C | YPL271W | YGR240C | YLR038C | YOL136C | YCR012W | YBL045C | YOR297C | YDR516C | YMR054W | YKL016C | YJL052W | YOR344C | YGR183C | YGL253W | YKL141W | YHR001W-A | YGL191W | YOR270C | YJR121W | YBR145W | YPR02…	DOXO_EG_Specific_Deletion_Enhancers	NA	3-0.0.3-1	3-0.0.3-1	0.09187
ATP phosphoribosyltransferase activity	GO:0003879	F	F	0.507755	NA	0.151155	NA	0.567179	NA	-1.48991	NA	HIS1	1	YER055C	HIS1	1	YER055C	NA	NA	NA	NA	NA
ATP synthesis coupled proton transport	GO:0015986	P	P	-1.0569	2.84036	1.25296	7.13555	-0.10818	1.76193	0.211778	2.75088	ATP15 | CYT1 | ATP7 | ATP18 | ATP1 | ATP17 | ATP2 | ATP5 | STV1 | VPH1 | ATP20 | ATP14 | ATP16	13	YPL271W | YOR065W | YKL016C | YML081C-A | YBL099W | YDR377W | YJR121W | YDR298C | YMR054W | YOR270C | YPR020W | YLR295C | YDL004W	ATP18 | ATP17 | ATP1 | CYT1 | ATP15 | STV1 | ATP7 | VPH1 | ATP2 | ATP20 | ATP16 | ATP14 | ATP5	13	YML081C-A | YDR377W | YBL099W | YOR065W | YPL271W | YMR054W | YKL016C | YOR270C | YJR121W | YPR020W | YDL004W | YLR295C | YDR298C	NA	NA	3-0.0.3-1	3-0.0.3-1	0.00432955
ATP transport	GO:0015867	P	P	-0.814451	2.12447	-0.436882	2.82572	0.0354569	1.00046	0.309653	1.45614	MCD4 | VPS24 | VPS27 | VPS28 | VPS25 | | VPS36 | HSE1 | VPS20 | SNF8 | ANT1 | SNF7 | BUL1 | AAC1 | SAL1 | STP22 | AAC3 | SRN2 | LTV1 | BRO1 | DOA4 | PET9	22	YKL165C | YKL041W | YNR006W | YPL065W | YJR102C | YGR206W | YLR417W | YHL002W | YMR077C | YPL002C | YPR128C | YLR025W | YMR275C | YMR056C | YNL083W | YCL008C | YBR085W | YLR119W | YKL143W | YPL084W | YDR069C | YBL030C	MCD4 | AAC3 | LTV1 | SRN2 | STP22 | VPS20 | VPS25 | VPS24 | VPS27 | VPS36 | HSE1 | SNF8 | VPS28 | AAC1 | SNF7 | BUL1 | | SAL1 | DOA4 | ANT1 | PET9 | BRO1	22	YKL165C | YBR085W | YKL143W | YLR119W | YCL008C | YMR077C | YJR102C | YKL041W | YNR006W | YLR417W | YHL002W | YPL002C | YPL065W | YMR056C | YLR025W | YMR275C | YGR206W | YNL083W | YDR069C | YPR128C | YBL030C | YPL084W	NA	NA	NA	NA	NA
ATP-dependent 3'-5' DNA helicase activity	GO:0043140	F	F	-6.50455	7.12155	9.17569	7.67185	-5.33771	6.48226	4.9827	9.37606	MCM7 | RVB1 | MCM6 | ARP5 | ARP8 | ARP4 | SGS1 | RVB2 | HRQ1 | HMI1	10	YBR202W | YDR190C | YGL201C | YNL059C | YOR141C | YJL081C | YMR190C | YPL235W | YDR291W | YOL095C	MCM7 | MCM6 | ARP5 | ARP8 | ARP4 | RVB1 | RVB2 | HRQ1 | SGS1 | HMI1	10	YBR202W | YGL201C | YNL059C | YOR141C | YJL081C | YDR190C | YPL235W | YDR291W | YMR190C | YOL095C	Overlapping_Deletion_Enhancers	NA	1-0-6; 2-0.6-1; 3-0.6.1-1; 4-0.6.1.1-0; 4-0.6.1.1-1	3-0.6.1-1	2.49539e-05
ATP-dependent 3'-5' RNA helicase activity	GO:0034459	F	F	1.88413	2.05116	-1.6977	3.69827	-1.13395	2.25653	3.87872	7.1024	MTR4 | AIR2 | PAP2	3	YJL050W | YDL175C | YOL115W	MTR4 | AIR2 | PAP2	3	YJL050W | YDL175C | YOL115W	DOXO_HLD_Specific_Deletion_Enhancers	NA	NA	NA	NA
ATP-dependent 5'-3' DNA helicase activity	GO:0043141	F	F	-1.7915	5.73182	2.28737	7.40173	-2.93007	7.21033	-0.182932	0.988583	RVB1 | PIF1 | RVB2 | HCS1 | RRM3 | SEN1	6	YDR190C | YML061C | YPL235W | YKL017C | YHR031C | YLR430W	RVB1 | SEN1 | RVB2 | PIF1 | HCS1 | RRM3	6	YDR190C | YLR430W | YPL235W | YML061C | YKL017C | YHR031C	DOXO_EG_Specific_Deletion_Enhancers	NA	NA	NA	NA
ATP-dependent 5'-3' DNA/RNA helicase activity	GO:0033682	F	F	1.18548	NA	-4.43818	NA	0.66935	NA	-0.0317215	NA	SEN1	1	YLR430W	SEN1	1	YLR430W	DOXO_EG_Specific_Deletion_Suppresors	NA	NA	NA	NA
ATP-dependent 5'-3' RNA helicase activity	GO:0032575	F	F	1.18548	NA	-4.43818	NA	0.66935	NA	-0.0317215	NA	SEN1	1	YLR430W	SEN1	1	YLR430W	DOXO_EG_Specific_Deletion_Suppresors	NA	NA	NA	NA
ATP-dependent chromatin remodeling	GO:0043044	P	P	-3.75795	4.51776	5.00244	5.47067	-2.59811	6.17507	3.34848	8.96246	TUP1 | RSC3 | RVB1 | SWI3 | SNF5 | NPL6 | ARP7 | SNF2 | ASF1 | SWC5 | RSC1 | ARP6 | SWR1 | SWC3 | VPS71 | LDB7 | RSC2 | SET2 | ISW1 | RSC4 | YAF9 | SFH1 | RSC8 | BDF1 | RVB2 | DPB4 | ISW2 | CHD1 | SWI1 | FUN30 | RSC6 | STH1 | SAS2	33	YCR084C | YDR303C | YDR190C | YJL176C | YBR289W | YMR091C | YPR034W | YOR290C | YJL115W | YBR231C | YGR056W | YLR085C | YDR334W | YAL011W | YML041C | YBL006C | YLR357W | YJL168C | YBR245C | YKR008W | YNL107W | YLR321C | YFR037C | YLR399C | YPL235W | YDR121W | YOR304W | YER164W | YPL016W | YAL019W | YCR052W | YIL126W | YMR127C	TUP1 | SWI3 | SNF2 | ASF1 | RSC3 | NPL6 | BDF1 | RSC1 | RVB1 | RSC8 | VPS71 | LDB7 | SFH1 | ARP6 | SWC5 | SWC3 | YAF9 | SWR1 | RVB2 | RSC4 | SET2 | SAS2 | RSC6 | STH1 | ISW2 | FUN30 | ISW1 | SNF5 | CHD1 | DPB4 | SWI1 | RSC2 | ARP7	33	YCR084C | YJL176C | YOR290C | YJL115W | YDR303C | YMR091C | YLR399C | YGR056W | YDR190C | YFR037C | YML041C | YBL006C | YLR321C | YLR085C | YBR231C | YAL011W | YNL107W | YDR334W | YPL235W | YKR008W | YJL168C | YMR127C | YCR052W | YIL126W | YOR304W | YAL019W | YBR245C | YBR289W | YER164W | YDR121W | YPL016W | YLR357W | YPR034W	Overlapping_Deletion_Enhancers	NA	1-0-7; 2-0.7-2; 3-0.7.2-1; 4-0.7.2.1-1	4-0.7.2.1-1	1.16449e-05
ATP-dependent DNA helicase activity	GO:0004003	F	F	-2.9299	5.79432	5.03905	6.94659	-3.64802	6.71795	4.13031	8.8877	MCM7 | RAD50 | RVB1 | MCM6 | ARP5 | DBP9 | ARP8 | ARP4 | HPR5 | SGS1 | MCM5 | MCM2 | TFB2 | PIF1 | MCM3 | RVB2 | DNA2 | HRQ1 | CHL1 | HMI1 | YKU80 | HCS1 | YKU70 | RRM3 | SEN1	25	YBR202W | YNL250W | YDR190C | YGL201C | YNL059C | YLR276C | YOR141C | YJL081C | YJL092W | YMR190C | YLR274W | YBL023C | YPL122C | YML061C | YEL032W | YPL235W | YHR164C | YDR291W | YPL008W | YOL095C | YMR106C | YKL017C | YMR284W | YHR031C | YLR430W	MCM7 | MCM6 | RAD50 | ARP5 | DBP9 | ARP8 | MCM2 | ARP4 | RVB1 | MCM5 | MCM3 | DNA2 | TFB2 | HPR5 | CHL1 | SEN1 | RVB2 | PIF1 | HRQ1 | SGS1 | HCS1 | YKU70 | YKU80 | RRM3 | HMI1	25	YBR202W | YGL201C | YNL250W | YNL059C | YLR276C | YOR141C | YBL023C | YJL081C | YDR190C | YLR274W | YEL032W | YHR164C | YPL122C | YJL092W | YPL008W | YLR430W | YPL235W | YML061C | YDR291W | YMR190C | YKL017C | YMR284W | YMR106C | YHR031C | YOL095C	Overlapping_Deletion_Enhancers	NA	1-0-6; 2-0.6-1; 3-0.6.1-1; 4-0.6.1.1-1	1-0-6	0.000962298
ATP-dependent DNA/RNA helicase activity	GO:0033680	F	F	0.834322	0.496619	-1.82493	3.69569	-5.75992	10.2728	0.873835	1.7093	DBP9 | EST3 | SEN1	3	YLR276C | YIL009C-A | YLR430W	DBP9 | SEN1 | EST3	3	YLR276C | YLR430W | YIL009C-A	NA	NA	NA	NA	NA
ATP-dependent helicase activity	GO:0008026	F	F	-0.996086	4.36047	2.31297	5.63696	-2.86101	6.22341	4.02225	9.41215	SUV3 | MRH4 | MCM7 | PRP43 | ROK1 | PRP2 | DBP6 | RAD50 | RVB1 | MSS116 | MCM6 | ARP5 | DBP9 | ARP8 | ARP4 | PRP22 | MTR4 | HPR5 | SGS1 | FAL1 | MCM5 | MCM2 | TFB2 | DBP5 | PIF1 | MAK5 | RRP3 | MCM3 | TIF1 | PRP28 | TIF2 | HCA4 | RVB2 | HAS1 | DNA2 | DHR2 | NAM7 | HRQ1 | AIR2 | ECM16 | DBP3 | EST3 | PAP2 | DBP2 | DED1 | DBP1 | CHL1 | HMI1 | YKU80 | | HCS1 | PRP5 | SPB4 | DBP10 | SPP382 | YKU70 | …	63	YPL029W | YGL064C | YBR202W | YGL120C | YGL171W | YNR011C | YNR038W | YNL250W | YDR190C | YDR194C | YGL201C | YNL059C | YLR276C | YOR141C | YJL081C | YER013W | YJL050W | YJL092W | YMR190C | YDR021W | YLR274W | YBL023C | YPL122C | YOR046C | YML061C | YBR142W | YHR065C | YEL032W | YKR059W | YDR243C | YJL138C | YJL033W | YPL235W | YMR290C | YHR164C | YKL078W | YMR080C | YDR291W | YDL175C | YMR128W |…	MCM7 | MCM6 | RAD50 | PRP2 | DBP6 | PRP43 | ARP5 | PRP22 | MTR4 | DBP9 | DBP7 | ROK1 | ARP8 | ECM16 | MCM2 | ARP4 | RVB1 | MCM5 | DHH1 | MCM3 | DHR2 | DBP2 | HAS1 | DNA2 | TFB2 | FAL1 | RRP3 | SUV3 | DBP1 | HPR5 | MRH4 | PRP28 | MAK5 | HCA4 | CHL1 | SEN1 | AIR2 | | RVB2 | PIF1 | HRQ1 | SGS1 | DBP3 | HCS1 | EST3 | YKU70 | DBP5 | PAP2 | YKU80 | SPB4 | MSS116 | TIF2 | NAM7 | TIF1 | RRM3 | DED1 | HMI…	63	YBR202W | YGL201C | YNL250W | YNR011C | YNR038W | YGL120C | YNL059C | YER013W | YJL050W | YLR276C | YKR024C | YGL171W | YOR141C | YMR128W | YBL023C | YJL081C | YDR190C | YLR274W | YDL160C | YEL032W | YKL078W | YNL112W | YMR290C | YHR164C | YPL122C | YDR021W | YHR065C | YPL029W | YPL119C | YJL092W | YGL064C | YDR243C | YBR142W | YJL033W | YPL008W | YLR430W | YDL175C | YLR419W | YPL235W | YML061C |…	Overlapping_Deletion_Enhancers	NA	0-0-0; 1-0-6; 3-0.6.1-1	0-0-0	0.00729278
ATP-dependent microtubule motor activity, minus-end-directed	GO:0008569	F	F	1.563	NA	-10.2635	NA	0.93533	NA	-3.66989	NA	CIN8	1	YEL061C	CIN8	1	YEL061C	Overlapping_Deletion_Suppressors	NA	NA	NA	NA
ATP-dependent microtubule motor activity, plus-end-directed	GO:0008574	F	F	0.683392	0.653055	-2.35337	5.45686	0.223592	0.517535	-0.967728	1.82265	DYN2 | KIP1 | PAC11 | CIN8	4	YDR424C | YBL063W | YDR488C | YEL061C	PAC11 | DYN2 | KIP1 | CIN8	4	YDR488C | YDR424C | YBL063W | YEL061C	DOXO_EG_Specific_Deletion_Suppresors	NA	NA	NA	NA
ATP-dependent NAD(P)H-hydrate dehydratase activity	GO:0047453	F	F	-0.0865821	NA	-0.556377	NA	0.17595	NA	0.629621	NA		1	YKL151C		1	YKL151C	NA	NA	NA	NA	NA
ATP-dependent peptidase activity	GO:0004176	F	F	-2.89462	3.77627	2.50536	2.36658	-5.39184	9.17762	7.32455	15.3735	AFG3 | PIM1 | YTA12 | YME1 | MCX1	5	YER017C | YBL022C | YMR089C | YPR024W | YBR227C	AFG3 | YME1 | PIM1 | MCX1 | YTA12	5	YER017C | YPR024W | YBL022C | YBR227C | YMR089C	Overlapping_Deletion_Enhancers	NA	NA	NA	NA
ATP-dependent protein binding	NA	NA	F	NA	NA	NA	NA	-1.00936	NA	0.612911	NA	NA	NA	NA	UBI4	1	YLL039C	NA	NA	NA	NA	NA
ATP-dependent RNA helicase activity	GO:0004004	F	F	0.398954	2.18804	0.209739	3.56645	-2.74908	6.36564	3.93247	9.70212	SUV3 | MRH4 | PRP43 | ROK1 | PRP2 | DBP6 | MSS116 | DBP9 | PRP22 | MTR4 | FAL1 | DBP5 | MAK5 | RRP3 | TIF1 | PRP28 | TIF2 | HCA4 | HAS1 | DHR2 | NAM7 | AIR2 | ECM16 | DBP3 | PAP2 | DBP2 | DED1 | DBP1 | | PRP5 | SPB4 | DBP10 | SPP382 | DRS1 | DHH1 | SKI2 | SEN1 | DBP7	39	YPL029W | YGL064C | YGL120C | YGL171W | YNR011C | YNR038W | YDR194C | YLR276C | YER013W | YJL050W | YDR021W | YOR046C | YBR142W | YHR065C | YKR059W | YDR243C | YJL138C | YJL033W | YMR290C | YKL078W | YMR080C | YDL175C | YMR128W | YGL078C | YOL115W | YNL112W | YOR204W | YPL119C | YLR419W | YBR237W | YFL002C | YDL031W | YDR332W | YLR424W | YLL008W | YDL160C | YLR398C | YLR430W | YKR024C	PRP2 | DBP6 | PRP43 | PRP22 | MTR4 | DBP9 | DBP7 | ROK1 | ECM16 | DHH1 | DHR2 | DBP2 | HAS1 | FAL1 | RRP3 | SUV3 | DBP1 | MRH4 | PRP28 | MAK5 | HCA4 | SEN1 | AIR2 | | DBP3 | DBP5 | PAP2 | SPB4 | MSS116 | TIF2 | NAM7 | TIF1 | DED1 | PRP5 | DBP10 | SPP382 | DRS1 | SKI2	39	YNR011C | YNR038W | YGL120C | YER013W | YJL050W | YLR276C | YKR024C | YGL171W | YMR128W | YDL160C | YKL078W | YNL112W | YMR290C | YDR021W | YHR065C | YPL029W | YPL119C | YGL064C | YDR243C | YBR142W | YJL033W | YLR430W | YDL175C | YLR419W | YGL078C | YOR046C | YOL115W | YFL002C | YDR194C | YJL138C | YDR332W | YMR080C | YKR059W | YOR204W | YBR237W | YDL031W | YLR424W | YLL008W | YLR398C	DOXO_HLD_Specific_Deletion_Enhancers	NA	0-0-0; 2-0.0-0	2-0.0-0	0.061036
ATP-dependent RNA helicase inhibitor activity	NA	NA	F	NA	NA	NA	NA	-1.98739	NA	30.2783	NA	NA	NA	NA	YRA1	1	YDR381W	NA	NA	NA	NA	NA
ATP-independent chaperone mediated protein folding	GO:1990507	P	P	0.0604076	NA	2.55917	NA	0.182535	NA	-0.742688	NA	GET3	1	YDL100C	GET3	1	YDL100C	DOXO_EG_Specific_Deletion_Enhancers	NA	NA	NA	NA
ATP:3'-cytidine-cytidine-tRNA adenylyltransferase activity	GO:0052929	F	F	0.515397	NA	6.11575	NA	0.180134	NA	0.562861	NA	CCA1	1	YER168C	CCA1	1	YER168C	DOXO_EG_Specific_Deletion_Enhancers	NA	NA	NA	NA
ATP:ADP antiporter activity	GO:0005471	F	F	-1.26881	4.26176	-3.1668	4.45388	0.142942	0.620103	-0.0660191	2.23252	AAC1 | SAL1 | AAC3 | PET9	4	YMR056C | YNL083W | YBR085W | YBL030C	AAC3 | AAC1 | SAL1 | PET9	4	YBR085W | YMR056C | YNL083W | YBL030C	DOXO_EG_Specific_Deletion_Suppresors	NA	NA	NA	NA
ATPase activator activity	GO:0001671	F	F	-0.607977	3.45298	1.38568	4.46666	-0.167546	1.46589	-0.858323	1.69202	MDJ1 | YDJ1 | APJ1 | SEC17 | RLP24 | AHA1 | PAM18 | XDJ1 | JJJ1 | CDC39 | SPP2 | | VTA1 | MDJ2 | HCH1 | HLJ1 | BRN1 | ESF2	18	YFL016C | YNL064C | YNL077W | YBL050W | YLR009W | YDR214W | YLR008C | YLR090W | YNL227C | YCR093W | YOR148C | YER128W | YLR181C | YNL328C | YNL281W | YMR161W | YBL097W | YNR054C	RLP24 | PAM18 | HLJ1 | XDJ1 | VTA1 | HCH1 | SEC17 | | MDJ2 | JJJ1 | MDJ1 | BRN1 | YDJ1 | APJ1 | ESF2 | CDC39 | AHA1 | SPP2	18	YLR009W | YLR008C | YMR161W | YLR090W | YLR181C | YNL281W | YBL050W | YER128W | YNL328C | YNL227C | YFL016C | YBL097W | YNL064C | YNL077W | YNR054C | YCR093W | YDR214W | YOR148C	NA	NA	NA	NA	NA
ATPase activity	GO:0016887	F	F	-1.0057	4.00658	1.65075	5.49335	-1.72437	4.87739	2.06355	7.37313	SSA4 | ATP15 | AFG3 | MSH1 | ATP7 | PIM1 | SUV3 | MRH4 | YTA12 | ATP18 | ATP1 | RSC3 | RFC5 | MCM7 | PRP43 | ROK1 | RSC58 | PRP2 | DBP6 | RFC4 | RAD50 | SNF6 | RVB1 | ORC1 | BCS1 | ATP17 | SWI3 | MSS116 | ATP2 | SNF5 | RPT3 | MCM6 | RPT5 | RAD54 | RAD51 | RAD6 | RAD57 | ARP5 | NPL6 | HTL1 | ATP5 | COQ8 | DBP9 | RAD55 | ARP8 | SSA1 | ARP4 | ARP7 | VMA7 | PRP22 | SNF2 | MDN1 | TFB1 | MTR4 | CUP5 | …	262	YER103W | YPL271W | YER017C | YHR120W | YKL016C | YBL022C | YPL029W | YGL064C | YMR089C | YML081C-A | YBL099W | YDR303C | YBR087W | YBR202W | YGL120C | YGL171W | YLR033W | YNR011C | YNR038W | YOL094C | YNL250W | YHL025W | YDR190C | YML065W | YDR375C | YDR377W | YJL176C | YDR194C | YJR121W | YBR289W | YDR394W | YGL201C | YOR117W | YGL163C | YER095W | YGL058W | YDR004W | YNL059C | YMR091C | YCR020W…	MCM7 | MCM6 | RFC4 | RSC58 | RAD50 | AFG3 | RFC5 | SWI3 | PRP2 | DBP6 | SNF2 | PRP43 | MDN1 | ARP5 | PRP22 | RAD54 | RAD51 | RPT1 | RAD55 | RAD57 | TFB1 | MTR4 | RSC3 | TFP1 | DBP9 | YEF3 | PPA1 | DBP7 | ROK1 | VMA8 | ARP8 | VMA2 | ECM16 | NEW1 | PDR5 | TFP3 | BUD32 | MCM2 | NPL6 | VMA5 | CUP5 | ARP4 | KAR2 | HSP60 | VMA13 | ATP18 | RSC1 | RVB1 | SSC1 | SSA4 | PCA1 | ATP17 | MCM5 | DHH1 | MCM3 | …	262	YBR202W | YGL201C | YOL094C | YLR033W | YNL250W | YER017C | YBR087W | YJL176C | YNR011C | YNR038W | YOR290C | YGL120C | YLR106C | YNL059C | YER013W | YGL163C | YER095W | YKL145W | YDR076W | YDR004W | YDR311W | YJL050W | YDR303C | YDL185W | YLR276C | YLR249W | YHR026W | YKR024C | YGL171W | YEL051W | YOR141C | YBR127C | YMR128W | YPL226W | YOR153W | YPL234C | YGR262C | YBL023C | YMR091C | YKL080W |…	DOXO_HLD_Specific_Deletion_Enhancers	NA	0-0-0; 1-0-0; 1-0-6; 2-0.0-1; 2-0.6-1; 3-0.6.1-1; 4-0.6.1.1-0	0-0-0	1.85835e-09
ATPase activity, coupled	GO:0042623	F	F	-1.2197	4.23373	1.65315	5.6965	-2.09566	5.3643	2.81728	8.27076	ATP15 | AFG3 | MSH1 | ATP7 | PIM1 | SUV3 | MRH4 | YTA12 | ATP18 | ATP1 | RSC3 | RFC5 | MCM7 | PRP43 | ROK1 | RSC58 | PRP2 | DBP6 | RFC4 | RAD50 | SNF6 | RVB1 | ATP17 | SWI3 | MSS116 | ATP2 | SNF5 | RPT3 | MCM6 | RPT5 | RAD54 | RAD51 | RAD6 | RAD57 | ARP5 | NPL6 | HTL1 | ATP5 | DBP9 | RAD55 | ARP8 | ARP4 | ARP7 | VMA7 | PRP22 | SNF2 | TFB1 | MTR4 | CUP5 | VMA8 | VMA2 | HPR5 | RSC1 | LDB7 | VMA13 |…	194	YPL271W | YER017C | YHR120W | YKL016C | YBL022C | YPL029W | YGL064C | YMR089C | YML081C-A | YBL099W | YDR303C | YBR087W | YBR202W | YGL120C | YGL171W | YLR033W | YNR011C | YNR038W | YOL094C | YNL250W | YHL025W | YDR190C | YDR377W | YJL176C | YDR194C | YJR121W | YBR289W | YDR394W | YGL201C | YOR117W | YGL163C | YER095W | YGL058W | YDR004W | YNL059C | YMR091C | YCR020W-B | YDR298C | YLR276C | YDR07…	MCM7 | MCM6 | RFC4 | RSC58 | RAD50 | AFG3 | RFC5 | SWI3 | PRP2 | DBP6 | SNF2 | PRP43 | ARP5 | PRP22 | RAD54 | RAD51 | RPT1 | RAD55 | RAD57 | TFB1 | MTR4 | RSC3 | TFP1 | DBP9 | PPA1 | DBP7 | ROK1 | VMA8 | ARP8 | VMA2 | ECM16 | PDR5 | TFP3 | MCM2 | NPL6 | VMA5 | CUP5 | ARP4 | VMA13 | ATP18 | RSC1 | RVB1 | PCA1 | ATP17 | MCM5 | DHH1 | MCM3 | DHR2 | DBP2 | ATP1 | HSP104 | DCC1 | YME1 | HSC82 | HAS1 |…	194	YBR202W | YGL201C | YOL094C | YLR033W | YNL250W | YER017C | YBR087W | YJL176C | YNR011C | YNR038W | YOR290C | YGL120C | YNL059C | YER013W | YGL163C | YER095W | YKL145W | YDR076W | YDR004W | YDR311W | YJL050W | YDR303C | YDL185W | YLR276C | YHR026W | YKR024C | YGL171W | YEL051W | YOR141C | YBR127C | YMR128W | YOR153W | YPL234C | YBL023C | YMR091C | YKL080W | YEL027W | YJL081C | YPR036W | YML081C-A…	DOXO_HLD_Specific_Deletion_Enhancers	NA	0-0-0; 1-0-0; 1-0-6; 2-0.0-1; 2-0.6-1; 3-0.6.1-1; 4-0.6.1.1-0	0-0-0	3.23181e-05
ATPase activity, coupled to transmembrane movement of ions, phosphorylative mechanism	GO:0015662	F	F	0.418693	1.26932	-2.34835	3.62272	-0.0913012	1.68565	-0.175269	2.81304	SPF1 | VMA6 | PMC1 | CCC2 | PMA2 | DNF1 | PMA1 | PMR1 | PCA1 | VMA5	10	YEL031W | YLR447C | YGL006W | YDR270W | YPL036W | YER166W | YGL008C | YGL167C | YBR295W | YKL080W	VMA5 | PCA1 | VMA6 | SPF1 | CCC2 | PMC1 | DNF1 | PMA2 | PMA1 | PMR1	10	YKL080W | YBR295W | YLR447C | YEL031W | YDR270W | YGL006W | YER166W | YPL036W | YGL008C | YGL167C	DOXO_EG_Specific_Deletion_Suppresors	NA	NA	NA	NA
ATPase activity, coupled to transmembrane movement of substances	GO:0042626	F	F	-0.050343	2.11632	-0.809928	4.21722	-0.71269	2.18893	0.651087	2.93903	ATP15 | ATP7 | ATP18 | ATP1 | ATP17 | ATP2 | ATP5 | VMA7 | CUP5 | VMA8 | VMA2 | VMA13 | STV1 | VPH1 | PDR5 | ATP20 | YBT1 | SNQ2 | SPF1 | BPT1 | YCF1 | PXA1 | ATP14 | MDL1 | PDR11 | ATM1 | VMA6 | | VMR1 | PMC1 | ADP1 | PXA2 | PDR15 | AUS1 | YOR1 | VMA4 | CCC2 | PDR12 | PMA2 | PDR10 | NFT1 | DNF1 | PMA1 | MDL2 | PMR1 | PCA1 | TFP1 | PPA1 | VMA5 | TFP3 | VMA9 | ATP16	55	YPL271W | YKL016C | YML081C-A | YBL099W | YDR377W | YJR121W | YDR298C | YGR020C | YEL027W | YEL051W | YBR127C | YPR036W | YMR054W | YOR270C | YOR153W | YPR020W | YLL048C | YDR011W | YEL031W | YLL015W | YDR135C | YPL147W | YLR295C | YLR188W | YIL013C | YMR301C | YLR447C | YOL075C | YHL035C | YGL006W | YCR011C | YKL188C | YNR070W | YDR406W | YOR011W | YGR281W | YOR332W | YDR270W | YPL058C | YPL036W…	TFP1 | PPA1 | VMA8 | VMA2 | PDR5 | TFP3 | VMA5 | CUP5 | VMA13 | ATP18 | PCA1 | ATP17 | ATP1 | VMA9 | ATP15 | STV1 | ATP7 | BPT1 | VMA6 | VPH1 | ATP2 | SPF1 | YBT1 | ADP1 | YCF1 | ATP20 | MDL1 | ATP16 | SNQ2 | PXA1 | MDL2 | YOR1 | PXA2 | | ATM1 | PDR15 | AUS1 | CCC2 | VMR1 | VMA4 | PMC1 | DNF1 | VMA7 | PDR10 | PMA2 | PDR11 | PDR12 | PMA1 | ATP14 | PMR1 | NFT1 | ATP5	55	YDL185W | YHR026W | YEL051W | YBR127C | YOR153W | YPL234C | YKL080W | YEL027W | YPR036W | YML081C-A | YBR295W | YDR377W | YBL099W | YCL005W-A | YPL271W | YMR054W | YKL016C | YLL015W | YLR447C | YOR270C | YJR121W | YEL031W | YLL048C | YCR011C | YDR135C | YPR020W | YLR188W | YDL004W | YDR011W | YPL147W | YPL270W | YGR281W | YKL188C | YOL075C | YMR301C | YOR291W | YDR406W | YOR011W | YDR270W | YHL03…	NA	NA	1-0-0; 3-0.0.2-0; 3-0.0.3-1	3-0.0.3-1	0.016783
ATPase activity, uncoupled	GO:0042624	F	F	0.482102	NA	1.99859	NA	-0.304558	NA	3.30131	NA	ARB1	1	YER036C	ARB1	1	YER036C	DOXO_HLD_Specific_Deletion_Enhancers	NA	NA	NA	NA
ATPase binding	GO:0051117	F	F	-2.31953	2.47878	4.75267	2.62057	-1.04271	1.19556	0.918776	1.1136	INH1 | STV1 | VPH1 | STF1	4	YDL181W | YMR054W | YOR270C | YDL130W-A	INH1 | STV1 | VPH1 | STF1	4	YDL181W | YMR054W | YOR270C | YDL130W-A	DOXO_EG_Specific_Deletion_Enhancers	DOXO_EG_Specific_Deletion_Enhancers	NA	NA	NA
ATPase coupled ion transmembrane transporter activity	GO:0042625	F	F	-0.112448	2.19628	-1.88669	5.34956	-1.20438	2.64158	1.23021	3.40641	ATP15 | ATP7 | ATP18 | ATP1 | ATP17 | ATP2 | ATP5 | VMA7 | CUP5 | VMA8 | VMA2 | VMA13 | STV1 | VPH1 | ATP20 | YBT1 | SPF1 | ATP14 | VMA6 | PMC1 | VMA4 | CCC2 | PMA2 | DNF1 | | PMA1 | PMR1 | PCA1 | TFP1 | PPA1 | VMA5 | TFP3 | VMA9 | ATP16	34	YPL271W | YKL016C | YML081C-A | YBL099W | YDR377W | YJR121W | YDR298C | YGR020C | YEL027W | YEL051W | YBR127C | YPR036W | YMR054W | YOR270C | YPR020W | YLL048C | YEL031W | YLR295C | YLR447C | YGL006W | YOR332W | YDR270W | YPL036W | YER166W | YOR291W | YGL008C | YGL167C | YBR295W | YDL185W | YHR026W | YKL080W | YPL234C | YCL005W-A | YDL004W	TFP1 | PPA1 | VMA8 | VMA2 | TFP3 | VMA5 | CUP5 | VMA13 | ATP18 | PCA1 | ATP17 | ATP1 | VMA9 | ATP15 | STV1 | ATP7 | VMA6 | VPH1 | ATP2 | SPF1 | YBT1 | ATP20 | ATP16 | | CCC2 | VMA4 | PMC1 | DNF1 | VMA7 | PMA2 | PMA1 | ATP14 | PMR1 | ATP5	34	YDL185W | YHR026W | YEL051W | YBR127C | YPL234C | YKL080W | YEL027W | YPR036W | YML081C-A | YBR295W | YDR377W | YBL099W | YCL005W-A | YPL271W | YMR054W | YKL016C | YLR447C | YOR270C | YJR121W | YEL031W | YLL048C | YPR020W | YDL004W | YOR291W | YDR270W | YOR332W | YGL006W | YER166W | YGR020C | YPL036W | YGL008C | YLR295C | YGL167C | YDR298C	NA	NA	1-0-0; 2-0.0-2; 3-0.0.2-0; 3-0.0.3-1	1-0-0	0.00359879
ATPase inhibitor activity	GO:0042030	F	F	-0.121124	0.433512	2.48123	0.586807	-1.43901	1.13886	8.61688	14.5106	INH1 | YRA1 | STF1 | STI1	4	YDL181W | YDR381W | YDL130W-A | YOR027W	YRA1 | STI1 | INH1 | STF1	4	YDR381W | YOR027W | YDL181W | YDL130W-A	Overlapping_Deletion_Enhancers	NA	NA	NA	NA
attachment of GPI anchor to protein	GO:0016255	P	P	-3.08769	5.58408	-0.968694	5.46355	1.08477	1.89509	-0.16489	3.23794	GPI17 | GPI8 | GAA1	3	YDR434W | YDR331W | YLR088W	GPI8 | GPI17 | GAA1	3	YDR331W | YDR434W | YLR088W	NA	NA	NA	NA	NA
attachment of mitotic spindle microtubules to kinetochore	GO:0051315	P	P	0.461698	2.04003	2.91701	5.77774	-1.84884	6.09491	2.60527	9.93794	CDC28 | DUO1 | DAM1 | SPC19 | ASK1 | TID3 | CSM1 | | DAD2 | MAD1	10	YBR160W | YGL061C | YGR113W | YDR201W | YKL052C | YIL144W | YCR086W | YPL017C | YKR083C | YGL086W	CDC28 | ASK1 | DUO1 | SPC19 | DAM1 | DAD2 | | MAD1 | TID3 | CSM1	10	YBR160W | YKL052C | YGL061C | YDR201W | YGR113W | YKR083C | YPL017C | YGL086W | YIL144W | YCR086W	Overlapping_Deletion_Enhancers	NA	NA	NA	NA
attachment of spindle microtubules to kinetochore	GO:0008608	P	P	-0.745474	3.22453	2.78092	5.04268	-1.51604	5.40506	1.98916	8.25958	CDC28 | SHP1 | DUO1 | DSN1 | RTS1 | DAM1 | CDC48 | CTF19 | SPC19 | ASK1 | BUB1 | TID3 | SGO1 | IPL1 | CSM1 | | DAD2 | MAD1 | MPS1 | SPC34	20	YBR160W | YBL058W | YGL061C | YIR010W | YOR014W | YGR113W | YDL126C | YPL018W | YDR201W | YKL052C | YGR188C | YIL144W | YOR073W | YPL209C | YCR086W | YPL017C | YKR083C | YGL086W | YDL028C | YKR037C	CDC28 | SHP1 | ASK1 | DUO1 | SPC19 | DAM1 | SPC34 | BUB1 | IPL1 | RTS1 | DAD2 | | CDC48 | SGO1 | MAD1 | CTF19 | TID3 | MPS1 | DSN1 | CSM1	20	YBR160W | YBL058W | YKL052C | YGL061C | YDR201W | YGR113W | YKR037C | YGR188C | YPL209C | YOR014W | YKR083C | YPL017C | YDL126C | YOR073W | YGL086W | YPL018W | YIL144W | YDL028C | YIR010W | YCR086W	DOXO_EG_Specific_Deletion_Enhancers	NA	NA	NA	NA
AU-rich element binding	GO:0017091	F	F	1.61695	1.65105	0.610413	0.639536	-6.5579	11.6184	11.328	20.3012	RRP43 | ZTA1 | RRP42	3	YCR035C | YBR046C | YDL111C	RRP43 | RRP42 | ZTA1	3	YCR035C | YDL111C | YBR046C	DOXO_HLD_Specific_Deletion_Enhancers	NA	NA	NA	NA
autophagosome	GO:0005776	C	C	0.608486	0.382281	-0.144966	1.07464	0.233104	0.203518	-0.272676	0.439512	ATG5 | ATG16 | ATG8 | ATG1 | GYP6 | ATG9	6	YPL149W | YMR159C | YBL078C | YGL180W | YJL044C | YDL149W	ATG1 | ATG9 | ATG16 | ATG8 | GYP6 | ATG5	6	YGL180W | YDL149W | YMR159C | YBL078C | YJL044C | YPL149W	NA	NA	NA	NA	NA
autophagosome assembly	GO:0000045	P	P	-0.401541	2.72089	0.533975	2.9199	-0.280824	2.84237	-0.191089	4.05865	SHP1 | ATG11 | | ATG18 | SEC7 | ATG5 | ATG3 | ATG27 | ATG17 | ARL1 | VPS30 | ATG12 | ICY2 | ATG16 | ATG21 | ATG4 | ATG8 | ATG23 | ATG13 | ATG2 | TRS33 | ATG1 | ATG9 | SEC18 | HSV2 | RMD11 | YVH1 | NPR2 | YPT6 | GSG1	30	YBL058W | YPR049C | YLL014W | YFR021W | YDR170C | YPL149W | YNR007C | YJL178C | YLR423C | YBR164C | YPL120W | YBR217W | YPL250C | YMR159C | YPL100W | YNL223W | YBL078C | YLR431C | YPR185W | YNL242W | YOR115C | YGL180W | YDL149W | YBR080C | YGR223C | YHL023C | YIR026C | YEL062W | YLR262C | YDR108W	SHP1 | SEC7 | | ARL1 | ATG1 | TRS33 | ATG9 | ATG12 | ATG16 | YVH1 | ICY2 | ATG3 | ATG8 | GSG1 | ATG4 | RMD11 | ATG2 | ATG5 | NPR2 | ATG23 | ATG13 | VPS30 | ATG18 | ATG21 | ATG27 | SEC18 | ATG17 | YPT6 | HSV2 | ATG11	30	YBL058W | YDR170C | YLL014W | YBR164C | YGL180W | YOR115C | YDL149W | YBR217W | YMR159C | YIR026C | YPL250C | YNR007C | YBL078C | YDR108W | YNL223W | YHL023C | YNL242W | YPL149W | YEL062W | YLR431C | YPR185W | YPL120W | YFR021W | YPL100W | YJL178C | YBR080C | YLR423C | YLR262C | YGR223C | YPR049C	NA	NA	NA	NA	NA
autophagosome maturation	GO:0097352	P	P	-0.615844	0.422553	1.90275	2.19519	-0.114729	0.537632	0.64461	0.543834	CCZ1 | VAM3	2	YBR131W | YOR106W	VAM3 | CCZ1	2	YOR106W | YBR131W	NA	NA	NA	NA	NA
autophagosome membrane	GO:0000421	C	C	0.407021	0.41263	-0.326514	0.657048	0.221756	0.159181	-0.0356376	0.503763	ATG16 | ATG8 | ATG1	3	YMR159C | YBL078C | YGL180W	ATG1 | ATG16 | ATG8	3	YGL180W | YMR159C | YBL078C	NA	NA	NA	NA	NA
autophagy	GO:0006914	P	P	-0.634231	3.03933	0.940356	4.73536	-0.553711	3.53695	0.680486	5.35116	PHO85 | ATG20 | EPL1 | PRO1 | RPH1 | VPS33 | VPS34 | RPL13B | STT4 | VPS15 | CLG1 | ESA1 | SHP1 | ATG11 | MAK10 | EGD1 | SLM4 | RPL14A | | VAC8 | CDC48 | GTR1 | GEA2 | YPT32 | ATG18 | MEH1 | SEC17 | COG2 | KES1 | CCZ1 | ECM37 | OSH7 | MON1 | SNX3 | RTG3 | SEC7 | ATG5 | SIC1 | TRS31 | BET5 | ATG3 | PKC1 | VTC1 | ATG27 | YPT7 | SNX4 | GEA1 | ATG17 | SEC4 | PCL5 | VPS41 | BUB1 | OSH6 | SEC2 | ARL1 |…	161	YPL031C | YDL113C | YFL024C | YDR300C | YER169W | YLR396C | YLR240W | YMR142C | YLR305C | YBR097W | YGL215W | YOR244W | YBL058W | YPR049C | YEL053C | YPL037C | YBR077C | YKL006W | YKL037W | YEL013W | YDL126C | YML121W | YLL014W | YEL022W | YGL210W | YFR021W | YKR007W | YBL050W | YCR079W | YGR120C | YPL145C | YBR131W | YJL185C | YIL146C | YHR001W | YGL124C | YOR357C | YBL103C | YDR170C | YPL149W |…	EPL1 | RPL13B | SHP1 | PHO85 | VPS34 | STT4 | UBP3 | PRO1 | BRE5 | VPS33 | SLM4 | EGD1 | ATG20 | SEC7 | VAC8 | PKC1 | | SNF1 | VPS15 | COG2 | OSH7 | MEH1 | BET5 | GTR1 | SEC4 | KES1 | GEA1 | UTH1 | VTC1 | TRS20 | TRS130 | SNX4 | VPS21 | YPT1 | MKK1 | VAM3 | RPH1 | ARL1 | BUB1 | RTG3 | PEP4 | ATG1 | MKK2 | OSH2 | DNM1 | FMC1 | TRS33 | VPS36 | CMD1 | RPL15B | VPS41 | FUN14 | TRS31 | VTC2 | ECM37 | …	161	YFL024C | YMR142C | YBL058W | YPL031C | YLR240W | YLR305C | YER151C | YDR300C | YNR051C | YLR396C | YBR077C | YPL037C | YDL113C | YDR170C | YEL013W | YBL105C | YKL037W | YDR477W | YBR097W | YLL014W | YGR120C | YHR001W | YKR007W | YML077W | YML121W | YFL005W | YPL145C | YJR031C | YKR042W | YER072W | YBR254C | YMR218C | YJL036W | YOR089C | YCR079W | YFL038C | YOR231W | YOR106W | YER169W | YBR164C |…	NA	NA	NA	NA	NA
axial cellular bud site selection	GO:0007120	P	P	0.627093	1.0973	-1.10421	3.13614	-1.02089	3.03142	0.460965	2.4209	BUD2 | BUD4 | AXL2 | ERV15 | AXL1 | | PAN1 | ERV14 | RSR1	9	YKL092C | YJR092W | YIL140W | YBR210W | YPR122W | YGR058W | YIR006C | YGL054C | YGR152C	PAN1 | | RSR1 | BUD2 | AXL2 | ERV14 | ERV15 | AXL1 | BUD4	9	YIR006C | YGR058W | YGR152C | YKL092C | YIL140W | YGL054C | YBR210W | YPR122W | YJR092W	NA	NA	NA	NA	NA
azole transport	GO:0045117	P	P	0.344057	1.10685	-0.480321	2.23662	0.0867897	0.39421	-0.45878	1.18346	FLR1 | | AVT6 | THI7 | AZR1 | TPC1 | AVT7 | HIP1 | AVT5	10	YBR008C | YOR192C | YER119C | YLR237W | YGR224W | YGR096W | YOR071C | YIL088C | YGR191W | YBL089W	HIP1 | THI7 | TPC1 | | AVT7 | FLR1 | AZR1 | AVT6 | AVT5	10	YGR191W | YLR237W | YGR096W | YOR192C | YIL088C | YBR008C | YOR071C | YGR224W | YER119C | YBL089W	NA	NA	NA	NA	NA
azole transporter activity	GO:0045118	F	F	0.344057	1.10685	-0.480321	2.23662	0.0867897	0.39421	-0.45878	1.18346	FLR1 | | AVT6 | THI7 | AZR1 | TPC1 | AVT7 | HIP1 | AVT5	10	YBR008C | YOR192C | YER119C | YLR237W | YGR224W | YGR096W | YOR071C | YIL088C | YGR191W | YBL089W	HIP1 | THI7 | TPC1 | | AVT7 | FLR1 | AZR1 | AVT6 | AVT5	10	YGR191W | YLR237W | YGR096W | YOR192C | YIL088C | YBR008C | YOR071C | YGR224W | YER119C | YBL089W	NA	NA	NA	NA	NA
barbed-end actin filament capping	GO:0051016	P	P	0.618956	0.745472	0.0217071	1.22251	0.148624	0.469326	-0.702577	1.67602	CAP2 | CAP1 | AIP1 | BNI1 | | BNR1 | ABP1	7	YIL034C | YKL007W | YMR092C | YNL271C | YBR108W | YIL159W | YCR088W	BNR1 | | BNI1 | CAP2 | ABP1 | AIP1 | CAP1	7	YIL159W | YBR108W | YNL271C | YIL034C | YCR088W | YMR092C | YKL007W	NA	NA	NA	NA	NA
barrier septum	GO:0000935	C	C	0.457075	NA	0.528355	NA	0.533835	NA	-2.08628	NA		1	YPL066W		1	YPL066W	DOXO_HLD_Specific_Deletion_Suppressors	NA	NA	NA	NA
barrier septum assembly	GO:0000917	P	P	-1.00993	2.76411	1.99042	3.30506	-0.877202	5.06092	1.42277	8.25864	MNN10 | CYK3 | NET1 | | DBF20 | KSS1 | BNI4 | RIM101 | CHS1 | CHS2 | SUN4 | TOF2 | SHS1 | SLT2 | BUB2 | UTH1	17	YDR245W | YDL117W | YJL076W | YPL158C | YPR111W | YGR040W | YNL233W | YHL027W | YNL192W | YBR038W | YNL066W | YKR010C | YDL225W | YPL066W | YHR030C | YMR055C | YKR042W	MNN10 | SHS1 | UTH1 | CYK3 | RIM101 | KSS1 | BUB2 | CHS1 | DBF20 | SLT2 | SUN4 | BNI4 | TOF2 | CHS2 | | NET1	17	YDR245W | YDL225W | YKR042W | YDL117W | YHL027W | YGR040W | YMR055C | YNL192W | YPR111W | YHR030C | YNL066W | YNL233W | YKR010C | YBR038W | YPL066W | YJL076W | YPL158C	NA	NA	NA	NA	NA
barrier septum site selection	GO:0000918	P	P	-0.928927	3.0158	0.621731	0.778438	0.344073	0.351618	-1.20541	1.17129	CHS1 | CHS2	2	YNL192W | YBR038W	CHS1 | CHS2	2	YNL192W | YBR038W	NA	NA	NA	NA	NA
base-excision repair	GO:0006284	P	P	-1.95299	5.34004	3.09666	6.34944	-2.74263	6.91861	5.05379	11.3648	MRE11 | XRS2 | RAD50 | CDC9 | POL2 | NTG2 | RAD14 | MAG1 | RAD27 | APN2 | POL3 | OGG1 | APN1 | PAP2 | UNG1 | NTG1 | POL32 | STH1	18	YMR224C | YDR369C | YNL250W | YDL164C | YNL262W | YOL043C | YMR201C | YER142C | YKL113C | YBL019W | YDL102W | YML060W | YKL114C | YOL115W | YML021C | YAL015C | YJR043C | YIL126W	MRE11 | RAD50 | POL2 | XRS2 | POL3 | RAD27 | CDC9 | OGG1 | APN1 | UNG1 | RAD14 | NTG1 | APN2 | NTG2 | MAG1 | PAP2 | STH1 | POL32	18	YMR224C | YNL250W | YNL262W | YDR369C | YDL102W | YKL113C | YDL164C | YML060W | YKL114C | YML021C | YMR201C | YAL015C | YBL019W | YOL043C | YER142C | YOL115W | YIL126W | YJR043C	Overlapping_Deletion_Enhancers	NA	2-0.6-0; 3-0.6.0-0	3-0.6.0-0	0.0154987
base-excision repair, AP site formation	GO:0006285	P	P	0.208822	0.295972	0.663552	1.16178	-0.0398727	0.191509	0.0567255	0.591566	NTG2 | MAG1 | OGG1 | UNG1 | NTG1	5	YOL043C | YER142C | YML060W | YML021C | YAL015C	OGG1 | UNG1 | NTG1 | NTG2 | MAG1	5	YML060W | YML021C | YAL015C | YOL043C | YER142C	NA	NA	NA	NA	NA
base-excision repair, AP site formation via deaminated base removal	GO:0097510	P	P	-0.0362132	NA	-0.0769448	NA	-0.0478138	NA	0.921507	NA	UNG1	1	YML021C	UNG1	1	YML021C	NA	NA	NA	NA	NA
base-excision repair, base-free sugar-phosphate removal	GO:0006286	P	P	-0.926419	NA	0.520138	NA	-0.868399	NA	1.7344	NA	RAD27	1	YKL113C	RAD27	1	YKL113C	NA	NA	NA	NA	NA
base-excision repair, gap-filling	GO:0006287	P	P	0.965065	0.495573	1.28461	2.90586	-0.720549	0.873858	8.35276	8.35005	POL2 | POL3	2	YNL262W | YDL102W	POL2 | POL3	2	YNL262W | YDL102W	DOXO_HLD_Specific_Deletion_Enhancers	NA	NA	NA	NA
basic amino acid transmembrane export from vacuole	GO:0034488	P	P	1.25235	0.468742	-0.180971	0.527024	0.576573	0.637931	-0.827707	1.14606		3	YBR147W | YDR352W | YOL092W		3	YOL092W | YDR352W | YBR147W	NA	NA	NA	NA	NA
basic amino acid transmembrane transport	GO:1990822	P	P	0.910937	0.401115	-0.179875	1.04216	0.222003	0.599588	-0.0392096	1.35924	VBA1 | | VBA3 | VBA2 | CAN1 | ALP1	8	YMR088C | YBR147W | YCL069W | YBR293W | YDR352W | YOL092W | YEL063C | YNL270C	VBA1 | VBA2 | | CAN1 | VBA3 | ALP1	8	YMR088C | YBR293W | YOL092W | YEL063C | YDR352W | YCL069W | YNL270C | YBR147W	NA	NA	NA	NA	NA
basic amino acid transmembrane transporter activity	GO:0015174	F	F	-0.169737	4.01166	0.434131	5.11194	0.163663	0.546432	-0.428445	1.49506	SSY1 | VBA1 | AVT6 | | VBA3 | VBA2 | AVT7 | CAN1 | ALP1 | HIP1 | AVT5	13	YDR160W | YMR088C | YER119C | YBR147W | YCL069W | YBR293W | YDR352W | YOL092W | YIL088C | YEL063C | YNL270C | YGR191W | YBL089W	SSY1 | VBA1 | HIP1 | VBA2 | | CAN1 | AVT7 | VBA3 | ALP1 | AVT6 | AVT5	13	YDR160W | YMR088C | YGR191W | YBR293W | YOL092W | YEL063C | YIL088C | YDR352W | YCL069W | YNL270C | YER119C | YBR147W | YBL089W	NA	NA	NA	NA	NA
basic amino acid transport	GO:0015802	P	P	0.0556376	3.76414	-0.135128	5.0273	0.139872	0.521212	-0.105354	1.78979	SSY1 | VBA1 | AVT6 | | VBA3 | VBA2 | AVT7 | CAN1 | ALP1 | HIP1 | RHB1 | AVT5	15	YDR160W | YMR088C | YER119C | YBR147W | YCL069W | YBR293W | YDR352W | YOL092W | YIL088C | YEL063C | YKR105C | YNL270C | YGR191W | YCR027C | YBL089W	RHB1 | SSY1 | VBA1 | HIP1 | VBA2 | | CAN1 | AVT7 | VBA3 | ALP1 | AVT6 | AVT5	15	YCR027C | YDR160W | YMR088C | YGR191W | YBR293W | YOL092W | YKR105C | YEL063C | YIL088C | YDR352W | YCL069W | YNL270C | YER119C | YBR147W | YBL089W	NA	NA	NA	NA	NA
BAT3 complex	GO:0071818	C	C	-0.186812	NA	0.666326	NA	-0.156156	NA	-0.481537	NA		1	YOR164C		1	YOR164C	NA	NA	NA	NA	NA
beta-1,4-mannosyltransferase activity	GO:0019187	F	F	-0.336106	NA	-0.864902	NA	0.787539	NA	-3.10423	NA	ALG1	1	YBR110W	ALG1	1	YBR110W	DOXO_HLD_Specific_Deletion_Suppressors	NA	NA	NA	NA
beta-alanine biosynthetic process	GO:0019483	P	P	0.709939	NA	1.23356	NA	0.257073	NA	-0.4108	NA	ALD2	1	YMR170C	ALD2	1	YMR170C	NA	NA	NA	NA	NA
beta-fructofuranosidase activity	GO:0004564	F	F	0.418937	0.305798	0.263622	0.517489	-0.119637	0.366739	-0.529742	0.162008	| SUC2 | MAL12 | MAL32	4	YGR287C | YIL162W | YGR292W | YBR299W	MAL12 | MAL32 | SUC2 |	4	YGR292W | YBR299W | YIL162W | YGR287C	NA	NA	NA	NA	NA
beta-glucan biosynthetic process	GO:0051274	P	P	-0.346468	2.9596	1.16567	3.84109	-1.39576	4.00814	1.13096	2.48838	KNH1 | KRE5 | KRE9 | GAS1 | UGP1 | GAS5 | KRE6 | KRE11 | ROT2 | LRG1 | GAS4 | GAS3 | PSK1 | FKS3 | GSC2 | HKR1 | BIG1 | CWH41 | GAS2 | SKN1 | FKS1 | PSK2 | KAR2	23	YDL049C | YOR336W | YJL174W | YMR307W | YKL035W | YOL030W | YPR159W | YGR166W | YBR229C | YDL240W | YOL132W | YMR215W | YAL017W | YMR306W | YGR032W | YDR420W | YHR101C | YGL027C | YLR343W | YGR143W | YLR342W | YOL045W | YJL034W	KRE9 | GAS1 | KAR2 | KRE5 | UGP1 | BIG1 | FKS3 | KNH1 | KRE11 | GAS2 | LRG1 | KRE6 | GAS3 | GAS4 | GAS5 | ROT2 | PSK1 | HKR1 | GSC2 | PSK2 | SKN1 | CWH41 | FKS1	23	YJL174W | YMR307W | YJL034W | YOR336W | YKL035W | YHR101C | YMR306W | YDL049C | YGR166W | YLR343W | YDL240W | YPR159W | YMR215W | YOL132W | YOL030W | YBR229C | YAL017W | YDR420W | YGR032W | YOL045W | YGR143W | YGL027C | YLR342W	NA	NA	NA	NA	NA
beta-tubulin binding	GO:0048487	F	F	0.848555	0.078166	-0.142838	0.683966	-0.0717866	0.0980449	-0.54552	0.887838	RBL2 | CIN1	2	YOR265W | YOR349W	RBL2 | CIN1	2	YOR265W | YOR349W	NA	NA	NA	NA	NA
Bfa1-Bub2 complex	GO:1990334	C	C	0.561084	0.247145	1.63476	2.57543	0.303211	0.148676	0.417782	0.574124	TEM1 | BFA1 | BUB2	3	YML064C | YJR053W | YMR055C	TEM1 | BFA1 | BUB2	3	YML064C | YJR053W | YMR055C	NA	NA	NA	NA	NA
bicarbonate transmembrane transporter activity	GO:0015106	F	F	0.426208	0.206551	0.403486	0.306899	0.409051	0.133491	-0.451647	0.0452014	SUL1 | SUL2	2	YBR294W | YLR092W	SUL2 | SUL1	2	YLR092W | YBR294W	NA	NA	NA	NA	NA
bicarbonate transport	GO:0015701	P	P	0.426208	0.206551	0.403486	0.306899	0.409051	0.133491	-0.451647	0.0452014	SUL1 | SUL2	2	YBR294W | YLR092W	SUL2 | SUL1	2	YLR092W | YBR294W	NA	NA	NA	NA	NA
bile acid and bile salt transport	GO:0015721	P	P	-1.07151	NA	3.47997	NA	-0.444049	NA	0.875523	NA	YBT1	1	YLL048C	YBT1	1	YLL048C	DOXO_EG_Specific_Deletion_Enhancers	NA	NA	NA	NA
bile acid-exporting ATPase activity	GO:0015432	F	F	-1.07151	NA	3.47997	NA	-0.444049	NA	0.875523	NA	YBT1	1	YLL048C	YBT1	1	YLL048C	DOXO_EG_Specific_Deletion_Enhancers	NA	NA	NA	NA
bilirubin transmembrane transporter activity	GO:0015127	F	F	-0.661848	0.483051	2.39405	0.210407	-0.157673	0.0446575	0.782313	0.470545	BPT1 | YCF1	2	YLL015W | YDR135C	BPT1 | YCF1	2	YLL015W | YDR135C	DOXO_EG_Specific_Deletion_Enhancers	DOXO_EG_Specific_Deletion_Enhancers	2-0.1-3	2-0.1-3	0.0556303
bilirubin transport	GO:0015723	P	P	-0.661848	0.483051	2.39405	0.210407	-0.157673	0.0446575	0.782313	0.470545	BPT1 | YCF1	2	YLL015W | YDR135C	BPT1 | YCF1	2	YLL015W | YDR135C	DOXO_EG_Specific_Deletion_Enhancers	DOXO_EG_Specific_Deletion_Enhancers	NA	NA	NA
biosynthetic process	GO:0009058	P	P	-0.862274	3.50909	1.42669	4.93478	-0.715398	3.38373	1.01433	5.40758	PET123 | | GRX5 | PHO85 | AEP1 | HEM14 | RIB4 | MRPL11 | PET122 | PPT2 | NOT5 | PET309 | MEF1 | MTF1 | PET111 | MSE1 | MRPL33 | MIP1 | ATP15 | HAP5 | CYT1 | MSY1 | SHU2 | MRP20 | MRPL40 | COX10 | MRPS5 | MRP51 | MRPL37 | TCM10 | RML2 | MRPS35 | AFG3 | MSM1 | RSM18 | RSM27 | MOT2 | MRPL32 | MRPL6 | SLS1 | TUF1 | HAP4 | MRPL25 | MRP17 | ATP7 | CAT5 | MRPL38 | MRPL15 | RSM24 | EST1 | MEC3 | MRPL7 | …	1882	YOR158W | YER087W | YPL059W | YPL031C | YMR064W | YER014W | YOL143C | YDL202W | YER153C | YPL148C | YPR072W | YLR067C | YLR069C | YMR228W | YMR257C | YOL033W | YMR286W | YMR293C | YOR330C | YPL271W | YOR358W | YOR065W | YPL097W | YDR078C | YDR405W | YPL173W | YPL172C | YDR115W | YBR251W | YPL118W | YBR268W | YDR350C | YEL050C | YGR165W | YER017C | YGR171C | YER050C | YGR215W | YER068W | YCR003W |…	HEM14 | RIB4 | EST1 | TUP1 | CHO1 | MCM7 | BRF1 | MCD4 | MCM6 | UFD1 | SLD2 | ABF1 | FAS1 | RPS31 | RRN11 | RFA2 | IDI1 | RFC4 | PMI40 | RSC58 | MRE11 | RAD50 | CKS1 | MCD1 | YRB2 | TEL2 | TFA2 | RAD52 | EPL1 | MED7 | AFG3 | ERG13 | RFC5 | SWI3 | TIF35 | RPL13B | MNN10 | VAS1 | SNF2 | PHS1 | GLE1 | REG1 | CDC28 | DAL81 | RNR1 | MMF1 | PHO85 | FUN12 | VPS34 | LCD1 | RBA50 | SFP1 | ARH1 | ARP5 | GL…	1882	YER014W | YOL143C | YLR233C | YCR084C | YER026C | YBR202W | YGR246C | YKL165C | YGL201C | YGR048W | YKL108W | YKL112W | YKL182W | YLR167W | YML043C | YNL312W | YPL117C | YOL094C | YER003C | YLR033W | YMR224C | YNL250W | YBR135W | YDL003W | YIL063C | YGR099W | YKR062W | YML032C | YFL024C | YOL135C | YER017C | YML126C | YBR087W | YJL176C | YDR429C | YMR142C | YDR245W | YGR094W | YOR290C | YJL097W |…	NA	NA	0-0-0; 1-0-0; 1-0-2; 1-0-6; 1-0-8; 2-0.0-2; 2-0.2-1; 2-0.6-1; 3-0.8.2-1	0-0-0	1.06461e-28
biotin binding	GO:0009374	F	F	0.143081	0.882558	1.30579	2.68884	0.13264	0.220122	-0.636344	0.354033	PYC1 | PYC2	2	YGL062W | YBR218C	PYC2 | PYC1	2	YBR218C | YGL062W	NA	NA	NA	NA	NA
biotin biosynthetic process	GO:0009102	P	P	0.26228	0.431992	0.513151	1.0032	0.473364	1.168	-0.473835	0.640397	ISA1 | ISA2 | BIO3 | BIO4 | BIO5 | BIO2	6	YLL027W | YPR067W | YNR058W | YNR057C | YNR056C | YGR286C	BIO5 | BIO4 | BIO3 | BIO2 | ISA1 | ISA2	6	YNR056C | YNR057C | YNR058W | YGR286C | YLL027W | YPR067W	NA	NA	NA	NA	NA
biotin carboxylase activity	GO:0004075	F	F	-2.08594	6.40204	4.88078	6.9757	-0.718592	1.9534	0.207498	1.15501	HFA1 | ACC1 | PYC1 | DUR1,2 | PYC2	5	YMR207C | YNR016C | YGL062W | YBR208C | YBR218C	HFA1 | ACC1 | DUR1,2 | PYC2 | PYC1	5	YMR207C | YNR016C | YBR208C | YBR218C | YGL062W	DOXO_EG_Specific_Deletion_Enhancers	NA	NA	NA	NA
biotin synthase activity	GO:0004076	F	F	0.66641	NA	-0.804567	NA	-0.337283	NA	-0.707712	NA	BIO2	1	YGR286C	BIO2	1	YGR286C	NA	NA	NA	NA	NA
biotin transport	GO:0015878	P	P	1.08912	NA	-4.19454	NA	0.493478	NA	-1.53104	NA	VHT1	1	YGR065C	VHT1	1	YGR065C	DOXO_EG_Specific_Deletion_Suppresors	NA	NA	NA	NA
biotin transporter activity	GO:0015225	F	F	1.08912	NA	-4.19454	NA	0.493478	NA	-1.53104	NA	VHT1	1	YGR065C	VHT1	1	YGR065C	DOXO_EG_Specific_Deletion_Suppresors	NA	NA	NA	NA
bipolar cellular bud site selection	GO:0007121	P	P	0.500697	1.14362	-1.02066	4.77306	-0.790278	2.62375	0.409519	2.59827	END3 | SPA2 | BUD6 | SPH1 | PEA2 | ATC1 | BUD2 | MYO3 | | STE20 | PAN1 | MYO5 | RSR1 | VRP1	14	YNL084C | YLL021W | YLR319C | YLR313C | YER149C | YDR184C | YKL092C | YKL129C | YGR058W | YHL007C | YIR006C | YMR109W | YGR152C | YLR337C	PAN1 | ATC1 | SPA2 | END3 | | RSR1 | MYO3 | PEA2 | BUD2 | MYO5 | STE20 | BUD6 | SPH1 | VRP1	14	YIR006C | YDR184C | YLL021W | YNL084C | YGR058W | YGR152C | YKL129C | YER149C | YKL092C | YMR109W | YHL007C | YLR319C | YLR313C | YLR337C	NA	NA	NA	NA	NA
bis(5'-adenosyl)-hexaphosphatase activity	GO:0034431	F	F	-0.144384	NA	1.93627	NA	-0.361827	NA	0.399717	NA	DDP1	1	YOR163W	DDP1	1	YOR163W	NA	NA	NA	NA	NA
bis(5'-adenosyl)-pentaphosphatase activity	GO:0034432	F	F	-0.144384	NA	1.93627	NA	-0.361827	NA	0.399717	NA	DDP1	1	YOR163W	DDP1	1	YOR163W	NA	NA	NA	NA	NA
bis(5'-adenosyl)-triphosphatase activity	GO:0047710	F	F	1.24557	NA	-2.96197	NA	-0.00362291	NA	-0.264067	NA	HNT2	1	YDR305C	HNT2	1	YDR305C	DOXO_EG_Specific_Deletion_Suppresors	NA	NA	NA	NA
bis(5'-nucleosyl)-tetraphosphatase activity	GO:0008796	F	F	0.339469	0.55311	1.35011	0.840187	0.209119	0.489165	-0.530997	0.324557	APA2 | APA1	2	YDR530C | YCL050C	APA1 | APA2	2	YCL050C | YDR530C	NA	NA	NA	NA	NA
BLOC-1 complex	GO:0031083	C	C	0.237552	0.794192	0.616764	1.09262	-0.176192	0.237966	0.138595	0.876742	| VAB2	6	YLR408C | YEL005C | YGL079W | YKL061W | YDR357C | YNL086W	VAB2 |	6	YEL005C | YGL079W | YDR357C | YKL061W | YNL086W | YLR408C	NA	NA	NA	NA	NA
borate efflux transmembrane transporter activity	GO:0080139	F	F	0.526323	0.1836	0.236037	0.714686	-0.0705797	0.191998	0.331609	1.20234	BOR1 | ATR1 |	3	YNL275W | YML116W | YMR279C	| ATR1 | BOR1	3	YMR279C | YML116W | YNL275W	NA	NA	NA	NA	NA
borate transmembrane transport	GO:0035445	P	P	0.526323	0.1836	0.236037	0.714686	-0.0705797	0.191998	0.331609	1.20234	BOR1 | ATR1 |	3	YNL275W | YML116W | YMR279C	| ATR1 | BOR1	3	YMR279C | YML116W | YNL275W	NA	NA	NA	NA	NA
borate transport	GO:0046713	P	P	0.526323	0.1836	0.236037	0.714686	-0.0705797	0.191998	0.331609	1.20234	BOR1 | ATR1 |	3	YNL275W | YML116W | YMR279C	| ATR1 | BOR1	3	YMR279C | YML116W | YNL275W	NA	NA	NA	NA	NA
box C/D snoRNA 3'-end processing	GO:0000494	P	P	-0.393522	NA	7.75416	NA	-0.177182	NA	2.71996	NA	NOP1	1	YDL014W	NOP1	1	YDL014W	Overlapping_Deletion_Enhancers	NA	NA	NA	NA
box C/D snoRNA binding	GO:0034512	F	F	0.837929	NA	1.40838	NA	0.333353	NA	0.98488	NA	RRP5	1	YMR229C	RRP5	1	YMR229C	NA	NA	NA	NA	NA
box C/D snoRNA processing	GO:0034963	P	P	-2.73142	5.05699	4.24376	6.71815	-4.05298	8.13182	6.91801	12.7954	RPR2 | RPP1 | RNT1 | NOP1 | POP4 | POP7 | POP5 | POP1 | POP3 | POP8 | POP6	11	YIR015W | YHR062C | YMR239C | YDL014W | YBR257W | YBR167C | YAL033W | YNL221C | YNL282W | YBL018C | YGR030C	RPP1 | RPR2 | RNT1 | POP7 | NOP1 | POP4 | POP6 | POP5 | POP3 | POP1 | POP8	11	YHR062C | YIR015W | YMR239C | YBR167C | YDL014W | YBR257W | YGR030C | YAL033W | YNL282W | YNL221C | YBL018C	Overlapping_Deletion_Enhancers	NA	NA	NA	NA
box C/D snoRNP assembly	GO:0000492	P	P	-1.99858	5.6839	4.48384	6.82025	-2.81364	6.59871	1.14144	4.00857	RVB1 | RSA1 | HSC82 | RVB2 | TAH1 | PIH1 | HSP82	7	YDR190C | YPL193W | YMR186W | YPL235W | YCR060W | YHR034C | YPL240C	RSA1 | RVB1 | HSC82 | RVB2 | TAH1 | HSP82 | PIH1	7	YPL193W | YDR190C | YMR186W | YPL235W | YCR060W | YPL240C | YHR034C	DOXO_EG_Specific_Deletion_Enhancers	NA	NA	NA	NA
box C/D snoRNP complex	GO:0031428	C	C	0.373273	0.742093	3.24653	3.28201	-0.161039	0.816309	1.45932	2.91305	NOP1 | NOP56 | NOP58 | HAS1 | RRP9	5	YDL014W | YLR197W | YOR310C | YMR290C | YPR137W	NOP1 | NOP58 | HAS1 | RRP9 | NOP56	5	YDL014W | YOR310C | YMR290C | YPR137W | YLR197W	DOXO_EG_Specific_Deletion_Enhancers	NA	NA	NA	NA
box H/ACA snoRNA 3'-end processing	NA	NA	P	NA	NA	NA	NA	-5.67834	NA	30.8537	NA	NA	NA	NA	CBF5	1	YLR175W	NA	NA	NA	NA	NA
box H/ACA snoRNA binding	GO:0034513	F	F	1.64689	1.14405	3.56801	3.05417	-0.871546	1.70398	7.04465	8.56981	NHP2 | RRP5	2	YDL208W | YMR229C	NHP2 | RRP5	2	YDL208W | YMR229C	Overlapping_Deletion_Enhancers	NA	NA	NA	NA
box H/ACA snoRNA processing	GO:0034964	P	P	-4.53378	NA	9.03312	NA	-4.65094	1.45296	19.9924	15.3601	CBF5 | RNT1	2	YLR175W | YMR239C	CBF5 | RNT1	2	YLR175W | YMR239C	Overlapping_Deletion_Enhancers	NA	NA	NA	NA
box H/ACA snoRNP assembly	GO:0000493	P	P	-1.65933	2.87386	2.32808	0.382667	-2.38146	3.70206	6.5839	5.16686	NAF1 | SHQ1	2	YNL124W | YIL104C	SHQ1 | NAF1	2	YIL104C | YNL124W	Overlapping_Deletion_Enhancers	NA	NA	NA	NA
box H/ACA snoRNP complex	GO:0031429	C	C	1.56847	1.25496	3.82353	2.69281	-3.07699	2.27273	15.7622	13.9537	CBF5 | NHP2 | HAS1	3	YLR175W | YDL208W | YMR290C	CBF5 | NHP2 | HAS1	3	YLR175W | YDL208W | YMR290C	Overlapping_Deletion_Enhancers	NA	NA	NA	NA
branched-chain amino acid biosynthetic process	GO:0009082	P	P	-2.34557	4.59671	2.69054	5.44467	-2.88553	6.28252	2.29437	5.71323	MMF1 | ILV5 | ILV1 | HOM2 | LEU3 | BAT2 | HOM6 | ILV6 | LEU9 | ABZ2 | LEU4 | ILV3	12	YIL051C | YLR355C | YER086W | YDR158W | YLR451W | YJR148W | YJR139C | YCL009C | YOR108W | YMR289W | YNL104C | YJR016C	MMF1 | ILV5 | LEU4 | HOM6 | ILV1 | LEU3 | BAT2 | LEU9 | ABZ2 | ILV6 | ILV3 | HOM2	12	YIL051C | YLR355C | YNL104C | YJR139C | YER086W | YLR451W | YJR148W | YOR108W | YMR289W | YCL009C | YJR016C | YDR158W	Overlapping_Deletion_Enhancers	NA	NA	NA	NA
branched-chain amino acid catabolic process	GO:0009083	P	P	-0.800849	3.72713	1.71123	3.65821	-0.108703	0.360737	-0.0800288	1.02641	LPD1 | PDC1 | ARO10 | EHD3 | BAT2 | DTD1 | PDC6 | THI3 | ARO80 | PDC5	10	YFL018C | YLR044C | YDR380W | YDR036C | YJR148W | YDL219W | YGR087C | YDL080C | YDR421W | YLR134W	LPD1 | THI3 | DTD1 | PDC1 | BAT2 | PDC5 | PDC6 | ARO80 | EHD3 | ARO10	10	YFL018C | YDL080C | YDL219W | YLR044C | YJR148W | YLR134W | YGR087C | YDR421W | YDR036C | YDR380W	NA	NA	NA	NA	NA
branched-chain amino acid catabolic process to alcohol via Ehrlich pathway	GO:0000950	P	P	0.614106	NA	1.50736	NA	-0.41608	NA	-1.53136	NA	ARO10	1	YDR380W	ARO10	1	YDR380W	NA	NA	NA	NA	NA
branched-chain amino acid metabolic process	GO:0009081	P	P	-1.62318	4.1556	2.0809	4.83786	-1.69847	4.53851	1.1734	4.22101	MMF1 | CBS2 | ILV5 | ILV1 | LPD1 | THR1 | PDC1 | HOM2 | LEU3 | ARO10 | PAN6 | EHD3 | BAT2 | HOM6 | DTD1 | PDC6 | ILV6 | THI3 | LEU9 | ABZ2 | LEU4 | ARO80 | PDC5 | ILV3 | PAN5	25	YIL051C | YDR197W | YLR355C | YER086W | YFL018C | YHR025W | YLR044C | YDR158W | YLR451W | YDR380W | YIL145C | YDR036C | YJR148W | YJR139C | YDL219W | YGR087C | YCL009C | YDL080C | YOR108W | YMR289W | YNL104C | YDR421W | YLR134W | YJR016C | YHR063C	MMF1 | ILV5 | THR1 | LPD1 | LEU4 | HOM6 | ILV1 | THI3 | LEU3 | DTD1 | PDC1 | BAT2 | LEU9 | ABZ2 | PDC5 | ILV6 | PDC6 | ARO80 | PAN6 | EHD3 | ARO10 | ILV3 | CBS2 | PAN5 | HOM2	25	YIL051C | YLR355C | YHR025W | YFL018C | YNL104C | YJR139C | YER086W | YDL080C | YLR451W | YDL219W | YLR044C | YJR148W | YOR108W | YMR289W | YLR134W | YCL009C | YGR087C | YDR421W | YIL145C | YDR036C | YDR380W | YJR016C | YDR197W | YHR063C | YDR158W	DOXO_EG_Specific_Deletion_Enhancers	NA	NA	NA	NA
branched-chain amino acid transport	GO:0015803	P	P	0.423979	0.266711	0.0644933	0.95031	0.150412	0.24573	-0.279266	0.338511	AVT4 | AVT1 | AVT3	3	YNL101W | YJR001W | YKL146W	AVT1 | AVT3 | AVT4	3	YJR001W | YKL146W | YNL101W	NA	NA	NA	NA	NA
branched-chain-2-oxoacid decarboxylase activity	GO:0047433	F	F	0.292858	0.272852	0.610948	1.13101	0.0351678	0.370409	-0.451365	0.826165	PDC1 | ARO10 | PDC6 | PDC5	4	YLR044C | YDR380W | YGR087C | YLR134W	PDC1 | PDC5 | PDC6 | ARO10	4	YLR044C | YLR134W | YGR087C | YDR380W	NA	NA	NA	NA	NA
branched-chain-amino-acid transaminase activity	GO:0004084	F	F	-0.32537	0.321366	1.29054	0.611985	-0.208799	0.308984	0.0260349	0.281049	BAT2 | ABZ2	2	YJR148W | YMR289W	BAT2 | ABZ2	2	YJR148W | YMR289W	NA	NA	NA	NA	NA
brassicasterol glucosyltransferase activity	GO:0102203	F	F	-0.20367	NA	-0.360741	NA	0.122348	NA	-0.474967	NA	ATG26	1	YLR189C	ATG26	1	YLR189C	NA	NA	NA	NA	NA
budding cell apical bud growth	GO:0007118	P	P	0.34761	0.813214	0.772154	3.1573	-0.913911	4.50411	1.98347	7.25629	CDC28 | CDC42 | TAO3 | MYO2 | SPA2 | CBK1 | HYM1 | BUD6 | SOG2 | PEA2 | TPM2 | BOI1 | BNI1 | RGA1 | TPM1 | BOI2 | STE20 | ROT1 | VPS51	19	YBR160W | YLR229C | YIL129C | YOR326W | YLL021W | YNL161W | YKL189W | YLR319C | YOR353C | YER149C | YIL138C | YBL085W | YNL271C | YOR127W | YNL079C | YER114C | YHL007C | YMR200W | YKR020W	CDC42 | CDC28 | TAO3 | HYM1 | MYO2 | CBK1 | SPA2 | ROT1 | RGA1 | PEA2 | BOI2 | SOG2 | BOI1 | STE20 | BNI1 | TPM2 | BUD6 | TPM1 | VPS51	19	YLR229C | YBR160W | YIL129C | YKL189W | YOR326W | YNL161W | YLL021W | YMR200W | YOR127W | YER149C | YER114C | YOR353C | YBL085W | YHL007C | YNL271C | YIL138C | YLR319C | YNL079C | YKR020W	NA	NA	NA	NA	NA
budding cell bud growth	GO:0007117	P	P	-0.0644511	1.31449	0.875099	2.77086	-0.590335	3.56955	0.97763	5.74821	GIN4 | CDC28 | CDC42 | ATS1 | TAO3 | MYO2 | SPA2 | DFG5 | CBK1 | HYM1 | ELM1 | BUD6 | SOG2 | PEA2 | NAP1 | TOS2 | TPM2 | REH1 | BOI1 | PPH21 | DCW1 | BNI1 | RGA1 | TPM1 | KCC4 | BOI2 | REI1 | STE20 | PPH22 | ROT1 | VPS51	31	YDR507C | YBR160W | YLR229C | YAL020C | YIL129C | YOR326W | YLL021W | YMR238W | YNL161W | YKL189W | YKL048C | YLR319C | YOR353C | YER149C | YKR048C | YGR221C | YIL138C | YLR387C | YBL085W | YDL134C | YKL046C | YNL271C | YOR127W | YNL079C | YCL024W | YER114C | YBR267W | YHL007C | YDL188C | YMR200W | YKR020W	CDC42 | CDC28 | TAO3 | HYM1 | MYO2 | NAP1 | CBK1 | SPA2 | GIN4 | ROT1 | RGA1 | PEA2 | DFG5 | BOI2 | SOG2 | KCC4 | TOS2 | DCW1 | ELM1 | PPH22 | BOI1 | STE20 | BNI1 | TPM2 | ATS1 | BUD6 | PPH21 | TPM1 | REI1 | REH1 | VPS51	31	YLR229C | YBR160W | YIL129C | YKL189W | YOR326W | YKR048C | YNL161W | YLL021W | YDR507C | YMR200W | YOR127W | YER149C | YMR238W | YER114C | YOR353C | YCL024W | YGR221C | YKL046C | YKL048C | YDL188C | YBL085W | YHL007C | YNL271C | YIL138C | YAL020C | YLR319C | YDL134C | YNL079C | YBR267W | YLR387C | YKR020W	NA	NA	NA	NA	NA
budding cell isotropic bud growth	GO:0007119	P	P	0.318421	0.341269	-0.0650516	1.09938	0.417242	0.329071	-1.26444	1.54877	CDC42 | TPM2 | RGA1 | TPM1	4	YLR229C | YIL138C | YOR127W | YNL079C	CDC42 | RGA1 | TPM2 | TPM1	4	YLR229C | YOR127W | YIL138C | YNL079C	NA	NA	NA	NA	NA
butanediol biosynthetic process	GO:0034079	P	P	0.379387	NA	1.12986	NA	0.33353	NA	-0.444581	NA	BDH1	1	YAL060W	BDH1	1	YAL060W	NA	NA	NA	NA	NA
C-22 sterol desaturase activity	GO:0000249	F	F	1.11609	NA	-1.29965	NA	0.509416	NA	0.540571	NA	ERG5	1	YMR015C	ERG5	1	YMR015C	NA	NA	NA	NA	NA
C-3 sterol dehydrogenase (C-4 sterol decarboxylase) activity	GO:0000252	F	F	1.20448	NA	-5.12982	NA	-1.42999	NA	1.32269	NA	ERG26	1	YGL001C	ERG26	1	YGL001C	DOXO_EG_Specific_Deletion_Suppresors	NA	NA	NA	NA
C-4 methylsterol oxidase activity	GO:0000254	F	F	-4.37985	NA	3.1487	NA	0.545304	NA	-0.853221	NA	ERG25	1	YGR060W	ERG25	1	YGR060W	DOXO_EG_Specific_Deletion_Enhancers	NA	NA	NA	NA
C-5 sterol desaturase activity	GO:0000248	F	F	-6.28765	NA	-14.302	NA	0.57919	NA	-1.18976	NA	ERG3	1	YLR056W	ERG3	1	YLR056W	DOXO_EG_Specific_Deletion_Suppresors	NA	NA	NA	NA
C-terminal protein demethylation	GO:1990577	P	P	0.554127	NA	0.0310689	NA	-0.188003	NA	-0.41732	NA	PPE1	1	YHR075C	PPE1	1	YHR075C	NA	NA	NA	NA	NA
C-terminal protein lipidation	GO:0006501	P	P	0.439935	0.337897	0.694205	0.83236	0.2011	0.218995	-0.356153	0.290061	ATG5 | ATG3 | ATG12 | ATG16 | ATG7 | ATG4	6	YPL149W | YNR007C | YBR217W | YMR159C | YHR171W | YNL223W	ATG12 | ATG16 | ATG3 | ATG7 | ATG4 | ATG5	6	YBR217W | YMR159C | YNR007C | YHR171W | YNL223W | YPL149W	NA	NA	NA	NA	NA
C-terminal protein methylation	GO:0006481	P	P	0.825675	0.721064	-0.417043	3.34472	0.162164	0.512207	-0.832299	1.60586	STE14 | PPM1	2	YDR410C | YDR435C	STE14 | PPM1	2	YDR410C | YDR435C	NA	NA	NA	NA	NA
CAAX-box protein processing	GO:0071586	P	P	1.06377	0.163344	0.0264962	3.09699	0.258502	0.0261105	0.0413167	1.05712	STE24 | RCE1	2	YJR117W | YMR274C	STE24 | RCE1	2	YJR117W | YMR274C	NA	NA	NA	NA	NA
CAAX-protein geranylgeranyltransferase activity	GO:0004662	F	F	0.406686	NA	-2.22308	NA	0.599266	NA	-4.8602	NA	RAM2	1	YKL019W	RAM2	1	YKL019W	Overlapping_Deletion_Suppressors	NA	NA	NA	NA
CAAX-protein geranylgeranyltransferase complex	GO:0005953	C	C	0.406686	NA	-2.22308	NA	0.599266	NA	-4.8602	NA	RAM2	1	YKL019W	RAM2	1	YKL019W	Overlapping_Deletion_Suppressors	NA	NA	NA	NA
cadmium ion transmembrane transport	GO:0070574	P	P	0.453043	2.05974	-1.96557	5.95503	-0.141487	0.067548	2.22402	1.56834	BPT1 | PCA1	2	YLL015W | YBR295W	PCA1 | BPT1	2	YBR295W | YLL015W	DOXO_HLD_Specific_Deletion_Enhancers	NA	NA	NA	NA
cadmium ion transmembrane transporter activity	GO:0015086	F	F	0.453043	2.05974	-1.96557	5.95503	-0.141487	0.067548	2.22402	1.56834	BPT1 | PCA1	2	YLL015W | YBR295W	PCA1 | BPT1	2	YBR295W | YLL015W	DOXO_HLD_Specific_Deletion_Enhancers	NA	NA	NA	NA
cadmium ion transport	GO:0015691	P	P	0.264874	1.49248	-1.00361	4.5285	-0.0600834	0.148865	1.44678	1.74418	BPT1 | SMF1 | PCA1	3	YLL015W | YOL122C | YBR295W	PCA1 | BPT1 | SMF1	3	YBR295W | YLL015W | YOL122C	NA	NA	NA	NA	NA
cadmium-exporting ATPase activity	GO:0008551	F	F	1.9095	NA	-6.17641	NA	-0.0937231	NA	3.333	NA	PCA1	1	YBR295W	PCA1	1	YBR295W	DOXO_HLD_Deletion_Enhancers_DOXO_EG_Deletion_Suppressors	NA	NA	NA	NA
CAF-1 complex	GO:0033186	C	C	0.925419	0.482115	-0.0392406	0.662601	0.714009	0.238289	-2.30577	0.349636	CAC2 | RLF2 | MSI1	3	YML102W | YPR018W | YBR195C	CAC2 | RLF2 | MSI1	3	YML102W | YPR018W | YBR195C	DOXO_HLD_Specific_Deletion_Suppressors	NA	3-0.3.2-1	3-0.3.2-1	0.00631603
Cajal body	GO:0015030	C	C	-0.393522	NA	7.75416	NA	-0.177182	NA	2.71996	NA	NOP1	1	YDL014W	NOP1	1	YDL014W	Overlapping_Deletion_Enhancers	NA	NA	NA	NA
calcineurin complex	GO:0005955	C	C	0.454955	0.556043	0.417495	1.17237	0.114799	0.385453	0.0289795	0.724206	CNB1 | CMP2 | CNA1	3	YKL190W | YML057W | YLR433C	CNA1 | CMP2 | CNB1	3	YLR433C | YML057W | YKL190W	NA	NA	NA	NA	NA
calcium activated cation channel activity	GO:0005227	F	F	-0.069069	NA	2.55023	NA	-0.0584671	NA	-1.83657	NA		1	YLR241W		1	YLR241W	DOXO_EG_Specific_Deletion_Enhancers	NA	NA	NA	NA
calcium channel activity	GO:0005262	F	F	0.309332	0.059663	-0.104045	0.194793	0.154498	0.249625	-1.08645	0.727968	CCH1 | MID1	2	YGR217W | YNL291C	CCH1 | MID1	2	YGR217W | YNL291C	NA	NA	NA	NA	NA
calcium ion binding	GO:0005509	F	F	-0.187949	2.3836	-0.517959	4.62311	-0.151996	1.93498	-0.319345	2.11626	END3 | GEM1 | PLC1 | MNL1 | CDC31 | CNB1 | AXL2 | SSP120 | | MDR1 | NTH2 | CNE1 | CCH1 | MLC2 | MNS1 | SAL1 | EDE1 | NTH1 | TMA19 | CAM1 | FRQ1 | PAN1 | PMR1 | CMD1	27	YNL084C | YAL048C | YPL268W | YHR204W | YOR257W | YKL190W | YIL140W | YLR250W | YLR057W | YBR053C | YGR100W | YBR001C | YNR021W | YAL058W | YGR217W | YPR188C | YGR058W | YJR131W | YNL083W | YBL047C | YDR001C | YKL056C | YPL048W | YDR373W | YIR006C | YGL167C | YBR109C	PAN1 | CDC31 | CNE1 | GEM1 | END3 | MNL1 | | NTH1 | CMD1 | NTH2 | MDR1 | MNS1 | AXL2 | CCH1 | CNB1 | SAL1 | MLC2 | FRQ1 | TMA19 | CAM1 | EDE1 | PLC1 | SSP120 | PMR1	27	YIR006C | YOR257W | YAL058W | YAL048C | YNL084C | YHR204W | YBR053C | YGR058W | YDR001C | YBR109C | YBR001C | YGR100W | YJR131W | YIL140W | YGR217W | YLR057W | YKL190W | YNR021W | YNL083W | YPR188C | YDR373W | YKL056C | YPL048W | YBL047C | YPL268W | YLR250W | YGL167C	NA	NA	NA	NA	NA
calcium ion homeostasis	GO:0055074	P	P	0.261883	1.06888	0.562713	3.28947	0.0408803	1.48249	-0.498592	2.19328	VMA2 | CSG2 | HUF2 | SPF1 | CCC1 | VCX1 | | PGM2 | PMC1 | ECM27 | MID1 | PMR1	14	YBR127C | YBR036C | YAL053W | YEL031W | YLR220W | YDL128W | YNL321W | YMR105C | YGL006W | YJR106W | YNL291C | YOR291W | YBR187W | YGL167C	VMA2 | CCC1 | SPF1 | HUF2 | | PGM2 | VCX1 | PMC1 | CSG2 | MID1 | ECM27 | PMR1	14	YBR127C | YLR220W | YEL031W | YAL053W | YNL321W | YMR105C | YBR187W | YDL128W | YOR291W | YGL006W | YBR036C | YNL291C | YJR106W | YGL167C	NA	NA	NA	NA	NA
calcium ion import across plasma membrane	GO:0098703	P	P	0.35152	NA	-0.241785	NA	-0.0220132	NA	-1.6012	NA	MID1	1	YNL291C	MID1	1	YNL291C	NA	NA	NA	NA	NA
calcium ion transmembrane import into cytosol	GO:0097553	P	P	0.35152	NA	-0.241785	NA	-0.0220132	NA	-1.6012	NA	MID1	1	YNL291C	MID1	1	YNL291C	NA	NA	NA	NA	NA
calcium ion transmembrane transport	GO:0070588	P	P	0.354859	0.458357	-0.774487	2.46466	0.478445	0.901884	-1.46659	1.44743	VCX1 | | PMC1 | CCH1 | MID1 | PMR1	7	YDL128W | YNL321W | YGL006W | YGR217W | YNL291C | YBR187W | YGL167C	| CCH1 | VCX1 | PMC1 | MID1 | PMR1	7	YNL321W | YGR217W | YBR187W | YDL128W | YGL006W | YNL291C | YGL167C	NA	NA	NA	NA	NA
calcium ion transmembrane transporter activity	GO:0015085	F	F	0.354859	0.458357	-0.774487	2.46466	0.478445	0.901884	-1.46659	1.44743	VCX1 | | PMC1 | CCH1 | MID1 | PMR1	7	YDL128W | YNL321W | YGL006W | YGR217W | YNL291C | YBR187W | YGL167C	| CCH1 | VCX1 | PMC1 | MID1 | PMR1	7	YNL321W | YGR217W | YBR187W | YDL128W | YGL006W | YNL291C | YGL167C	NA	NA	NA	NA	NA
calcium ion transport	GO:0006816	P	P	0.301247	0.653278	-0.352808	2.42832	0.354857	0.799074	-0.941507	1.50113	YBT1 | VCX1 | | PMC1 | CCH1 | MID1 | ECM7 | PMR1	10	YLL048C | YDL128W | YNL321W | YGL006W | YGR217W | YNL291C | YLR443W | YBR235W | YBR187W | YGL167C	ECM7 | YBT1 | | CCH1 | VCX1 | PMC1 | MID1 | PMR1	10	YLR443W | YLL048C | YNL321W | YBR235W | YGR217W | YBR187W | YDL128W | YGL006W | YNL291C | YGL167C	NA	NA	NA	NA	NA
calcium-dependent cysteine-type endopeptidase activity	GO:0004198	F	F	-0.46832	0.586136	1.24543	1.33188	0.120122	0.115035	-0.123386	1.06465	RIM13 | MCA1	2	YMR154C | YOR197W	RIM13 | MCA1	2	YMR154C | YOR197W	NA	NA	NA	NA	NA
calcium-dependent phospholipid binding	GO:0005544	F	F	0.332624	0.892522	-0.100305	0.869847	0.307043	0.532163	0.300084	1.48838	TCB3 | TCB1	2	YML072C | YOR086C	TCB3 | TCB1	2	YML072C | YOR086C	NA	NA	NA	NA	NA
calcium-dependent protein binding	GO:0048306	F	F	-3.36652	NA	-15.2655	NA	0.565028	NA	0.369255	NA	CMD1	1	YBR109C	CMD1	1	YBR109C	DOXO_EG_Specific_Deletion_Suppresors	NA	NA	NA	NA
calcium-dependent protein serine/threonine kinase activity	GO:0009931	F	F	-0.39575	NA	0.0917357	NA	0.604626	NA	-0.218562	NA		1	YKL171W		1	YKL171W	NA	NA	NA	NA	NA
calcium-dependent protein serine/threonine phosphatase activity	GO:0004723	F	F	0.454955	0.556043	0.417495	1.17237	0.114799	0.385453	0.0289795	0.724206	CNB1 | CMP2 | CNA1	3	YKL190W | YML057W | YLR433C	CNA1 | CMP2 | CNB1	3	YLR433C | YML057W | YKL190W	NA	NA	NA	NA	NA
calcium-dependent protein serine/threonine phosphatase regulator activity	GO:0008597	F	F	-0.178017	NA	0.00235484	NA	0.0500856	NA	-0.29035	NA	RCN1	1	YKL159C	RCN1	1	YKL159C	NA	NA	NA	NA	NA
calcium-independent phospholipase A2 activity	GO:0047499	F	F	0.607963	NA	0.142874	NA	0.177459	NA	0.584959	NA	TGL4	1	YKR089C	TGL4	1	YKR089C	NA	NA	NA	NA	NA
calcium-mediated signaling	GO:0019722	P	P	0.883701	2.0979	-1.34293	2.89162	-1.65442	4.99418	1.27086	7.64798	PHO85 | LCB5 | CRZ1 | | LCB3 | RCN1 | RSF1 | DPL1 | LCB4 | PHO80	10	YPL031C | YLR260W | YNL027W | YNL305C | YJL134W | YKL159C | YMR030W | YDR294C | YOR171C | YOL001W	PHO85 | RCN1 | RSF1 | LCB5 | CRZ1 | LCB4 | | DPL1 | PHO80 | LCB3	10	YPL031C | YKL159C | YMR030W | YLR260W | YNL027W | YOR171C | YNL305C | YDR294C | YOL001W | YJL134W	NA	NA	NA	NA	NA
calcium-transporting ATPase activity	GO:0005388	F	F	0.396951	0.797815	-2.6326	4.39875	1.29754	1.63093	-2.9109	2.44683	PMC1 | PMR1	2	YGL006W | YGL167C	PMC1 | PMR1	2	YGL006W | YGL167C	Overlapping_Deletion_Suppressors	NA	NA	NA	NA
calcium:proton antiporter activity	GO:0015369	F	F	0.0376887	0.0211784	1.11718	0.342084	0.215562	0.502383	-0.646486	0.0938498	VCX1 |	2	YDL128W | YNL321W	| VCX1	2	YNL321W | YDL128W	NA	NA	NA	NA	NA
calmodulin binding	GO:0005516	F	F	0.287501	2.01482	-0.472995	5.02474	0.614911	1.65182	-0.77739	2.12379	MYO2 | DUN1 | RCK2 | PRR1 | CMK2 | CMK1 | MYO4 | SSE2 | CMP2 | HOG1 | RCK1 | | SSB1 | CNA1 | MEK1 | RVS167 | CLC1 | SSE1	19	YOR326W | YDL101C | YLR248W | YKL116C | YOL016C | YFR014C | YAL029C | YBR169C | YML057W | YLR113W | YGL158W | YKL171W | YDL229W | YLR433C | YMR291W | YOR351C | YDR388W | YGR167W | YPL106C	MYO2 | CLC1 | PRR1 | CMK2 | CNA1 | | MYO4 | MEK1 | CMP2 | HOG1 | SSB1 | RCK1 | CMK1 | SSE2 | DUN1 | RCK2 | RVS167 | SSE1	19	YOR326W | YGR167W | YKL116C | YOL016C | YLR433C | YMR291W | YAL029C | YOR351C | YML057W | YLR113W | YDL229W | YKL171W | YGL158W | YFR014C | YBR169C | YDL101C | YLR248W | YDR388W | YPL106C	NA	NA	NA	NA	NA
calmodulin-dependent protein kinase activity	GO:0004683	F	F	-0.833869	1.93738	1.74765	2.22417	0.163486	0.728763	-0.310437	0.994038	DUN1 | RCK2 | PRR1 | CMK2 | CMK1 | RCK1 | | MEK1	9	YDL101C | YLR248W | YKL116C | YOL016C | YFR014C | YGL158W | YKL171W | YMR291W | YOR351C	PRR1 | CMK2 | | MEK1 | RCK1 | CMK1 | DUN1 | RCK2	9	YKL116C | YOL016C | YMR291W | YOR351C | YKL171W | YGL158W | YFR014C | YDL101C | YLR248W	NA	NA	NA	NA	NA
cAMP biosynthetic process	GO:0006171	P	P	-0.475694	2.83158	1.08237	3.06048	0.00820595	0.726823	0.494036	2.63408	IRA1 | IRA2 | CYR1 | RAS2 | PDE1 | RAS1 | SRV2	7	YBR140C | YOL081W | YJL005W | YNL098C | YGL248W | YOR101W | YNL138W	SRV2 | IRA1 | RAS1 | RAS2 | PDE1 | CYR1 | IRA2	7	YNL138W | YBR140C | YOR101W | YNL098C | YGL248W | YJL005W | YOL081W	NA	NA	NA	NA	NA
cAMP catabolic process	GO:0006198	P	P	1.39595	NA	-0.77871	NA	0.245076	NA	-1.31836	NA	PDE1	1	YGL248W	PDE1	1	YGL248W	NA	NA	NA	NA	NA
cAMP-dependent protein kinase activity	GO:0004691	F	F	-0.243815	0.274647	1.06425	1.138	-0.117984	0.42275	-0.432635	1.49219	TPK2 | TPK1 | TPK3	3	YPL203W | YJL164C | YKL166C	TPK3 | TPK2 | TPK1	3	YKL166C | YPL203W | YJL164C	NA	NA	NA	NA	NA
cAMP-dependent protein kinase complex	GO:0005952	C	C	-0.243815	0.274647	1.06425	1.138	-0.117984	0.42275	-0.432635	1.49219	TPK2 | TPK1 | TPK3	3	YPL203W | YJL164C | YKL166C	TPK3 | TPK2 | TPK1	3	YKL166C | YPL203W | YJL164C	NA	NA	NA	NA	NA
cAMP-dependent protein kinase inhibitor activity	GO:0004862	F	F	0.0733269	0.0146441	1.35465	1.93817	0.685727	0.360013	-0.809318	0.115159	GPB2 | GPB1	2	YAL056W | YOR371C	GPB2 | GPB1	2	YAL056W | YOR371C	NA	NA	NA	NA	NA
cAMP-mediated signaling	GO:0019933	P	P	-1.15605	2.1518	1.96515	3.91467	-0.0654385	0.864702	-0.0275465	2.3122	SGT1 | SOK1 | STE18 | PDE1 | PDE2 | YVH1	6	YOR057W | YDR006C | YJR086W | YGL248W | YOR360C | YIR026C	SGT1 | YVH1 | STE18 | SOK1 | PDE1 | PDE2	6	YOR057W | YIR026C | YJR086W | YDR006C | YGL248W | YOR360C	NA	NA	NA	NA	NA
carbamoyl-phosphate synthase (ammonia) activity	GO:0004087	F	F	0.483793	0.312297	0.0860411	1.87556	0.364346	0.00489886	-1.89364	0.885108	URA2 | CPA2	2	YJL130C | YJR109C	CPA2 | URA2	2	YJR109C | YJL130C	NA	NA	NA	NA	NA
carbamoyl-phosphate synthase (glutamine-hydrolyzing) activity	GO:0004088	F	F	0.483793	0.312297	0.0860411	1.87556	0.364346	0.00489886	-1.89364	0.885108	URA2 | CPA2	2	YJL130C | YJR109C	CPA2 | URA2	2	YJR109C | YJL130C	NA	NA	NA	NA	NA
carbamoyl-phosphate synthase complex	GO:0005951	C	C	0.70462	NA	-1.24018	NA	0.36781	NA	-1.26777	NA	CPA2	1	YJR109C	CPA2	1	YJR109C	NA	NA	NA	NA	NA
carbohydrate binding	GO:0030246	F	F	0.127168	1.05605	0.687561	1.61645	-0.208982	1.08735	0.237465	1.50369	MNL1 | TPA1 | EMP46 | HXK2 | SNF3 | ROT2 | UIP5 | HXK1 | FLO1 | EMP47 | CNE1 | YOS9 | GAL10 | GDB1 | ATH1 | | FLO10 | AMS1 | GLK1 | EMI2 | GPR1	25	YHR204W | YER049W | YLR080W | YGL253W | YDL194W | YBR229C | YKR044W | YFR053C | YAR050W | YFL048C | YAL058W | YDR057W | YBR019C | YPR184W | YPR026W | YMR085W | YKR102W | YGL156W | YCL040W | YMR099C | YHR210C | YNR071C | YLR446W | YDR516C | YDL035C	EMP47 | CNE1 | YOS9 | EMP46 | GPR1 | EMI2 | MNL1 | HXK2 | AMS1 | FLO1 | GLK1 | UIP5 | ATH1 | ROT2 | FLO10 | | TPA1 | HXK1 | GAL10 | GDB1 | SNF3	25	YFL048C | YAL058W | YDR057W | YLR080W | YDL035C | YDR516C | YHR204W | YGL253W | YGL156W | YAR050W | YCL040W | YKR044W | YPR026W | YBR229C | YKR102W | YMR099C | YER049W | YNR071C | YFR053C | YLR446W | YBR019C | YMR085W | YPR184W | YHR210C | YDL194W	NA	NA	NA	NA	NA
carbohydrate catabolic process	GO:0016052	P	P	-0.422745	3.16546	1.40752	3.53622	-1.1202	4.34867	1.47062	6.64343	CDC28 | SNF6 | SWI3 | SNF5 | PDA1 | TDH1 | SNF2 | CDC19 | ATG11 | GCR2 | | GUP1 | PGI1 | PDB1 | RAP1 | RPE1 | HXK2 | CTS1 | DFG5 | DAK2 | CDA2 | SIM1 | PCL6 | GUT1 | PFK2 | PGM1 | TYE7 | PFK27 | FBA1 | XYL2 | XKS1 | HXK1 | EXG2 | SUN4 | GUT2 | GRE3 | CDA1 | DSE4 | TDH2 | GPH1 | SUC2 | NTH2 | PGM2 | MSN1 | EXG1 | PGK1 | GAL10 | PCL7 | DAK1 | CTS2 | PFK1 | SPR1 | GDB1 | TDH3 | GAL7 | ATH1 | DCW1 | …	89	YBR160W | YHL025W | YJL176C | YBR289W | YER178W | YJL052W | YOR290C | YAL038W | YPR049C | YNL199C | YLR345W | YGL084C | YBR196C | YBR221C | YNL216W | YJL121C | YGL253W | YLR286C | YMR238W | YJL216C | YJR030C | YFL053W | YLR308W | YFR017C | YMR111C | YIL123W | YER059W | YHL032C | YMR205C | YKL127W | YOR344C | YBR056W | YOL136C | YKL060C | YLR070C | YGR194C | YFR053C | YDR261C | YNL066W | YIL155C |…	SWI3 | SNF2 | CDC28 | GCR2 | TDH3 | FBA1 | RAP1 | PDB1 | GUP1 | PDA1 | GPM2 | PGU1 | PGM1 | GPH1 | SNF6 | RBK1 | PGI1 | RPE1 | PFK1 | UTH1 | PFK27 | PGK1 | MSN1 | EMI2 | GRE3 | GUT2 | TDH1 | TYE7 | PCL6 | HXK2 | CTS1 | XYL2 | | MSS11 | NTH1 | GUT1 | PYK2 | AMS1 | GLK1 | DAK1 | GPM3 | DFG5 | NTH2 | DAK2 | PFK2 | ATH1 | ENO1 | PGM2 | TDH2 | GCY1 | MAL12 | DCW1 | SIM1 | XKS1 | SPR1 | MAL32 | MAL11 |…	89	YJL176C | YOR290C | YBR160W | YNL199C | YGR192C | YKL060C | YNL216W | YBR221C | YGL084C | YER178W | YDL021W | YJR153W | YKL127W | YPR160W | YHL025W | YCR036W | YBR196C | YJL121C | YGR240C | YKR042W | YOL136C | YCR012W | YOL116W | YDR516C | YHR104W | YIL155C | YJL052W | YOR344C | YER059W | YGL253W | YLR286C | YLR070C | YJR096W | YMR164C | YDR001C | YHL032C | YOR347C | YGL156W | YCL040W | YML070W |…	NA	NA	NA	NA	NA
carbohydrate derivative binding	GO:0097367	F	F	-0.665757	3.42152	1.16346	4.6811	-0.976555	3.62858	1.18815	5.52583	| PHO85 | SSA4 | SPS1 | MEF1 | MSE1 | MSY1 | AFG3 | MSM1 | MSH1 | YCP4 | TUF1 | MGM1 | PIM1 | SUV3 | MRH4 | YTA12 | PKH2 | MSF1 | MTG2 | MEF2 | SLM5 | MST1 | ATP1 | NAM2 | GIN4 | RFC5 | CDC28 | MCM7 | PRP43 | FAD1 | PSA1 | ROK1 | SRP102 | TEM1 | PRP2 | DBP6 | FOL3 | RFC4 | HSP10 | RAD50 | RVB1 | ORC1 | RSM23 | SSQ1 | MDJ1 | RNR1 | PRO1 | MTG1 | GEM1 | FZO1 | MSD1 | BCS1 | DIA4 | FMP38 | MET7 | MS…	650	YER087W | YPL031C | YER103W | YDR523C | YLR069C | YOL033W | YMR293C | YPL097W | YER017C | YGR171C | YHR120W | YCR004C | YOR187W | YOR211C | YGR102C | YBL022C | YPL029W | YGL064C | YMR089C | YOL100W | YPR047W | YHR168W | YJL102W | YCR024C | YKL194C | YBL099W | YLR382C | YDR507C | YBR087W | YBR160W | YBR202W | YGL120C | YDL045C | YDL055C | YGL171W | YKL154W | YML064C | YNR011C | YNR038W | YMR113W |…	MCM7 | MCM6 | SRP102 | CDC42 | TEM1 | RFC4 | HSP10 | RAD50 | AFG3 | RFC5 | PRP2 | DBP6 | VAS1 | SNF2 | PRP43 | CDC28 | CDC11 | RNR1 | PHO85 | FUN12 | VPS34 | MDN1 | ERG12 | PRP22 | RAD54 | RAD51 | RPT1 | SSZ1 | MES1 | PSA1 | RAD55 | RAD57 | STT4 | KRS1 | CDC7 | MTR4 | TFP1 | TSR1 | PRS5 | DBP9 | FOL3 | YEF3 | | BUD16 | PRO1 | SAT4 | DBP7 | ROK1 | ARP8 | VMA2 | ECM16 | NEW1 | PDR5 | FAD1 | DCR2 | …	650	YBR202W | YGL201C | YKL154W | YLR229C | YML064C | YOL094C | YOR020C | YNL250W | YER017C | YBR087W | YNR011C | YNR038W | YGR094W | YOR290C | YGL120C | YBR160W | YJR076C | YER070W | YPL031C | YAL035W | YLR240W | YLR106C | YMR208W | YER013W | YGL163C | YER095W | YKL145W | YHR064C | YGR264C | YDL055C | YDR076W | YDR004W | YLR305C | YDR037W | YDL017W | YJL050W | YDL185W | YDL060W | YOL061W | YLR276C |…	NA	NA	0-0-0; 1-0-0; 2-0.0-0	0-0-0	7.40651e-08
carbohydrate derivative metabolic process	GO:1901135	P	P	-0.546757	2.96057	1.13053	4.40173	-0.465202	2.46798	0.832299	4.49937	COX9 | COX7 | ATP15 | CYT1 | RIP1 | COX6 | ATP7 | QCR8 | QCR2 | COR1 | ATP18 | COX5A | ATP1 | QCR7 | PSA1 | MCD4 | OST1 | PMI40 | KRE5 | RNR1 | ATP17 | | COX12 | ATP2 | CYC1 | PDA1 | QCR9 | ADK1 | ATP5 | TDH1 | COX13 | QCR6 | CDC19 | MNN11 | ACP1 | SIS2 | APT1 | CDC1 | MNN10 | EMI5 | VMA2 | BMH1 | BMH2 | COX8 | CSG2 | WBP1 | URA5 | GWT1 | FBP26 | PER1 | GCR2 | BUD20 | GUP1 | HOC1 | STV1 | ALG7 | …	331	YDL067C | YMR256C | YPL271W | YOR065W | YEL024W | YHR051W | YKL016C | YJL166W | YPR191W | YBL045C | YML081C-A | YNL052W | YBL099W | YDR529C | YDL055C | YKL165C | YJL002C | YER003C | YOR336W | YER070W | YDR377W | YMR084W | YLR038C | YJR121W | YJR048W | YER178W | YGR183C | YDR226W | YDR298C | YJL052W | YGL191W | YFR033C | YAL038W | YJL183W | YKL192C | YKR072C | YML022W | YDR182W | YDR245W | YOL071W…	MCD4 | PMI40 | MNN10 | RNR1 | ADH1 | GCR2 | CDC1 | HVG1 | PSA1 | GPI11 | WBP1 | TFP1 | HOC1 | PRS5 | STT3 | SIS2 | VAN1 | GPI15 | VMA2 | GWT1 | TDH3 | FBA1 | CDC8 | CDC21 | ADK1 | NUS1 | VRG4 | KRE5 | GPI10 | ATP18 | SRV2 | RKI1 | URA5 | ADE13 | RAP1 | PDB1 | ATP17 | GON7 | ATP1 | QCR7 | COX7 | IRA1 | GPI12 | UGP1 | PGA1 | GPI14 | GUP1 | SWP1 | ALG2 | MNN11 | PDA1 | DFG10 | RIP1 | CYT1 | | GPM2 |…	331	YKL165C | YER003C | YDR245W | YER070W | YOL086C | YNL199C | YDR182W | YER039C | YDL055C | YDR302W | YEL002C | YDL185W | YJR075W | YOL061W | YGL022W | YKR072C | YML115C | YNL038W | YBR127C | YJL091C | YGR192C | YKL060C | YJR057W | YOR074C | YDR226W | YDL193W | YGL225W | YOR336W | YGL142C | YML081C-A | YNL138W | YOR095C | YML106W | YLR359W | YNL216W | YBR221C | YDR377W | YJL184W | YBL099W | YDR529C…	NA	NA	NA	NA	NA
carbohydrate kinase activity	GO:0019200	F	F	0.147827	0.992238	1.24487	3.10208	-0.367348	1.13993	0.155601	1.65591	FBP26 | | HXK2 | PFK26 | PFK2 | PFK27 | XKS1 | HXK1 | MAK32 | GAL3 | PFK1 | ADO1 | GLK1 | EMI2 | RBK1	16	YJL155C | YLR345W | YGL253W | YIL107C | YMR205C | YOL136C | YGR194C | YFR053C | YCR019W | YDR009W | YGR240C | YJR105W | YCL040W | YLR446W | YDR516C | YCR036W	RBK1 | PFK26 | ADO1 | PFK1 | PFK27 | EMI2 | HXK2 | GLK1 | PFK2 | GAL3 | XKS1 | HXK1 | | MAK32 | FBP26	16	YCR036W | YIL107C | YJR105W | YGR240C | YOL136C | YDR516C | YGL253W | YCL040W | YMR205C | YDR009W | YGR194C | YFR053C | YLR446W | YCR019W | YJL155C | YLR345W	NA	NA	NA	NA	NA
carbohydrate metabolic process	GO:0005975	P	P	-0.354133	2.92481	1.22332	3.82613	-0.927891	3.76617	1.13741	5.84344	PHO85 | KNH1 | CDC28 | PMI40 | KRE5 | | SNF6 | SWI3 | SNF5 | PDA1 | KCS1 | GRR1 | TDH1 | KRE9 | SNF2 | CDC19 | ACP1 | DEP1 | SHP1 | ATG11 | MLS1 | SNF4 | BMH1 | BMH2 | RGT1 | FBP26 | GCR2 | BUD20 | TPS1 | GUP1 | HOC1 | GAS1 | GLC7 | CHS5 | GID7 | PGI1 | FYV10 | PDB1 | RAP1 | ADH1 | GSY2 | UGP1 | SCW10 | RPE1 | ACN9 | HXK2 | GAL2 | HOR2 | CTS1 | GAS5 | YPI1 | UME6 | DFG5 | KRE6 | ELM1 | PYC1 | RMD…	275	YPL031C | YDL049C | YBR160W | YER003C | YOR336W | YHR100C | YHL025W | YJL176C | YBR289W | YER178W | YDR017C | YJR090C | YJL052W | YJL174W | YOR290C | YAL038W | YKL192C | YAL013W | YBL058W | YPR049C | YNL117W | YGL115W | YER177W | YDR099W | YKL038W | YJL155C | YNL199C | YLR074C | YLR345W | YBR126C | YGL084C | YJR075W | YMR307W | YER133W | YLR330W | YCL039W | YBR196C | YIL097W | YBR221C | YNL216W |…	PMI40 | SWI3 | GRR1 | SNF2 | REG1 | CDC28 | SHP1 | PHO85 | ADH1 | GCR2 | GLC7 | TPS1 | HOC1 | KRE9 | GAS1 | TDH3 | FBA1 | KCS1 | KAR2 | KRE5 | RKI1 | RAP1 | PDB1 | HSP104 | MAL33 | MIG1 | UGP1 | GUP1 | YPI1 | PDA1 | SNF1 | GPM2 | BIG1 | PGU1 | PGM1 | GPH1 | FKS3 | SNF6 | RBK1 | PGI1 | KNH1 | RPE1 | PFK26 | ADO1 | MAL31 | DEP1 | PFK1 | FMP50 | BUD20 | UTH1 | PFK27 | FYV10 | PGK1 | MSN1 | GLC3 | RG…	275	YER003C | YJL176C | YJR090C | YOR290C | YDR028C | YBR160W | YBL058W | YPL031C | YOL086C | YNL199C | YER133W | YBR126C | YJR075W | YJL174W | YMR307W | YGR192C | YKL060C | YDR017C | YJL034W | YOR336W | YOR095C | YNL216W | YBR221C | YLL026W | YBR297W | YGL035C | YKL035W | YGL084C | YFR003C | YER178W | YDR477W | YDL021W | YHR101C | YJR153W | YKL127W | YPR160W | YMR306W | YHL025W | YCR036W | YBR196C |…	NA	NA	NA	NA	NA
carbohydrate phosphorylation	GO:0046835	P	P	0.381223	0.662552	0.676378	2.52519	-0.438815	1.16654	0.217459	1.7831	| HXK2 | PFK26 | PFK27 | XKS1 | HXK1 | MAK32 | GAL3 | ADO1 | GLK1 | EMI2 | RBK1	13	YLR345W | YGL253W | YIL107C | YOL136C | YGR194C | YFR053C | YCR019W | YDR009W | YJR105W | YCL040W | YLR446W | YDR516C | YCR036W	RBK1 | PFK26 | ADO1 | PFK27 | EMI2 | HXK2 | GLK1 | GAL3 | XKS1 | HXK1 | | MAK32	13	YCR036W | YIL107C | YJR105W | YOL136C | YDR516C | YGL253W | YCL040W | YDR009W | YGR194C | YFR053C | YLR446W | YCR019W | YLR345W	NA	NA	NA	NA	NA
carbohydrate transmembrane transport	GO:0034219	P	P	0.385503	0.774894	0.2747	2.06704	0.334577	0.638684	-0.770032	1.75564	HXT5 | GAL2 | SNF3 | HXT8 | | HXT14 | HXT2 | HXT1 | JEN1 | STL1 | ITR1 | HXT17 | MAL11 | HXT3 | HUT1 | HXT10 | ITR2 | HXT4 | RGT2 | MAL31	22	YHR096C | YLR081W | YDL194W | YJL214W | YDR387C | YNL318C | YMR011W | YHR094C | YKL217W | YFL040W | YDR536W | YDR497C | YNR072W | YGR289C | YDL199C | YDR345C | YPL244C | YFL011W | YOL103W | YHR092C | YDL138W | YBR298C	RGT2 | MAL31 | HXT5 | HXT2 | HXT1 | HXT14 | HXT3 | GAL2 | HXT4 | STL1 | ITR1 | MAL11 | JEN1 | | ITR2 | HXT10 | SNF3 | HXT8 | HUT1 | HXT17	22	YDL138W | YBR298C | YHR096C | YMR011W | YHR094C | YNL318C | YDR345C | YLR081W | YHR092C | YDR536W | YDR497C | YGR289C | YKL217W | YDR387C | YFL040W | YOL103W | YFL011W | YDL194W | YJL214W | YPL244C | YDL199C | YNR072W	NA	NA	NA	NA	NA
carbohydrate transmembrane transporter activity	GO:0015144	F	F	0.405542	0.687593	0.251767	1.92399	-0.19382	2.49829	-0.304326	2.24328	| HXT5 | GAL2 | SNF3 | HXT8 | HXT14 | HXT2 | HXT1 | AQY1 | JEN1 | STL1 | ITR1 | HXT17 | AQY2 | MAL11 | HXT3 | HXT10 | ITR2 | HXT4 | RGT2 | FPS1 | MAL31	28	YIL171W | YHR096C | YLR081W | YDL194W | YJL214W | YDR387C | YNL318C | YIL170W | YMR011W | YFL054C | YHR094C | YPR192W | YKL217W | YFL040W | YDR536W | YLL053C | YDR497C | YNR072W | YLL052C | YGR289C | YDL199C | YDR345C | YFL011W | YOL103W | YHR092C | YDL138W | YLL043W | YBR298C	| RGT2 | MAL31 | HXT5 | HXT2 | FPS1 | HXT1 | HXT14 | HXT3 | GAL2 | HXT4 | STL1 | ITR1 | MAL11 | AQY1 | AQY2 | JEN1 | ITR2 | HXT10 | SNF3 | HXT8 | HXT17	28	YIL171W | YDL138W | YBR298C | YHR096C | YMR011W | YLL043W | YHR094C | YFL054C | YNL318C | YDR345C | YLR081W | YIL170W | YHR092C | YDR536W | YLL053C | YDR497C | YGR289C | YPR192W | YLL052C | YKL217W | YDR387C | YFL040W | YOL103W | YFL011W | YDL194W | YJL214W | YDL199C | YNR072W	NA	NA	NA	NA	NA
carbohydrate transport	GO:0008643	P	P	-0.0113073	1.76153	0.978327	2.64849	-0.314452	2.18312	0.346527	3.14474	| RGT1 | RFT1 | GUP1 | MTH1 | HXT5 | HXK2 | GAL2 | HVG1 | SNF3 | HXT8 | ASK10 | HXT14 | HXK1 | HXT2 | HXT1 | AQY1 | JEN1 | STL1 | YMD8 | ITR1 | HXT17 | GLK1 | AQY2 | MAL11 | VRG4 | HXT3 | HUT1 | YEA4 | HXT10 | ITR2 | SKS1 | HXT4 | RGT2 | FPS1 | MAL31	43	YIL171W | YKL038W | YBL020W | YGL084C | YDR277C | YHR096C | YGL253W | YLR081W | YER039C | YDL194W | YJL214W | YGR097W | YDR387C | YNL318C | YIL170W | YFR053C | YMR011W | YFL054C | YHR094C | YPR192W | YKL217W | YPR115W | YFL040W | YDR536W | YML038C | YLL053C | YDR497C | YNR072W | YCL040W | YLL052C | YGR289C | YGL225W | YDL199C | YDR345C | YPL244C | YEL004W | YFL011W | YOL103W | YPL026C | YHR092C |…	HVG1 | | VRG4 | RFT1 | GUP1 | RGT2 | MAL31 | RGT1 | HXK2 | MTH1 | HXT5 | YEA4 | HXT2 | FPS1 | HXT1 | YMD8 | GLK1 | HXT14 | HXT3 | ASK10 | GAL2 | HXT4 | STL1 | SKS1 | ITR1 | MAL11 | AQY1 | AQY2 | JEN1 | HXK1 | ITR2 | HXT10 | SNF3 | HXT8 | HUT1 | HXT17	43	YER039C | YIL171W | YGL225W | YBL020W | YGL084C | YDL138W | YBR298C | YKL038W | YGL253W | YDR277C | YHR096C | YEL004W | YMR011W | YLL043W | YHR094C | YML038C | YFL054C | YCL040W | YNL318C | YDR345C | YGR097W | YLR081W | YIL170W | YHR092C | YDR536W | YPL026C | YLL053C | YDR497C | YGR289C | YPR192W | YLL052C | YKL217W | YFR053C | YDR387C | YFL040W | YOL103W | YFL011W | YDL194W | YJL214W | YPL244C |…	NA	NA	NA	NA	NA
carbon catabolite activation of transcription from RNA polymerase II promoter	GO:0000436	P	P	-0.958198	3.24632	0.780963	6.22209	-0.817448	4.28749	1.10564	6.76565	HAP5 | HAP4 | HAP3 | SWI3 | SNF5 | PDR1 | SSN2 | RGT1 | SSN3 | CEP3 | ASG1 | STB3 | | SIP4 | GAL4 | STB4 | CST6 | GAL3 | RDS2 | PPR1 | PDR3 | SWI1 | OAF1 | ADR1 | PIP2 | CAT8	28	YOR358W | YKL109W | YBL021C | YJL176C | YBR289W | YGL013C | YDR443C | YKL038W | YPL042C | YMR168C | YIL130W | YDR169C | YBR239C | YJL089W | YPL248C | YMR019W | YIL036W | YPL230W | YDR009W | YPL133C | YLR014C | YBL005W | YPL016W | YER184C | YAL051W | YDR216W | YOR363C | YMR280C	SWI3 | CEP3 | PDR1 | HAP4 | HAP5 | RGT1 | SSN3 | CST6 | | SSN2 | RDS2 | CAT8 | GAL4 | PPR1 | GAL3 | HAP3 | STB4 | OAF1 | SIP4 | ASG1 | PDR3 | SNF5 | PIP2 | ADR1 | SWI1 | STB3	28	YJL176C | YMR168C | YGL013C | YKL109W | YOR358W | YKL038W | YPL042C | YIL036W | YER184C | YDR443C | YPL133C | YMR280C | YPL248C | YLR014C | YDR009W | YBL021C | YBR239C | YMR019W | YAL051W | YJL089W | YPL230W | YIL130W | YBL005W | YBR289W | YOR363C | YDR216W | YPL016W | YDR169C	NA	NA	NA	NA	NA
carbon catabolite regulation of transcription from RNA polymerase II promoter	GO:0000429	P	P	-0.764094	2.75332	0.781759	5.23434	-0.608361	3.65574	0.906817	5.77896	HAP5 | HAP4 | HAP3 | TUP1 | SWI3 | SNF5 | PDR1 | SSN2 | RGT1 | NRG1 | | SSN3 | CEP3 | MIG1 | ASG1 | STB3 | VPS25 | VPS36 | SIP4 | GAL4 | STB4 | SNF8 | CST6 | GAL3 | RDS2 | PPR1 | PDR3 | NRG2 | SWI1 | MIG3 | IMP2' | OAF1 | SPT6 | ADR1 | MIG2 | PIP2 | CAT8	40	YOR358W | YKL109W | YBL021C | YCR084C | YJL176C | YBR289W | YGL013C | YDR443C | YKL038W | YDR043C | YJL103C | YPL042C | YMR168C | YGL035C | YIL130W | YDR169C | YJR102C | YBR239C | YLR417W | YJL089W | YPL248C | YMR019W | YPL002C | YIL036W | YPL230W | YDR009W | YPL133C | YLR014C | YBL005W | YBR066C | YPL016W | YER028C | YIL154C | YER184C | YAL051W | YGR116W | YDR216W | YGL209W | YOR363C | YMR280C	TUP1 | SWI3 | CEP3 | MIG1 | PDR1 | VPS25 | IMP2' | HAP4 | NRG1 | HAP5 | RGT1 | SSN3 | CST6 | | SSN2 | VPS36 | SNF8 | RDS2 | MIG3 | CAT8 | GAL4 | PPR1 | GAL3 | NRG2 | HAP3 | STB4 | OAF1 | SIP4 | ASG1 | PDR3 | SNF5 | PIP2 | MIG2 | ADR1 | SWI1 | SPT6 | STB3	40	YCR084C | YJL176C | YMR168C | YGL035C | YGL013C | YJR102C | YIL154C | YKL109W | YDR043C | YOR358W | YKL038W | YPL042C | YIL036W | YER184C | YDR443C | YLR417W | YPL002C | YPL133C | YER028C | YMR280C | YPL248C | YLR014C | YDR009W | YBR066C | YBL021C | YBR239C | YJL103C | YMR019W | YAL051W | YJL089W | YPL230W | YIL130W | YBL005W | YBR289W | YOR363C | YGL209W | YDR216W | YPL016W | YGR116W | YDR169C	NA	NA	NA	NA	NA
carbon catabolite repression of transcription	GO:0045013	P	P	-0.296525	1.27186	0.845152	2.06287	-0.0427961	0.83373	-0.0538503	1.89085	TUP1 | NRG1 | MIG1 | VPS25 | ZWF1 | | VPS36 | SNF8 | RDS2 | NRG2 | SPT6 | MIG2	12	YCR084C | YDR043C | YGL035C | YJR102C | YNL241C | YBR239C | YLR417W | YPL002C | YPL133C | YBR066C | YGR116W | YGL209W	TUP1 | MIG1 | VPS25 | NRG1 | VPS36 | SNF8 | RDS2 | NRG2 | | MIG2 | SPT6 | ZWF1	12	YCR084C | YGL035C | YJR102C | YDR043C | YLR417W | YPL002C | YPL133C | YBR066C | YBR239C | YGL209W | YGR116W | YNL241C	NA	NA	NA	NA	NA
carbon utilization	GO:0015976	P	P	-0.212047	1.71784	1.14328	2.32601	0.13061	0.472212	-0.667732	0.478604	ACN9 | | RDS2	6	YDR511W | YJL103C | YBR239C | YGL059W | YPL133C | YIL042C	RDS2 | | ACN9	6	YPL133C | YBR239C | YJL103C | YDR511W | YIL042C | YGL059W	NA	NA	NA	NA	NA
carbon-carbon lyase activity	GO:0016830	F	F	-0.296347	2.9644	1.1303	3.65995	-0.0783574	0.945403	0.75748	3.66912	HIS7 | RIB1 | SIS2 | MVD1 | PSD1 | PDC1 | ICL2 | | ADE2 | RIB3 | ARO10 | FBA1 | VHS3 | HEM12 | MAE1 | ADE1 | TRP2 | PAD1 | SPE1 | PDC6 | THI3 | PSD2 | GAD1 | PHR1 | FOL1 | ABZ2 | ICL1 | PCK1 | TRP3 | ABZ1 | GLY1 | PDC5 | DPL1 | CAB3 | SPE2	37	YBR248C | YBL033C | YKR072C | YNR043W | YNL169C | YLR044C | YPR006C | YDR539W | YOR128C | YDR487C | YDR380W | YKL060C | YOR054C | YDR047W | YKL029C | YAR015W | YER090W | YDR538W | YKL184W | YGR087C | YDL080C | YGR170W | YMR250W | YOR386W | YER010C | YEL020C | YNL256W | YMR289W | YER065C | YKR097W | YKL211C | YNR033W | YEL046C | YLR134W | YDR294C | YKL088W | YOL052C	GLY1 | SIS2 | FBA1 | MVD1 | RIB3 | PSD2 | HIS7 | SPE1 | THI3 | ICL2 | ABZ1 | TRP2 | SPE2 | MAE1 | PDC1 | PAD1 | FOL1 | | ABZ2 | VHS3 | PDC5 | PCK1 | GAD1 | ICL1 | PDC6 | ADE2 | RIB1 | PHR1 | ADE1 | ARO10 | DPL1 | HEM12 | PSD1 | CAB3 | TRP3	37	YEL046C | YKR072C | YKL060C | YNR043W | YDR487C | YGR170W | YBR248C | YKL184W | YDL080C | YPR006C | YNR033W | YER090W | YOL052C | YKL029C | YLR044C | YDR538W | YNL256W | YEL020C | YMR289W | YOR054C | YDR539W | YLR134W | YKR097W | YMR250W | YER065C | YER010C | YGR087C | YOR128C | YBL033C | YOR386W | YAR015W | YDR380W | YDR294C | YDR047W | YNL169C | YKL088W | YKL211C	NA	NA	NA	NA	NA
carbon-nitrogen ligase activity, with glutamine as amido-N-donor	GO:0016884	F	F	-1.35863	3.87915	1.833	4.77989	-0.625559	1.10268	-0.309185	1.30145	| PET112 | URA2 | ASN1 | ASN2 | ADE6 | SNZ2 | CPA2	11	YMR293C | YGR102C | YBL080C | YOR215C | YJL130C | YPR145W | YGR124W | YGR061C | YNL333W | YML096W | YJR109C	| ASN2 | SNZ2 | ASN1 | PET112 | ADE6 | CPA2 | URA2	11	YGR102C | YGR124W | YMR293C | YNL333W | YML096W | YOR215C | YPR145W | YBL080C | YGR061C | YJR109C | YJL130C	NA	NA	NA	NA	NA
carbon-sulfur lyase activity	GO:0016846	F	F	-0.211056	1.42888	1.52081	1.79353	-0.467195	1.5029	0.643067	2.01725	CYC3 | CYT2 | CYS3 | | GLO1 | STR3 | STR2	10	YAL039C | YKL087C | YAL012W | YHR112C | YML004C | YGL184C | YFR055W | YML082W | YLL058W | YJR130C	CYS3 | CYC3 | CYT2 | | GLO1 | STR3 | STR2	10	YAL012W | YAL039C | YKL087C | YLL058W | YML004C | YML082W | YGL184C | YHR112C | YJR130C | YFR055W	NA	NA	NA	NA	NA
carbonyl reductase (NADPH) activity	GO:0004090	F	F	0.434413	0.368473	0.0477916	1.22615	0.117126	0.266052	-0.202723	0.834162	| YPR1	4	YMR226C | YGL157W | YGL039W | YDR368W	| YPR1	4	YMR226C | YGL157W | YGL039W | YDR368W	NA	NA	NA	NA	NA
carboxy-lyase activity	GO:0016831	F	F	-0.208768	2.13254	0.84451	3.01604	-0.107529	0.842776	-0.0558577	2.07937	SIS2 | MVD1 | PSD1 | PDC1 | | ADE2 | ARO10 | VHS3 | HEM12 | MAE1 | ADE1 | PAD1 | SPE1 | PDC6 | THI3 | PSD2 | GAD1 | PCK1 | TRP3 | PDC5 | DPL1 | CAB3 | SPE2	25	YKR072C | YNR043W | YNL169C | YLR044C | YDR539W | YOR128C | YDR380W | YOR054C | YDR047W | YKL029C | YAR015W | YDR538W | YKL184W | YGR087C | YDL080C | YGR170W | YMR250W | YER010C | YEL020C | YKR097W | YKL211C | YLR134W | YDR294C | YKL088W | YOL052C	SIS2 | MVD1 | PSD2 | SPE1 | THI3 | SPE2 | MAE1 | PDC1 | PAD1 | | VHS3 | PDC5 | PCK1 | GAD1 | PDC6 | ADE2 | ADE1 | ARO10 | DPL1 | HEM12 | PSD1 | CAB3 | TRP3	25	YKR072C | YNR043W | YGR170W | YKL184W | YDL080C | YOL052C | YKL029C | YLR044C | YDR538W | YEL020C | YOR054C | YDR539W | YLR134W | YKR097W | YMR250W | YER010C | YGR087C | YOR128C | YAR015W | YDR380W | YDR294C | YDR047W | YNL169C | YKL088W | YKL211C	NA	NA	NA	NA	NA
carboxyl- or carbamoyltransferase activity	GO:0016743	F	F	0.483793	0.312297	0.0860411	1.87556	0.364346	0.00489886	-1.89364	0.885108	URA2 | CPA2	2	YJL130C | YJR109C	CPA2 | URA2	2	YJR109C | YJL130C	NA	NA	NA	NA	NA
carboxylate reductase activity	GO:0047770	F	F	1.03489	NA	-0.215104	NA	0.416283	NA	-0.6467	NA		1	YMR110C		1	YMR110C	NA	NA	NA	NA	NA
carboxylic acid metabolic process	GO:0019752	P	P	-0.411724	2.87999	0.81308	4.09122	-0.554241	2.75557	0.478922	3.92427	| PPT2 | MSE1 | MSY1 | MSM1 | YGP1 | MSF1 | SLM5 | INH1 | ETR1 | MST1 | TUP1 | NAM2 | FOL3 | ALT1 | HIS7 | MMF1 | ISA1 | PRO1 | ISA2 | MSD1 | DIA4 | MET7 | KGD2 | CBS2 | ADH3 | MSK1 | TSC13 | VAS1 | FAS1 | PHS1 | PDA1 | CEM1 | LIP2 | HFA1 | TDH1 | MES1 | MCT1 | HTD2 | ILV5 | PET112 | CDC19 | MSW1 | FOL2 | FUM1 | ILV1 | ACP1 | LPD1 | KRS1 | GCV3 | MLS1 | EMI5 | ARO1 | LAT1 | GCR2 | OLE1 | CYS3 | A…	409	YER087W | YPL148C | YOL033W | YMR293C | YPL097W | YGR171C | YGR102C | YNL160W | YPR047W | YCR024C | YDL181W | YBR026C | YKL194C | YCR084C | YLR382C | YMR113W | YLR089C | YBR248C | YIL051C | YLL027W | YDR300C | YPR067W | YPL104W | YHR011W | YOR241W | YDR148C | YDR197W | YMR083W | YMR084W | YNL073W | YDL015C | YGR094W | YKL182W | YJL097W | YER178W | YER061C | YDR341C | YLR239C | YMR207C | YJL052W |…	TUP1 | FAS1 | VAS1 | PHS1 | DAL81 | MMF1 | GLY1 | ADH1 | GCR2 | CYC8 | MES1 | KRS1 | PPT2 | TSC13 | ETR1 | FOL3 | | CYS4 | PRO1 | ILV5 | TDH3 | FBA1 | CYS3 | OPI1 | CEM1 | ADE3 | THR1 | RAP1 | PDB1 | MSW1 | GCD2 | MET4 | FAA3 | SFA1 | NAM2 | GSH2 | FOL2 | ALA1 | PDA1 | GUS1 | OLE1 | SCS7 | SWI6 | KGD1 | TYS1 | GPM2 | MST1 | INH1 | ADH3 | MSK1 | GCV1 | MSE1 | LPD1 | PGI1 | GLN4 | HTD2 | ARO1 | YGP…	409	YCR084C | YKL182W | YGR094W | YJL097W | YIR023W | YIL051C | YEL046C | YOL086C | YNL199C | YBR112C | YGR264C | YDR037W | YPL148C | YDL015C | YBR026C | YMR113W | YDR341C | YGR155W | YDR300C | YLR355C | YGR192C | YKL060C | YAL012W | YHL020C | YER061C | YGR204W | YHR025W | YNL216W | YBR221C | YDR268W | YGR083C | YNL103W | YIL009W | YDL168W | YLR382C | YOL049W | YGR267C | YOR335C | YER178W | YGL245W |…	NA	NA	NA	NA	NA
carboxylic acid transmembrane transporter activity	GO:0046943	F	F	-0.0918529	2.46391	1.05444	3.35059	-0.318238	2.04462	0.406683	3.15559	SSY1 | AGP2 | FEN2 | FMP37 | TNA1 | | DIC1 | TAT1 | YIA6 | YBT1 | ODC2 | AGP3 | BPT1 | YCF1 | BAP2 | ATO2 | MCH2 | VBA1 | DIP5 | HNM1 | MMP1 | MUP1 | DAL5 | YHM2 | UGA4 | AQR1 | AVT4 | TMS1 | MCH4 | AGC1 | AVT6 | FMP43 | JEN1 | SUL1 | GNP1 | SUL2 | BAP3 | GAP1 | TAT2 | TPO5 | ATO3 | SAM3 | AGP1 | AVT1 | OAC1 | VBA3 | PUT4 | BIO5 | ERS1 | ODC1 | ESBP6 | MCH1 | VBA2 | BRE4 | AVT3 | YMC1 | ORT1 | AV…	74	YDR160W | YBR132C | YCR028C | YGL080W | YGR260W | YDL119C | YLR348C | YBR069C | YIL006W | YLL048C | YOR222W | YFL055W | YLL015W | YDR135C | YBR068C | YNR002C | YKL221W | YHR162W | YMR088C | YPL265W | YGL077C | YLL061W | YGR055W | YJR152W | YMR241W | YDL210W | YNL065W | YNL101W | YDR105C | YOL119C | YPR021C | YER119C | YGR243W | YKL217W | YBR294W | YDR508C | YLR092W | YDR046C | YKR039W | YOL020W |…	TAT1 | FEN2 | AGP2 | SSY1 | BAP3 | CTP1 | VBA1 | BRE4 | | BAP2 | GNP1 | ATO2 | DAL5 | YMC1 | TPO5 | HIP1 | BPT1 | TNA1 | AGP1 | BIO5 | MCH4 | YBT1 | YCF1 | VBA2 | ODC2 | SFC1 | FMP37 | ORT1 | TMS1 | AVT1 | PUT4 | CAN1 | YHM2 | MMP1 | AQR1 | FMP43 | SUL2 | AVT7 | SAM3 | SUL1 | VBA3 | AVT3 | ODC1 | TAT2 | ERS1 | HNM1 | ALP1 | ESBP6 | MCH1 | AVT2 | AGC1 | MCH2 | JEN1 | OAC1 | AVT4 | DIP5 | YIA6 | UG…	74	YBR069C | YCR028C | YBR132C | YDR160W | YDR046C | YBR291C | YMR088C | YDL231C | YHR162W | YBR068C | YDR508C | YNR002C | YJR152W | YDL119C | YPR058W | YKL174C | YGR191W | YLL015W | YGR260W | YCL025C | YNR056C | YOL119C | YLL048C | YDR135C | YBR293W | YOR222W | YJR095W | YOL092W | YGL080W | YOR130C | YDR105C | YJR001W | YOR348C | YEL063C | YGL140C | YMR241W | YLL061W | YNL065W | YGR243W | YLR092W |…	NA	NA	NA	NA	NA
carboxylic acid transport	GO:0046942	P	P	-0.0869221	2.62156	0.892416	3.51356	-0.293317	1.9235	0.401458	3.03615	SSY1 | AGP2 | FEN2 | FMP37 | TNA1 | LST4 | | DIC1 | TAT1 | YIA6 | YBT1 | SHR3 | ODC2 | AGP3 | BPT1 | YCF1 | BAP2 | ATO2 | VBA1 | DIP5 | HNM1 | FAT1 | MMP1 | MUP1 | DAL5 | PXA1 | YHM2 | UGA4 | AQR1 | AVT4 | TMS1 | AGC1 | BTN2 | AVT6 | FMP43 | JEN1 | SUL1 | FAA1 | GNP1 | SUL2 | BAP3 | GAP1 | TAT2 | TPO5 | ATO3 | SAM3 | AGP1 | AVT1 | OAC1 | PXA2 | VBA3 | PUT4 | BIO5 | ERS1 | ODC1 | FAA4 | VBA2 | BRE…	85	YDR160W | YBR132C | YCR028C | YGL080W | YGR260W | YKL176C | YDL119C | YLR348C | YBR069C | YIL006W | YLL048C | YDL212W | YOR222W | YFL055W | YLL015W | YDR135C | YBR068C | YNR002C | YHR162W | YMR088C | YPL265W | YGL077C | YBR041W | YLL061W | YGR055W | YJR152W | YPL147W | YMR241W | YDL210W | YNL065W | YNL101W | YDR105C | YPR021C | YGR142W | YER119C | YGR243W | YKL217W | YBR294W | YOR317W | YDR508C |…	TAT1 | FEN2 | AGP2 | RHB1 | SSY1 | LST4 | BAP3 | CTP1 | VBA1 | BRE4 | SHR3 | | BAP2 | GNP1 | ATO2 | DAL5 | YMC1 | TPO5 | HIP1 | BPT1 | TNA1 | AGP1 | BIO5 | YBT1 | YCF1 | VBA2 | FPS1 | ODC2 | SFC1 | FMP37 | ORT1 | TMS1 | AVT1 | PUT4 | CAN1 | FAA1 | YHM2 | BTN2 | PXA1 | MMP1 | AQR1 | FMP43 | SUL2 | AVT7 | SAM3 | SUL1 | VBA3 | AVT3 | ODC1 | FAA4 | TAT2 | ERS1 | PXA2 | HNM1 | ALP1 | AVT2 | AGC1 | JEN…	85	YBR069C | YCR028C | YBR132C | YCR027C | YDR160W | YKL176C | YDR046C | YBR291C | YMR088C | YDL231C | YDL212W | YHR162W | YBR068C | YDR508C | YNR002C | YJR152W | YDL119C | YPR058W | YKL174C | YGR191W | YLL015W | YGR260W | YCL025C | YNR056C | YLL048C | YDR135C | YBR293W | YLL043W | YOR222W | YJR095W | YOL092W | YGL080W | YOR130C | YKR105C | YDR105C | YJR001W | YOR348C | YEL063C | YDR119W | YGL140C |…	NA	NA	NA	NA	NA
carboxylic ester hydrolase activity	GO:0052689	F	F	0.230134	2.20397	0.805828	3.58155	-0.307261	2.89412	0.442732	4.63243	NAM2 | | VAS1 | FSH1 | AYR1 | FRS2 | SOL4 | BST1 | YEH1 | EHT1 | SOL1 | ISM1 | ROG1 | DTD1 | TGL4 | TGL3 | TGL5 | FSH2 | PPE1 | TGL2 | YJU3 | TGL1 | PTH2 | EEB1 | PLB2 | FSH3 | NTE1 | PLB3 | PLB1 | SOL3 | TES1 | YEH2 | ILS1 | CDC60 | SOL2 | ATG15 | PTH1	52	YLR382C | YDL057W | YGR094W | YHR049W | YNL040W | YLR281C | YOL114C | YMR210W | YIL124W | YFL022C | YGR248W | YFL025C | YLL012W | YBR246W | YBR177C | YNR034W | YPL040C | YDL109C | YBR053C | YOR084W | YGL144C | YDL219W | YKR089C | YMR313C | YOR081C | YGR110W | YMR222C | YHR075C | YDR058C | YBR204C | YKL094W | YDL086W | YKL140W | YBL057C | YPL095C | YMR006C | YOR280C | YML059C | YOL011W | YMR008C |…	VAS1 | NAM2 | | BST1 | YEH1 | TGL1 | TGL4 | ROG1 | DTD1 | YJU3 | FSH1 | TGL5 | SOL1 | PTH2 | NTE1 | ATG15 | FSH3 | PLB3 | SOL4 | FSH2 | SOL3 | TES1 | AYR1 | SOL2 | ISM1 | TGL3 | PLB1 | FRS2 | EHT1 | TGL2 | PPE1 | CDC60 | EEB1 | PLB2 | YEH2 | ILS1 | PTH1	52	YGR094W | YLR382C | YDL057W | YNR064C | YJL068C | YBR246W | YFL025C | YBR053C | YLL012W | YKL140W | YKR089C | YMR210W | YGL144C | YNL040W | YDL219W | YKL094W | YHR049W | YOR081C | YNR034W | YDL109C | YBL057C | YML059C | YCR068W | YOL114C | YOR280C | YOL011W | YGR248W | YMR222C | YDR444W | YHR163W | YJR019C | YBR204C | YIL124W | YCR073W-A | YPL040C | YMR313C | YOR084W | YGR110W | YMR008C | YFL022C…	NA	NA	NA	NA	NA
carboxymethylenebutenolidase activity	GO:0008806	F	NA	1.35393	NA	-0.334712	NA	NA	NA	NA	NA		1	YDL086W	NA	NA	NA	NA	NA	NA	NA	NA
carboxypeptidase activity	GO:0004180	F	F	0.295589	0.696759	1.2723	3.02938	0.0258373	0.378793	-0.483628	0.663067	KEX1 | ECM14 | PRC1 |	5	YGL203C | YHR132C | YMR297W | YOL153C | YBR139W	| PRC1 | ECM14 | KEX1	5	YOL153C | YBR139W | YMR297W | YHR132C | YGL203C	NA	NA	NA	NA	NA
cardiolipin acyl-chain remodeling	GO:0035965	P	P	0.576444	0.21689	-0.182115	0.869848	0.0213696	0.272821	-1.77948	1.22007	| TAZ1	2	YGR110W | YPR140W	| TAZ1	2	YGR110W | YPR140W	NA	NA	NA	NA	NA
cardiolipin biosynthetic process	GO:0032049	P	P	-7.06769	6.18037	5.02852	11.4776	-1.27932	1.76186	1.71411	2.15379	| CRD1 | PGS1 | TAM41	4	YHR100C | YDL142C | YCL004W | YGR046W	TAM41 | CRD1 | PGS1 |	4	YGR046W | YDL142C | YCL004W | YHR100C	DOXO_EG_Specific_Deletion_Enhancers	NA	NA	NA	NA
cardiolipin metabolic process	GO:0032048	P	P	-4.39849	5.57152	3.56434	7.59994	-0.1548	1.82476	0.048461	2.23633	| RCS1 | CRD1 | PGS1 | MDM31 | AFT2 | TAZ1 | TAM41	12	YHR100C | YGL071W | YDL142C | YLR168C | YLR193C | YCL004W | YHR194W | YPL202C | YGR110W | YPR140W | YOR022C | YGR046W	TAM41 | CRD1 | PGS1 | | MDM31 | RCS1 | AFT2 | TAZ1	12	YGR046W | YDL142C | YCL004W | YOR022C | YHR194W | YGL071W | YLR168C | YHR100C | YPL202C | YGR110W | YLR193C | YPR140W	DOXO_EG_Specific_Deletion_Enhancers	NA	NA	NA	NA
cardiolipin synthase activity	GO:0008808	F	F	-9.49367	NA	11.0144	NA	-2.28737	NA	1.64791	NA	CRD1	1	YDL142C	CRD1	1	YDL142C	DOXO_EG_Specific_Deletion_Enhancers	NA	NA	NA	NA
cargo loading into COPII-coated vesicle	GO:0090110	P	P	-1.46977	0.439597	5.52335	3.47503	0.106892	0.130527	-0.621983	0.7725	SFB3 | SFB2	2	YHR098C | YNL049C	SFB2 | SFB3	2	YNL049C | YHR098C	DOXO_EG_Specific_Deletion_Enhancers	DOXO_EG_Specific_Deletion_Enhancers	NA	NA	NA
carnitine metabolic process	GO:0009437	P	P	-0.388236	0.886599	1.20842	1.51298	0.142057	0.204088	-0.0921322	0.44365	YAT1 | YAT2 | CAT2	3	YAR035W | YER024W | YML042W	YAT1 | CAT2 | YAT2	3	YAR035W | YML042W | YER024W	NA	NA	NA	NA	NA
carnitine O-acetyltransferase activity	GO:0004092	F	F	-0.388236	0.886599	1.20842	1.51298	0.142057	0.204088	-0.0921322	0.44365	YAT1 | YAT2 | CAT2	3	YAR035W | YER024W | YML042W	YAT1 | CAT2 | YAT2	3	YAR035W | YML042W | YER024W	NA	NA	NA	NA	NA
carnitine transmembrane transport	GO:1902603	P	P	-1.11888	NA	1.77567	NA	-3.52007	5.32577	2.53923	4.37805	AGP2 | HNM1	2	YBR132C | YGL077C	AGP2 | HNM1	2	YBR132C | YGL077C	DOXO_HLD_Specific_Deletion_Enhancers	NA	NA	NA	NA
carnitine transmembrane transporter activity	GO:0015226	F	F	-1.11888	NA	1.77567	NA	0.245819	NA	-0.556523	NA	HNM1	1	YGL077C	HNM1	1	YGL077C	NA	NA	NA	NA	NA
carnitine transport	GO:0015879	P	P	-1.11888	NA	1.77567	NA	-3.52007	5.32577	2.53923	4.37805	AGP2 | HNM1	2	YBR132C | YGL077C	AGP2 | HNM1	2	YBR132C | YGL077C	DOXO_HLD_Specific_Deletion_Enhancers	NA	NA	NA	NA
carnitine:acyl carnitine antiporter activity	GO:0005476	F	F	-0.615917	NA	0.139511	NA	0.215701	NA	-0.319766	NA	CRC1	1	YOR100C	CRC1	1	YOR100C	NA	NA	NA	NA	NA
carnosine N-methyltransferase activity	GO:0030735	F	F	0.419147	NA	0.333315	NA	0.339299	NA	-1.20128	NA		1	YNL092W		1	YNL092W	NA	NA	NA	NA	NA
catabolic process	GO:0009056	P	P	-0.385908	2.74308	0.977775	4.01442	-0.358231	2.88884	0.483402	4.57475	DOC1 | PHO85 | NOT5 | UFO1 | | MOT2 | EST1 | DCS1 | PIM1 | SUV3 | YGP1 | PKH2 | ATG20 | PRE8 | RPN3 | CDC28 | RPN2 | UFD1 | PRE1 | EPL1 | KRE5 | PRE6 | ALT1 | MAC1 | SNF6 | MDJ1 | PRO1 | RPH1 | MSU1 | CBP1 | KGD2 | SWI3 | PRP18 | UBX4 | ADH3 | SNF5 | RPT3 | RRP43 | RPT5 | PUP1 | RPN8 | VPS33 | PDA1 | VPS34 | RAD6 | HTZ1 | YDJ1 | RPP1 | RPL13B | GRR1 | TDH1 | STT4 | VPS15 | SSA1 | CLG1 | SNF2 | ES…	809	YGL240W | YPL031C | YPR072W | YML088W | YMR184W | YER068W | YLR233C | YLR270W | YBL022C | YPL029W | YNL160W | YOL100W | YDL113C | YML092C | YER021W | YBR160W | YIL075C | YGR048W | YER012W | YFL024C | YOR336W | YOL038W | YLR089C | YMR021C | YHL025W | YFL016C | YDR300C | YER169W | YMR287C | YJL209W | YDR148C | YJL176C | YGR006W | YMR067C | YMR083W | YBR289W | YDR394W | YCR035C | YOR117W | YOR157C |…	EST1 | PRP18 | UFD1 | EPL1 | RPP1 | SWI3 | RPL13B | RRP43 | GRR1 | SNF2 | REG1 | CDC28 | DAL81 | SHP1 | PHO85 | VPS34 | MTR3 | GLY1 | ADH1 | GCR2 | RPT1 | THP1 | STT4 | NOT5 | MTR4 | RNT1 | POP7 | UBP3 | NAT3 | HRT1 | PRO1 | | SCL1 | SIS1 | MMS1 | BRE5 | TDH3 | FBA1 | RPN8 | RPN2 | BSD2 | OPI1 | RTT101 | TRE2 | KAR2 | KRE5 | VPS33 | EAP1 | SLM4 | EGD1 | HEX3 | RAT1 | RAP1 | PDB1 | MOT2 | RPN6 | D…	809	YLR233C | YGR006W | YGR048W | YFL024C | YHR062C | YJL176C | YMR142C | YCR035C | YJR090C | YOR290C | YDR028C | YBR160W | YIR023W | YBL058W | YPL031C | YLR240W | YGR158C | YEL046C | YOL086C | YNL199C | YKL145W | YOL072W | YLR305C | YPR072W | YJL050W | YMR239C | YBR167C | YER151C | YPR131C | YOL133W | YDR300C | YBR094W | YGL011C | YNL007C | YPR164W | YNR051C | YGR192C | YKL060C | YOR261C | YIL075C |…	NA	NA	NA	NA	NA
catalase activity	GO:0004096	F	F	0.463101	0.488073	1.80026	1.15274	0.0718026	0.602436	-0.409443	0.766011	CTA1 | CTT1	2	YDR256C | YGR088W	CTA1 | CTT1	2	YDR256C | YGR088W	NA	NA	NA	NA	NA
catalytic activity	GO:0003824	F	F	-0.513178	3.11653	1.14333	4.29926	-0.564627	2.98962	0.792986	4.81225	| FET3 | DOC1 | GRX5 | PHO85 | COX9 | SSA4 | SPS1 | HEM14 | RIB4 | PPT2 | NAT1 | NOT5 | IMP2 | UFO1 | CYC3 | IMP1 | PET309 | MEF1 | MTF1 | COX7 | PPA2 | MSE1 | MIP1 | ATP15 | MSY1 | COX10 | RIP1 | RML2 | AFG3 | MSM1 | COX6 | MOT2 | MSH1 | YCP4 | TUF1 | MRM1 | MGM1 | PCP1 | ATP7 | CAT5 | MRPL15 | QCR8 | EST1 | DCS1 | QCR2 | PIM1 | SUV3 | MRH4 | COR1 | YGP1 | RPO41 | YTA12 | COQ3 | PKH2 | MSF1 | MT…	2135	YER087W | YMR058W | YGL240W | YPL059W | YPL031C | YDL067C | YER103W | YDR523C | YER014W | YOL143C | YPL148C | YDL040C | YPR072W | YMR035W | YML088W | YAL039C | YMR150C | YLR067C | YLR069C | YMR228W | YMR256C | YMR267W | YOL033W | YMR293C | YOR330C | YPL271W | YPL097W | YPL172C | YEL024W | YEL050C | YER017C | YGR171C | YHR051W | YER068W | YHR120W | YCR004C | YOR187W | YOR201C | YOR211C | YGR101W |…	HEM14 | RIB4 | EST1 | PRP18 | CHO1 | MCM7 | MCD4 | MCM6 | YJU2 | SRP102 | FAS1 | CDC42 | TEM1 | IDI1 | RFC4 | PMI40 | RSC58 | MRE11 | RAD50 | RAD52 | EPL1 | AFG3 | ERG13 | CEF1 | RPP1 | RFC5 | SWI3 | MNN10 | PRP2 | DBP6 | GRR1 | VAS1 | SNF2 | PRP43 | PHS1 | CDC14 | RPR2 | CDC28 | RNR1 | PHO85 | FUN12 | VPS34 | MDN1 | ARH1 | ARP5 | PGA3 | GLY1 | CBF5 | ERG12 | RPC17 | ADH1 | GCD10 | PRP22 | LIA1 |…	2135	YER014W | YOL143C | YLR233C | YGR006W | YER026C | YBR202W | YKL165C | YGL201C | YKL095W | YKL154W | YKL182W | YLR229C | YML064C | YPL117C | YOL094C | YER003C | YLR033W | YMR224C | YNL250W | YML032C | YFL024C | YER017C | YML126C | YMR213W | YHR062C | YBR087W | YJL176C | YDR245W | YNR011C | YNR038W | YJR090C | YGR094W | YOR290C | YGL120C | YJL097W | YFR028C | YIR015W | YBR160W | YER070W | YPL031C |…	NA	NA	0-0-0; 1-0-0; 1-0-8; 2-0.0-0	0-0-0	1.84915e-07
catalytic step 2 spliceosome	GO:0071013	C	C	-0.346619	2.82939	2.34426	4.35876	-0.861558	3.86566	1.91426	6.36144	PRP21 | PRP22 | NAB6 | CLF1 | FAL1 | PRP11 | | PRP6 | HSH155 | SMD1 | CWC22 | PRP46 | ECM2 | CDC40 | SYF2 | CWC2 | HUS1 | PRP45 | CUS1 | SNT309 | ISY1 | LSM3 | IST3	23	YJL203W | YER013W | YML117W | YLR117C | YDR021W | YDL043C | YPL184C | YBR055C | YMR288W | YGR074W | YGR278W | YPL151C | YBR065C | YDR364C | YGR129W | YDL209C | YOL063C | YAL032C | YMR240C | YPR101W | YJR050W | YLR438C-A | YIR005W	PRP22 | PRP21 | CLF1 | HSH155 | ISY1 | PRP46 | PRP6 | NAB6 | SNT309 | FAL1 | PRP11 | ECM2 | CWC22 | SYF2 | SMD1 | | HUS1 | CUS1 | LSM3 | CWC2 | PRP45 | CDC40 | IST3	23	YER013W | YJL203W | YLR117C | YMR288W | YJR050W | YPL151C | YBR055C | YML117W | YPR101W | YDR021W | YDL043C | YBR065C | YGR278W | YGR129W | YGR074W | YPL184C | YOL063C | YMR240C | YLR438C-A | YDL209C | YAL032C | YDR364C | YIR005W	DOXO_EG_Specific_Deletion_Enhancers	NA	NA	NA	NA
cation binding	GO:0043169	F	F	-0.437349	2.89921	0.897267	4.10508	-0.400473	2.59387	0.52274	4.36941	FET3 | GRX5 | NRP1 | PPT2 | CYC3 | PPA2 | MSE1 | CYT1 | RIP1 | AFG3 | COX6 | MOT2 | CAT5 | QCR2 | COR1 | YTA12 | MSF1 | COX11 | MTG2 | COX19 | QRI7 | SCO1 | | COQ1 | DEM1 | RSM26 | RSC3 | TIM12 | BRF1 | PMI40 | IDI1 | HSP10 | MRE11 | MAC1 | RCS1 | RAD50 | RPR2 | ISA1 | MDJ1 | END3 | RPH1 | ISA2 | GLO3 | GEM1 | CYT2 | OCT1 | ADH3 | RPA190 | ECO1 | RPS31 | CYC1 | YDJ1 | HFA1 | PEP3 | RIB1 | FUN12 |…	706	YMR058W | YPL059W | YDL167C | YPL148C | YAL039C | YMR267W | YOL033W | YOR065W | YEL024W | YER017C | YHR051W | YER068W | YOR125C | YPR191W | YBL045C | YMR089C | YPR047W | YPL132W | YHR168W | YLL018C-A | YDL104C | YBR037C | YNR020C | YBR003W | YBR163W | YJR101W | YDR303C | YBR091C | YGR246C | YER003C | YPL117C | YOR020C | YMR224C | YMR021C | YGL071W | YNL250W | YIR015W | YLL027W | YFL016C | YNL084C…	BRF1 | RPS31 | IDI1 | PMI40 | HSP10 | MRE11 | RAD50 | AFG3 | RPR2 | DAL81 | FUN12 | SFP1 | ADH1 | LIA1 | SSL1 | ECO1 | CDC1 | GLC7 | PTC1 | SIT4 | POL2 | RPC11 | CDC7 | RSC3 | PRS5 | PPT2 | RPB9 | FET3 | TIM10 | BUD16 | PAN1 | HRT1 | ILV5 | FBA1 | PEP3 | MCM2 | SOD1 | CEP3 | TRE2 | ERG20 | RET1 | MUS81 | RPS27B | PCA1 | MOT2 | DRE2 | TAD3 | CYC3 | MSN4 | HEM2 | RIB3 | SFA1 | SLN1 | GSH2 | SLU7 | …	706	YGR246C | YLR167W | YPL117C | YER003C | YOR020C | YMR224C | YNL250W | YER017C | YIR015W | YIR023W | YAL035W | YLR403W | YOL086C | YJR070C | YLR005W | YFR027W | YDR182W | YER133W | YDL006W | YDL047W | YNL262W | YDR045C | YDL017W | YDR303C | YOL061W | YPL148C | YGL070C | YMR058W | YHR005C-A | YEL029C | YIR006C | YOL133W | YLR355C | YKL060C | YLR148W | YBL023C | YJR104C | YMR168C | YOR256C | YJL167W…	NA	NA	NA	NA	NA
cation transmembrane transport	GO:0098655	P	P	-0.436806	2.96419	0.541057	4.44579	-0.477466	1.73245	0.381505	2.50419	FET3 | COX9 | FTR1 | COX7 | MRS2 | ATP15 | CYT1 | RIP1 | COX6 | ATP7 | QCR8 | QCR2 | COR1 | CTR1 | ATP18 | COX5A | ATP1 | QCR7 | ALR1 | SSY1 | ATP17 | COX12 | ATP2 | AGP2 | QCR9 | LPE10 | ATP5 | COX13 | QCR6 | VMA7 | CUP5 | VMA8 | VMA2 | COX8 | | VMA13 | NHX1 | STV1 | VPH1 | PIC2 | ATP20 | SPF1 | MEP1 | BPT1 | MRS3 | KHA1 | ATO2 | QCR10 | TPO1 | HNM1 | YKE4 | PFK2 | ZRG17 | MEP3 | TOK1 | CCC1 | A…	137	YMR058W | YDL067C | YER145C | YMR256C | YOR334W | YPL271W | YOR065W | YEL024W | YHR051W | YKL016C | YJL166W | YPR191W | YBL045C | YPR124W | YML081C-A | YNL052W | YBL099W | YDR529C | YOL130W | YDR160W | YDR377W | YLR038C | YJR121W | YBR132C | YGR183C | YPL060W | YDR298C | YGL191W | YFR033C | YGR020C | YEL027W | YEL051W | YBR127C | YLR395C | YMR166C | YPR036W | YDR456W | YMR244C-A | YMR054W | YOR27…	TFP1 | FTR1 | FET3 | PPA1 | VMA8 | VMA2 | AGP2 | TFP3 | VMA5 | CUP5 | ALR1 | VMA13 | ATP18 | SSY1 | PCA1 | ATP17 | | ATP1 | QCR7 | COX7 | RIP1 | CYT1 | QDR2 | COX9 | VMA9 | KHA1 | ATP15 | GNP1 | PFK1 | COX12 | ATO2 | FTH1 | COR1 | ZRG17 | HIP1 | STV1 | ATP7 | BPT1 | QCR9 | CCC1 | AGP1 | VMA6 | TPO2 | QCR10 | COX13 | VPH1 | ATP2 | SPF1 | CTR1 | TOK1 | ZRT3 | NHA1 | ATP20 | MEP2 | ORT1 | COX5B | PH…	137	YDL185W | YER145C | YMR058W | YHR026W | YEL051W | YBR127C | YBR132C | YPL234C | YKL080W | YEL027W | YOL130W | YPR036W | YML081C-A | YDR160W | YBR295W | YDR377W | YJR054W | YBL099W | YDR529C | YMR256C | YEL024W | YOR065W | YIL121W | YDL067C | YCL005W-A | YJL094C | YPL271W | YMR166C | YDR508C | YMR279C | YGR240C | YLR038C | YNR002C | YBR207W | YBL045C | YNR039C | YGR191W | YMR054W | YKL016C | YLL01…	NA	NA	NA	NA	NA
cation transmembrane transporter activity	GO:0008324	F	F	-0.228077	2.60702	0.547793	4.00432	-0.352048	1.88945	0.224567	3.02224	FET3 | COX9 | FTR1 | COX7 | MRS2 | ATP15 | RIP1 | COX6 | ATP7 | QCR8 | QCR2 | COR1 | CTR1 | ATP18 | COX5A | ATP1 | QCR7 | ALR1 | SSY1 | ATP17 | COX12 | ATP2 | QCR9 | LPE10 | ATP5 | COX13 | QCR6 | VMA7 | CUP5 | VMA8 | VMA2 | COX8 | | VMA13 | NHX1 | STV1 | HXT5 | VPH1 | TAT1 | PIC2 | GAL2 | ATP20 | SNF3 | SPF1 | HXT8 | MEP1 | BPT1 | MRS3 | KHA1 | ATO2 | QCR10 | TPO1 | HNM1 | YKE4 | MUP1 | ZRG17 | M…	172	YMR058W | YDL067C | YER145C | YMR256C | YOR334W | YPL271W | YEL024W | YHR051W | YKL016C | YJL166W | YPR191W | YBL045C | YPR124W | YML081C-A | YNL052W | YBL099W | YDR529C | YOL130W | YDR160W | YDR377W | YLR038C | YJR121W | YGR183C | YPL060W | YDR298C | YGL191W | YFR033C | YGR020C | YEL027W | YEL051W | YBR127C | YLR395C | YMR166C | YDL119C | YPR036W | YDR456W | YMR244C-A | YMR054W | YHR096C | YOR27…	TAT1 | TFP1 | FTR1 | FET3 | PPA1 | VMA8 | VMA2 | TFP3 | VMA5 | CUP5 | ALR1 | VMA13 | ATP18 | SSY1 | PCA1 | ATP17 | | ATP1 | QCR7 | COX7 | RIP1 | QDR2 | COX9 | RGT2 | VMA9 | KHA1 | ATP15 | GNP1 | MAL31 | COX12 | ATO2 | FTH1 | YMC1 | COR1 | ZRG17 | HIP1 | STV1 | ATP7 | BPT1 | QCR9 | CCC1 | AGP1 | HXT5 | VMA6 | TPO2 | QCR10 | COX13 | VPH1 | ATP2 | SPF1 | CTR1 | TOK1 | HXT2 | ZRT3 | NHA1 | ATP20 | HX…	172	YBR069C | YDL185W | YER145C | YMR058W | YHR026W | YEL051W | YBR127C | YPL234C | YKL080W | YEL027W | YOL130W | YPR036W | YML081C-A | YDR160W | YBR295W | YDR377W | YJR054W | YBL099W | YDR529C | YMR256C | YEL024W | YIL121W | YDL067C | YDL138W | YCL005W-A | YJL094C | YPL271W | YMR166C | YDR508C | YMR279C | YBR298C | YLR038C | YNR002C | YDL119C | YBR207W | YPR058W | YBL045C | YNR039C | YGR191W | YMR05…	NA	NA	NA	NA	NA
cation transport	GO:0006812	P	P	-0.260244	2.6792	0.554482	4.0897	-0.377485	1.86978	0.3188	2.87214	FET3 | COX9 | FTR1 | COX7 | MRS2 | ATP15 | CYT1 | RIP1 | COX6 | ATP7 | QCR8 | QCR2 | COR1 | CTR1 | COX19 | ATP18 | SCO1 | COX5A | ATP1 | QCR7 | ALR1 | RCS1 | SSY1 | MTM1 | ATP17 | COX12 | ATP2 | AGP2 | QCR9 | LPE10 | ATP5 | COX13 | QCR6 | VMA7 | CUP5 | VMA8 | VMA2 | COX8 | | BSD2 | VMA13 | NHX1 | STV1 | HXT5 | VPH1 | TAT1 | PIC2 | GAL2 | CCS1 | ATP20 | YBT1 | SNF3 | SPF1 | HXT8 | MEP1 | BPT1 | MR…	206	YMR058W | YDL067C | YER145C | YMR256C | YOR334W | YPL271W | YOR065W | YEL024W | YHR051W | YKL016C | YJL166W | YPR191W | YBL045C | YPR124W | YLL018C-A | YML081C-A | YBR037C | YNL052W | YBL099W | YDR529C | YOL130W | YGL071W | YDR160W | YGR257C | YDR377W | YLR038C | YJR121W | YBR132C | YGR183C | YPL060W | YDR298C | YGL191W | YFR033C | YGR020C | YEL027W | YEL051W | YBR127C | YLR395C | YMR166C | YBR29…	TAT1 | TFP1 | FTR1 | FET3 | PPA1 | VMA8 | VMA2 | AGP2 | TFP3 | MTM1 | BSD2 | VMA5 | CUP5 | ALR1 | RHB1 | VMA13 | ATP18 | SSY1 | PCA1 | ATP17 | | ATP1 | QCR7 | COX7 | PMP1 | CCS1 | RIP1 | CYT1 | QDR2 | COX9 | SCO1 | RGT2 | VMA9 | KHA1 | ATP15 | BAP2 | GNP1 | MAL31 | PFK1 | COX12 | ATO2 | FTH1 | ECM7 | YMC1 | SIA1 | COR1 | ZRG17 | HIP1 | STV1 | ATP7 | BPT1 | QCR9 | CCC1 | AGP1 | HXT5 | VMA6 | TPO2 …	206	YBR069C | YDL185W | YER145C | YMR058W | YHR026W | YEL051W | YBR127C | YBR132C | YPL234C | YGR257C | YBR290W | YKL080W | YEL027W | YOL130W | YCR027C | YPR036W | YML081C-A | YDR160W | YBR295W | YDR377W | YJR054W | YBL099W | YDR529C | YMR256C | YCR024C-A | YMR038C | YEL024W | YOR065W | YIL121W | YDL067C | YBR037C | YDL138W | YCL005W-A | YJL094C | YPL271W | YMR166C | YBR068C | YDR508C | YMR279C | YBR…	NA	NA	NA	NA	NA
cation-transporting ATPase activity	GO:0019829	F	F	-0.0876694	2.28702	-2.1168	5.46918	-1.26959	2.71078	1.31087	3.49021	ATP15 | ATP7 | ATP18 | ATP1 | ATP17 | ATP2 | ATP5 | VMA7 | CUP5 | VMA8 | VMA2 | VMA13 | STV1 | VPH1 | ATP20 | SPF1 | ATP14 | VMA6 | PMC1 | VMA4 | CCC2 | PMA2 | | PMA1 | PMR1 | PCA1 | TFP1 | PPA1 | VMA5 | TFP3 | VMA9 | ATP16	32	YPL271W | YKL016C | YML081C-A | YBL099W | YDR377W | YJR121W | YDR298C | YGR020C | YEL027W | YEL051W | YBR127C | YPR036W | YMR054W | YOR270C | YPR020W | YEL031W | YLR295C | YLR447C | YGL006W | YOR332W | YDR270W | YPL036W | YOR291W | YGL008C | YGL167C | YBR295W | YDL185W | YHR026W | YKL080W | YPL234C | YCL005W-A | YDL004W	TFP1 | PPA1 | VMA8 | VMA2 | TFP3 | VMA5 | CUP5 | VMA13 | ATP18 | PCA1 | ATP17 | ATP1 | VMA9 | ATP15 | STV1 | ATP7 | VMA6 | VPH1 | ATP2 | SPF1 | ATP20 | ATP16 | | CCC2 | VMA4 | PMC1 | VMA7 | PMA2 | PMA1 | ATP14 | PMR1 | ATP5	32	YDL185W | YHR026W | YEL051W | YBR127C | YPL234C | YKL080W | YEL027W | YPR036W | YML081C-A | YBR295W | YDR377W | YBL099W | YCL005W-A | YPL271W | YMR054W | YKL016C | YLR447C | YOR270C | YJR121W | YEL031W | YPR020W | YDL004W | YOR291W | YDR270W | YOR332W | YGL006W | YGR020C | YPL036W | YGL008C | YLR295C | YGL167C | YDR298C	DOXO_EG_Specific_Deletion_Suppresors	NA	1-0-0; 2-0.0-2; 3-0.0.2-0; 3-0.0.3-1	1-0-0	0.00234888
cation:cation antiporter activity	GO:0015491	F	F	-1.49582	3.26392	1.95673	2.19802	0.196822	0.326265	0.243937	0.930436	NHX1 | KHA1 | VCX1 | | NHA1	5	YDR456W | YJL094C | YDL128W | YNL321W | YLR138W	KHA1 | NHA1 | | NHX1 | VCX1	5	YJL094C | YLR138W | YNL321W | YDR456W | YDL128W	NA	NA	NA	NA	NA
Cbf1-Met4-Met28 complex	GO:0089713	C	C	-1.01008	1.77161	3.96551	4.08916	-0.329099	0.115197	1.5878	2.61485	MET4 | MET28	2	YNL103W | YIR017C	MET4 | MET28	2	YNL103W | YIR017C	DOXO_EG_Specific_Deletion_Enhancers	NA	NA	NA	NA
CBF3 complex	GO:0031518	C	C	-2.99419	6.55267	3.58477	6.75894	-1.11835	2.57972	5.48909	8.96463	CTF13 | CEP3 | OGG1 | CBF2	4	YMR094W | YMR168C | YML060W | YGR140W	CTF13 | CEP3 | OGG1 | CBF2	4	YMR094W | YMR168C | YML060W | YGR140W	Overlapping_Deletion_Enhancers	NA	NA	NA	NA
Cbp3p-Cbp6 complex	GO:0061671	C	C	0.626351	NA	1.58292	NA	1.08843	1.45799	2.48979	4.62049	CBP6 | CBP3	2	YBR120C | YPL215W	CBP6 | CBP3	2	YBR120C | YPL215W	DOXO_HLD_Specific_Deletion_Enhancers	NA	NA	NA	NA
CCAAT-binding factor complex	NA	NA	C	NA	NA	NA	NA	-1.02339	0.135323	0.66074	0.697172	NA	NA	NA	HAP4 | HAP5 | HAP3	3	YKL109W | YOR358W | YBL021C	NA	NA	NA	NA	NA
CCR4-NOT complex	GO:0030014	C	C	-0.152027	0.91652	1.6103	3.86966	-0.318723	2.65345	1.50575	6.87862	NOT5 | MOT2 | CAF40 | CAF130 | BTT1 | CDC36 | CAF16 | CDC39 | CAF4 | NOT3	10	YPR072W | YER068W | YNL288W | YGR134W | YDR252W | YDL165W | YFL028C | YCR093W | YKR036C | YIL038C	NOT5 | MOT2 | CDC36 | CAF40 | CAF130 | NOT3 | CAF16 | BTT1 | CAF4 | CDC39	10	YPR072W | YER068W | YDL165W | YNL288W | YGR134W | YIL038C | YFL028C | YDR252W | YKR036C | YCR093W	NA	NA	NA	NA	NA
CCR4-NOT core complex	GO:0030015	C	C	-0.36756	0.94666	2.24422	4.27879	-0.483618	2.98094	2.11845	7.65846	NOT5 | MOT2 | CAF40 | CAF130 | BTT1 | CDC36 | CDC39 | NOT3	8	YPR072W | YER068W | YNL288W | YGR134W | YDR252W | YDL165W | YCR093W | YIL038C	NOT5 | MOT2 | CDC36 | CAF40 | CAF130 | NOT3 | BTT1 | CDC39	8	YPR072W | YER068W | YDL165W | YNL288W | YGR134W | YIL038C | YDR252W | YCR093W	Overlapping_Deletion_Enhancers	NA	NA	NA	NA
Cdc48p-Npl4p-Vms1p AAA ATPase complex	GO:0036266	C	C	-3.23761	7.98003	3.29682	3.66352	0.217348	0.173594	0.317595	0.711499	| CDC48 | NPL4	3	YDR049W | YDL126C | YBR170C	| NPL4 | CDC48	3	YDR049W | YBR170C | YDL126C	DOXO_EG_Specific_Deletion_Enhancers	NA	NA	NA	NA
Cdc50p-Drs2p complex	GO:1990530	C	C	0.572573	0.683079	-1.91191	1.47903	-0.131652	0.277914	-0.512653	1.03484	DRS2 | CDC50	2	YAL026C | YCR094W	DRS2 | CDC50	2	YAL026C | YCR094W	NA	NA	NA	NA	NA
Cdc73/Paf1 complex	GO:0016593	C	C	-4.81638	4.47136	2.84699	7.03263	0.838787	1.61815	-2.13819	2.93388	HPR1 | RTF1 | CTR9 | CDC73 | LEO1 | PAF1	6	YDR138W | YGL244W | YOL145C | YLR418C | YOR123C | YBR279W	PAF1 | HPR1 | LEO1 | RTF1 | CDC73 | CTR9	6	YBR279W | YDR138W | YOR123C | YGL244W | YLR418C | YOL145C	DOXO_HLD_Deletion_Suppressors_DOXO_EG_Deletion_Enhancers	NA	NA	NA	NA
CDP-choline pathway	GO:0006657	P	P	0.552536	0.150205	1.86995	1.44751	0.114375	0.168475	-0.0642497	0.657257	CPT1 | PCT1 | CKI1 | EPT1	4	YNL130C | YGR202C | YLR133W | YHR123W	PCT1 | CKI1 | EPT1 | CPT1	4	YGR202C | YLR133W | YHR123W | YNL130C	NA	NA	NA	NA	NA
CDP-diacylglycerol biosynthetic process	GO:0016024	P	P	-1.28272	3.06387	-2.20022	4.95534	-0.211892	0.640618	1.50015	3.15088	SLC1 | SCT1 | GPT2 | TAM41 | CDS1	5	YDL052C | YBL011W | YKR067W | YGR046W | YBR029C	SLC1 | TAM41 | SCT1 | GPT2 | CDS1	5	YDL052C | YGR046W | YBL011W | YKR067W | YBR029C	DOXO_EG_Specific_Deletion_Suppresors	NA	NA	NA	NA
CDP-diacylglycerol-glycerol-3-phosphate 3-phosphatidyltransferase activity	GO:0008444	F	F	1.15915	NA	2.70731	NA	0.364799	NA	1.19087	NA	PGS1	1	YCL004W	PGS1	1	YCL004W	DOXO_EG_Specific_Deletion_Enhancers	NA	NA	NA	NA
CDP-diacylglycerol-inositol 3-phosphatidyltransferase activity	GO:0003881	F	F	0.477826	NA	-1.86225	NA	1.22114	NA	-2.55147	NA	PIS1	1	YPR113W	PIS1	1	YPR113W	DOXO_HLD_Specific_Deletion_Suppressors	NA	NA	NA	NA
cell adhesion	GO:0007155	P	P	-0.0528341	3.5559	0.918872	3.71457	-2.18971	5.74537	4.08104	9.56854	SAG1 | SNF2 | HSP12 | CCW12 | MUC1 | FIG2 | NRG2 | SDS3 | GAL83 | SNF1	10	YJR004C | YOR290C | YFL014W | YLR110C | YIR019C | YCR089W | YBR066C | YIL084C | YER027C | YDR477W	SNF2 | HSP12 | SNF1 | SAG1 | SDS3 | FIG2 | CCW12 | NRG2 | MUC1 | GAL83	10	YOR290C | YFL014W | YDR477W | YJR004C | YIL084C | YCR089W | YLR110C | YBR066C | YIR019C | YER027C	DOXO_HLD_Specific_Deletion_Enhancers	NA	NA	NA	NA
cell adhesion involved in single-species biofilm formation	GO:0043709	P	P	-1.50393	4.51899	1.93371	4.42027	-4.69096	9.15073	8.04096	15.3176	SNF2 | MUC1 | NRG2 | SDS3	4	YOR290C | YIR019C | YBR066C | YIL084C	SNF2 | SDS3 | NRG2 | MUC1	4	YOR290C | YIL084C | YBR066C | YIR019C	DOXO_HLD_Specific_Deletion_Enhancers	NA	NA	NA	NA
cell adhesion molecule binding	GO:0050839	F	F	0.716753	NA	3.11945	NA	-0.919513	2.05807	0.957875	1.64269	SAG1 | ZPS1	2	YJR004C | YOL154W	SAG1 | ZPS1	2	YJR004C | YOL154W	DOXO_EG_Specific_Deletion_Enhancers	NA	NA	NA	NA
cell budding	GO:0007114	P	P	-0.102588	1.49549	0.215893	4.41039	-0.9223	3.61509	1.08136	5.19503	GIN4 | CDC28 | END3 | CDC42 | URM1 | UBA4 | ATS1 | TAO3 | GLC7 | MYO2 | SPA2 | DFG5 | CBK1 | HYM1 | ELM1 | BUD6 | SPH1 | SOG2 | PEA2 | NAP1 | ATC1 | BUD2 | BUD4 | TOS2 | TPM2 | REH1 | AXL2 | BOI1 | PPH21 | TGL4 | TGL3 | ERV15 | MYO3 | DCW1 | BNI1 | AXL1 | RGA1 | TPM1 | | KCC4 | BOI2 | REI1 | STE20 | PPH22 | ROT1 | PAN1 | MYO5 | ERV14 | RSR1 | VPS51 | CMD1 | VRP1	52	YDR507C | YBR160W | YNL084C | YLR229C | YIL008W | YHR111W | YAL020C | YIL129C | YER133W | YOR326W | YLL021W | YMR238W | YNL161W | YKL189W | YKL048C | YLR319C | YLR313C | YOR353C | YER149C | YKR048C | YDR184C | YKL092C | YJR092W | YGR221C | YIL138C | YLR387C | YIL140W | YBL085W | YDL134C | YKR089C | YMR313C | YBR210W | YKL129C | YKL046C | YNL271C | YPR122W | YOR127W | YNL079C | YGR058W | YCL024W |…	CDC42 | CDC28 | GLC7 | PAN1 | TAO3 | HYM1 | MYO2 | NAP1 | CBK1 | ATC1 | URM1 | UBA4 | SPA2 | GIN4 | END3 | TGL4 | | ROT1 | RSR1 | CMD1 | MYO3 | RGA1 | PEA2 | DFG5 | BUD2 | BOI2 | AXL2 | ERV14 | SOG2 | KCC4 | TOS2 | DCW1 | ELM1 | PPH22 | BOI1 | MYO5 | TGL3 | STE20 | ERV15 | BNI1 | AXL1 | TPM2 | ATS1 | BUD6 | BUD4 | PPH21 | TPM1 | REI1 | REH1 | SPH1 | VRP1 | VPS51	52	YLR229C | YBR160W | YER133W | YIR006C | YIL129C | YKL189W | YOR326W | YKR048C | YNL161W | YDR184C | YIL008W | YHR111W | YLL021W | YDR507C | YNL084C | YKR089C | YGR058W | YMR200W | YGR152C | YBR109C | YKL129C | YOR127W | YER149C | YMR238W | YKL092C | YER114C | YIL140W | YGL054C | YOR353C | YCL024W | YGR221C | YKL046C | YKL048C | YDL188C | YBL085W | YMR109W | YMR313C | YHL007C | YBR210W | YNL271C |…	NA	NA	NA	NA	NA
cell cortex	GO:0005938	C	C	0.169853	1.47886	-0.555475	2.94736	-0.176245	2.58397	0.00230797	4.98731	PKH2 | LDB17 | SEC6 | YPP1 | END3 | CDC11 | GRR1 | CDC42 | | TAO3 | CYK3 | SAC7 | SPA2 | OSH7 | PIL1 | SFH5 | GIC1 | CDC10 | INP51 | CBK1 | ELM1 | TCB2 | BUD6 | SPH1 | SKG6 | LAS17 | SEC15 | PEA2 | NIS1 | APP1 | NIP100 | CAP2 | SEC5 | SPR28 | OSH6 | DMA2 | YTA6 | FUS1 | SKT5 | SVL3 | SCD5 | ARK1 | BUD4 | SEC10 | BNI4 | SPR3 | TPM2 | KIN4 | NUM1 | CAP1 | AXL2 | YAP1801 | PRK1 | PIN3 | YPC1 | KAR9 …	156	YOL100W | YDL146W | YIL068C | YGR198W | YNL084C | YJR076C | YJR090C | YLR229C | YLR407W | YIL129C | YDL117W | YLR414C | YDR389W | YLL021W | YHR001W | YGR086C | YJL145W | YHR061C | YCR002C | YIL002C | YNL161W | YKL048C | YNL087W | YLR319C | YLR313C | YHR149C | YOR181W | YHR097C | YGL233W | YER149C | YNL078W | YNL094W | YPL174C | YIL034C | YDR166C | YDR218C | YKR003W | YNL116W | YPL074W | YCL027W |…	CDC42 | GRR1 | SEC6 | CDC11 | ARP1 | PAN1 | TAO3 | SAC7 | YAP1801 | SRV2 | SEC15 | CBK1 | SHS1 | ARC40 | OSH7 | INP51 | YAP1802 | SCD5 | TCB3 | COF1 | LDB18 | SPA2 | PIL1 | ICE2 | CDC10 | END3 | | BEM3 | KIN4 | CYK3 | SEY1 | TCB2 | SUR7 | OSH2 | LAS17 | NIP100 | MYO3 | BNI5 | MSB3 | RGA1 | SKG6 | PKH2 | IQG1 | LSB5 | OSH6 | PEA2 | LSB1 | GIC2 | FUS1 | RTN2 | LSP1 | YSC84 | AXL2 | SPR3 | PRK1 | KC…	156	YLR229C | YJR090C | YIL068C | YJR076C | YHR129C | YIR006C | YIL129C | YDR389W | YHR161C | YNL138W | YGL233W | YNL161W | YDL225W | YBR234C | YHR001W | YIL002C | YGR241C | YOR329C | YML072C | YLL050C | YLL049W | YLL021W | YGR086C | YIL090W | YCR002C | YNL084C | YBR108W | YPL115C | YOR233W | YDL117W | YOR165W | YNL087W | YML052W | YDL019C | YOR181W | YPL174C | YKL129C | YNL166C | YNL293W | YOR127W |…	NA	NA	NA	NA	NA
cell cortex of cell tip	GO:0051285	C	C	-0.687717	1.84394	3.02695	2.07076	0.271833	0.589641	-1.10944	1.71114	| SPA2 | SPH1 | TEA1	4	YLR414C | YLL021W | YLR313C | YOR337W	SPA2 | TEA1 | SPH1 |	4	YLL021W | YOR337W | YLR313C | YLR414C	DOXO_EG_Specific_Deletion_Enhancers	NA	NA	NA	NA
cell cortex of growing cell tip	GO:1902716	C	C	-0.228984	0.376271	2.60301	0.220871	0.0848332	0.748831	-0.452039	1.9678	SPA2 | SPH1	2	YLL021W | YLR313C	SPA2 | SPH1	2	YLL021W | YLR313C	DOXO_EG_Specific_Deletion_Enhancers	DOXO_EG_Specific_Deletion_Enhancers	NA	NA	NA
cell cycle	GO:0007049	P	P	-0.704889	3.2229	1.33449	4.85234	-0.758178	3.74761	0.906524	5.89882	DOC1 | PHO85 | SPS1 | | MSH1 | MEC3 | GIN4 | RSC3 | RFC5 | CKS1 | CDC28 | MCM7 | ESP1 | CDC37 | MCD1 | PSA1 | SLD2 | EPL1 | TEM1 | RFC4 | TBF1 | MRE11 | XRS2 | RCS1 | RAD50 | SPC29 | ORC3 | ORC1 | CNM67 | END3 | CBF5 | MCM6 | ECO1 | CDC11 | RFA2 | CTK2 | RAD52 | SAS10 | RIM9 | RAD51 | RAD6 | BUD25 | RAD57 | SIN3 | CSE4 | HTL1 | GRR1 | CDC14 | RAD55 | SIT4 | MMS22 | TOP3 | CDC7 | CTK1 | TPD3 | RMD…	707	YGL240W | YPL031C | YDR523C | YLL033W | YHR120W | YLR288C | YDR507C | YDR303C | YBR087W | YBR135W | YBR160W | YBR202W | YGR098C | YDR168W | YDL003W | YDL055C | YKL108W | YFL024C | YML064C | YOL094C | YPL128C | YMR224C | YDR369C | YGL071W | YNL250W | YPL124W | YLL004W | YML065W | YNL225C | YNL084C | YLR175W | YGL201C | YFR027W | YJR076C | YNL312W | YJL006C | YML032C | YDL153C | YMR063W | YER095W |…	MCM7 | MCM6 | SLD2 | CDC42 | TEM1 | RFA2 | RFC4 | MRE11 | RAD50 | CKS1 | MCD1 | RAD52 | EPL1 | CDC37 | RFC5 | MNN10 | GRR1 | CDC14 | CDC28 | CDC11 | SHP1 | PHO85 | LCD1 | SAS10 | CBF5 | ECO1 | CDC1 | RAD51 | THP1 | PSA1 | GLC7 | RAD55 | RAD57 | ZDS2 | SIT4 | POL2 | CDC7 | XRS2 | RSC3 | SPC24 | TPD3 | RIX1 | CTK2 | LDB19 | PIN4 | NDT80 | SAP155 | ARP1 | SIS2 | CYS4 | BUD16 | PAN1 | CTF4 | RTT107 |…	707	YBR202W | YGL201C | YKL108W | YLR229C | YML064C | YNL312W | YOL094C | YMR224C | YNL250W | YBR135W | YDL003W | YML032C | YFL024C | YDR168W | YBR087W | YDR245W | YJR090C | YFR028C | YBR160W | YJR076C | YBL058W | YPL031C | YDR499W | YDL153C | YLR175W | YFR027W | YDR182W | YER095W | YOL072W | YDL055C | YER133W | YDR076W | YDR004W | YML109W | YDL047W | YNL262W | YDL017W | YDR369C | YDR303C | YMR117C |…	NA	NA	0-0-0	0-0-0	1.74504e-07
cell cycle arrest	GO:0007050	P	P	0.462583	0.605437	0.611638	1.37715	-4.42363	7.56561	6.7424	12.6237	GRR1 | CDC14 | FAR1 | STE50 | CDC123 | OPY2 | FUS3	7	YJR090C | YFR028C | YJL157C | YCL032W | YLR215C | YPR075C | YBL016W	GRR1 | CDC14 | CDC123 | OPY2 | STE50 | FAR1 | FUS3	7	YJR090C | YFR028C | YLR215C | YPR075C | YCL032W | YJL157C | YBL016W	DOXO_HLD_Specific_Deletion_Enhancers	NA	3-0.0.0-0	3-0.0.0-0	0.0438998
cell cycle checkpoint	GO:0000075	P	P	-0.740724	3.17094	2.03357	5.15859	-0.591131	3.57657	1.29043	5.50277	MEC3 | GIN4 | SLD2 | TEM1 | MRE11 | RAD6 | TPD3 | MUS81 | BMH1 | BMH2 | ULP2 | PSY2 | RTS1 | PPH3 | BRE1 | HHT2 | SGS1 | SWE1 | GLC7 | CHS5 | PIN4 | RAD17 | RAD9 | DUN1 | RTT107 | CTF19 | BFA1 | YPI1 | GCN2 | ESC2 | POL2 | CEP3 | RED1 | DMA1 | BUB1 | BUD2 | DMA2 | FIN1 | PSY4 | FPR3 | KIN4 | CSM3 | RAD24 | CDC55 | KAR9 | ARP1 | HOP1 | RFC2 | PPH21 | GAC1 | SGO1 | DOT1 | PCH2 | IPL1 | CHL4 | PTC2 …	81	YLR288C | YDR507C | YKL108W | YML064C | YMR224C | YGL058W | YAL016W | YDR386W | YER177W | YDR099W | YIL031W | YNL201C | YOR014W | YDR075W | YDL074C | YNL031C | YMR190C | YJL187C | YER133W | YLR330W | YBL051C | YOR368W | YDR217C | YDL101C | YHR154W | YPL018W | YJR053W | YFR003C | YDR283C | YDR363W | YNL262W | YMR168C | YLR263W | YHR115C | YGR188C | YKL092C | YNL116W | YDR130C | YBL046W | YML074C |…	SLD2 | TEM1 | MRE11 | LCD1 | GLC7 | POL2 | TPD3 | PIN4 | ARP1 | RTT107 | CEP3 | ULP2 | MUS81 | RAD17 | CSM3 | YPI1 | RAD24 | BFA1 | GIN4 | RAD6 | CDC20 | FPR3 | KIN4 | TOP2 | BUB1 | IPL1 | | HHT2 | RTS1 | BMH2 | SLX4 | MEK1 | AMN1 | BUD2 | GCN2 | PCH2 | TSA1 | RFC2 | MAD2 | MEC3 | SGS1 | LTE1 | ESC2 | GAC1 | KCC4 | PTC2 | BUB2 | KAR9 | BRE1 | MAD3 | BMH1 | TOF1 | PPH22 | FIN1 | DOT1 | CHL4 | DMA1…	81	YKL108W | YML064C | YMR224C | YDR499W | YER133W | YNL262W | YAL016W | YBL051C | YHR129C | YHR154W | YMR168C | YIL031W | YDR386W | YOR368W | YMR048W | YFR003C | YER173W | YJR053W | YDR507C | YGL058W | YGL116W | YML074C | YOR233W | YNL088W | YGR188C | YPL209C | YDL156W | YNL031C | YOR014W | YDR099W | YLR135W | YOR351C | YBR158W | YKL092C | YDR283C | YBR186W | YML028W | YJR068W | YJL030W | YLR288C |…	DOXO_EG_Specific_Deletion_Enhancers	NA	NA	NA	NA
cell cycle DNA replication	GO:0044786	P	P	-1.62693	4.4965	3.0104	6.4753	-2.25609	5.13795	2.9612	6.40971	RSC3 | CDC28 | MCM7 | SLD2 | ORC3 | ORC1 | MCM6 | RAD51 | CDC7 | BMH2 | RIX1 | LGE1 | MCM5 | MCM2 | PSF1 | ORC2 | CLB5 | SFH1 | DBF4 | MCM3 | CDC9 | ORC6 | IPI1 | MUM2 | TAH11 | CSM3 | RIM4 | HOG1 | CLB6 | FKH1 | CDC45 | POL1 | CDC6 | PPS1 | ORC5 | IPI3 | FKH2 | PSF2 | NOC3	39	YDR303C | YBR160W | YBR202W | YKL108W | YLL004W | YML065W | YGL201C | YER095W | YDL017W | YDR099W | YHR197W | YPL055C | YLR274W | YBL023C | YDR013W | YBR060C | YPR120C | YLR321C | YDR052C | YEL032W | YDL164C | YHR118C | YHR085W | YBR057C | YJR046W | YMR048W | YHL024W | YLR113W | YGR109C | YIL131C | YLR103C | YNL102W | YJL194W | YBR276C | YNL261W | YNL182C | YNL068C | YJL072C | YLR002C	MCM7 | MCM6 | SLD2 | CDC28 | RAD51 | CDC7 | RSC3 | RIX1 | MCM2 | ORC3 | MCM5 | CLB5 | MCM3 | DBF4 | CSM3 | ORC2 | IPI1 | ORC6 | SFH1 | PPS1 | PSF1 | CDC9 | POL1 | RIM4 | BMH2 | TAH11 | HOG1 | CLB6 | LGE1 | FKH1 | FKH2 | CDC45 | MUM2 | ORC1 | PSF2 | IPI3 | CDC6 | ORC5 | NOC3	39	YBR202W | YGL201C | YKL108W | YBR160W | YER095W | YDL017W | YDR303C | YHR197W | YBL023C | YLL004W | YLR274W | YPR120C | YEL032W | YDR052C | YMR048W | YBR060C | YHR085W | YHR118C | YLR321C | YBR276C | YDR013W | YDL164C | YNL102W | YHL024W | YDR099W | YJR046W | YLR113W | YGR109C | YPL055C | YIL131C | YNL068C | YLR103C | YBR057C | YML065W | YJL072C | YNL182C | YJL194W | YNL261W | YLR002C	Overlapping_Deletion_Enhancers	NA	4-0.6.1.1-0	4-0.6.1.1-0	0.0562347
cell differentiation	GO:0030154	P	P	-0.422252	2.83408	1.41109	4.12633	-0.53118	3.30131	0.666534	5.23122	SPS1 | | MRPL37 | TUP1 | RMD9 | CDC28 | MRE11 | XRS2 | CNM67 | END3 | SWI3 | UBX4 | RIM9 | RAD6 | RMD1 | RMD8 | SNF2 | HHT1 | SHP1 | EMI5 | BMH1 | BMH2 | HHF1 | MCK1 | RSC1 | HHT2 | RSC2 | CKA1 | SGS1 | CPR1 | SET2 | GLC7 | CHS5 | MCM1 | PDR16 | RIM11 | HHF2 | SUM1 | IME4 | GLN3 | SEF1 | SSO2 | RMD6 | VAN1 | CDC4 | MSO1 | LSG1 | ECM23 | SPO7 | SAE2 | RMD5 | RED1 | GAT4 | RIS1 | RIM21 | GPB2 | BDF…	199	YDR523C | YLL033W | YBR268W | YCR084C | YGL107C | YBR160W | YMR224C | YDR369C | YNL225C | YNL084C | YJL176C | YMR067C | YMR063W | YGL058W | YDL001W | YFR048W | YOR290C | YBR010W | YBL058W | YOL071W | YER177W | YDR099W | YBR009C | YNL307C | YGR056W | YNL031C | YLR357W | YIL035C | YMR190C | YDR155C | YJL168C | YER133W | YLR330W | YMR043W | YNL231C | YMR139W | YNL030W | YDR310C | YJL103C | YGL192W |…	TUP1 | MRE11 | SWI3 | SNF2 | CDC28 | SHP1 | GLC7 | XRS2 | VAN1 | BDF1 | | RMD9 | RSC1 | SPS1 | LSG1 | MCK1 | SAE2 | RIM9 | SUM1 | SPO14 | RAD27 | FKS3 | CKA1 | MSO1 | SMC3 | SEC4 | CDC4 | UBI4 | SMA2 | SHE2 | PRB1 | RMD1 | END3 | GAS2 | RAD6 | LRG1 | CWP1 | EMI2 | GPA2 | HHT1 | SPO75 | RIM101 | SUR7 | RIM21 | RMD5 | TGL4 | HST1 | RIM20 | GAT2 | ADY3 | HHT2 | SPO73 | MYO4 | RIM4 | SPS4 | BMH2 | SP…	199	YCR084C | YMR224C | YJL176C | YOR290C | YBR160W | YBL058W | YER133W | YDR369C | YML115C | YLR399C | YCR045C | YGL107C | YLL033W | YGR056W | YDR523C | YGL099W | YNL307C | YGL175C | YMR063W | YDR310C | YKR031C | YKL113C | YMR306W | YIL035C | YNR049C | YJL074C | YFL005W | YFL009W | YLL039C | YML066C | YKL130C | YEL060C | YDL001W | YNL084C | YLR343W | YGL058W | YDL240W | YKL096W | YMR148W | YDR516C |…	NA	NA	NA	NA	NA
cell division	GO:0051301	P	P	-0.422054	2.64101	0.786802	4.65106	-0.664542	3.67622	1.00865	6.52543	DOC1 | GIN4 | CKS1 | CDC28 | CDC37 | MCD1 | TEM1 | CNM67 | END3 | CBF5 | CDC11 | RIM9 | BUD25 | SIN3 | CDC14 | SIT4 | MMS22 | CDC7 | CDC42 | CDC1 | MNN10 | REF2 | BUD16 | IRR1 | MMS1 | SPC24 | RTT101 | URM1 | RMI1 | DUO1 | UBA4 | DSN1 | CDC27 | RTS1 | BUD20 | DBF2 | HRT1 | DAM1 | PDS5 | ATS1 | TAO3 | CYK3 | CDC13 | SWE1 | GLC7 | CHS5 | NET1 | MYO2 | BUD14 | CLB5 | CLN3 | CTF19 | SPA2 | CDC5 | CTS…	274	YGL240W | YDR507C | YBR135W | YBR160W | YDR168W | YDL003W | YML064C | YNL225C | YNL084C | YLR175W | YJR076C | YMR063W | YER014C-A | YOL004W | YFR028C | YDL047W | YLR320W | YDL017W | YLR229C | YDR182W | YDR245W | YDR195W | YEL029C | YIL026C | YPR164W | YMR117C | YJL047C | YIL008W | YPL024W | YGL061C | YHR111W | YIR010W | YBL084C | YOR014W | YLR074C | YGR092W | YOL133W | YGR113W | YMR076C | YAL020C…	CDC42 | TEM1 | CKS1 | MCD1 | CDC37 | MNN10 | CDC14 | CDC28 | CDC11 | CBF5 | CDC1 | THP1 | GLC7 | SIT4 | CDC7 | SPC24 | NDT80 | BUD16 | PAN1 | HRT1 | TAO3 | HYM1 | MMS1 | BUD32 | BUD25 | RTT101 | SIN3 | MYO2 | CLB5 | DBF4 | ASK1 | IRR1 | KAR1 | PDS5 | NAP1 | PKC1 | MMS22 | RIM9 | CBK1 | ATC1 | SHS1 | DOM34 | CDC53 | DUO1 | PAT1 | URM1 | CDC31 | SPC19 | NNF1 | APC2 | CDC16 | SMC3 | SEC4 | CLB3 | FM…	274	YLR229C | YML064C | YBR135W | YDL003W | YDR168W | YDR245W | YFR028C | YBR160W | YJR076C | YLR175W | YDR182W | YOL072W | YER133W | YDL047W | YDL017W | YMR117C | YHR124W | YEL029C | YIR006C | YOL133W | YIL129C | YKL189W | YPR164W | YGR262C | YER014C-A | YJL047C | YOL004W | YOR326W | YPR120C | YDR052C | YKL052C | YIL026C | YNL188W | YMR076C | YKR048C | YBL105C | YLR320W | YMR063W | YNL161W | YDR184C…	NA	NA	0-0-0	0-0-0	0.0078371
cell division site	GO:0032153	C	C	0.110376	1.48654	0.0384002	3.08319	-1.2041	5.01491	1.90463	8.80625	CDC11 | RIM9 | GRR1 | CYK3 | GLC7 | SPA2 | CDC10 | ELM1 | SPH1 | | DMA2 | SKT5 | BUD4 | BNI4 | TPM2 | AXL2 | SHS1 | BNI5 | BNI1 | MLC2 | RGA1 | TOS3 | TPM1 | UTR2 | BNR1 | KCC4 | CRN1 | RGA2 | CDC3 | HSL1 | SYP1 | IQG1 | SAK1	37	YJR076C | YMR063W | YJR090C | YDL117W | YER133W | YLL021W | YCR002C | YKL048C | YLR313C | YHR097C | YNL116W | YBL061C | YJR092W | YNL233W | YIL138C | YIL140W | YDL225W | YPL066W | YNL166C | YNL271C | YPR188C | YOL019W | YOR127W | YGL179C | YNL079C | YEL040W | YIL159W | YCL024W | YLR429W | YDR379W | YLR314C | YKL101W | YDR348C | YCR030C | YPL242C | YER129W | YFR012W	GRR1 | CDC11 | GLC7 | RIM9 | SHS1 | BNR1 | SPA2 | CDC10 | CYK3 | BNI5 | RGA1 | IQG1 | TOS3 | | AXL2 | KCC4 | ELM1 | SAK1 | DMA2 | SYP1 | BNI1 | TPM2 | MLC2 | UTR2 | HSL1 | CRN1 | SKT5 | BNI4 | BUD4 | TPM1 | CDC3 | SPH1 | RGA2	37	YJR090C | YJR076C | YER133W | YMR063W | YDL225W | YIL159W | YLL021W | YCR002C | YDL117W | YNL166C | YOR127W | YPL242C | YGL179C | YHR097C | YOL019W | YDR348C | YIL140W | YCL024W | YKL048C | YER129W | YNL116W | YCR030C | YNL271C | YIL138C | YPR188C | YEL040W | YKL101W | YLR429W | YBL061C | YNL233W | YJR092W | YFR012W | YNL079C | YLR314C | YPL066W | YLR313C | YDR379W	NA	NA	NA	NA	NA
cell growth	GO:0016049	P	P	-0.375011	2.52493	1.19332	4.17565	0.0105209	1.10461	-0.308376	1.61146	KAP123 | PDA1 | CDC42 | BMH1 | BMH2 | WHI3 | KTI12 | NCS2 | UBA4 | NRG1 | MYO2 | SOK2 | SPA2 | DIA1 | IME4 | UME6 | DFG5 | TEC1 | ELM1 | PHD1 | ECM23 | BUD6 | SPH1 | SPT3 | PEA2 | GPB2 | MDS3 | MUM2 | BUD8 | AVO2 | STE11 | OPT2 | MKS1 | DFG16 | GPA2 | PAM1 | TOR1 | | HMS2 | DIA3 | MUC1 | RAS2 | MSN1 | HMS1 | DIG2 | LST8 | GPB1 | ITR1 | PGU1 | CDC39 | FKH1 | TCO89 | SFL1 | NRG2 | RGA1 | TPM1 | EMP…	86	YER110C | YER178W | YLR229C | YER177W | YDR099W | YNL197C | YKL110C | YNL119W | YHR111W | YDR043C | YOR326W | YMR016C | YLL021W | YMR316W | YGL192W | YDR207C | YMR238W | YBR083W | YKL048C | YKL043W | YPL021W | YLR319C | YLR313C | YDR392W | YER149C | YAL056W | YGL197W | YBR057C | YLR353W | YMR068W | YLR362W | YPR194C | YNL076W | YOR030W | YER020W | YDR251W | YJR066W | YNL196C | YJR147W | YDL024C |…	CDC42 | KAP123 | MYO2 | WHI3 | PDA1 | DFG10 | SNF1 | PGU1 | KTI12 | SOK2 | UBA4 | NRG1 | SPA2 | MSN1 | GPR1 | AVO1 | GPA2 | DIA3 | DSE2 | PHD1 | STE7 | DIG2 | TCO89 | MSS11 | MEP2 | BMH2 | | RGA1 | EMP70 | PEA2 | DFG5 | RAS2 | OPT2 | PTP1 | DIG1 | NCS2 | LST8 | DFG16 | KSP1 | FKH1 | NRG2 | HMS2 | ELM1 | MUC1 | HMS1 | FKH2 | SKS1 | ITR1 | GPB2 | RMD11 | GPB1 | BMH1 | PAM1 | TOR1 | IME1 | TEC1 | MK…	86	YLR229C | YER110C | YOR326W | YNL197C | YER178W | YIL049W | YDR477W | YJR153W | YKL110C | YMR016C | YHR111W | YDR043C | YLL021W | YOL116W | YDL035C | YOL078W | YER020W | YDL024C | YHR143W | YKL043W | YDL159W | YDR480W | YPL180W | YMR164C | YNL142W | YDR099W | YER113C | YOR127W | YLR083C | YER149C | YMR238W | YNL098C | YPR194C | YDL230W | YPL049C | YNL119W | YNL006W | YOR030W | YHR082C | YIL131C |…	NA	NA	2-0.1-1	2-0.1-1	0.0737585
cell morphogenesis	GO:0000902	P	P	-0.206116	2.38631	0.866477	3.75931	-0.321353	2.40574	1.11115	3.71956	CDC7 | CDC42 | BEM1 | TAO3 | YCK1 | GLC7 | MYO2 | BUD14 | SPA2 | GIC1 | YCK2 | HYM1 | ELM1 | SPH1 | | PEA2 | FUS2 | FIG1 | SPO14 | CAP2 | OPT2 | FUS1 | YPK2 | MDY2 | AFR1 | GIC2 | HBT1 | FIG2 | FKS3 | GSC2 | SMK1 | KCC4 | RNY1 | FKS1 | HUB1 | SRV2 | YCK3 | KEL1 | DOP1 | RSP5 | VRP1	42	YDL017W | YLR229C | YBR200W | YIL129C | YHR135C | YER133W | YOR326W | YAR014C | YLL021W | YHR061C | YNL154C | YKL189W | YKL048C | YLR313C | YHR097C | YER149C | YMR232W | YBR040W | YKR031C | YIL034C | YPR194C | YCL027W | YMR104C | YOL111C | YDR085C | YDR309C | YDL223C | YCR089W | YMR306W | YGR032W | YPR054W | YCL024W | YPL123C | YLR342W | YNR032C-A | YNL138W | YER123W | YDR348C | YHR158C | YDR141C…	CDC42 | GLC7 | CDC7 | TAO3 | HYM1 | SRV2 | HUB1 | MYO2 | SPO14 | MDY2 | FKS3 | BUD14 | FIG2 | SPA2 | YCK1 | YPK2 | HBT1 | PEA2 | BEM1 | RNY1 | OPT2 | YCK3 | GIC2 | | FUS1 | KCC4 | KEL1 | YCK2 | FUS2 | SMK1 | ELM1 | GSC2 | GIC1 | AFR1 | DOP1 | FIG1 | CAP2 | RSP5 | SPH1 | VRP1 | FKS1	42	YLR229C | YER133W | YDL017W | YIL129C | YKL189W | YNL138W | YNR032C-A | YOR326W | YKR031C | YOL111C | YMR306W | YAR014C | YCR089W | YLL021W | YHR135C | YMR104C | YDL223C | YER149C | YBR200W | YPL123C | YPR194C | YER123W | YDR309C | YHR097C | YDR348C | YCL027W | YCL024W | YHR158C | YNL154C | YMR232W | YPR054W | YKL048C | YGR032W | YHR061C | YDR085C | YDR141C | YBR040W | YIL034C | YER125W | YLR313C…	NA	NA	NA	NA	NA
cell morphogenesis involved in conjugation	GO:0000767	P	P	0.220307	1.76511	1.42034	2.49882	0.216758	1.2167	0.301873	1.47375	CDC42 | BEM1 | SPA2 | SPH1 | PEA2 | FUS2 | FIG1 | SPO14 | FUS1 | MDY2 | AFR1 | HBT1 | FIG2 | HUB1 | RSP5	15	YLR229C | YBR200W | YLL021W | YLR313C | YER149C | YMR232W | YBR040W | YKR031C | YCL027W | YOL111C | YDR085C | YDL223C | YCR089W | YNR032C-A | YER125W	CDC42 | HUB1 | SPO14 | MDY2 | FIG2 | SPA2 | HBT1 | PEA2 | BEM1 | FUS1 | FUS2 | AFR1 | FIG1 | RSP5 | SPH1	15	YLR229C | YNR032C-A | YKR031C | YOL111C | YCR089W | YLL021W | YDL223C | YER149C | YBR200W | YCL027W | YMR232W | YDR085C | YBR040W | YER125W | YLR313C	NA	NA	NA	NA	NA
cell morphogenesis involved in conjugation with cellular fusion	GO:0000753	P	P	0.220307	1.76511	1.42034	2.49882	0.216758	1.2167	0.301873	1.47375	CDC42 | BEM1 | SPA2 | SPH1 | PEA2 | FUS2 | FIG1 | SPO14 | FUS1 | MDY2 | AFR1 | HBT1 | FIG2 | HUB1 | RSP5	15	YLR229C | YBR200W | YLL021W | YLR313C | YER149C | YMR232W | YBR040W | YKR031C | YCL027W | YOL111C | YDR085C | YDL223C | YCR089W | YNR032C-A | YER125W	CDC42 | HUB1 | SPO14 | MDY2 | FIG2 | SPA2 | HBT1 | PEA2 | BEM1 | FUS1 | FUS2 | AFR1 | FIG1 | RSP5 | SPH1	15	YLR229C | YNR032C-A | YKR031C | YOL111C | YCR089W | YLL021W | YDL223C | YER149C | YBR200W | YCL027W | YMR232W | YDR085C | YBR040W | YER125W | YLR313C	NA	NA	NA	NA	NA
cell periphery	GO:0071944	C	C	0.100765	1.76359	0.249899	2.96509	-0.111793	2.0662	0.0562084	3.66206	FET3 | SAG1 | FTR1 | MDM12 | YCP4 | CTR1 | PKH2 | LDB17 | KNH1 | MCD4 | SEC6 | | YPP1 | ALR1 | SSY1 | END3 | AGP2 | CDC11 | RIM9 | GRR1 | TDH1 | STT4 | SSA1 | KRE9 | CDC19 | CDC42 | PTR3 | IFM1 | FEN2 | PGA3 | SNF4 | BMH1 | BMH2 | VID22 | TNA1 | NPR1 | SFB3 | AKL1 | GUP1 | CIS3 | TAO3 | GAS1 | YCK1 | CYK3 | HSP150 | PGI1 | HSP12 | PDR16 | ADH1 | UGP1 | IRA1 | IRA2 | ERG25 | HXT5 | TAT1 | SCW10 | …	726	YMR058W | YJR004C | YER145C | YOL009C | YCR004C | YPR124W | YOL100W | YDL146W | YDL049C | YKL165C | YIL068C | YIL171W | YGR198W | YOL130W | YDR160W | YNL084C | YBR132C | YJR076C | YMR063W | YJR090C | YJL052W | YLR305C | YAL005C | YJL174W | YAL038W | YLR229C | YFR029W | YOL023W | YCR028C | YML125C | YGL115W | YER177W | YDR099W | YLR373C | YGR260W | YNL183C | YHR098C | YLR407W | YBR059C | YMR244C-A…	MCD4 | CDC42 | MDM12 | GRR1 | SEC6 | TAT1 | CDC11 | | PGA3 | ADH1 | STT4 | FEN2 | PTR3 | TFP1 | LDB19 | FTR1 | FET3 | KRE9 | GAS1 | ARP1 | PAN1 | RTT107 | TAO3 | AGP2 | PDR5 | TFP3 | SAC7 | TDH3 | FBA1 | ALR1 | RHB1 | HSP12 | YAP1801 | SRV2 | SSY1 | BAP3 | PCA1 | PHO87 | SLN1 | GEF1 | SEC15 | IRA1 | UGP1 | GUP1 | PMP1 | PKC1 | RIM9 | CBK1 | TIR3 | SHS1 | PDR17 | BRE4 | ARC40 | DPM1 | OSH7 | QDR2 …	726	YKL165C | YLR229C | YOL009C | YJR090C | YIL068C | YBR069C | YJR076C | YLR413W | YML125C | YOL086C | YLR305C | YCR028C | YFR029W | YDL185W | YOR322C | YIL171W | YER145C | YMR058W | YJL174W | YMR307W | YHR129C | YIR006C | YHR154W | YIL129C | YBR132C | YOR153W | YPL234C | YDR389W | YGR192C | YKL060C | YCR045C | YOL130W | YCR027C | YFL014W | YHR161C | YNL138W | YDR160W | YDR046C | YBR295W | YCR037C |…	NA	NA	NA	NA	NA
cell projection	GO:0042995	C	C	0.204826	1.33271	0.0327876	3.55093	-0.504825	3.33487	0.43707	6.20203	SEC6 | END3 | SEC31 | CDC11 | TPD3 | CDC42 | SMI1 | SFB3 | BEM1 | CDC48 | TAO3 | GLC7 | CHS5 | MYO2 | | SPA2 | GIC1 | SHR3 | CDC10 | ZRG8 | LSG1 | YCK2 | CBK1 | HYM1 | FAR1 | BUD6 | SPH1 | LAS17 | SOG2 | SEC15 | PEA2 | FUS2 | FIG1 | STE4 | CHS3 | CCW12 | SEC4 | CAP2 | NCE102 | SEC5 | SHM2 | SEC2 | STE5 | FUS1 | ARK1 | SEC10 | LRG1 | CAP1 | PRK1 | BOI1 | CDC55 | KAR9 | AIP1 | CAR1 | SMY1 | SHS1 | …	122	YIL068C | YNL084C | YDL195W | YJR076C | YAL016W | YLR229C | YGR229C | YHR098C | YBR200W | YDL126C | YIL129C | YER133W | YLR330W | YOR326W | YER071C | YLL021W | YHR061C | YDL212W | YCR002C | YER033C | YGL099W | YNL154C | YNL161W | YKL189W | YJL157C | YLR319C | YLR313C | YOR181W | YOR353C | YGL233W | YER149C | YMR232W | YBR040W | YOR212W | YBR023C | YLR110C | YFL005W | YIL034C | YPR149W | YDR166C |…	CDC42 | SEC31 | SEC6 | CDC11 | GLC7 | TPD3 | PAN1 | TAO3 | HYM1 | SRV2 | HUB1 | SMI1 | MYO2 | | SEC15 | LSG1 | CBK1 | SHS1 | SHR3 | SEC4 | CAR1 | NCE102 | FIG2 | SPA2 | CDC10 | END3 | LRG1 | SRO7 | ZRG8 | BEM3 | MKK1 | SHM2 | STE5 | WSC2 | STE7 | MKK2 | LAS17 | HBT1 | CMD1 | CCW12 | PEA2 | BEM1 | DNF3 | STE4 | GIC2 | FUS1 | YSC84 | PRK1 | SOG2 | KAR9 | KEL1 | YCK2 | SMY1 | BCK1 | FUS2 | WSC3 | PX…	122	YLR229C | YDL195W | YIL068C | YJR076C | YER133W | YAL016W | YIR006C | YIL129C | YKL189W | YNL138W | YNR032C-A | YGR229C | YOR326W | YJR054W | YGL233W | YGL099W | YNL161W | YDL225W | YDL212W | YFL005W | YPL111W | YPR149W | YCR089W | YLL021W | YCR002C | YNL084C | YDL240W | YPR032W | YER033C | YPL115C | YOR231W | YLR058C | YDR103W | YNL283C | YDL159W | YPL140C | YOR181W | YDL223C | YBR109C | YLR110C…	NA	NA	NA	NA	NA
cell projection assembly	GO:0030031	P	P	0.177026	0.939729	-0.178105	3.54199	0.038727	0.719643	-0.735325	1.37868	CDC42 | SPA2 | SPH1 | PEA2 | FUS2 | FUS1 | STE2 | YSC84 | RSP5 | LSB3	10	YLR229C | YLL021W | YLR313C | YER149C | YMR232W | YCL027W | YFL026W | YHR016C | YER125W | YFR024C-A	CDC42 | SPA2 | PEA2 | FUS1 | YSC84 | STE2 | FUS2 | RSP5 | SPH1 | LSB3	10	YLR229C | YLL021W | YER149C | YCL027W | YHR016C | YFL026W | YMR232W | YER125W | YLR313C | YFR024C-A	NA	NA	NA	NA	NA
cell redox homeostasis	GO:0045454	P	P	-0.365183	3.0486	1.18006	3.77055	-0.196095	1.07665	-0.149248	1.18744	GRX5 | POR1 | LPD1 | PRM4 | | TRX2 | PDI1 | MPD1 | AHP1 | YCF1 | SCO2 | OPT2 | TRX3 | PRX1 | GLR1 | TRX1 | GRX2 | DOT5 | GRX3 | POR2 | MPD2 | GRX1 | TSA2 | TRR2 | GRX4 | SEN1 | TSA1 | EPS1	32	YPL059W | YNL055C | YFL018C | YPL156C | YFR016C | YLR364W | YGR209C | YCL043C | YOR288C | YLR109W | YDR135C | YBR024W | YDL010W | YPR194C | YCR083W | YBL064C | YPL091W | YLR043C | YDR513W | YIL010W | YDR098C | YBR014C | YIL114C | YPL017C | YOL088C | YCL035C | YDR453C | YHR106W | YER174C | YLR430W | YML028W | YIL005W	GRX5 | LPD1 | POR1 | MPD2 | GRX3 | TSA2 | PDI1 | | YCF1 | TRX1 | SEN1 | DOT5 | OPT2 | TSA1 | GRX1 | TRX2 | GRX4 | GRX2 | TRR2 | AHP1 | TRX3 | POR2 | PRM4 | PRX1 | SCO2 | GLR1 | EPS1 | MPD1	32	YPL059W | YFL018C | YNL055C | YOL088C | YDR098C | YDR453C | YCL043C | YDL010W | YDR135C | YLR043C | YLR430W | YIL010W | YPR194C | YML028W | YFR016C | YCL035C | YPL017C | YGR209C | YER174C | YDR513W | YHR106W | YLR109W | YCR083W | YIL114C | YPL156C | YBL064C | YBR014C | YBR024W | YPL091W | YIL005W | YOR288C | YLR364W	NA	NA	NA	NA	NA
cell separation after cytokinesis	GO:0000920	P	P	0.281317	0.760082	0.204599	2.20678	-0.0232206	0.336271	0.286301	1.63448	CTS1 | CBK1 | HYM1 | SOG2 | PWP2 | CHS1 | BOI1 | DSE4 | DSE1 | EGT2 | SDS24 | SKM1 | ASE1 | ACE2 | SDS23 | BOI2 | DSE2 | IQG1	18	YLR286C | YNL161W | YKL189W | YOR353C | YCR057C | YNL192W | YBL085W | YNR067C | YER124C | YNL327W | YBR214W | YOL113W | YOR058C | YLR131C | YGL056C | YER114C | YHR143W | YPL242C	HYM1 | CBK1 | PWP2 | DSE2 | CTS1 | IQG1 | BOI2 | EGT2 | SDS24 | DSE1 | SOG2 | CHS1 | BOI1 | ASE1 | SKM1 | ACE2 | DSE4 | SDS23	18	YKL189W | YNL161W | YCR057C | YHR143W | YLR286C | YPL242C | YER114C | YNL327W | YBR214W | YER124C | YOR353C | YNL192W | YBL085W | YOR058C | YOL113W | YLR131C | YNR067C | YGL056C	NA	NA	NA	NA	NA
cell septum	GO:0030428	C	C	-0.0710093	1.40998	1.54794	1.60964	-0.856399	2.59521	1.43745	4.41714	GAS1 | CHS3 | CHS1 | CHS2 | DSE4 | ZDS1 | ZDS2 | | EGT2	9	YMR307W | YBR023C | YNL192W | YBR038W | YNR067C | YMR273C | YML109W | YPL066W | YNL327W	ZDS2 | GAS1 | ZDS1 | EGT2 | CHS1 | CHS3 | DSE4 | CHS2 |	9	YML109W | YMR307W | YMR273C | YNL327W | YNL192W | YBR023C | YNR067C | YBR038W | YPL066W	NA	NA	NA	NA	NA
cell surface	GO:0009986	C	C	0.296557	0.692925	1.05156	1.87493	-0.290131	1.61847	0.00460214	1.98662	GAS1 | SCW10 | | GAS5 | ZPS1 | SIM1 | TOS1 | BGL2 | MSB2 | EXG2 | SUN4 | GAS4 | DSE4 | SCW4 | GAS3 | SRL1 | EXG1 | SPR1 | SCW11 | HKR1 | NCA3 | GAS2 | UTH1 | ACF2	25	YMR307W | YMR305C | YJL171C | YOL030W | YOL154W | YIL123W | YBR162C | YGR282C | YBR056W | YGR014W | YDR261C | YNL066W | YOL132W | YNR067C | YGR279C | YMR215W | YOR247W | YLR300W | YOR190W | YGL028C | YDR420W | YJL116C | YLR343W | YKR042W | YLR144C	GAS1 | TOS1 | UTH1 | GAS2 | SCW11 | GAS3 | BGL2 | GAS4 | GAS5 | ZPS1 | HKR1 | NCA3 | SRL1 | SIM1 | SPR1 | SCW10 | DSE4 | | EXG2 | SUN4 | EXG1 | MSB2 | ACF2 | SCW4	25	YMR307W | YBR162C | YKR042W | YLR343W | YGL028C | YMR215W | YGR282C | YOL132W | YOL030W | YOL154W | YDR420W | YJL116C | YOR247W | YIL123W | YOR190W | YMR305C | YNR067C | YBR056W | YDR261C | YNL066W | YJL171C | YLR300W | YGR014W | YLR144C | YGR279C	NA	NA	NA	NA	NA
cell surface receptor signaling pathway	GO:0007166	P	P	1.70949	NA	-7.56225	NA	0.924934	NA	-3.69839	NA	LEM3	1	YNL323W	LEM3	1	YNL323W	Overlapping_Deletion_Suppressors	NA	NA	NA	NA
cell tip	GO:0051286	C	C	-0.388832	2.37493	1.0581	4.34548	0.0598492	0.589965	-0.658061	1.36633	RIM9 | | SPA2 | SPH1 | FUS2 | TEA1 | RCY1	11	YMR063W | YLR414C | YLL021W | YLR313C | YHR097C | YMR232W | YOR337W | YOL019W | YJL204C | YDR348C | YFR012W	RIM9 | SPA2 | | FUS2 | TEA1 | RCY1 | SPH1	11	YMR063W | YLL021W | YHR097C | YOL019W | YDR348C | YMR232W | YOR337W | YFR012W | YJL204C | YLR313C | YLR414C	NA	NA	NA	NA	NA
cell wall	GO:0005618	C	C	0.11183	2.02073	0.998972	2.60364	-0.455353	2.82964	0.474606	4.32409	SAG1 | KNH1 | MCD4 | CDC11 | TDH1 | SSA1 | KRE9 | CIS3 | GAS1 | HSP150 | SCW10 | | CWP2 | CTS1 | GAS5 | ECM33 | ZPS1 | SSA2 | DAN4 | FIG1 | CCW12 | CDA2 | PIR1 | SIM1 | DAN3 | SPR28 | TOS1 | DAN1 | BGL2 | TIR1 | DAN2 | SPI1 | YPS6 | BUD4 | FBA1 | KRE1 | SPR3 | OSW1 | PST1 | PAU5 | EXG2 | SUN4 | GAS4 | FIT1 | FLO1 | CDA1 | CWP1 | DSE4 | TDH2 | SCW4 | CCW14 | DIA3 | GAS3 | SPS100 | MUC1 | JSN1 | TI…	111	YJR004C | YDL049C | YKL165C | YJR076C | YJL052W | YAL005C | YJL174W | YJL158C | YMR307W | YJL159W | YMR305C | YCL058C | YKL096W-A | YJL171C | YHR126C | YLR286C | YOL030W | YBR078W | YOL154W | YLL024C | YJR151C | YBR040W | YLR110C | YLR308W | YKL164C | YIL123W | YBR301W | YDR218C | YLL025W | YBR162C | YJR150C | YGR282C | YER011W | YLR037C | YBR056W | YER150W | YIR039C | YGL261C | YJR092W | YKL060C…	MCD4 | CDC11 | KRE9 | GAS1 | TDH3 | FBA1 | | TIR3 | MKC7 | TOS1 | KNH1 | PHO5 | SAG1 | DAN3 | SPI1 | UTH1 | SSA2 | KRE1 | FIG2 | PHO3 | GAS2 | SCW11 | CWP1 | PAU4 | TDH1 | DIA3 | DSE2 | CTS1 | SSA1 | PAU7 | DAN1 | FLO1 | GAS3 | DAN2 | CCW12 | BGL2 | GAS4 | ATH1 | GAS5 | SPS22 | FLO10 | ZPS1 | CRR1 | PAU2 | EGT2 | PIR3 | TIP1 | TDH2 | PST1 | PRY3 | SPR3 | PAU5 | SSP2 | JSN1 | TIR1 | FIT1 | NCA3 | …	111	YKL165C | YJR076C | YJL174W | YMR307W | YGR192C | YKL060C | YCR045C | YCL058C | YIL011W | YDR144C | YBR162C | YDL049C | YBR093C | YJR004C | YBR301W | YER150W | YKR042W | YLL024C | YNL322C | YCR089W | YBR092C | YLL025W | YHR126C | YLR343W | YGL028C | YKL096W | YLR461W | YJL052W | YDL024C | YHR143W | YLR286C | YAL005C | YAL018C | YAR020C | YJR150C | YAR050W | YOR214C | YMR215W | YLR037C | YLR110C |…	NA	NA	NA	NA	NA
cell wall assembly	GO:0070726	P	P	0.5255	1.48736	-0.239425	2.20417	0.0107593	0.619466	-0.244721	1.49779	SPS1 | YGP1 | END3 | CHS5 | CHS3 | PFS1 | QDR3 | CDA2 | SHE10 | SPO77 | | OSW1 | GAS4 | DIT2 | CDA1 | SPO71 | QDR1 | SPS100 | SPO75 | GIP1 | TEP1 | FKS3 | DIT1 | MUM3 | ADY3 | SPO73 | CRR1 | GSC2 | SMK1 | DTR1 | SPS22 | SSP2 | SPS2 | GAS2 | ARP2 | SMA2 | YVH1 | SWF1 | DON1 | SNF1 | SWM1 | SSP1 | VPS54	48	YDR523C | YNL160W | YNL084C | YLR330W | YBR023C | YHR185C | YBR043C | YLR308W | YGL228W | YLR341W | YJL038C | YOR255W | YOL132W | YDR402C | YAL018C | YLR307W | YDR104C | YIL120W | YHR139C | YLL005C | YBR045C | YNL128W | YMR306W | YFR039C | YJL037W | YDR403W | YOR298W | YDL239C | YER046W | YLR213C | YGR032W | YPR054W | YBR180W | YCL048W | YOR242C | YDR522C | YLR343W | YOL047C | YDL029W | YML066C |…	| SPS1 | SNF1 | FKS3 | YGP1 | SMA2 | END3 | GAS2 | SPO75 | ADY3 | SPO73 | DIT1 | GAS4 | SPS22 | CRR1 | YVH1 | SSP2 | QDR1 | SMK1 | DIT2 | SPS2 | SWF1 | CHS3 | GSC2 | OSW1 | DON1 | TEP1 | MUM3 | SPS100 | SPO71 | GIP1 | PFS1 | DTR1 | QDR3 | CDA2 | CHS5 | SWM1 | SHE10 | CDA1 | SPO77 | ARP2 | VPS54 | SSP1	48	YCR045C | YDR523C | YDR477W | YMR306W | YNL160W | YML066C | YNL084C | YLR343W | YLL005C | YAL018C | YDL239C | YER046W | YDR403W | YOL132W | YJL037W | YCL048W | YLR213C | YIR026C | YJL038C | YOR242C | YIL120W | YPR054W | YDR402C | YDR522C | YDR126W | YBR023C | YFR039C | YGR032W | YOR255W | YDR273W | YNL128W | YOR298W | YOL047C | YHR139C | YDR104C | YBR045C | YHR185C | YBR180W | YBR043C | YLR308W |…	NA	NA	NA	NA	NA
cell wall biogenesis	GO:0042546	P	P	-0.0510121	2.31785	0.662064	4.09269	-0.682076	3.55848	0.991491	5.40774	SPS1 | YGP1 | KNH1 | PSA1 | PMI40 | KRE5 | END3 | KRE9 | MNN10 | BMH1 | BMH2 | SMI1 | HOC1 | GAS1 | CHS5 | HUF2 | GAS5 | DFG5 | VAN1 | HUF1 | RIM21 | BCH1 | CHS3 | PFS1 | QDR3 | CHS6 | CDA2 | SHE10 | | SPO77 | KTR2 | CRZ1 | SKT5 | ROT2 | OSW1 | ANP1 | RIM101 | DSF2 | CHS1 | FMP50 | LRG1 | CHS2 | RPI1 | GAS4 | DIT2 | CDA1 | GAS3 | SPO71 | QDR1 | SPS100 | KTR4 | SLT2 | SPO75 | GIP1 | KTR5 | KTR7 | …	106	YDR523C | YNL160W | YDL049C | YDL055C | YER003C | YOR336W | YNL084C | YJL174W | YDR245W | YER177W | YDR099W | YGR229C | YJR075W | YMR307W | YLR330W | YAL053W | YOL030W | YMR238W | YML115C | YPL221W | YNL294C | YMR237W | YBR023C | YHR185C | YBR043C | YJL099W | YLR308W | YGL228W | YOR365C | YLR341W | YKR061W | YNL027W | YBL061C | YBR229C | YJL038C | YOR255W | YEL036C | YHL027W | YBR007C | YNL192W |…	PMI40 | MNN10 | PSA1 | HOC1 | KRE9 | GAS1 | VAN1 | | KAR2 | KRE5 | SPS1 | GON7 | SMI1 | SNF1 | BIG1 | FKS3 | VMA9 | KNH1 | YGP1 | FMP50 | UTH1 | SMA2 | END3 | GAS2 | LRG1 | SPO75 | RIM101 | YEA4 | RIM21 | ROT1 | BUD7 | ADY3 | SPO73 | KTR1 | BMH2 | GAS3 | CHS6 | HUF3 | DFG5 | DIT1 | KRE2 | DSF2 | GAS4 | ANP1 | HUF2 | BCH1 | GAS5 | ROT2 | SPS22 | CRR1 | YVH1 | KTR4 | KTR3 | SSP2 | CHS1 | QDR1 | SMK…	106	YER003C | YDR245W | YDL055C | YJR075W | YJL174W | YMR307W | YML115C | YCR045C | YJL034W | YOR336W | YDR523C | YJL184W | YGR229C | YDR477W | YHR101C | YMR306W | YCL005W-A | YDL049C | YNL160W | YKR027W | YKR042W | YML066C | YNL084C | YLR343W | YDL240W | YLL005C | YHL027W | YOR365C | YEL004W | YNL294C | YAL018C | YMR200W | YOR299W | YDL239C | YER046W | YOR099W | YDR099W | YMR215W | YJL099W | YGL139W…	NA	NA	NA	NA	NA
cell wall chitin biosynthetic process	GO:0006038	P	P	-0.410537	2.01197	2.70838	5.36807	0.0342598	0.419498	-0.405369	0.894973	BMH1 | BMH2 | BCH1 | CHS3 | CHS6 | CRZ1 | SKT5 | CHS1 | FMP50 | CHS2 | CHS7 | | BUD7 | YEA4 | PCM1	15	YER177W | YDR099W | YMR237W | YBR023C | YJL099W | YNL027W | YBL061C | YNL192W | YKR027W | YBR038W | YHR142W | YMR085W | YOR299W | YEL004W | YEL058W	FMP50 | YEA4 | BUD7 | BMH2 | CHS6 | BCH1 | CHS1 | CHS3 | BMH1 | PCM1 | CRZ1 | CHS7 | | SKT5 | CHS2	15	YKR027W | YEL004W | YOR299W | YDR099W | YJL099W | YMR237W | YNL192W | YBR023C | YER177W | YEL058W | YNL027W | YHR142W | YMR085W | YBL061C | YBR038W	DOXO_EG_Specific_Deletion_Enhancers	NA	NA	NA	NA
cell wall chitin catabolic process	GO:0006039	P	P	-2.15915	NA	4.96526	NA	0.409504	NA	-0.751785	NA	CHS5	1	YLR330W	CHS5	1	YLR330W	DOXO_EG_Specific_Deletion_Enhancers	NA	NA	NA	NA
cell wall chitin metabolic process	GO:0006037	P	P	-0.401215	1.90588	2.45446	5.0342	0.0958766	0.417611	-0.496481	0.849483	BMH1 | BMH2 | CHS5 | BCH1 | CHS3 | CHS6 | CRZ1 | SKT5 | CHS1 | FMP50 | CHS2 | CHS7 | | BUD7 | CRH1 | UTR2 | YEA4 | PCM1	18	YER177W | YDR099W | YLR330W | YMR237W | YBR023C | YJL099W | YNL027W | YBL061C | YNL192W | YKR027W | YBR038W | YHR142W | YMR085W | YOR299W | YGR189C | YEL040W | YEL004W | YEL058W	FMP50 | YEA4 | BUD7 | BMH2 | CHS6 | BCH1 | CHS1 | CHS3 | BMH1 | PCM1 | CRZ1 | CRH1 | CHS7 | | UTR2 | SKT5 | CHS5 | CHS2	18	YKR027W | YEL004W | YOR299W | YDR099W | YJL099W | YMR237W | YNL192W | YBR023C | YER177W | YEL058W | YNL027W | YGR189C | YHR142W | YMR085W | YEL040W | YBL061C | YLR330W | YBR038W	DOXO_EG_Specific_Deletion_Enhancers	NA	NA	NA	NA
cell wall mannoprotein biosynthetic process	GO:0000032	P	P	-0.104754	3.16484	-0.122334	5.99	-2.29107	7.07617	5.31474	11.7631	PSA1 | PMI40 | MNN10 | HOC1 | VAN1 | KTR2 | ANP1 | KTR4 | KTR5 | KTR7 | KTR1 | KRE2 | KTR3 | YEH2 | MNN9 | KTR6 | GON7 | VMA9	18	YDL055C | YER003C | YDR245W | YJR075W | YML115C | YKR061W | YEL036C | YBR199W | YNL029C | YIL085C | YOR099W | YDR483W | YBR205W | YLR020C | YPL050C | YPL053C | YJL184W | YCL005W-A	PMI40 | MNN10 | PSA1 | HOC1 | VAN1 | GON7 | VMA9 | KTR1 | KRE2 | ANP1 | KTR4 | KTR3 | MNN9 | KTR2 | KTR7 | KTR5 | YEH2 | KTR6	18	YER003C | YDR245W | YDL055C | YJR075W | YML115C | YJL184W | YCL005W-A | YOR099W | YDR483W | YEL036C | YBR199W | YBR205W | YPL050C | YKR061W | YIL085C | YNL029C | YLR020C | YPL053C	DOXO_HLD_Specific_Deletion_Enhancers	NA	NA	NA	NA
cell wall organization	GO:0071555	P	P	0.0572701	2.05271	0.623163	2.74533	-0.34006	2.3973	0.328879	3.44963	PHO85 | SPS1 | YGP1 | KNH1 | MCD4 | PMI40 | KRE5 | END3 | SIT4 | KRE9 | SOD1 | RNT1 | SMI1 | CIS3 | GAS1 | CHS5 | | HSP150 | PRS3 | SCW10 | SAC7 | CWP2 | TUS1 | ECM25 | CTS1 | GAS5 | PRS5 | SSD1 | ECM33 | DFG5 | KRE6 | GPI14 | MSG5 | ZRG8 | ECM19 | ECM21 | CBK1 | ECM23 | DAN4 | ECM30 | PKC1 | CHS3 | PFS1 | QDR3 | CCW12 | AVO2 | CDA2 | SHE10 | NCE102 | PIR1 | SIM1 | DAN3 | IRE1 | SPO77 | KRE11 | M…	221	YPL031C | YDR523C | YNL160W | YDL049C | YKL165C | YER003C | YOR336W | YNL084C | YDL047W | YJL174W | YJR104C | YMR239C | YGR229C | YJL158C | YMR307W | YLR330W | YLR414C | YJL159W | YHL011C | YMR305C | YCL058C | YDR389W | YKL096W-A | YLR425W | YJL201W | YLR286C | YOL030W | YOL061W | YDR293C | YBR078W | YMR238W | YPR159W | YJR013W | YNL053W | YER033C | YLR390W | YBL101C | YNL161W | YPL021W | YJR151C…	MCD4 | PMI40 | PHO85 | SIT4 | RNT1 | PRS5 | KRE9 | GAS1 | SAC7 | SOD1 | | KRE5 | SPS1 | SMI1 | GPI14 | PKC1 | CBK1 | TIR3 | SNF1 | BIG1 | PGU1 | MKC7 | FKS3 | KNH1 | HLR1 | YGP1 | DAN3 | SPI1 | NCE102 | UTH1 | ECM7 | KRE1 | FIG2 | SMA2 | KRE11 | END3 | GAS2 | AVO1 | LRG1 | SCW11 | CWP1 | ZRG8 | PAU4 | DSE2 | MKK1 | KRE6 | CTS1 | YPK2 | RCR1 | SPO75 | WSC2 | CNA1 | PRS3 | AZF1 | SUR7 | MHP1 | MKK2…	221	YKL165C | YER003C | YPL031C | YDL047W | YMR239C | YOL061W | YJL174W | YMR307W | YDR389W | YJR104C | YCR045C | YOR336W | YDR523C | YGR229C | YJR013W | YBL105C | YCL058C | YNL161W | YIL011W | YDR477W | YHR101C | YJR153W | YDR144C | YMR306W | YDL049C | YDR528W | YNL160W | YBR301W | YER150W | YPR149W | YKR042W | YLR443W | YNL322C | YCR089W | YLL025W | YML066C | YGR166W | YNL084C | YLR343W | YOL078W |…	NA	NA	NA	NA	NA
cell wall-bounded periplasmic space	GO:0030287	C	C	0.449339	0.631463	1.20936	1.24484	-0.0809352	0.287427	-0.0354033	0.878401	ASP1 | PHO3 | BAR1 | ATH1	4	YDR321W | YBR092C | YIL015W | YPR026W	PHO3 | BAR1 | ATH1 | ASP1	4	YBR092C | YIL015W | YPR026W | YDR321W	NA	NA	NA	NA	NA
cell-cell adhesion	GO:0098609	P	P	0.329325	0.346891	1.03255	0.771319	-0.876993	1.31101	0.53201	1.39435	SAG1 | CCW12 | MUC1	3	YJR004C | YLR110C | YIR019C	SAG1 | CCW12 | MUC1	3	YJR004C | YLR110C | YIR019C	NA	NA	NA	NA	NA
cell-substrate adhesion	GO:0031589	P	P	-1.50393	4.51899	1.93371	4.42027	-4.69096	9.15073	8.04096	15.3176	SNF2 | MUC1 | NRG2 | SDS3	4	YOR290C | YIR019C | YBR066C | YIL084C	SNF2 | SDS3 | NRG2 | MUC1	4	YOR290C | YIL084C | YBR066C | YIR019C	DOXO_HLD_Specific_Deletion_Enhancers	NA	NA	NA	NA
cellular alcohol catabolic process	GO:0044109	P	P	-4.38321	5.506	4.25747	5.98975	-13.0932	11.8975	21.0661	20.5344	SWI3 | SNF2 | SWI1	3	YJL176C | YOR290C | YPL016W	SWI3 | SNF2 | SWI1	3	YJL176C | YOR290C | YPL016W	Overlapping_Deletion_Enhancers	NA	NA	NA	NA
cellular aldehyde metabolic process	GO:0006081	P	P	-0.0729739	3.08273	0.986577	4.74192	-0.0681544	0.518329	-0.0314049	1.89792	PDX3 | MLS1 | BUD16 | | PGI1 | TKL1 | RPE1 | GND2 | SOL4 | ICL2 | BUD17 | ALD2 | SOL1 | IDP2 | ZWF1 | AAD6 | GLO1 | MDH3 | AAD3 | SNZ1 | SFA1 | HSP31 | RKI1 | TAL1 | SNO1 | CIT2 | SNO4 | DAL7 | AAD4 | IDP3 | GLO2 | SNZ2 | GLO4 | ICL1 | ADH6 | SOL3 | SNO2 | IDP1 | GND1 | GPM3 | SOL2 | GPM2 | CAT8	47	YBR035C | YNL117W | YEL029C | YPL088W | YBR196C | YPR074C | YJL121C | YGR256W | YGR248W | YPR006C | YNR027W | YMR170C | YNR034W | YLR174W | YNL241C | YFL056C | YML004C | YGR043C | YDL078C | YCR107W | YMR096W | YDL168W | YDR533C | YOR095C | YNL274C | YLR354C | YMR095C | YCR005C | YMR322C | YIR031C | YDL243C | YNL009W | YDR272W | YNL333W | YMR110C | YOR040W | YER065C | YMR318C | YHR163W | YNL334C |…	BUD16 | PDX3 | RKI1 | SFA1 | GPM2 | PGI1 | RPE1 | | TKL1 | ICL2 | SNZ1 | DAL7 | BUD17 | GLO1 | IDP1 | AAD4 | GPM3 | SOL1 | GLO2 | CAT8 | HSP31 | SNO1 | AAD6 | SNZ2 | SNO4 | MLS1 | ICL1 | AAD3 | SOL4 | IDP2 | SOL3 | SNO2 | ALD2 | GLO4 | SOL2 | CIT2 | ADH6 | MDH3 | GND2 | IDP3 | ZWF1 | TAL1 | GND1	47	YEL029C | YBR035C | YOR095C | YDL168W | YDL021W | YBR196C | YJL121C | YJL068C | YPR074C | YPR006C | YMR096W | YIR031C | YNR027W | YML004C | YDL066W | YDL243C | YOL056W | YGR043C | YNR034W | YDR272W | YMR280C | YDR533C | YMR095C | YFL056C | YNL333W | YMR322C | YNL117W | YER065C | YCR107W | YNL274C | YGR248W | YLR174W | YHR163W | YNL334C | YMR170C | YOR040W | YMR110C | YCR073W-A | YCR005C | YMR318C…	NA	NA	NA	NA	NA
cellular amide metabolic process	GO:0043603	P	P	-0.675054	3.40868	1.1877	4.88977	-0.808982	3.26258	0.91438	4.69849	PET123 | | AEP1 | MRPL11 | PET122 | NOT5 | IMP2 | IMP1 | PET309 | MEF1 | PET111 | MSE1 | MRPL33 | MSY1 | MRP20 | MRPL40 | MRPS5 | MRP51 | MRPL37 | TCM10 | RML2 | MRPS35 | AFG3 | MSM1 | RSM18 | RSM27 | MRPL32 | MRPL6 | SLS1 | TUF1 | MRPL25 | MRP17 | PCP1 | MRPL38 | MRPL15 | RSM24 | MRPL7 | MRPL16 | AEP3 | MRPL9 | YGP1 | MRPL35 | YTA12 | MRPL17 | MSF1 | MRPL51 | MTG2 | MEF2 | MRPL8 | RSM7 | MRPL27 …	525	YOR158W | YER087W | YMR064W | YDL202W | YER153C | YPR072W | YMR035W | YMR150C | YLR067C | YLR069C | YMR257C | YOL033W | YMR286W | YMR293C | YPL097W | YDR405W | YPL173W | YDR115W | YBR251W | YPL118W | YBR268W | YDR350C | YEL050C | YGR165W | YER017C | YGR171C | YER050C | YGR215W | YCR003W | YHR147C | YLR139C | YOR187W | YGR076C | YKL003C | YGR101W | YGR102C | YKL170W | YLR312W-A | YDR175C | YDR237W…	RPS31 | AFG3 | TIF35 | RPL13B | VAS1 | GLE1 | DAL81 | MMF1 | FUN12 | ZUO1 | RPL27A | SSZ1 | MES1 | NOT5 | RPM2 | KRS1 | SUI2 | TIF6 | RPL20A | NHP2 | MRPS5 | SLS1 | SEC11 | TPD3 | ASC1 | CTK2 | FOL3 | YEF3 | | RPL31A | CBP6 | SIS1 | RPL22A | IMG2 | IMP2 | MRPL35 | RPS14A | MRPL27 | RPL2B | RPS25A | CTK3 | RPL1B | ADE3 | RPL34B | MTG1 | RPL12B | EAP1 | GSH1 | RPL9B | RMD9 | RPS27B | RPS17A | RSM22…	525	YLR167W | YER017C | YDR429C | YMR142C | YGR094W | YDL207W | YIR023W | YIL051C | YAL035W | YGR285C | YHR010W | YHR064C | YGR264C | YPR072W | YML091C | YDR037W | YJR007W | YPR016C | YMR242C | YDL208W | YBR251W | YLR139C | YIR022W | YAL016W | YMR116C | YJL006C | YMR113W | YLR249W | YDR341C | YDL075W | YBR120C | YNL007C | YLR061W | YCR071C | YMR035W | YDR322W | YCR031C | YBR282W | YIL018W | YGR027C |…	NA	NA	0-0-0; 1-0-0; 2-0.0-2; 3-0.0.2-0; 3-0.0.2-1	2-0.0-2	5.77549e-13
cellular amino acid biosynthetic process	GO:0008652	P	P	-0.260924	2.84375	0.834524	3.72318	-0.219052	2.26106	0.0789528	3.06103	ALT1 | HIS7 | MMF1 | PRO1 | ILV5 | ILV1 | LPD1 | ARO1 | CYS3 | CIT1 | THR1 | MCM1 | CYS4 | PUT2 | SRY1 | MET30 | PHO2 | SER2 | MET14 | MET4 | PRO2 | ARG8 | LYS1 | MET17 | MET1 | HOM2 | LEU3 | ARO2 | ECM40 | LYS9 | CAR2 | MET6 | | ARO9 | ALD2 | LYS4 | ARG80 | BAT2 | MET10 | URA2 | ARG4 | MHT1 | STR3 | ASN1 | HIS6 | MEU1 | SER1 | LYS21 | HIS3 | TRP2 | HIS5 | MET28 | CTR86 | HOM6 | ADE3 | HIS2 | HIS…	127	YLR089C | YBR248C | YIL051C | YDR300C | YLR355C | YER086W | YFL018C | YDR127W | YAL012W | YNR001C | YHR025W | YMR043W | YGR155W | YHR037W | YKL218C | YIL046W | YDL106C | YGR208W | YKL001C | YNL103W | YOR323C | YOL140W | YIR034C | YLR303W | YKR069W | YDR158W | YLR451W | YGL148W | YMR062C | YNR050C | YLR438W | YER091C | YHR112C | YHR137W | YMR170C | YDR234W | YMR042W | YJR148W | YFR030W | YJL130C |…	MMF1 | GLY1 | CYS4 | PRO1 | ILV5 | CYS3 | ADE3 | THR1 | GCD2 | MET4 | LPD1 | ARO1 | ARO7 | SER2 | LEU4 | HIS7 | ASN2 | CAR2 | HOM6 | ILV1 | GCD7 | LYS9 | LYS14 | HOM3 | ABZ1 | TRP2 | MET30 | HIS3 | ARG80 | LEU3 | HIS4 | HIS5 | LYS2 | ORT1 | MET3 | MIS1 | | IDP1 | UTR4 | ECM17 | PRO2 | LYS21 | MET6 | BAT2 | LEU9 | PHO2 | ECM40 | SER3 | TYR1 | ABZ2 | ARO3 | ADI1 | MCM1 | PUT2 | PUT1 | ARG4 | SER1 |…	127	YIL051C | YEL046C | YGR155W | YDR300C | YLR355C | YAL012W | YGR204W | YHR025W | YGR083C | YNL103W | YFL018C | YDR127W | YPR060C | YGR208W | YNL104C | YBR248C | YGR124W | YLR438W | YJR139C | YER086W | YLR291C | YNR050C | YDR034C | YER052C | YNR033W | YER090W | YIL046W | YOR202W | YMR042W | YLR451W | YCL030C | YIL116W | YBR115C | YOR130C | YJR010W | YBR084W | YLL058W | YDL066W | YEL038W | YJR137C |…	NA	NA	NA	NA	NA
cellular amino acid catabolic process	GO:0009063	P	P	-0.757388	3.17861	1.28615	3.57868	-0.68434	2.95531	0.991278	4.61125	YGP1 | ALT1 | KGD2 | ADH3 | ILV1 | LPD1 | GCV3 | MCM1 | ADH1 | SOK2 | PUT2 | PHD1 | BNA4 | ASP1 | PDC1 | ADH4 | UGA2 | GCV2 | CAR2 | CHA1 | LAP3 | ARO9 | PUT3 | DAL81 | SWI6 | ARO10 | XBP1 | ARG80 | EHD3 | BAT2 | ADH5 | MBP1 | ALT2 | CHA4 | CAR1 | | SFA1 | WAR1 | SPS100 | DTD1 | PDC6 | UGA1 | THI3 | GDH2 | GAD1 | UGA3 | ARO80 | SWI4 | GLY1 | ADH2 | SAH1 | PDC5 | GCV1 | BNA2 | BNA3 | BNA5 | AAT1 |…	59	YNL160W | YLR089C | YDR148C | YMR083W | YER086W | YFL018C | YAL044C | YMR043W | YOL086C | YMR016C | YHR037W | YKL043W | YBL098W | YDR321W | YLR044C | YGL256W | YBR006W | YMR189W | YLR438W | YCL064C | YNL239W | YHR137W | YKL015W | YIR023W | YLR182W | YDR380W | YIL101C | YMR042W | YDR036C | YJR148W | YBR145W | YDL056W | YDR111C | YLR098C | YPL111W | YFR055W | YDL168W | YML076C | YHR139C | YDL219W |…	DAL81 | GLY1 | ADH1 | SFA1 | SWI6 | ADH3 | GCV1 | LPD1 | YGP1 | SOK2 | WAR1 | CAR1 | CAR2 | GCV3 | ILV1 | THI3 | CHA1 | PHD1 | BNA4 | ADH5 | ARG80 | DTD1 | XBP1 | PDC1 | BAT2 | ALT2 | PUT3 | GDH2 | MCM1 | PUT2 | CHA4 | AAT1 | PDC5 | LAP3 | PUT1 | GCV2 | GAD1 | PDC6 | MBP1 | | ARO80 | BNA3 | UGA3 | SPS100 | EHD3 | ADH2 | ARO9 | UGA1 | UGA2 | KGD2 | ASP1 | ALT1 | SAH1 | BNA2 | ARO10 | SWI4 | BNA5 |…	59	YIR023W | YEL046C | YOL086C | YDL168W | YLR182W | YMR083W | YDR019C | YFL018C | YNL160W | YMR016C | YML076C | YPL111W | YLR438W | YAL044C | YER086W | YDL080C | YCL064C | YKL043W | YBL098W | YBR145W | YMR042W | YDL219W | YIL101C | YLR044C | YJR148W | YDR111C | YKL015W | YDL215C | YMR043W | YHR037W | YLR098C | YKL106W | YLR134W | YNL239W | YLR142W | YMR189W | YMR250W | YGR087C | YDL056W | YDR428C |…	NA	NA	NA	NA	NA
cellular amino acid metabolic process	GO:0006520	P	P	-0.218819	2.71588	0.743726	3.50753	-0.509892	2.62424	0.498342	3.9491	| MSE1 | MSY1 | MSM1 | YGP1 | MSF1 | SLM5 | MST1 | NAM2 | ALT1 | HIS7 | MMF1 | PRO1 | MSD1 | DIA4 | KGD2 | CBS2 | ADH3 | MSK1 | VAS1 | MES1 | ILV5 | PET112 | MSW1 | ILV1 | LPD1 | KRS1 | GCV3 | ARO1 | CYS3 | ALA1 | CIT1 | THR1 | MCM1 | ADH1 | SOK2 | CYS4 | GUS1 | PUT2 | SRY1 | NMA1 | THS1 | NMA2 | MET30 | PHO2 | SER2 | PHD1 | BNA4 | MET12 | MET14 | MET4 | ASP1 | PRO2 | ARG8 | LYS1 | FRS2 | PDC1 | …	242	YER087W | YOL033W | YMR293C | YPL097W | YGR171C | YGR102C | YNL160W | YPR047W | YCR024C | YKL194C | YLR382C | YLR089C | YBR248C | YIL051C | YDR300C | YPL104W | YHR011W | YDR148C | YDR197W | YMR083W | YMR084W | YNL073W | YGR094W | YDR341C | YGR264C | YLR355C | YBL080C | YDR268W | YER086W | YFL018C | YDR037W | YAL044C | YDR127W | YNL040W | YAL012W | YOR335C | YNR001C | YHR025W | YMR043W | YOL086C |…	VAS1 | DAL81 | MMF1 | GLY1 | ADH1 | MES1 | KRS1 | | CYS4 | PRO1 | ILV5 | CYS3 | ADE3 | THR1 | MSW1 | GCD2 | MET4 | SFA1 | NAM2 | GSH2 | ALA1 | GUS1 | SWI6 | TYS1 | MST1 | ADH3 | MSK1 | GCV1 | MSE1 | LPD1 | GLN4 | ARO1 | YGP1 | SOK2 | WAR1 | ARO7 | SER2 | LEU4 | CAR1 | HIS7 | ASN2 | CAR2 | HOM6 | SPE1 | GCV3 | ILV1 | ARC1 | GCD7 | THI3 | CHA1 | LYS9 | LYS14 | HOM3 | MSD1 | SHM2 | ABZ1 | PHD1 | SAM…	242	YGR094W | YIR023W | YIL051C | YEL046C | YOL086C | YGR264C | YDR037W | YDR341C | YGR155W | YDR300C | YLR355C | YAL012W | YGR204W | YHR025W | YDR268W | YGR083C | YNL103W | YDL168W | YLR382C | YOL049W | YOR335C | YGL245W | YGR102C | YLR182W | YGR185C | YMR084W | YKL194C | YMR083W | YNL073W | YDR019C | YOL033W | YFL018C | YOR168W | YDR127W | YNL160W | YMR016C | YML076C | YPR060C | YGR208W | YNL104C |…	NA	NA	NA	NA	NA
cellular aromatic compound metabolic process	GO:0006725	P	P	-0.910517	3.54656	1.5342	4.92806	-0.786914	3.65392	1.10856	5.76569	| PHO85 | COX9 | HEM14 | NOT5 | PET309 | MTF1 | COX7 | MSE1 | MIP1 | MNE1 | ATP15 | HAP5 | CYT1 | MSY1 | SHU2 | COX10 | RIP1 | MSM1 | COX6 | MOT2 | CBP2 | MSH1 | QRI5 | HAP4 | MRM1 | ATP7 | MRPL15 | QCR8 | EST1 | DCS1 | MEC3 | QCR2 | HAP3 | SUV3 | MRH4 | COR1 | AEP3 | YGP1 | RPO41 | PKH2 | MSF1 | MGM101 | ATP18 | QRI7 | SLM5 | INH1 | MST1 | FYV6 | COX5A | ATP1 | RIM1 | TUP1 | DEM1 | NAM2 | MTF2 |…	1726	YER087W | YPL031C | YDL067C | YER014W | YPR072W | YLR067C | YMR228W | YLL033W | YMR256C | YOL033W | YMR293C | YOR330C | YOR350C | YPL271W | YOR358W | YOR065W | YPL097W | YDR078C | YPL172C | YEL024W | YGR171C | YHR051W | YER068W | YHL038C | YHR120W | YLR204W | YKL109W | YOR201C | YGR102C | YKL016C | YLR312W-A | YGL220W | YJL166W | YLR233C | YLR270W | YLR288C | YPR191W | YBL021C | YPL029W | YGL064C…	HEM14 | EST1 | PRP18 | FYV6 | TUP1 | MCM7 | BRF1 | MCM6 | YJU2 | UFD1 | SLD2 | ABF1 | RPS31 | RRN11 | RFA2 | PFS2 | RFC4 | PMI40 | RSC58 | MRE11 | RAD50 | CKS1 | MCD1 | YRB2 | TEL2 | TFA2 | RAD52 | EPL1 | MED7 | CEF1 | RPP1 | RFC5 | SWI3 | RRP43 | PRP2 | DBP6 | VAS1 | SNU71 | SNF2 | PRP43 | GLE1 | REG1 | RPR2 | CDC28 | DAL81 | RNR1 | MGM101 | PHO85 | FUN12 | VPS34 | MTR3 | LCD1 | RBA50 | MDN1 | S…	1726	YER014W | YLR233C | YGR006W | YNL133C | YCR084C | YBR202W | YGR246C | YGL201C | YKL095W | YGR048W | YKL108W | YKL112W | YLR167W | YML043C | YNL312W | YNL317W | YOL094C | YER003C | YLR033W | YMR224C | YNL250W | YBR135W | YDL003W | YIL063C | YGR099W | YKR062W | YML032C | YFL024C | YOL135C | YMR213W | YHR062C | YBR087W | YJL176C | YCR035C | YNR011C | YNR038W | YGR094W | YGR013W | YOR290C | YGL120C |…	NA	NA	0-0-0; 1-0-0; 1-0-3; 1-0-4; 1-0-6; 1-0-7; 1-0-8; 2-0.0-0; 2-0.1-5; 2-0.3-3; 2-0.6-1; 3-0.0.0-1; 3-0.3.3-0; 3-0.6.1-1; 4-0.6.1.1-0; 4-0.6.1.1-1	0-0-0	1.07385e-39
cellular biosynthetic process	GO:0044249	P	P	-0.881174	3.5327	1.44143	4.97594	-0.729676	3.41501	1.01388	5.41168	PET123 | | GRX5 | PHO85 | AEP1 | HEM14 | RIB4 | MRPL11 | PET122 | PPT2 | NOT5 | PET309 | MEF1 | MTF1 | PET111 | MSE1 | MRPL33 | MIP1 | ATP15 | HAP5 | CYT1 | MSY1 | SHU2 | MRP20 | MRPL40 | COX10 | MRPS5 | MRP51 | MRPL37 | TCM10 | RML2 | MRPS35 | AFG3 | MSM1 | RSM18 | RSM27 | MOT2 | MRPL32 | MRPL6 | SLS1 | TUF1 | HAP4 | MRPL25 | MRP17 | ATP7 | CAT5 | MRPL38 | MRPL15 | RSM24 | EST1 | MEC3 | MRPL7 | …	1832	YOR158W | YER087W | YPL059W | YPL031C | YMR064W | YER014W | YOL143C | YDL202W | YER153C | YPL148C | YPR072W | YLR067C | YLR069C | YMR228W | YMR257C | YOL033W | YMR286W | YMR293C | YOR330C | YPL271W | YOR358W | YOR065W | YPL097W | YDR078C | YDR405W | YPL173W | YPL172C | YDR115W | YBR251W | YPL118W | YBR268W | YDR350C | YEL050C | YGR165W | YER017C | YGR171C | YER050C | YGR215W | YER068W | YCR003W |…	HEM14 | RIB4 | EST1 | TUP1 | CHO1 | MCM7 | BRF1 | MCD4 | MCM6 | UFD1 | SLD2 | ABF1 | FAS1 | RPS31 | RRN11 | RFA2 | IDI1 | RFC4 | PMI40 | RSC58 | MRE11 | RAD50 | CKS1 | MCD1 | YRB2 | TEL2 | TFA2 | RAD52 | EPL1 | MED7 | AFG3 | ERG13 | RFC5 | SWI3 | TIF35 | RPL13B | MNN10 | VAS1 | SNF2 | PHS1 | GLE1 | REG1 | CDC28 | DAL81 | RNR1 | MMF1 | PHO85 | FUN12 | VPS34 | LCD1 | RBA50 | SFP1 | ARH1 | ARP5 | GL…	1832	YER014W | YOL143C | YLR233C | YCR084C | YER026C | YBR202W | YGR246C | YKL165C | YGL201C | YGR048W | YKL108W | YKL112W | YKL182W | YLR167W | YML043C | YNL312W | YPL117C | YOL094C | YER003C | YLR033W | YMR224C | YNL250W | YBR135W | YDL003W | YIL063C | YGR099W | YKR062W | YML032C | YFL024C | YOL135C | YER017C | YML126C | YBR087W | YJL176C | YDR429C | YMR142C | YDR245W | YGR094W | YOR290C | YJL097W |…	NA	NA	0-0-0; 1-0-0; 1-0-2; 1-0-3; 1-0-6; 1-0-8; 2-0.0-2; 2-0.2-1; 2-0.6-1; 3-0.0.2-1; 3-0.8.2-1	0-0-0	1.19259e-29
cellular birth scar	GO:0071597	C	C	0.222266	NA	0.802396	NA	-0.119034	NA	0.596594	NA	CWP1	1	YKL096W	CWP1	1	YKL096W	NA	NA	NA	NA	NA
cellular bud	GO:0005933	C	C	-0.0414682	1.77735	0.427111	3.33312	-0.366089	2.82354	0.286511	5.3308	LDB17 | GIN4 | CDC28 | SEC6 | CDC11 | AVL9 | GRR1 | CDC14 | TPD3 | CDC42 | SMI1 | BEM1 | RTS1 | AKL1 | DBF2 | CIS3 | PUF6 | TAO3 | CYK3 | SWE1 | GLC7 | | MYO2 | YPT32 | BUD14 | TUS1 | SPA2 | DBP5 | CDC5 | CTS1 | SSD1 | GIC1 | YRO2 | CDC10 | KRE6 | CDC15 | ZRG8 | MSO1 | YCK2 | CBK1 | HYM1 | ELM1 | DBF20 | TCB2 | HUF1 | BUD6 | SPH1 | SKG6 | DJP1 | SOG2 | SEC15 | PEA2 | NIS1 | NAP1 | MSB1 | KSS1 | P…	230	YDL146W | YDR507C | YBR160W | YIL068C | YJR076C | YLR114C | YJR090C | YFR028C | YAL016W | YLR229C | YGR229C | YBR200W | YOR014W | YBR059C | YGR092W | YJL158C | YDR496C | YIL129C | YDL117W | YJL187C | YER133W | YLR414C | YOR326W | YGL210W | YAR014C | YLR425W | YLL021W | YOR046C | YMR001C | YLR286C | YDR293C | YPL158C | YHR061C | YBR054W | YCR002C | YFR016C | YPR159W | YAR019C | YER033C | YNR049C |…	CDC42 | GRR1 | CDC14 | SEC6 | CDC28 | CDC11 | GLC7 | ZDS2 | TPD3 | PAN1 | TAO3 | HYM1 | YAP1801 | SMI1 | MYO2 | SEC15 | AVL9 | NAP1 | PKC1 | CBK1 | SHS1 | BNR1 | YAP1802 | MSO1 | TCB3 | CLA4 | PUF6 | GNP1 | SEC4 | NCE102 | GEA1 | BUD14 | SPA2 | FIR1 | SHE2 | GIN4 | CDC10 | LRG1 | APL1 | ZRG8 | BEM3 | MKK1 | KIN4 | KRE6 | CTS1 | CYK3 | SEY1 | MSB1 | TCB2 | WSC2 | GYP5 | PBS2 | MKK2 | OSH2 | | ZDS1…	230	YLR229C | YJR090C | YFR028C | YIL068C | YBR160W | YJR076C | YER133W | YML109W | YAL016W | YIR006C | YIL129C | YKL189W | YHR161C | YGR229C | YOR326W | YGL233W | YLR114C | YKR048C | YBL105C | YNL161W | YDL225W | YIL159W | YGR241C | YNR049C | YML072C | YNL298W | YDR496C | YDR508C | YFL005W | YPR149W | YJR031C | YAR014C | YLL021W | YER032W | YKL130C | YDR507C | YCR002C | YDL240W | YJR005W | YER033C |…	NA	NA	2-0.1-3	2-0.1-3	0.00995357
cellular bud membrane	GO:0033101	C	C	0.390534	0.422081	0.712414	1.81372	0.0870948	0.407735	-0.154614	1.13018	MSO1 | NCE102 | TPO1 | ENB1 | TOS2 | | FRQ1	9	YNR049C | YPR149W | YLL028W | YOL158C | YGR221C | YDR210W | YDL012C | YBR016W | YDR373W	MSO1 | NCE102 | ENB1 | | TPO1 | TOS2 | FRQ1	9	YNR049C | YPR149W | YOL158C | YDL012C | YLL028W | YGR221C | YBR016W | YDR373W | YDR210W	NA	NA	NA	NA	NA
cellular bud neck	GO:0005935	C	C	-0.0875379	1.9512	0.362586	3.58057	-0.511129	3.17992	0.422904	5.98575	LDB17 | GIN4 | CDC28 | SEC6 | CDC11 | AVL9 | GRR1 | CDC14 | TPD3 | CDC42 | SMI1 | BEM1 | RTS1 | AKL1 | DBF2 | CYK3 | SWE1 | GLC7 | MYO2 | YPT32 | BUD14 | TUS1 | SPA2 | CDC5 | CTS1 | SSD1 | | GIC1 | CDC10 | KRE6 | CDC15 | ZRG8 | MSO1 | YCK2 | CBK1 | ELM1 | DBF20 | HUF1 | BUD6 | SPH1 | SKG6 | SEC15 | PEA2 | NIS1 | NAP1 | MSB1 | KSS1 | PKC1 | CHS3 | SEC4 | SEC5 | SPR28 | BUD2 | SEC2 | PAM1 | DMA2 | …	179	YDL146W | YDR507C | YBR160W | YIL068C | YJR076C | YLR114C | YJR090C | YFR028C | YAL016W | YLR229C | YGR229C | YBR200W | YOR014W | YBR059C | YGR092W | YDL117W | YJL187C | YER133W | YOR326W | YGL210W | YAR014C | YLR425W | YLL021W | YMR001C | YLR286C | YDR293C | YPL158C | YHR061C | YCR002C | YPR159W | YAR019C | YER033C | YNR049C | YNL154C | YNL161W | YKL048C | YPR111W | YPL221W | YLR319C | YLR313C |…	CDC42 | GRR1 | CDC14 | SEC6 | CDC28 | CDC11 | GLC7 | ZDS2 | TPD3 | PAN1 | YAP1801 | SMI1 | MYO2 | SEC15 | AVL9 | NAP1 | PKC1 | CBK1 | SHS1 | BNR1 | YAP1802 | MSO1 | GNP1 | SEC4 | BUD14 | SPA2 | FIR1 | GIN4 | CDC10 | LRG1 | APL1 | ZRG8 | MKK1 | KIN4 | KRE6 | CTS1 | CYK3 | MSB1 | GYP5 | PBS2 | MKK2 | OSH2 | | ZDS1 | RSR1 | BUD9 | CMD1 | CDC5 | LRE1 | PCL2 | RTS1 | BNI5 | MSB3 | RGA1 | CDC15 | SKG6 …	179	YLR229C | YJR090C | YFR028C | YIL068C | YBR160W | YJR076C | YER133W | YML109W | YAL016W | YIR006C | YHR161C | YGR229C | YOR326W | YGL233W | YLR114C | YKR048C | YBL105C | YNL161W | YDL225W | YIL159W | YGR241C | YNR049C | YDR508C | YFL005W | YAR014C | YLL021W | YER032W | YDR507C | YCR002C | YDL240W | YJR005W | YER033C | YOR231W | YOR233W | YPR159W | YLR286C | YDL117W | YOR188W | YPL249C | YJL128C |…	NA	NA	2-0.1-3	2-0.1-3	0.0405016
cellular bud neck contractile ring	GO:0000142	C	C	0.34455	0.896371	0.243188	3.16194	-1.97727	6.32793	2.92035	10.3454	GRR1 | CYK3 | BUD4 | TPM2 | MLC2 | TPM1 | IQG1	7	YJR090C | YDL117W | YJR092W | YIL138C | YPR188C | YNL079C | YPL242C	GRR1 | CYK3 | IQG1 | TPM2 | MLC2 | BUD4 | TPM1	7	YJR090C | YDL117W | YPL242C | YIL138C | YPR188C | YJR092W | YNL079C	DOXO_HLD_Specific_Deletion_Enhancers	NA	NA	NA	NA
cellular bud neck septin collar	GO:0032174	C	C	-0.376842	0.294384	0.24759	1.51976	0.0526601	0.160997	-0.854258	0.943388	BNI4 | KCC4	2	YNL233W | YCL024W	KCC4 | BNI4	2	YCL024W | YNL233W	NA	NA	NA	NA	NA
cellular bud neck septin ring	GO:0000144	C	C	0.0307943	1.08322	-0.138775	2.41289	-1.59165	6.57118	3.44956	12.8879	CDC11 | CDC10 | ELM1 | SKT5 | AXL2 | SHS1 | BNI5 | UTR2 | CDC3 | HSL1 | SYP1	11	YJR076C | YCR002C | YKL048C | YBL061C | YIL140W | YDL225W | YNL166C | YEL040W | YLR314C | YKL101W | YCR030C	CDC11 | SHS1 | CDC10 | BNI5 | AXL2 | ELM1 | SYP1 | UTR2 | HSL1 | SKT5 | CDC3	11	YJR076C | YDL225W | YCR002C | YNL166C | YIL140W | YKL048C | YCR030C | YEL040W | YKL101W | YBL061C | YLR314C	DOXO_HLD_Specific_Deletion_Enhancers	NA	NA	NA	NA
cellular bud neck septin ring organization	GO:0032186	P	P	-1.47132	3.46535	2.70917	3.18565	-0.0485921	0.610943	0.691952	1.63668	RTS1 | PKC1 | DMA1 | DMA2 | SHS1 | VHS2	6	YOR014W | YBL105C | YHR115C | YNL116W | YDL225W | YIL135C	PKC1 | SHS1 | RTS1 | VHS2 | DMA1 | DMA2	6	YBL105C | YDL225W | YOR014W | YIL135C | YHR115C | YNL116W	DOXO_EG_Specific_Deletion_Enhancers	NA	NA	NA	NA
cellular bud neck split septin rings	GO:0032177	C	C	0.8101	0.391155	-0.338033	1.68848	0.19374	0.218695	-0.32561	0.832345	DMA2 | RGA1 | RGA2	3	YNL116W | YOR127W | YDR379W	RGA1 | DMA2 | RGA2	3	YOR127W | YNL116W | YDR379W	NA	NA	NA	NA	NA
cellular bud scar	GO:0005621	C	C	-0.593028	0.655327	3.1169	1.88741	-1.71866	3.89175	1.15864	4.72518	GAS1 | HSP150 | PIR1 | BUD4	4	YMR307W | YJL159W | YKL164C | YJR092W	GAS1 | PIR1 | BUD4 | HSP150	4	YMR307W | YKL164C | YJR092W | YJL159W	DOXO_EG_Specific_Deletion_Enhancers	NA	NA	NA	NA
cellular bud site selection	GO:0000282	P	P	-0.32269	3.04751	0.273186	5.40794	-0.477498	2.44686	-0.373626	5.35154	END3 | BUD25 | BUD16 | BUD20 | CHS5 | SPA2 | BUD6 | SPH1 | PEA2 | BCH1 | CHS6 | BUD8 | ATC1 | BUD17 | BUD2 | MSB2 | BUD4 | FMP50 | AXL2 | RAX1 | ERV15 | MYO3 | BUD9 | AXL1 | HKR1 | BUD7 | | ARF3 | STE20 | BUD23 | PAN1 | MYO5 | ERV14 | BUD13 | CDC24 | RSR1 | THP1 | BUD31 | BUD32 | VRP1	41	YNL084C | YER014C-A | YEL029C | YLR074C | YLR330W | YLL021W | YLR319C | YLR313C | YER149C | YMR237W | YJL099W | YLR353W | YDR184C | YNR027W | YKL092C | YGR014W | YJR092W | YKR027W | YIL140W | YOR301W | YBR210W | YKL129C | YGR041W | YPR122W | YDR420W | YOR299W | YOR129C | YGR058W | YOR094W | YHL007C | YCR047C | YIR006C | YMR109W | YGL054C | YGL174W | YAL041W | YGR152C | YOL072W | YCR063W | YGR262C…	THP1 | BUD16 | PAN1 | BUD32 | BUD25 | ATC1 | FMP50 | BUD20 | SPA2 | END3 | | BUD7 | RSR1 | BUD23 | BUD9 | BUD17 | MYO3 | CHS6 | PEA2 | BUD2 | BCH1 | AXL2 | HKR1 | ERV14 | ARF3 | RAX1 | MYO5 | STE20 | ERV15 | AXL1 | BUD6 | CHS5 | BUD4 | MSB2 | SPH1 | VRP1 | BUD8 | BUD13 | BUD31 | CDC24	41	YOL072W | YEL029C | YIR006C | YGR262C | YER014C-A | YDR184C | YKR027W | YLR074C | YLL021W | YNL084C | YGR058W | YOR299W | YGR152C | YCR047C | YGR041W | YNR027W | YKL129C | YJL099W | YER149C | YKL092C | YMR237W | YIL140W | YDR420W | YGL054C | YOR129C | YOR094W | YOR301W | YMR109W | YHL007C | YBR210W | YPR122W | YLR319C | YLR330W | YJR092W | YGR014W | YLR313C | YLR337C | YLR353W | YGL174W | YCR063W…	NA	NA	NA	NA	NA
cellular bud tip	GO:0005934	C	C	-0.275584	2.23384	0.541889	3.77354	-0.00131627	1.55325	-0.363239	4.60536	SEC6 | AVL9 | TPD3 | CDC42 | BEM1 | CIS3 | PUF6 | MYO2 | BUD14 | SPA2 | DBP5 | | GIC1 | ZRG8 | MSO1 | CBK1 | BUD6 | SPH1 | SKG6 | SEC15 | PEA2 | MSB1 | CCW12 | BUD8 | CAP2 | SEC5 | SEC2 | DMA2 | RGD2 | SVL3 | TOS2 | DSF2 | SKG3 | MYO4 | NUM1 | LRG1 | CAP1 | CDC55 | KAR9 | ZDS1 | GYL1 | SMY1 | RAX1 | ZDS2 | SHE3 | SHE2 | SLT2 | SRL1 | GIC2 | MMR1 | MKK1 | PCL2 | EXO84 | GYP5 | CHS7 | SSK2 | BNI1 |…	89	YIL068C | YLR114C | YAL016W | YLR229C | YBR200W | YJL158C | YDR496C | YOR326W | YAR014C | YLL021W | YOR046C | YPL158C | YHR061C | YER033C | YNR049C | YNL161W | YLR319C | YLR313C | YHR149C | YGL233W | YER149C | YOR188W | YLR110C | YLR353W | YIL034C | YDR166C | YBL060W | YNL272C | YNL116W | YFL047W | YPL032C | YGR221C | YBR007C | YLR187W | YAL029C | YDR150W | YDL240W | YKL007W | YGL190C | YPL269W |…	CDC42 | SEC6 | ZDS2 | TPD3 | MYO2 | SEC15 | AVL9 | CBK1 | MSO1 | PUF6 | BUD14 | SPA2 | SHE2 | LRG1 | ZRG8 | BEM3 | MKK1 | MSB1 | GYP5 | PBS2 | MKK2 | | ZDS1 | CMD1 | MYO4 | YOP1 | PCL2 | MSB3 | SKG6 | CCW12 | SHE3 | PEA2 | BEM1 | DSF2 | GIC2 | RGD2 | TOS2 | KAR9 | KEL1 | SMY1 | GYL1 | SKG3 | SRL1 | PXL1 | SSK2 | RDI1 | GIC1 | ARF3 | SLT2 | MSB4 | YPT11 | DBP5 | RAX1 | SAC6 | CHS7 | CWH43 | PRM6 |…	89	YLR229C | YIL068C | YML109W | YAL016W | YOR326W | YGL233W | YLR114C | YNL161W | YNR049C | YDR496C | YAR014C | YLL021W | YKL130C | YDL240W | YER033C | YPL115C | YOR231W | YOR188W | YPL249C | YJL128C | YPL140C | YGR058W | YMR273C | YBR109C | YAL029C | YPR028W | YDL127W | YNL293W | YHR149C | YLR110C | YBR130C | YER149C | YBR200W | YBR007C | YDR309C | YDR348C | YFL047W | YGR221C | YPL269W | YHR158C |…	NA	NA	NA	NA	NA
cellular cadmium ion homeostasis	GO:0006876	P	P	-0.111464	NA	0.920314	NA	0.102723	NA	-0.107713	NA	SMF1	1	YOL122C	SMF1	1	YOL122C	NA	NA	NA	NA	NA
cellular calcium ion homeostasis	GO:0006874	P	P	0.303018	1.10561	0.359938	3.3498	0.0178806	1.54042	-0.549087	2.27435	VMA2 | CSG2 | SPF1 | CCC1 | VCX1 | | PGM2 | PMC1 | ECM27 | MID1 | PMR1	13	YBR127C | YBR036C | YEL031W | YLR220W | YDL128W | YNL321W | YMR105C | YGL006W | YJR106W | YNL291C | YOR291W | YBR187W | YGL167C	VMA2 | CCC1 | SPF1 | | PGM2 | VCX1 | PMC1 | CSG2 | MID1 | ECM27 | PMR1	13	YBR127C | YLR220W | YEL031W | YNL321W | YMR105C | YBR187W | YDL128W | YOR291W | YGL006W | YBR036C | YNL291C | YJR106W | YGL167C	NA	NA	NA	NA	NA
cellular carbohydrate metabolic process	GO:0044262	P	P	-0.289189	3.04192	1.11723	4.12237	-0.946175	3.82797	1.05432	5.73873	PHO85 | KNH1 | CDC28 | KRE5 | | SNF6 | SWI3 | SNF5 | KCS1 | KRE9 | SNF2 | DEP1 | SHP1 | ATG11 | MLS1 | SNF4 | BMH1 | BMH2 | TPS1 | GUP1 | GAS1 | GLC7 | GID7 | FYV10 | GSY2 | UGP1 | RPE1 | ACN9 | HXK2 | HOR2 | GAS5 | YPI1 | UME6 | KRE6 | RMD5 | PIG2 | GND2 | GID8 | BCH1 | CHS3 | DDP1 | REG1 | DAK2 | VID30 | CHS6 | DGA1 | HSP104 | PFK26 | ICL2 | IRE1 | PCL6 | KRE11 | GUT1 | PGM1 | PCL8 | GLG1 | TSL…	177	YPL031C | YDL049C | YBR160W | YOR336W | YHR100C | YHL025W | YJL176C | YBR289W | YDR017C | YJL174W | YOR290C | YAL013W | YBL058W | YPR049C | YNL117W | YGL115W | YER177W | YDR099W | YLR345W | YBR126C | YGL084C | YMR307W | YER133W | YCL039W | YIL097W | YLR258W | YKL035W | YJL121C | YDR511W | YGL253W | YER062C | YJL103C | YOL030W | YFR003C | YDR207C | YPR159W | YJL216C | YDR255C | YIL045W | YGR256W |…	SWI3 | SNF2 | REG1 | CDC28 | SHP1 | PHO85 | GLC7 | TPS1 | KRE9 | GAS1 | KCS1 | KAR2 | KRE5 | HSP104 | MAL33 | UGP1 | GUP1 | YPI1 | SNF1 | GPM2 | BIG1 | PGM1 | GPH1 | FKS3 | SNF6 | RBK1 | KNH1 | RPE1 | PFK26 | ADO1 | MAL31 | DEP1 | FMP50 | PFK27 | FYV10 | MSN1 | GLC3 | PHO13 | KRE11 | GAS2 | LRG1 | EMI2 | GUT2 | PCL6 | KRE6 | ICL2 | HXK2 | UBC8 | TPS2 | INM1 | YEA4 | TCO89 | RMD5 | DDP1 | FPS1 | A…	177	YJL176C | YOR290C | YDR028C | YBR160W | YBL058W | YPL031C | YER133W | YBR126C | YJL174W | YMR307W | YDR017C | YJL034W | YOR336W | YLL026W | YBR297W | YKL035W | YGL084C | YFR003C | YDR477W | YDL021W | YHR101C | YKL127W | YPR160W | YMR306W | YHL025W | YCR036W | YDL049C | YJL121C | YIL107C | YJR105W | YBR298C | YAL013W | YKR027W | YOL136C | YIL097W | YOL116W | YEL011W | YDL236W | YGR166W | YLR343W |…	NA	NA	NA	NA	NA
cellular cation homeostasis	GO:0030003	P	P	-0.409812	2.41127	0.484746	3.6984	-0.421833	1.79615	0.814605	3.93473	FET3 | VPS45 | FTR1 | GGC1 | SCO1 | MAC1 | SSQ1 | | VMA22 | OCT1 | VMA7 | SOD1 | CUP5 | VMA8 | VPH2 | VMA2 | CSG2 | PER1 | DBF2 | RAV2 | VMA13 | NHX1 | STV1 | SAT4 | ARH1 | KKQ8 | VPH1 | ISU2 | MEH1 | PDR5 | PIC2 | SNQ2 | SPF1 | NFU1 | CTH1 | SCO2 | AFT2 | ATC1 | YKE4 | PFK2 | ZRG17 | ISU1 | ENB1 | CRZ1 | FRE2 | TOK1 | CCC1 | VCX1 | FET5 | VHS3 | VPS3 | MNR2 | SMF3 | BOR1 | ATM1 | VMA6 | FRE8 | M…	129	YMR058W | YGL095C | YER145C | YDL198C | YBR037C | YMR021C | YLR369W | YDR065W | YHR060W | YKL134C | YGR020C | YJR104C | YEL027W | YEL051W | YKL119C | YBR127C | YBR036C | YCR044C | YGR092W | YDR202C | YPR036W | YDR456W | YMR244C-A | YMR054W | YCR008W | YDR376W | YKL168C | YOR270C | YOR226C | YKR007W | YOR153W | YER053C | YDR011W | YEL031W | YKL040C | YDR151C | YBR024W | YKR106W | YPL202C | YDR184C…	ARH1 | TFP1 | FTR1 | FET3 | PPA1 | SAT4 | VMA8 | VMA2 | PDR5 | TFP3 | SOD1 | VMA5 | CUP5 | VMA13 | GGC1 | RAV1 | PCA1 | | GEF1 | VMA22 | ATC1 | SKY1 | MEH1 | SCO1 | VMA9 | NFU1 | PFK1 | RAV2 | FRE8 | ZRG17 | ICE2 | HAA1 | STV1 | MAC1 | GRX3 | CCC1 | VMA6 | UTR1 | VPH1 | ISU2 | SPF1 | TOK1 | ISU1 | KKQ8 | ZRT3 | NHA1 | CUP2 | ARN1 | MMT2 | FRE1 | EMP70 | PER1 | ENB1 | PFK2 | SNQ2 | SIT1 | VHS3 | N…	129	YDR376W | YDL185W | YER145C | YMR058W | YHR026W | YCR008W | YEL051W | YBR127C | YOR153W | YPL234C | YJR104C | YKL080W | YEL027W | YPR036W | YDL198C | YJR033C | YBR295W | YMR134W | YJR040W | YHR060W | YDR184C | YMR216C | YKR007W | YBR037C | YCL005W-A | YKL040C | YGR240C | YDR202C | YLR047C | YNR039C | YIL090W | YPR008W | YMR054W | YMR021C | YLR126C | YDR098C | YLR220W | YLR447C | YJR049C | YOR270C…	NA	NA	NA	NA	NA
cellular cobalt ion homeostasis	GO:0006877	P	P	0.379393	NA	-1.07641	NA	0.373452	NA	-2.30253	NA	SMF2	1	YHR050W	SMF2	1	YHR050W	DOXO_HLD_Specific_Deletion_Suppressors	NA	NA	NA	NA
cellular component organization	GO:0016043	P	P	-0.768627	3.27031	1.28183	4.67219	-0.645072	3.45551	0.86537	5.41517	DOC1 | GRX5 | PHO85 | VPS45 | SPS1 | IMP2 | CYC3 | IMP1 | MDM10 | MMM1 | | MIP1 | MDM12 | SHU2 | AFG3 | PET117 | COX23 | MSH1 | MGM1 | PCP1 | EST1 | MEC3 | COX20 | MRPL7 | PIM1 | SUV3 | MRH4 | YGP1 | RPO41 | ABF2 | YTA12 | PKH2 | COX11 | MEF2 | MRPL8 | COX19 | RSM7 | MGM101 | ATP18 | QRI7 | MSS2 | ATG20 | GGC1 | SCO1 | RSM19 | RIM1 | TUP1 | DEM1 | UGO1 | GIN4 | KNH1 | QCR7 | CBP6 | RSC3 | RFC5 | …	1861	YGL240W | YPL059W | YPL031C | YGL095C | YDR523C | YMR035W | YAL039C | YMR150C | YAL010C | YLL006W | YLR091W | YMR293C | YOR330C | YOL009C | YDR078C | YER017C | YER058W | YHR116W | YHR120W | YOR211C | YGR101W | YLR233C | YLR288C | YDR231C | YDR237W | YBL022C | YPL029W | YGL064C | YNL160W | YFL036W | YMR072W | YMR089C | YOL100W | YPL132W | YJL102W | YJL063C | YLL018C-A | YJR113C | YJR144W | YML081C…	EST1 | PRP18 | TUP1 | MCM7 | BRF1 | SAM35 | MCD4 | MCM6 | YJU2 | SLD2 | ABF1 | RPS31 | CDC42 | SEC39 | RRN11 | TEM1 | RFA2 | RFC4 | PMI40 | RSC58 | HSP10 | MRE11 | BEM4 | RAD50 | CKS1 | MCD1 | YRB2 | TEL2 | RAD52 | EPL1 | AFG3 | CDC37 | TIM22 | CEF1 | RFC5 | SWI3 | COG1 | MDM12 | TIF35 | MNN10 | PRP2 | SNF2 | PRP43 | SEC31 | CDC14 | GLE1 | REG1 | SEC6 | CDC28 | DAL81 | SHP1 | MGM101 | PHO85 | FUN…	1861	YLR233C | YGR006W | YCR084C | YBR202W | YGR246C | YHR083W | YKL165C | YGL201C | YKL095W | YKL108W | YKL112W | YLR167W | YLR229C | YLR440C | YML043C | YML064C | YNL312W | YOL094C | YER003C | YLR033W | YOR020C | YMR224C | YPL161C | YNL250W | YBR135W | YDL003W | YIL063C | YGR099W | YML032C | YFL024C | YER017C | YDR168W | YDL217C | YMR213W | YBR087W | YJL176C | YGL223C | YOL009C | YDR429C | YDR245W |…	NA	NA	0-0-0; 1-0-3; 1-0-4; 1-0-6; 1-0-7; 2-0.0-1; 2-0.4-2; 2-0.7-2; 3-0.7.2-1; 4-0.7.2.1-1	0-0-0	2.6092e-38
cellular copper ion homeostasis	GO:0006878	P	P	-1.53236	4.53572	2.0646	4.9181	-0.382202	1.63165	1.03922	2.04627	SCO1 | MAC1 | SOD1 | CUP5 | | PIC2 | SCO2 | SMF1 | HAA1 | EMP70 | CUP2 | SLF1 | GEF1 | ATX1	17	YBR037C | YMR021C | YJR104C | YEL027W | YMR244C-A | YER053C | YBR024W | YDR107C | YOL122C | YPR008W | YLR083C | YER113C | YGL166W | YDR515W | YJR040W | YLR126C | YNL259C	SOD1 | CUP5 | GEF1 | SCO1 | HAA1 | MAC1 | | CUP2 | EMP70 | ATX1 | SMF1 | SLF1 | PIC2 | SCO2	17	YJR104C | YEL027W | YJR040W | YBR037C | YPR008W | YMR021C | YLR126C | YGL166W | YMR244C-A | YER113C | YLR083C | YNL259C | YOL122C | YDR515W | YDR107C | YER053C | YBR024W	DOXO_EG_Specific_Deletion_Enhancers	NA	NA	NA	NA
cellular detoxification of nitrogen compound	GO:0070458	P	P	0.675379	0.619069	0.132926	1.53282	0.0564709	0.0321219	-0.327593	1.09689	HPA2 | HPA3	2	YPR193C | YEL066W	HPA3 | HPA2	2	YEL066W | YPR193C	NA	NA	NA	NA	NA
cellular glucan metabolic process	GO:0006073	P	P	-0.362686	2.8456	1.661	3.7841	-1.76431	5.05995	2.10066	7.01189	PHO85 | KNH1 | CDC28 | KRE5 | KRE9 | SHP1 | ATG11 | BMH1 | BMH2 | GAS1 | GLC7 | GSY2 | UGP1 | GAS5 | YPI1 | KRE6 | PIG2 | REG1 | | PCL6 | KRE11 | PGM1 | PCL8 | GLG1 | ROT2 | LRG1 | EXG2 | GAS4 | GSY1 | DSE4 | GAS3 | GLC3 | GAC1 | GPH1 | GLG2 | PSK1 | PGM2 | MSN1 | GIP2 | PCL10 | EXG1 | FKS3 | PCL7 | SPR1 | GDB1 | PIG1 | AAP1' | PPG1 | GSC2 | HKR1 | GLC8 | BIG1 | MSS11 | CWH41 | GAS2 | SGA1 | SKN1…	63	YPL031C | YDL049C | YBR160W | YOR336W | YJL174W | YBL058W | YPR049C | YER177W | YDR099W | YMR307W | YER133W | YLR258W | YKL035W | YOL030W | YFR003C | YPR159W | YIL045W | YDR028C | YFR017C | YER059W | YGR166W | YKL127W | YPL219W | YKR058W | YBR056W | YBR229C | YDL240W | YDR261C | YOL132W | YFR015C | YNR067C | YMR215W | YEL011W | YOR178C | YPR160W | YJL137C | YAL017W | YMR105C | YOL116W | YER054C |…	REG1 | CDC28 | SHP1 | PHO85 | GLC7 | KRE9 | GAS1 | KAR2 | KRE5 | UGP1 | YPI1 | BIG1 | PGM1 | GPH1 | FKS3 | KNH1 | MSN1 | GLC3 | KRE11 | GAS2 | LRG1 | PCL6 | KRE6 | MSS11 | GSY1 | BMH2 | GAS3 | GAS4 | GLC8 | GAS5 | ROT2 | GLG1 | PGM2 | PSK1 | GLG2 | GAC1 | PIG2 | HKR1 | PCL10 | GIP2 | GSC2 | SPR1 | BMH1 | PSK2 | AAP1' | PCL7 | | DSE4 | PCL8 | SGA1 | PPG1 | EXG2 | GDB1 | SKN1 | CWH41 | EXG1 | GSY2 …	63	YDR028C | YBR160W | YBL058W | YPL031C | YER133W | YJL174W | YMR307W | YJL034W | YOR336W | YKL035W | YFR003C | YHR101C | YKL127W | YPR160W | YMR306W | YDL049C | YOL116W | YEL011W | YGR166W | YLR343W | YDL240W | YER059W | YPR159W | YMR164C | YFR015C | YDR099W | YMR215W | YOL132W | YMR311C | YOL030W | YBR229C | YKR058W | YMR105C | YAL017W | YJL137C | YOR178C | YIL045W | YDR420W | YGL134W | YER054C |…	DOXO_HLD_Specific_Deletion_Enhancers	NA	NA	NA	NA
cellular glucose homeostasis	GO:0001678	P	P	-0.632761	2.62945	1.71541	4.07951	-0.637231	2.61825	0.271608	2.83614	ASC1 | PSY2 | PPH3 | YCK1 | HXK2 | SNF3 | YCK2 | GPB2 | GPA2 | HXK1 | GPB1 | GLK1 | PDE1 | | RGT2 | EMI2 | GPR1 | ROD1 | NUP2	19	YMR116C | YNL201C | YDR075W | YHR135C | YGL253W | YDL194W | YNL154C | YAL056W | YER020W | YFR053C | YOR371C | YCL040W | YGL248W | YLR446W | YDL138W | YDR516C | YDL035C | YOR018W | YLR335W	ASC1 | RGT2 | YCK1 | GPR1 | EMI2 | GPA2 | HXK2 | GLK1 | YCK2 | GPB2 | GPB1 | HXK1 | | ROD1 | PPH3 | PSY2 | PDE1 | SNF3 | NUP2	19	YMR116C | YDL138W | YHR135C | YDL035C | YDR516C | YER020W | YGL253W | YCL040W | YNL154C | YAL056W | YOR371C | YFR053C | YLR446W | YOR018W | YDR075W | YNL201C | YGL248W | YDL194W | YLR335W	NA	NA	NA	NA	NA
cellular heat acclimation	GO:0070370	P	P	0.529467	NA	1.66606	NA	-0.619117	NA	3.33947	NA	HSP104	1	YLL026W	HSP104	1	YLL026W	DOXO_HLD_Specific_Deletion_Enhancers	NA	NA	NA	NA
cellular hyperosmotic response	GO:0071474	P	P	0.528673	0.384089	0.379173	1.97028	-0.0183379	0.633587	0.396149	1.17512	NRG1 | CRZ1 | MSN1 | MSN2 | MOT3 | SSK2 | NRG2 | GPD1 | HOT1 | MSN4	10	YDR043C | YNL027W | YOL116W | YMR037C | YMR070W | YNR031C | YBR066C | YDL022W | YMR172W | YKL062W	MSN4 | NRG1 | MSN2 | MSN1 | GPD1 | MOT3 | HOT1 | NRG2 | SSK2 | CRZ1	10	YKL062W | YDR043C | YMR037C | YOL116W | YDL022W | YMR070W | YMR172W | YBR066C | YNR031C | YNL027W	NA	NA	NA	NA	NA
cellular hyperosmotic salinity response	GO:0071475	P	P	0.531169	0.432481	0.605944	2.36733	-0.119746	0.746857	0.744917	1.2459	NRG1 | CRZ1 | MSN1 | MSN2 | NRG2 | HOT1 | MSN4	7	YDR043C | YNL027W | YOL116W | YMR037C | YBR066C | YMR172W | YKL062W	MSN4 | NRG1 | MSN2 | MSN1 | HOT1 | NRG2 | CRZ1	7	YKL062W | YDR043C | YMR037C | YOL116W | YMR172W | YBR066C | YNL027W	NA	NA	NA	NA	NA
cellular hypotonic response	GO:0071476	P	P	0.258285	0.426678	0.400904	2.56019	-0.499057	1.10587	1.41829	1.53101	HUF2 | MSN2 | MSN4	3	YAL053W | YMR037C | YKL062W	MSN4 | MSN2 | HUF2	3	YKL062W | YMR037C | YAL053W	NA	NA	NA	NA	NA
cellular ion homeostasis	GO:0006873	P	P	-0.452797	2.4391	0.651316	3.69283	-0.50828	2.07342	0.923079	4.01725	FET3 | VPS45 | FTR1 | GGC1 | SCO1 | MAC1 | SSQ1 | | VMA22 | OCT1 | VMA7 | CRD1 | SOD1 | CUP5 | VMA8 | VPH2 | VMA2 | CSG2 | PER1 | DBF2 | RAV2 | VMA13 | NHX1 | STV1 | SAT4 | GLC7 | ARH1 | KKQ8 | VPH1 | ISU2 | MEH1 | PDR5 | PIC2 | YPI1 | SNQ2 | SPF1 | NFU1 | CTH1 | SCO2 | MDM31 | AFT2 | ATC1 | HRK1 | YKE4 | GIS4 | PFK2 | GDE1 | ZRG17 | ISU1 | ENB1 | CRZ1 | FRE2 | TOK1 | CCC1 | VCX1 | FET5 | VHS3 | …	143	YMR058W | YGL095C | YER145C | YDL198C | YBR037C | YMR021C | YLR369W | YDR065W | YHR060W | YKL134C | YGR020C | YDL142C | YJR104C | YEL027W | YEL051W | YKL119C | YBR127C | YBR036C | YCR044C | YGR092W | YDR202C | YPR036W | YDR456W | YMR244C-A | YMR054W | YCR008W | YER133W | YDR376W | YKL168C | YOR270C | YCL058C | YOR226C | YKR007W | YOR153W | YER053C | YFR003C | YDR011W | YEL031W | YKL040C | YDR151C…	ARH1 | GLC7 | TFP1 | FTR1 | FET3 | PPA1 | SAT4 | VMA8 | VMA2 | PDR5 | TFP3 | SOD1 | VMA5 | CUP5 | VMA13 | GGC1 | RAV1 | PCA1 | | GEF1 | VMA22 | YPI1 | ATC1 | SKY1 | MEH1 | SCO1 | MDM32 | VMA9 | CRD1 | NFU1 | PFK1 | RAV2 | GIS4 | FRE8 | ZRG17 | ICE2 | HAA1 | STV1 | MAC1 | PTK2 | GRX3 | CCC1 | VMA6 | UTR1 | MDM31 | VPH1 | CNA1 | ISU2 | SPF1 | TOK1 | ISU1 | KKQ8 | ZRT3 | NHA1 | CUP2 | ARN1 | MMT2 | …	143	YDR376W | YER133W | YDL185W | YER145C | YMR058W | YHR026W | YCR008W | YEL051W | YBR127C | YOR153W | YPL234C | YJR104C | YKL080W | YEL027W | YPR036W | YDL198C | YJR033C | YBR295W | YMR134W | YJR040W | YHR060W | YFR003C | YCL058C | YDR184C | YMR216C | YKR007W | YBR037C | YOR147W | YCL005W-A | YDL142C | YKL040C | YGR240C | YDR202C | YML006C | YLR047C | YNR039C | YIL090W | YPR008W | YMR054W | YMR021C…	NA	NA	NA	NA	NA
cellular iron ion homeostasis	GO:0006879	P	P	0.00467744	2.38677	0.444581	3.50691	-0.413656	1.49893	1.27306	5.71128	FET3 | FTR1 | GGC1 | MAC1 | SSQ1 | OCT1 | CUP5 | ARH1 | ISU2 | NFU1 | CTH1 | | AFT2 | ISU1 | ENB1 | FRE2 | CCC1 | FET5 | SMF3 | ATM1 | MMT2 | HMX1 | GRX3 | ARN1 | MMT1 | FRE4 | HAA1 | FRE5 | FRE3 | FRE6 | NFS1 | FRE1 | CUP2 | CCC2 | ARN2 | UTR1 | SIT1 | GEF1 | GRX4 | TIS11 | YFH1 | PCA1 | ATX1	45	YMR058W | YER145C | YDL198C | YMR021C | YLR369W | YKL134C | YEL027W | YDR376W | YOR226C | YKL040C | YDR151C | YKR106W | YPL202C | YPL135W | YOL158C | YKL220C | YLR220W | YMR134W | YFL041W | YLR034C | YMR301C | YPL224C | YLR205C | YDR098C | YHL040C | YMR177W | YNR060W | YPR008W | YOR384W | YOR381W | YLL051C | YCL017C | YLR214W | YGL166W | YDR270W | YHL047C | YJR049C | YEL065W | YJR040W | YER174C |…	ARH1 | FTR1 | FET3 | CUP5 | GGC1 | PCA1 | | GEF1 | NFU1 | HAA1 | MAC1 | GRX3 | CCC1 | UTR1 | ISU2 | ISU1 | CUP2 | ARN1 | MMT2 | FRE1 | ENB1 | SIT1 | FRE5 | TIS11 | ARN2 | HMX1 | GRX4 | ATX1 | FRE6 | FRE3 | FET5 | MMT1 | ATM1 | AFT2 | SMF3 | CCC2 | SSQ1 | FRE2 | OCT1 | NFS1 | CTH1 | FRE4 | YFH1	45	YDR376W | YER145C | YMR058W | YEL027W | YDL198C | YBR295W | YMR134W | YJR040W | YKL040C | YPR008W | YMR021C | YLR126C | YDR098C | YLR220W | YJR049C | YOR226C | YKR106W | YPL135W | YGL166W | YHL040C | YPL224C | YLR214W | YOL158C | YEL065W | YOR384W | YLR136C | YHL047C | YLR205C | YER174C | YNL259C | YLL051C | YOR381W | YFL041W | YMR177W | YMR301C | YPL202C | YLR034C | YDR270W | YLR369W | YKL220C |…	NA	NA	NA	NA	NA
cellular ketone metabolic process	GO:0042180	P	P	0.11327	1.60198	-0.436479	3.8537	-0.656692	2.91581	1.1594	5.94377	CAT5 | COQ3 | COQ2 | COQ1 | TUP1 | TSC10 | COQ10 | COQ9 | COQ4 | COQ5 | COQ8 | ARH1 | MCM1 | | BNA4 | LEU3 | ARG82 | ARO9 | PUT3 | DAL81 | ARG80 | MET31 | GLO1 | CAR1 | MET32 | SPT23 | HSP31 | MET28 | FRM2 | LYS14 | CSR1 | SNO4 | COQ6 | SKP2 | MGA2 | GLO2 | GLO4 | ARG81 | CYC8 | OAF1 | ADR1 | FPR1 | BNA2 | PIP2 | YAH1 | BNA3 | BNA5 | RSP5 | CAT8	54	YOR125C | YOL096C | YNR041C | YBR003W | YCR084C | YBR265W | YOL008W | YLR201C | YDR204W | YML110C | YGL119W | YDR376W | YMR043W | YJL103C | YBL098W | YLR451W | YDR173C | YHR137W | YKL015W | YIR023W | YMR042W | YPL038W | YLR290C | YML004C | YPL111W | YDR253C | YKL020C | YDR533C | YIR017C | YCL026C-A | YDR034C | YLR380W | YMR322C | YGR255C | YNL311C | YGL039W | YIR033W | YDR272W | YMR110C | YOR040W…	TUP1 | DAL81 | ARH1 | CYC8 | TSC10 | CAT5 | COQ2 | | COQ3 | CAR1 | COQ5 | COQ9 | LYS14 | BNA4 | COQ10 | ARG80 | LEU3 | GLO1 | COQ6 | GLO2 | PUT3 | CAT8 | HSP31 | ARG81 | MCM1 | COQ1 | SNO4 | MET32 | MET28 | SKP2 | BNA3 | GLO4 | FRM2 | OAF1 | COQ8 | COQ4 | ARO9 | SPT23 | MET31 | BNA2 | PIP2 | CSR1 | FPR1 | YAH1 | ADR1 | RSP5 | MGA2 | BNA5 | ARG82	54	YCR084C | YIR023W | YDR376W | YBR112C | YBR265W | YOR125C | YNR041C | YLR290C | YOL096C | YPL111W | YML110C | YLR201C | YDR034C | YBL098W | YOL008W | YMR042W | YLR451W | YML004C | YGR255C | YDL124W | YDR272W | YKL015W | YMR280C | YDR533C | YML099C | YMR043W | YBR003W | YMR322C | YDR253C | YIR017C | YGL039W | YJL103C | YDR428C | YNL311C | YJL060W | YOR040W | YMR110C | YCL026C-A | YAL051W | YGL119W…	NA	NA	NA	NA	NA
cellular lipid metabolic process	GO:0044255	P	P	-0.492187	3.00348	0.693989	4.29206	-0.37665	2.63136	0.551647	4.75781	PHO85 | PPT2 | ETR1 | COQ2 | COQ1 | TUP1 | CDC28 | TSC10 | MCD4 | IDI1 | | RCS1 | CHO1 | TSC13 | KEI1 | FAS1 | PHS1 | VPS34 | CEM1 | LIP2 | HFA1 | LCB5 | STT4 | MCT1 | HTD2 | CRD1 | ERG13 | PLC1 | ACP1 | DEP1 | CDC1 | ERG12 | CSG2 | NPR1 | GWT1 | PER1 | BUD20 | OLE1 | SCH9 | MVD1 | GUP1 | ACC1 | ALG7 | SWE1 | ECI1 | GPI17 | PDR16 | ATF2 | ERG25 | PIK1 | PGA1 | NUS1 | POT1 | OPI1 | LCB2 | KES1 | H…	296	YPL031C | YPL148C | YBR026C | YNR041C | YBR003W | YCR084C | YBR160W | YBR265W | YKL165C | YPL117C | YHR100C | YGL071W | YER026C | YDL015C | YDR367W | YKL182W | YJL097W | YLR240W | YER061C | YLR239C | YMR207C | YLR260W | YLR305C | YOR221C | YHR067W | YDL142C | YML126C | YPL268W | YKL192C | YAL013W | YDR182W | YMR208W | YBR036C | YNL183C | YJL091C | YCR044C | YLR074C | YGL055W | YHR205W | YNR043W |…	TUP1 | CHO1 | MCD4 | FAS1 | IDI1 | ERG13 | PHS1 | CDC28 | PHO85 | VPS34 | ERG12 | CYC8 | CDC1 | STT4 | GPI11 | TSC10 | PPT2 | TSC13 | ETR1 | GPI15 | GWT1 | SCH9 | NUS1 | OPI1 | CEM1 | SLC1 | ERG20 | ERG4 | GPI10 | PIK1 | TAM41 | MVD1 | | FAA3 | GPI12 | PGA1 | GPI14 | GUP1 | ALG2 | DFG10 | OLE1 | SCS7 | SCT1 | PDR17 | COQ2 | SPO14 | KEI1 | DPM1 | PBN1 | INP51 | HTD2 | TCB3 | GPI8 | GPI18 | HFA1 | …	296	YCR084C | YER026C | YKL165C | YKL182W | YPL117C | YML126C | YJL097W | YBR160W | YPL031C | YLR240W | YMR208W | YBR112C | YDR182W | YLR305C | YDR302W | YBR265W | YPL148C | YDL015C | YBR026C | YNL038W | YJL091C | YHR205W | YDL193W | YHL020C | YER061C | YDL052C | YJL167W | YGL012W | YGL142C | YNL267W | YGR046W | YNR043W | YMR134W | YIL009W | YMR281W | YNL158W | YJR013W | YGL084C | YGL065C | YIL049W |…	NA	NA	NA	NA	NA
cellular magnesium ion homeostasis	GO:0010961	P	P	-0.0898464	NA	0.654846	NA	-0.220918	NA	-0.752387	NA	MNR2	1	YKL064W	MNR2	1	YKL064W	NA	NA	NA	NA	NA
cellular manganese ion homeostasis	GO:0030026	P	P	-0.777091	1.51962	1.44534	2.3887	-0.0666237	0.305685	-0.290706	1.09352	PER1 | SPF1 | CCC1 | MAM3 | SMF1 | ATX2 | SMF2	7	YCR044C | YEL031W | YLR220W | YOL060C | YOL122C | YOR079C | YHR050W	CCC1 | SPF1 | PER1 | ATX2 | SMF1 | MAM3 | SMF2	7	YLR220W | YEL031W | YCR044C | YOR079C | YOL122C | YOL060C | YHR050W	NA	NA	NA	NA	NA
cellular metal ion homeostasis	GO:0006875	P	P	-0.0145778	2.12424	0.366211	3.04802	-0.114136	1.2649	0.451804	4.21724	FET3 | FTR1 | GGC1 | SCO1 | MAC1 | SSQ1 | OCT1 | SOD1 | CUP5 | VMA2 | CSG2 | PER1 | | ARH1 | ISU2 | PIC2 | SPF1 | NFU1 | CTH1 | SCO2 | AFT2 | YKE4 | ZRG17 | ISU1 | ENB1 | CRZ1 | FRE2 | TOK1 | CCC1 | VCX1 | FET5 | MNR2 | SMF3 | ATM1 | FRE8 | MMT2 | ZRC1 | HMX1 | GRX3 | PGM2 | PPZ2 | ARN1 | PMC1 | MAM3 | NHA1 | MMT1 | ECM27 | ICE2 | FRE4 | SMF1 | HAA1 | FRE5 | FRE3 | FRE6 | MID1 | IZH1 | NFS1 | FRE…	93	YMR058W | YER145C | YDL198C | YBR037C | YMR021C | YLR369W | YKL134C | YJR104C | YEL027W | YBR127C | YBR036C | YCR044C | YMR244C-A | YDR376W | YOR226C | YER053C | YEL031W | YKL040C | YDR151C | YBR024W | YKR106W | YPL202C | YIL023C | YNR039C | YPL135W | YOL158C | YNL027W | YKL220C | YJL093C | YLR220W | YDL128W | YMR134W | YFL041W | YNL321W | YKL064W | YLR034C | YMR301C | YLR047C | YDR107C | YPL224C…	ARH1 | FTR1 | FET3 | VMA2 | SOD1 | CUP5 | GGC1 | PCA1 | | GEF1 | SCO1 | NFU1 | FRE8 | ZRG17 | ICE2 | HAA1 | MAC1 | GRX3 | CCC1 | UTR1 | ISU2 | SPF1 | TOK1 | ISU1 | ZRT3 | NHA1 | CUP2 | ARN1 | MMT2 | FRE1 | EMP70 | PER1 | ENB1 | SIT1 | FRE5 | PGM2 | TIS11 | ARN2 | HMX1 | GRX4 | ATX1 | FRE6 | ZRC1 | ATX2 | YKE4 | SMF1 | FRE3 | FET5 | IZH3 | PPZ2 | SLF1 | IZH2 | MNR2 | COT1 | MMT1 | VCX1 | IZH1 | AT…	93	YDR376W | YER145C | YMR058W | YBR127C | YJR104C | YEL027W | YDL198C | YBR295W | YMR134W | YJR040W | YBR037C | YKL040C | YLR047C | YNR039C | YIL090W | YPR008W | YMR021C | YLR126C | YDR098C | YLR220W | YJR049C | YOR226C | YEL031W | YJL093C | YKR106W | YPL135W | YKL175W | YLR138W | YGL166W | YMR244C-A | YHL040C | YER113C | YPL224C | YLR214W | YLR083C | YCR044C | YOL158C | YNL321W | YEL065W | YOR384W…	NA	NA	NA	NA	NA
cellular modified amino acid catabolic process	GO:0042219	P	P	0.811719	0.77207	-1.17197	3.19565	0.0915744	0.197505	-0.732809	1.1218	SRY1 | ECM38 | | PLB3 | ATG15	8	YKL218C | YLR299W | YER163C | YOL011W | YFR044C | YNL191W | YBR281C | YCR068W	| ATG15 | PLB3 | SRY1 | ECM38	8	YBR281C | YER163C | YCR068W | YOL011W | YFR044C | YKL218C | YNL191W | YLR299W	NA	NA	NA	NA	NA
cellular monovalent inorganic cation homeostasis	GO:0030004	P	P	-0.742372	2.36426	0.0118567	4.70573	-1.01927	2.75879	1.22771	2.83924	VPS45 | | VMA22 | VMA7 | CUP5 | VMA8 | VPH2 | VMA2 | DBF2 | RAV2 | VMA13 | NHX1 | STV1 | VPH1 | MEH1 | PFK2 | CRZ1 | TOK1 | VHS3 | VPS3 | BOR1 | VMA6 | SUL1 | SUL2 | PPZ2 | PFK1 | NHA1 | VMA4 | MDM38 | TRK2 | PMA2 | RAV1 | PPZ1 | PMA1 | TFP1 | PPA1 | VMA5 | TFP3 | VMA9	39	YGL095C | YDR065W | YHR060W | YGR020C | YEL027W | YEL051W | YKL119C | YBR127C | YGR092W | YDR202C | YPR036W | YDR456W | YMR054W | YOR270C | YKR007W | YMR205C | YNL027W | YJL093C | YOR054C | YDR495C | YNL275W | YLR447C | YBR294W | YLR092W | YDR436W | YGR240C | YLR138W | YOR332W | YOL027C | YKR050W | YPL036W | YJR033C | YML016C | YGL008C | YDL185W | YHR026W | YKL080W | YPL234C | YCL005W-A	TFP1 | PPA1 | VMA8 | VMA2 | TFP3 | VMA5 | CUP5 | VMA13 | RAV1 | VMA22 | MEH1 | VMA9 | PFK1 | RAV2 | STV1 | VMA6 | VPH1 | TOK1 | NHA1 | PFK2 | VHS3 | NHX1 | VPS3 | SUL2 | VPH2 | SUL1 | PPZ2 | BOR1 | | CRZ1 | DBF2 | MDM38 | TRK2 | VMA4 | VMA7 | PMA2 | PMA1 | VPS45 | PPZ1	39	YDL185W | YHR026W | YEL051W | YBR127C | YPL234C | YKL080W | YEL027W | YPR036W | YJR033C | YHR060W | YKR007W | YCL005W-A | YGR240C | YDR202C | YMR054W | YLR447C | YOR270C | YJL093C | YLR138W | YMR205C | YOR054C | YDR456W | YDR495C | YLR092W | YKL119C | YBR294W | YDR436W | YNL275W | YDR065W | YNL027W | YGR092W | YOL027C | YKR050W | YOR332W | YGR020C | YPL036W | YGL008C | YGL095C | YML016C	NA	NA	3-0.0.2-0	3-0.0.2-0	0.0479893
cellular nitrogen compound biosynthetic process	GO:0044271	P	P	-1.04816	3.71761	1.63159	5.17773	-0.791508	3.59453	1.08488	5.60235	PET123 | | PHO85 | AEP1 | HEM14 | RIB4 | MRPL11 | PET122 | NOT5 | PET309 | MEF1 | MTF1 | PET111 | MSE1 | MRPL33 | MIP1 | ATP15 | HAP5 | CYT1 | MSY1 | SHU2 | MRP20 | MRPL40 | COX10 | MRPS5 | MRP51 | MRPL37 | TCM10 | RML2 | MRPS35 | AFG3 | MSM1 | RSM18 | RSM27 | MOT2 | MRPL32 | MRPL6 | SLS1 | TUF1 | HAP4 | MRPL25 | MRP17 | ATP7 | MRPL38 | MRPL15 | RSM24 | EST1 | MEC3 | MRPL7 | HAP3 | MRPL16 | AEP3 …	1315	YOR158W | YER087W | YPL031C | YMR064W | YER014W | YOL143C | YDL202W | YER153C | YPR072W | YLR067C | YLR069C | YMR228W | YMR257C | YOL033W | YMR286W | YMR293C | YOR330C | YPL271W | YOR358W | YOR065W | YPL097W | YDR078C | YDR405W | YPL173W | YPL172C | YDR115W | YBR251W | YPL118W | YBR268W | YDR350C | YEL050C | YGR165W | YER017C | YGR171C | YER050C | YGR215W | YER068W | YCR003W | YHR147C | YLR139C |…	HEM14 | RIB4 | EST1 | TUP1 | MCM7 | BRF1 | UFD1 | ABF1 | RPS31 | RRN11 | RFA2 | PMI40 | RSC58 | MRE11 | RAD50 | CKS1 | YRB2 | TEL2 | TFA2 | RAD52 | EPL1 | MED7 | AFG3 | SWI3 | TIF35 | RPL13B | VAS1 | SNF2 | GLE1 | REG1 | CDC28 | DAL81 | RNR1 | MMF1 | PHO85 | FUN12 | VPS34 | LCD1 | RBA50 | SFP1 | ARP5 | RPC17 | YRA1 | GCR2 | ZUO1 | ASF1 | CYC8 | RPA49 | SSL1 | RPT1 | RPL27A | SSZ1 | THP1 | MES1 | …	1315	YER014W | YOL143C | YLR233C | YCR084C | YBR202W | YGR246C | YGR048W | YKL112W | YLR167W | YML043C | YNL312W | YER003C | YLR033W | YMR224C | YNL250W | YBR135W | YIL063C | YGR099W | YKR062W | YML032C | YFL024C | YOL135C | YER017C | YJL176C | YDR429C | YMR142C | YGR094W | YOR290C | YDL207W | YDR028C | YBR160W | YIR023W | YER070W | YIL051C | YPL031C | YAL035W | YLR240W | YDR499W | YDR527W | YLR403W |…	NA	NA	0-0-0; 1-0-0; 1-0-2; 1-0-8; 2-0.0-2; 2-0.2-1; 3-0.0.2-1	0-0-0	5.26336e-24
cellular oxidant detoxification	GO:0098869	P	P	-0.338323	2.19448	1.08565	2.13156	-0.147511	0.605482	0.0533176	1.47071	SCO1 | RSM26 | SOD1 | URE2 | CCS1 | | CTA1 | TRX2 | AHP1 | SCO2 | MRP1 | CCP1 | HYR1 | GPX1 | TRX3 | PRX1 | SOD2 | GLR1 | TRX1 | GRX2 | CTT1 | DOT5 | GPX2 | GTT1 | ECM4 | GRX1 | TSA2 | TRR2 | GTO1 | SRX1 | TSA1	34	YBR037C | YJR101W | YJR104C | YNL229C | YMR038C | YLR364W | YDR256C | YGR209C | YLR109W | YBR024W | YDL010W | YDR347W | YKR066C | YIR037W | YKL026C | YCR083W | YBL064C | YHR008C | YPL091W | YLR043C | YDR513W | YGR088W | YIL010W | YBR244W | YIR038C | YBR014C | YJR111C | YKR076W | YCL035C | YDR453C | YHR106W | YGR154C | YKL086W | YML028W	SOD1 | CCS1 | SCO1 | RSM26 | GTT1 | TSA2 | GPX1 | | MRP1 | CCP1 | TRX1 | DOT5 | CTA1 | TSA1 | GRX1 | GPX2 | TRX2 | URE2 | GRX2 | TRR2 | SRX1 | AHP1 | HYR1 | TRX3 | CTT1 | PRX1 | GTO1 | SOD2 | SCO2 | GLR1 | ECM4	34	YJR104C | YMR038C | YBR037C | YJR101W | YIR038C | YDR453C | YKL026C | YDL010W | YJR111C | YDR347W | YKR066C | YLR043C | YIL010W | YDR256C | YML028W | YCL035C | YBR244W | YGR209C | YNL229C | YDR513W | YHR106W | YKL086W | YLR109W | YIR037W | YCR083W | YGR088W | YBL064C | YBR014C | YGR154C | YHR008C | YBR024W | YPL091W | YKR076W | YLR364W	NA	NA	NA	NA	NA
cellular phosphate ion homeostasis	GO:0030643	P	P	0.214443	0.0421809	2.00711	0.892727	0.0361333	0.530916	-0.451597	0.863542	| GDE1	2	YDR089W | YPL110C	| GDE1	2	YDR089W | YPL110C	DOXO_EG_Specific_Deletion_Enhancers	NA	NA	NA	NA
cellular potassium ion homeostasis	GO:0030007	P	P	-0.102433	1.10483	-0.0267919	0.993758	0.541542	0.827464	-0.258634	0.734303	CRZ1 | TOK1 | NHA1 | MDM38 | TRK2	5	YNL027W | YJL093C | YLR138W | YOL027C | YKR050W	TOK1 | NHA1 | CRZ1 | MDM38 | TRK2	5	YJL093C | YLR138W | YNL027W | YOL027C | YKR050W	NA	NA	NA	NA	NA
cellular protein catabolic process	GO:0044257	P	P	-0.520791	2.79851	1.21875	4.28713	-0.17965	2.70942	0.353408	4.16412	DOC1 | UFO1 | | MOT2 | PIM1 | PRE8 | RPN3 | CDC28 | RPN2 | UFD1 | PRE1 | KRE5 | PRE6 | MDJ1 | UBX4 | RPT3 | RPT5 | PUP1 | RPN8 | RAD6 | YDJ1 | GRR1 | SSA1 | UMP1 | SHP1 | MUB1 | PRE9 | MCK1 | VID22 | SIS1 | NAT3 | RTT101 | RPN10 | UBR2 | UFD2 | BSD2 | CDC27 | KEX1 | PRE4 | SCL1 | UFD4 | HRT1 | CDC48 | UBP13 | DIA2 | GID7 | COS12 | SEC61 | FYV10 | YME1 | MNL1 | MFB1 | RPN6 | MGR1 | VPS24 | PBN1 | …	249	YGL240W | YML088W | YMR184W | YER068W | YBL022C | YML092C | YER021W | YBR160W | YIL075C | YGR048W | YER012W | YOR336W | YOL038W | YFL016C | YMR067C | YDR394W | YOR117W | YOR157C | YOR261C | YGL058W | YNL064C | YJR090C | YAL005C | YBR173C | YMR247C | YDR049W | YBL058W | YMR100W | YGR135W | YNL307C | YLR373C | YNL007C | YPR131C | YJL047C | YHR200W | YLR024C | YDL190C | YBR290W | YBL084C | YDR161W |…	UFD1 | GRR1 | REG1 | CDC28 | SHP1 | RPT1 | UBP3 | NAT3 | HRT1 | SCL1 | SIS1 | RPN8 | RPN2 | BSD2 | RTT101 | TRE2 | KAR2 | KRE5 | HEX3 | MOT2 | RPN6 | TOM1 | PRE4 | MCK1 | APE3 | PRE3 | RPN7 | CDC53 | CDC31 | YME1 | SRN2 | PBN1 | APC2 | DIA2 | CDC16 | UFD4 | CNE1 | UBR2 | UBP13 | UBP15 | STP22 | PIM1 | VPS20 | | MDM30 | SCJ1 | VPS25 | YOS9 | CDC4 | BST1 | SSM4 | SSA2 | RPN4 | FYV10 | COS10 | VPS24…	249	YGR048W | YJR090C | YDR028C | YBR160W | YBL058W | YKL145W | YER151C | YPR131C | YOL133W | YGL011C | YNL007C | YOR261C | YIL075C | YBR290W | YJL047C | YOR256C | YJL034W | YOR336W | YDL013W | YER068W | YDL097C | YDR457W | YFR050C | YNL307C | YBR286W | YJL001W | YPR108W | YDL132W | YOR257W | YPR024W | YLR119W | YCL052C | YLR127C | YOR080W | YKL022C | YKL010C | YAL058W | YLR024C | YBL067C | YMR304W |…	NA	NA	NA	NA	NA
cellular protein complex assembly	GO:0043623	P	P	-1.61046	4.19059	1.93909	5.62543	-0.656666	2.75724	0.670241	4.13588	VPS45 | IMP2 | CYC3 | IMP1 | MDM10 | MMM1 | MDM12 | PET117 | COX23 | MGM1 | COX20 | PIM1 | COX11 | COX19 | ATP18 | SCO1 | | GIN4 | QCR7 | CBP6 | SAM35 | SEC6 | RPN2 | HSP10 | CBP4 | SPC29 | CNM67 | COX14 | PET100 | BCS1 | VMA22 | CYT2 | SHY1 | ATP10 | ATP12 | CBT1 | COX12 | RPT3 | RPT5 | VPS33 | QCR9 | PEP3 | SAM37 | CSE4 | CYC2 | OXA1 | COX13 | ARP4 | VPS16 | YKE2 | UMP1 | CTF13 | PRE9 | TOM5 | …	220	YGL095C | YMR035W | YAL039C | YMR150C | YAL010C | YLL006W | YOL009C | YER058W | YHR116W | YOR211C | YDR231C | YBL022C | YPL132W | YLL018C-A | YML081C-A | YBR037C | YNR020C | YDR507C | YDR529C | YBR120C | YHR083W | YIL068C | YIL075C | YOR020C | YGR174C | YPL124W | YNL225C | YML129C | YMR098C | YDR079W | YDR375C | YHR060W | YKL087C | YGR112W | YLR393W | YJL180C | YKL208W | YLR038C | YDR394W | YOR11…	SAM35 | HSP10 | MDM12 | SEC6 | RPT1 | CTF13 | SPC24 | MIM1 | TOM5 | CBP6 | VMA2 | VPS16 | IMP2 | PEP3 | RPN2 | CSE4 | CEP3 | ARP4 | MMM1 | HSP60 | VPS33 | SAM37 | SGT1 | ATP18 | YAP1801 | RAV1 | VMA21 | CYC3 | RPN6 | QCR7 | PRE4 | PKR1 | ASK1 | BCS1 | VMA22 | FMP21 | NAP1 | | SHS1 | DUO1 | SPC42 | MAF1 | VPS8 | PET100 | COX14 | OXA1 | ARC40 | NIC96 | CDC31 | HSC82 | SPC19 | SHY1 | COX11 | IMP1 | …	220	YHR083W | YOR020C | YOL009C | YIL068C | YKL145W | YMR094W | YMR117C | YOL026C | YPR133W-A | YBR120C | YBR127C | YPL045W | YMR035W | YLR148W | YIL075C | YKL049C | YMR168C | YJL081C | YLL006W | YLR259C | YLR396C | YMR060C | YOR057W | YML081C-A | YHR161C | YJR033C | YGR105W | YAL039C | YDL097C | YDR529C | YFR050C | YMR123W | YKL052C | YDR375C | YHR060W | YBR269C | YKR048C | YNR020C | YDL225W | YGL06…	NA	NA	1-0-0; 2-0.0-2; 3-0.0.2-0; 3-0.0.2-1	2-0.0-2	3.70698e-05
cellular protein complex disassembly	GO:0043624	P	P	-0.354756	3.04512	1.43193	4.90385	-0.820899	3.90324	1.52344	7.56681	TIF35 | SSA1 | SUP45 | | EFB1 | UBP13 | YEF3 | TPA1 | SEC17 | DBP5 | GLE1 | RRF1 | CAP2 | MHP1 | RLI1 | MRF1 | CAP1 | NAM7 | AIP1 | KIP1 | YPT1 | ECM32 | ITT1 | BNI1 | ANB1 | KIP2 | SSB1 | TWF1 | COF1 | BNR1 | SEC18 | ABP1 | NPL3 | SRV2 | UBP15 | SUP35 | CAM1 | NUP2 | DOA4 | SWA2 | CIN8	45	YDR429C | YAL005C | YBR143C | YLR281C | YAL003W | YOL114C | YBL067C | YLR249W | YER049W | YBL050W | YOR046C | YDL207W | YHR038W | YIL034C | YJL042W | YDR091C | YGL143C | YKL007W | YBR271W | YMR080C | YMR092C | YBL063W | YFL038C | YER176W | YML068W | YNL271C | YJR047C | YOR051C | YPL155C | YDL229W | YGR080W | YBR108W | YLL050C | YIL159W | YBR080C | YCR088W | YDR432W | YNL138W | YMR304W | YDR172W |…	TIF35 | GLE1 | YEF3 | SRV2 | EFB1 | BNR1 | UBP13 | UBP15 | RLI1 | COF1 | MRF1 | SUP45 | | YPT1 | KIP2 | SSA1 | NPL3 | MHP1 | ITT1 | ECM32 | SSB1 | ANB1 | TPA1 | SEC17 | TWF1 | KIP1 | DBP5 | RRF1 | BNI1 | DOA4 | SUP35 | CAP2 | NAM7 | ABP1 | AIP1 | CAP1 | SEC18 | CAM1 | CIN8 | NUP2 | SWA2	45	YDR429C | YDL207W | YLR249W | YNL138W | YAL003W | YIL159W | YBL067C | YMR304W | YDR091C | YLL050C | YGL143C | YBR143C | YBR108W | YFL038C | YPL155C | YOR051C | YAL005C | YDR432W | YJL042W | YML068W | YER176W | YDL229W | YOL114C | YJR047C | YBR271W | YER049W | YBL050W | YGR080W | YBL063W | YOR046C | YHR038W | YNL271C | YDR069C | YDR172W | YIL034C | YMR080C | YLR281C | YCR088W | YMR092C | YKL007W |…	NA	NA	NA	NA	NA
cellular protein complex localization	GO:0034629	P	P	-0.050971	2.62997	-1.43018	3.75864	0.535584	3.24639	1.17989	6.84235	SEC6 | NUP145 | CDC42 | NUP159 | SLK19 | | SEM1 | SGF29 | ARL1 | JSN1 | WTM2 | EXO84 | ATG8 | TRS33 | EXO70 | SEC3 | IWR1 | SRP1 | YPT6 | NPA3 | NUP84 | NUP120 | NUP133	26	YIL068C | YGL092W | YLR229C | YIL115C | YOR195W | YMR185W | YDR363W-A | YCL010C | YLR243W | YBR164C | YJR091C | YOR229W | YBR102C | YBL078C | YOR115C | YOR262W | YJL085W | YPL105C | YER008C | YDL115C | YNL189W | YLR262C | YJR072C | YDL116W | YKL057C | YKR082W	CDC42 | SEC6 | NUP159 | NUP145 | NUP84 | | WTM2 | ARL1 | NPA3 | TRS33 | ATG8 | JSN1 | IWR1 | SLK19 | EXO70 | SEC3 | SGF29 | NUP133 | EXO84 | YPT6 | SEM1 | SRP1 | NUP120	26	YLR229C | YIL068C | YIL115C | YGL092W | YDL116W | YMR185W | YOR229W | YBR164C | YJR072C | YOR115C | YPL105C | YLR243W | YBL078C | YJR091C | YDL115C | YOR195W | YJL085W | YER008C | YCL010C | YKR082W | YBR102C | YOR262W | YLR262C | YDR363W-A | YNL189W | YKL057C	NA	NA	1-0-4	1-0-4	0.0333502
cellular protein localization	GO:0034613	P	P	-0.438342	3.20109	0.919628	4.70126	-0.474398	3.30466	0.84037	5.81747	VPS45 | SSA4 | IMP2 | IMP1 | MDM10 | MMM1 | MDM12 | AFG3 | EST1 | YTA12 | MSS2 | ATG20 | TIM12 | TIM22 | CDC28 | SAM35 | YRB2 | SEC6 | UFD1 | SRP21 | SRP102 | UTP22 | TEL2 | YPP1 | TEM1 | HSP10 | | MEX67 | COG1 | KAP123 | BCS1 | OCT1 | RRP43 | YRA1 | NUP145 | CDC11 | VPS33 | VPS66 | TOM22 | YDJ1 | PEP3 | SAM37 | MIA40 | OXA1 | VPS15 | SSA1 | MSN5 | CRD1 | TIM54 | VPS16 | CDC42 | PLC1 | SIN4 | ZUO…	573	YGL095C | YER103W | YMR035W | YMR150C | YAL010C | YLL006W | YOL009C | YER017C | YLR233C | YMR089C | YDL107W | YDL113C | YBR091C | YDL217C | YBR160W | YHR083W | YIL063C | YIL068C | YGR048W | YKL122C | YKL154W | YGR090W | YGR099W | YGR198W | YML064C | YOR020C | YDL063C | YPL169C | YGL223C | YER110C | YDR375C | YKL134C | YCR035C | YDR381W | YGL092W | YJR076C | YLR396C | YPR139C | YNL131W | YNL064C |…	EST1 | SAM35 | UFD1 | SRP102 | CDC42 | TEM1 | HSP10 | YRB2 | TEL2 | AFG3 | TIM22 | COG1 | MDM12 | RRP43 | GLE1 | SEC6 | CDC28 | CDC11 | MEX67 | NUP82 | YRA1 | ZUO1 | THP1 | TIM54 | GLC7 | MGE1 | TIF6 | BOS1 | NUP159 | MTR4 | SEC11 | MIM1 | NUP145 | RIX1 | UTP22 | TIM10 | SAT4 | TOM5 | SIS1 | NEW1 | VPS16 | EGD2 | IMP2 | PEP3 | MSN5 | BSD2 | GET2 | CUP5 | HDA1 | TRE2 | KAP123 | KAR2 | MMM1 | HSP60…	573	YLR233C | YHR083W | YGR048W | YKL154W | YLR229C | YML064C | YOR020C | YIL063C | YGR099W | YER017C | YDL217C | YGL223C | YOL009C | YCR035C | YDL207W | YIL068C | YBR160W | YJR076C | YPL169C | YJL061W | YDR381W | YGR285C | YOL072W | YJL054W | YER133W | YOR232W | YPR016C | YLR078C | YIL115C | YJL050W | YIR022W | YOL026C | YGL092W | YHR197W | YGR090W | YHR005C-A | YCR008W | YPR133W-A | YNL007C | YPL22…	NA	NA	0-0-0	0-0-0	1.15273e-07
cellular protein metabolic process	GO:0044267	P	P	-0.831853	3.37762	1.51267	4.76498	-0.598007	3.16791	0.839918	4.94798	PET123 | | DOC1 | PHO85 | SPS1 | AEP1 | MRPL11 | PET122 | PPT2 | NAT1 | NOT5 | IMP2 | UFO1 | CYC3 | IMP1 | PET309 | MEF1 | PET111 | MSE1 | MRPL33 | MSY1 | MRP20 | MRPL40 | MRPS5 | MRP51 | MRPL37 | TCM10 | RML2 | MRPS35 | AFG3 | MSM1 | RSM18 | RSM27 | MOT2 | MRPL32 | MRPL6 | SLS1 | TUF1 | MRPL25 | MRP17 | PCP1 | MRPL38 | MRPL15 | RSM24 | MRPL7 | PIM1 | MRPL16 | AEP3 | MRPL9 | MRPL35 | YTA12 | PKH2…	1275	YOR158W | YER087W | YGL240W | YPL031C | YDR523C | YMR064W | YDL202W | YER153C | YPL148C | YDL040C | YPR072W | YMR035W | YML088W | YAL039C | YMR150C | YMR184W | YLR067C | YLR069C | YMR257C | YOL033W | YMR286W | YMR293C | YPL097W | YDR405W | YPL173W | YDR115W | YBR251W | YPL118W | YBR268W | YDR350C | YEL050C | YGR165W | YER017C | YGR171C | YER050C | YGR215W | YER068W | YCR003W | YHR147C | YLR139C |…	MCD4 | UFD1 | RPS31 | RFA2 | PMI40 | CKS1 | EPL1 | AFG3 | CDC37 | TIF35 | RPL13B | MNN10 | GRR1 | VAS1 | CDC14 | GLE1 | REG1 | CDC28 | CDC11 | SHP1 | MMF1 | PHO85 | FUN12 | VPS34 | ZUO1 | ASF1 | LIA1 | SSL1 | ECO1 | CDC1 | RPT1 | RPL27A | SSZ1 | HVG1 | MES1 | PSA1 | GLC7 | PTC1 | HFI1 | NOT5 | UTP5 | RPM2 | KRS1 | SUI2 | TIF6 | GPI11 | WBP1 | SIT4 | TFB1 | RTT109 | RPL20A | SPT20 | CDC7 | SPT10 |…	1275	YKL165C | YGR048W | YLR167W | YNL312W | YER003C | YBR135W | YFL024C | YER017C | YDR168W | YDR429C | YMR142C | YDR245W | YJR090C | YGR094W | YFR028C | YDL207W | YDR028C | YBR160W | YJR076C | YBL058W | YIL051C | YPL031C | YAL035W | YLR240W | YGR285C | YJL115W | YJR070C | YLR005W | YFR027W | YDR182W | YKL145W | YHR010W | YHR064C | YER039C | YGR264C | YDL055C | YER133W | YDL006W | YPL254W | YPR072W |…	NA	NA	0-0-0; 1-0-0; 1-0-7; 2-0.0-2; 2-0.2-1; 3-0.0.2-0; 3-0.0.2-1	0-0-0	4.41654e-18
cellular protein modification process	GO:0006464	P	P	-0.900305	3.4706	1.64718	4.76075	-0.496503	3.09184	0.714505	4.98206	DOC1 | PHO85 | SPS1 | PPT2 | NAT1 | NOT5 | UFO1 | CYC3 | MOT2 | PKH2 | GIN4 | CKS1 | CDC28 | NAT2 | CDC37 | PSA1 | MCD4 | OST1 | PMI40 | EPL1 | KRE5 | | HEM3 | RVB1 | RPH1 | CYT2 | HDA2 | ECO1 | CDC11 | RFA2 | CTK2 | VPS34 | RAD6 | CTK3 | HFI1 | YDJ1 | LIP2 | NSE5 | SIN3 | CYC2 | SPT20 | GRR1 | COQ8 | SSL1 | CDC14 | SIT4 | RTT109 | VPS15 | SSA1 | ARP4 | RPP1A | SPT7 | PTC1 | CDC7 | CTK1 | NBP2 | …	752	YGL240W | YPL031C | YDR523C | YPL148C | YDL040C | YPR072W | YML088W | YAL039C | YER068W | YOL100W | YDR507C | YBR135W | YBR160W | YGR147C | YDR168W | YDL055C | YKL165C | YJL002C | YER003C | YFL024C | YOR336W | YJL046W | YDL205C | YDR190C | YER169W | YKL087C | YDR295C | YFR027W | YJR076C | YNL312W | YJL006C | YLR240W | YGL058W | YML112W | YPL254W | YNL064C | YLR239C | YML023C | YOL004W | YOR037W |…	MCD4 | RFA2 | PMI40 | CKS1 | EPL1 | CDC37 | MNN10 | GRR1 | CDC14 | CDC28 | CDC11 | PHO85 | VPS34 | ASF1 | LIA1 | SSL1 | ECO1 | CDC1 | HVG1 | PSA1 | GLC7 | PTC1 | HFI1 | NOT5 | UTP5 | GPI11 | WBP1 | SIT4 | TFB1 | RTT109 | SPT20 | CDC7 | SPT10 | TPD3 | CTK2 | UBP3 | STT3 | NAT3 | PPT2 | | VAN1 | HRT1 | SAT4 | GPI15 | HEM3 | BRE5 | GWT1 | DCR2 | NAT2 | BUD32 | PAF1 | SCH9 | NUS1 | CTK3 | VRG4 | RTT1…	752	YKL165C | YNL312W | YER003C | YBR135W | YFL024C | YDR168W | YDR245W | YJR090C | YFR028C | YBR160W | YJR076C | YPL031C | YLR240W | YJL115W | YJR070C | YLR005W | YFR027W | YDR182W | YER039C | YDL055C | YER133W | YDL006W | YPL254W | YPR072W | YDR398W | YDR302W | YEL002C | YDL047W | YDR311W | YLL002W | YOL148C | YDL017W | YJL127C | YAL016W | YJL006C | YER151C | YGL022W | YPR131C | YPL148C | YDL073W |…	NA	NA	0-0-0; 1-0-7; 2-0.7-2	0-0-0	1.2737e-05
cellular respiration	GO:0045333	P	P	-1.42156	3.94215	1.20868	5.31727	-0.206023	0.943675	0.297962	1.9801	COX9 | COX7 | PPA2 | HAP5 | CYT1 | COX10 | RIP1 | COX6 | SLS1 | HAP4 | QCR8 | COX20 | QCR2 | HAP3 | COR1 | COX11 | COX19 | ETR1 | COX5A | QCR7 | RMD9 | COQ10 | CBP1 | KGD2 | | CYC1 | QCR9 | COQ5 | COX13 | QCR6 | FUM1 | SOD1 | MLS1 | EMI5 | COX8 | PET20 | CIT1 | ALG7 | ACO1 | MAM33 | TIM18 | NDI1 | QCR10 | RIB3 | IDP2 | MDH3 | COX5B | NCA2 | LSC1 | AIF1 | PET10 | YMR31 | OSM1 | ISF1 | CIT3 | JAC1 …	95	YDL067C | YMR256C | YMR267W | YOR358W | YOR065W | YPL172C | YEL024W | YHR051W | YLR139C | YKL109W | YJL166W | YDR231C | YPR191W | YBL021C | YBL045C | YPL132W | YLL018C-A | YBR026C | YNL052W | YDR529C | YGL107C | YOL008W | YJL209W | YDR148C | YJR120W | YJR048W | YGR183C | YML110C | YGL191W | YFR033C | YPL262W | YJR104C | YNL117W | YOL071W | YLR395C | YPL159C | YNR001C | YBR243C | YLR304C | YIL070C…	SLS1 | ETR1 | SOD1 | RMD9 | RIB3 | QCR7 | COX7 | AAC3 | PPA2 | RIP1 | KGD1 | CYT1 | COX9 | COX11 | COX10 | JAC1 | MAM33 | FUM1 | HAP4 | COR1 | HAP5 | COQ5 | TIM18 | PET20 | DLD2 | QCR9 | SDH3 | QCR10 | COX13 | MBR1 | | COQ10 | DAL7 | COX5B | IDP1 | OAR1 | CIT3 | ADE16 | SDH1 | MDH2 | NDI1 | NCA2 | QCR6 | RSF1 | DLD3 | ISF1 | OSM1 | MDH1 | QCR2 | HAP3 | PET10 | CYC7 | AAC1 | COX20 | MLS1 | LSC1 | …	95	YLR139C | YBR026C | YJR104C | YGL107C | YDR487C | YDR529C | YMR256C | YBR085W | YMR267W | YEL024W | YIL125W | YOR065W | YDL067C | YPL132W | YPL172C | YGL018C | YIL070C | YPL262W | YKL109W | YBL045C | YOR358W | YML110C | YOR297C | YPL159C | YDL178W | YGR183C | YKL141W | YHR001W-A | YGL191W | YKL093W | YEL047C | YOL008W | YIR031C | YIL111W | YDL066W | YKL055C | YPR001W | YLR028C | YKL148C | YOL126C…	NA	NA	NA	NA	NA
cellular response to acetate	GO:0071311	P	P	0.540637	NA	-1.26153	NA	0.091544	NA	-0.565496	NA	YPK1	1	YKL126W	YPK1	1	YKL126W	NA	NA	NA	NA	NA
cellular response to acidic pH	GO:0071468	P	P	-1.7748	5.72034	2.3728	6.95108	-0.23186	0.777979	1.26017	1.02088	MAC1 | WAR1 | MSN2 | HAA1 | CUP2 | MSN4	6	YMR021C | YML076C | YMR037C | YPR008W | YGL166W | YKL062W	MSN4 | WAR1 | MSN2 | HAA1 | MAC1 | CUP2	6	YKL062W | YML076C | YMR037C | YPR008W | YMR021C | YGL166W	DOXO_EG_Specific_Deletion_Enhancers	NA	NA	NA	NA
cellular response to alkaline pH	GO:0071469	P	P	-0.139714	0.775213	1.37366	2.25463	-0.0402975	0.71752	0.579903	1.20178	NRG1 | RIM21 | FRT1 | CRZ1 | FRT2 | RIM101 | MSN2 | MSN4	8	YDR043C | YNL294C | YOR324C | YNL027W | YAL028W | YHL027W | YMR037C | YKL062W	MSN4 | NRG1 | MSN2 | RIM101 | RIM21 | FRT2 | CRZ1 | FRT1	8	YKL062W | YDR043C | YMR037C | YHL027W | YNL294C | YAL028W | YNL027W | YOR324C	NA	NA	NA	NA	NA
cellular response to amino acid starvation	GO:0034198	P	P	-0.825306	2.64305	0.655844	3.06179	-1.44388	5.13264	2.16699	8.81712	SNF2 | GCN2 | GCD1 | RBG1 | MSN2 | GCN3 | RBG2 | SWI1 | GCN4 | RMD11 | MSN4 | GIR2 | NPR2	13	YOR290C | YDR283C | YOR260W | YAL036C | YMR037C | YKR026C | YGR173W | YPL016W | YEL009C | YHL023C | YKL062W | YDR152W | YEL062W	SNF2 | MSN4 | GCD1 | MSN2 | GCN2 | RBG1 | RBG2 | RMD11 | GCN4 | NPR2 | GCN3 | GIR2 | SWI1	13	YOR290C | YKL062W | YOR260W | YMR037C | YDR283C | YAL036C | YGR173W | YHL023C | YEL009C | YEL062W | YKR026C | YDR152W | YPL016W	DOXO_HLD_Specific_Deletion_Enhancers	NA	NA	NA	NA
cellular response to amino acid stimulus	GO:0071230	P	P	-0.172052	2.19031	1.57796	3.84047	-0.048705	0.567631	-0.163703	2.04568	GTR1 | MEH1 | ASI2 | ASI1 | ASI3 | GTR2 | KOG1	7	YML121W | YKR007W | YNL159C | YMR119W | YNL008C | YGR163W | YHR186C	MEH1 | GTR1 | ASI1 | GTR2 | ASI2 | ASI3 | KOG1	7	YKR007W | YML121W | YMR119W | YGR163W | YNL159C | YNL008C | YHR186C	NA	NA	NA	NA	NA
cellular response to anoxia	GO:0071454	P	P	-1.10309	1.52344	0.275665	0.341267	0.0138168	0.17911	-0.0271446	0.390463	RIM101 | SNF7 |	3	YHL027W | YLR025W | YEL047C	RIM101 | | SNF7	3	YHL027W | YEL047C | YLR025W	NA	NA	NA	NA	NA
cellular response to arsenic-containing substance	GO:0071243	P	P	0.337544	0.55485	0.813546	2.83415	-0.38795	0.679673	0.545359	1.5195	YAP1 | RPN4 | ARR1 | MSN2 | | MSN4	7	YML007W | YDL020C | YPR199C | YMR037C | YNL155W | YOR052C | YKL062W	MSN4 | RPN4 | MSN2 | YAP1 | | ARR1	7	YKL062W | YDL020C | YMR037C | YML007W | YOR052C | YNL155W | YPR199C	NA	NA	NA	NA	NA
cellular response to biotin starvation	GO:1990383	P	P	0.29933	NA	3.30751	NA	0.206939	NA	-1.26826	NA	HST4	1	YDR191W	HST4	1	YDR191W	DOXO_EG_Specific_Deletion_Enhancers	NA	NA	NA	NA
cellular response to blue light	GO:0071483	P	P	0.473672	0.104607	0.546259	0.30644	0.235699	0.453261	0.150823	1.16554	CRZ1 | MSN2	2	YNL027W | YMR037C	MSN2 | CRZ1	2	YMR037C | YNL027W	NA	NA	NA	NA	NA
cellular response to cadmium ion	GO:0071276	P	P	1.56423	0.948672	3.16687	4.6578	0.113773	0.0370483	-0.5557	0.49725	CDC48 | CAD1	2	YDL126C | YDR423C	CAD1 | CDC48	2	YDR423C | YDL126C	DOXO_EG_Specific_Deletion_Enhancers	NA	NA	NA	NA
cellular response to carbohydrate stimulus	GO:0071322	P	P	-1.07806	2.94528	2.54392	4.26261	-0.733042	2.88473	0.467274	2.82986	ASC1 | PSY2 | PPH3 | YCK1 | SNF3 | YCK2 | GPB2 | GPA2 | GPB1 | AZF1 | PDE1 | RGT2 | GPR1 | ROD1	14	YMR116C | YNL201C | YDR075W | YHR135C | YDL194W | YNL154C | YAL056W | YER020W | YOR371C | YOR113W | YGL248W | YDL138W | YDL035C | YOR018W	ASC1 | RGT2 | YCK1 | GPR1 | GPA2 | AZF1 | YCK2 | GPB2 | GPB1 | ROD1 | PPH3 | PSY2 | PDE1 | SNF3	14	YMR116C | YDL138W | YHR135C | YDL035C | YER020W | YOR113W | YNL154C | YAL056W | YOR371C | YOR018W | YDR075W | YNL201C | YGL248W | YDL194W	DOXO_EG_Specific_Deletion_Enhancers	NA	NA	NA	NA
cellular response to carbon dioxide	GO:0071244	P	P	0.390639	NA	-0.410586	NA	-1.22581	NA	1.29144	NA	CST6	1	YIL036W	CST6	1	YIL036W	NA	NA	NA	NA	NA
cellular response to cold	GO:0070417	P	P	-0.448148	2.42593	0.470115	2.28719	0.0314848	0.808241	-0.430348	1.88559	IRA2 | SPT23 | MSN2 | ATH1 | | MGA2 | TIR2 | MSN4	8	YOL081W | YKL020C | YMR037C | YPR026W | YCR015C | YIR033W | YOR010C | YKL062W	MSN4 | MSN2 | ATH1 | TIR2 | | SPT23 | IRA2 | MGA2	8	YKL062W | YMR037C | YPR026W | YOR010C | YCR015C | YKL020C | YOL081W | YIR033W	NA	NA	NA	NA	NA
cellular response to copper ion	GO:0071280	P	P	-4.0053	8.17749	4.96289	9.88837	0.0197069	0.245471	0.754002	0.667499	MAC1 | HAA1 | CUP2	3	YMR021C | YPR008W | YGL166W	HAA1 | MAC1 | CUP2	3	YPR008W | YMR021C | YGL166W	DOXO_EG_Specific_Deletion_Enhancers	NA	NA	NA	NA
cellular response to desiccation	GO:0071465	P	P	0.270378	0.77326	1.94287	4.05172	-0.803364	2.33421	3.08225	7.73512	TPS1 | STF2 | ATH1 | NTH1	4	YBR126C | YGR008C | YPR026W | YDR001C	TPS1 | NTH1 | ATH1 | STF2	4	YBR126C | YDR001C | YPR026W | YGR008C	DOXO_HLD_Specific_Deletion_Enhancers	NA	NA	NA	NA
cellular response to DNA damage stimulus	GO:0006974	P	P	-1.95524	4.59071	2.91599	6.03	-1.52513	4.91802	2.25454	7.18817	PHO85 | UFO1 | SHU2 | MSH1 | MEC3 | MGM101 | FYV6 | TUP1 | CDC28 | MCM7 | MCD1 | SLD2 | ABF1 | EPL1 | RFC4 | MRE11 | XRS2 | RAD50 | SNF6 | RVB1 | SNF5 | YRA1 | MCM6 | ECO1 | NUP145 | RFA2 | CTK2 | RAD54 | RAD52 | RAD51 | RAD6 | BUD25 | RAD57 | CTK3 | NPL6 | NSE5 | SIN3 | HTL1 | GRR1 | SSL1 | RPB9 | RAD55 | SIT4 | ARP8 | RTT109 | ARP4 | MMS22 | CDC7 | CTK1 | ARP7 | PSF3 | SNF2 | ESA1 | MUS81 | HHT…	301	YPL031C | YML088W | YDR078C | YHR120W | YLR288C | YJR144W | YNL133C | YCR084C | YBR160W | YBR202W | YDL003W | YKL108W | YKL112W | YFL024C | YOL094C | YMR224C | YDR369C | YNL250W | YHL025W | YDR190C | YBR289W | YDR381W | YGL201C | YFR027W | YGL092W | YNL312W | YJL006C | YGL163C | YML032C | YER095W | YGL058W | YER014C-A | YDR004W | YML112W | YMR091C | YML023C | YOL004W | YCR020W-B | YJR090C | YLR00…	FYV6 | TUP1 | MCM7 | MCM6 | SLD2 | ABF1 | RFA2 | RFC4 | MRE11 | RAD50 | MCD1 | RAD52 | EPL1 | GRR1 | SNF2 | CDC28 | MGM101 | PHO85 | LCD1 | YRA1 | CYC8 | SSL1 | ECO1 | CDC1 | RAD54 | RAD51 | THP1 | GLC7 | RAD55 | RAD57 | SIT4 | POL2 | TFB1 | RTT109 | CDC7 | XRS2 | SPT10 | NUP145 | CTK2 | PIN4 | RPB9 | CTF4 | RTT107 | HRT1 | ARP8 | MMS1 | SPT5 | MCM2 | NPL6 | PAF1 | | BDF1 | BUD25 | CTK3 | RTT101 …	301	YNL133C | YCR084C | YBR202W | YGL201C | YKL108W | YKL112W | YNL312W | YOL094C | YMR224C | YNL250W | YDL003W | YML032C | YFL024C | YJR090C | YOR290C | YBR160W | YJR144W | YPL031C | YDR499W | YDR381W | YBR112C | YLR005W | YFR027W | YDR182W | YGL163C | YER095W | YOL072W | YER133W | YDR076W | YDR004W | YDL047W | YNL262W | YDR311W | YLL002W | YDL017W | YDR369C | YJL127C | YGL092W | YJL006C | YBL051C |…	Overlapping_Deletion_Enhancers	NA	0-0-0; 1-0-6; 1-0-8; 2-0.6-1; 3-0.0.0-0; 3-0.6.1-0; 3-0.6.1-1; 4-0.6.1.1-1	1-0-6	4.06811e-08
cellular response to drug	GO:0035690	P	P	-0.515323	3.18911	0.69163	4.22453	-0.0347843	0.83577	-0.327448	1.92879	PDR1 | PDR5 | SNQ2 | CRZ1 | ECM13 | PDR11 | | PDR3 | PDR15 | AUS1 | PDR12 | TRM9 | PDR10 | PMP3	17	YGL013C | YOR153W | YDR011W | YNL027W | YBL043W | YIL013C | YJR115W | YOL075C | YNR070W | YBL005W | YDR406W | YOR011W | YJL055W | YPL058C | YML014W | YOR328W | YDR276C	PDR5 | PDR1 | | SNQ2 | PDR15 | ECM13 | AUS1 | CRZ1 | PDR3 | PDR10 | PDR11 | PDR12 | TRM9 | PMP3	17	YOR153W | YGL013C | YJR115W | YDR011W | YJL055W | YOL075C | YDR406W | YBL043W | YOR011W | YNL027W | YBL005W | YOR328W | YIL013C | YPL058C | YML014W | YDR276C | YNR070W	NA	NA	NA	NA	NA
cellular response to ethanol	GO:0071361	P	P	0.0243317	1.1733	1.11448	4.18096	-0.279399	0.628499	-0.0203289	1.78137	UFD2 | | FLO1 | MSN2 | ATH1 | HSP30 | MSN4 | ADR1	8	YDL190C | YFL052W | YAR050W | YMR037C | YPR026W | YCR021C | YKL062W | YDR216W	MSN4 | MSN2 | UFD2 | FLO1 | HSP30 | ATH1 | ADR1 |	8	YKL062W | YMR037C | YDL190C | YAR050W | YCR021C | YPR026W | YDR216W | YFL052W	NA	NA	NA	NA	NA
cellular response to freezing	GO:0071497	P	P	0.660099	0.199438	-0.488633	1.14617	-0.445491	0.907761	0.894902	1.60023	MSN2 | ATH1 | TIR2 | MSN4	4	YMR037C | YPR026W | YOR010C | YKL062W	MSN4 | MSN2 | ATH1 | TIR2	4	YKL062W | YMR037C | YPR026W | YOR010C	NA	NA	NA	NA	NA
cellular response to glucose starvation	GO:0042149	P	P	0.43972	0.444326	0.155314	1.58349	-1.5089	5.26205	2.31968	9.11561	SSB2 | REG1 | MTL1 | | SDS24 | MSN2 | SIP2 | SSB1 | SIP5 | MSN4 | SDS23	12	YNL209W | YDR028C | YGR023W | YKR075C | YBR214W | YMR037C | YGL208W | YDL229W | YOR062C | YMR140W | YKL062W | YGL056C	REG1 | MSN4 | MSN2 | | SSB1 | SDS24 | SIP5 | SSB2 | SDS23 | MTL1 | SIP2	12	YDR028C | YKL062W | YMR037C | YKR075C | YDL229W | YBR214W | YMR140W | YOR062C | YNL209W | YGL056C | YGR023W | YGL208W	DOXO_HLD_Specific_Deletion_Enhancers	NA	NA	NA	NA
cellular response to glucose stimulus	GO:0071333	P	P	-1.15951	3.04909	2.75432	4.36035	-0.771073	2.99887	0.46065	2.94529	ASC1 | PSY2 | PPH3 | YCK1 | SNF3 | YCK2 | GPB2 | GPA2 | GPB1 | PDE1 | RGT2 | GPR1 | ROD1	13	YMR116C | YNL201C | YDR075W | YHR135C | YDL194W | YNL154C | YAL056W | YER020W | YOR371C | YGL248W | YDL138W | YDL035C | YOR018W	ASC1 | RGT2 | YCK1 | GPR1 | GPA2 | YCK2 | GPB2 | GPB1 | ROD1 | PPH3 | PSY2 | PDE1 | SNF3	13	YMR116C | YDL138W | YHR135C | YDL035C | YER020W | YNL154C | YAL056W | YOR371C | YOR018W | YDR075W | YNL201C | YGL248W | YDL194W	DOXO_EG_Specific_Deletion_Enhancers	NA	NA	NA	NA
cellular response to heat	GO:0034605	P	P	-0.601372	3.38911	0.815408	5.27443	0.0626819	1.41909	0.156351	2.97297	SSA4 | SIN3 | DEP1 | MCK1 | PHO23 | SAP30 | TPS1 | BUR6 | HSP12 | RIM11 | NUP188 | HSC82 | NUP42 | STE50 | HSP78 | HSP104 | STE11 | | AHA1 | TOR1 | SWI6 | HSP26 | YGK3 | FLO1 | ASM4 | HOG1 | MSN1 | MRK1 | MSN2 | UBC5 | SWI4 | SHO1 | HCH1 | HSP30 | SDS3 | NCB2 | MSN4 | NUP100 | PBS2 | STE20 | TPS2 | NUP2 | CPR7 | NUP84 | NUP60 | NUP120 | NUP133 | UBC4	50	YER103W | YOL004W | YAL013W | YNL307C | YNL097C | YMR263W | YBR126C | YER159C | YFL014W | YMR139W | YML103C | YMR186W | YDR192C | YCL032W | YDR258C | YLL026W | YLR362W | YPR158W | YDR214W | YJR066W | YLR182W | YJR100C | YBR072W | YOL128C | YAR050W | YDL088C | YLR113W | YOL116W | YDL079C | YMR037C | YDR059C | YER111C | YER118C | YNL281W | YCR021C | YNL123W | YIL084C | YDR397C | YKL062W | YKL068W |…	TPS1 | SIN3 | HSP12 | SSA4 | MSN4 | HSP104 | MCK1 | BUR6 | SWI6 | HSC82 | NUP84 | DEP1 | SDS3 | MSN2 | MSN1 | TPS2 | PBS2 | MRK1 | UBC5 | SAP30 | FLO1 | HSP30 | HOG1 | HSP78 | HCH1 | YGK3 | NUP100 | ASM4 | NUP188 | STE50 | RIM11 | TOR1 | STE20 | PHO23 | | HSP26 | SHO1 | CPR7 | NUP133 | NUP42 | SWI4 | STE11 | NUP60 | NCB2 | AHA1 | UBC4 | NUP2 | NUP120	50	YBR126C | YOL004W | YFL014W | YER103W | YKL062W | YLL026W | YNL307C | YER159C | YLR182W | YMR186W | YDL116W | YAL013W | YIL084C | YMR037C | YOL116W | YDR074W | YJL128C | YDL079C | YDR059C | YMR263W | YAR050W | YCR021C | YLR113W | YDR258C | YNL281W | YOL128C | YKL068W | YDL088C | YML103C | YCL032W | YMR139W | YJR066W | YHL007C | YNL097C | YPR158W | YNL123W | YBR072W | YER118C | YJR032W | YJR100C |…	NA	NA	NA	NA	NA
cellular response to hydrogen peroxide	GO:0070301	P	P	-0.267119	2.26661	-0.915196	3.0094	0.0676913	0.855375	0.0439356	2.21935	IRA2 | DRE2 | FLO1 | MSN2 | HSP30 | MSN4 | TAH18 | NCL1 | MDL2 |	10	YOL081W | YKR071C | YAR050W | YMR037C | YCR021C | YKL062W | YPR048W | YBL024W | YPL270W | YMR074C	DRE2 | MSN4 | MSN2 | FLO1 | HSP30 | MDL2 | NCL1 | IRA2 | TAH18 |	10	YKR071C | YKL062W | YMR037C | YAR050W | YCR021C | YPL270W | YBL024W | YOL081W | YPR048W | YMR074C	NA	NA	NA	NA	NA
cellular response to hypoxia	GO:0071456	P	P	-0.399632	1.83987	2.02939	5.45727	0.474502	0.70014	-1.33073	1.46238	IXR1 | | MGA2 | UPC2	4	YKL032C | YOR051C | YIR033W | YDR213W	| UPC2 | IXR1 | MGA2	4	YOR051C | YDR213W | YKL032C | YIR033W	DOXO_EG_Specific_Deletion_Enhancers	NA	NA	NA	NA
cellular response to ionizing radiation	GO:0071479	P	P	0.869805	0.0376449	-1.14256	0.842626	0.168407	0.127205	-0.647339	0.0197469	YKU80 | YKU70	2	YMR106C | YMR284W	YKU70 | YKU80	2	YMR284W | YMR106C	NA	NA	NA	NA	NA
cellular response to iron ion	GO:0071281	P	P	-1.5421	2.46856	3.68882	3.35329	-1.06343	1.66096	0.781891	1.02645	| YAP5 | CCC1	4	YGL220W | YLL029W | YIR018W | YLR220W	| CCC1 | YAP5	4	YLL029W | YLR220W | YGL220W | YIR018W	DOXO_EG_Specific_Deletion_Enhancers	NA	NA	NA	NA
cellular response to metal ion	GO:0071248	P	P	-1.69332	4.6506	3.51185	5.22201	-0.184544	1.11345	-0.133591	1.44186	| MAC1 | CDC48 | IRA2 | YAP5 | CRZ1 | CCC1 | HAA1 | MGA2 | CAD1 | CUP2	12	YGL220W | YMR021C | YLL029W | YDL126C | YOL081W | YIR018W | YNL027W | YLR220W | YPR008W | YIR033W | YDR423C | YGL166W	| HAA1 | MAC1 | CCC1 | CUP2 | CAD1 | CDC48 | YAP5 | CRZ1 | IRA2 | MGA2	12	YLL029W | YPR008W | YMR021C | YLR220W | YGL220W | YGL166W | YDR423C | YDL126C | YIR018W | YNL027W | YOL081W | YIR033W	DOXO_EG_Specific_Deletion_Enhancers	NA	NA	NA	NA
cellular response to methylmercury	GO:0071406	P	P	0.376987	0.312345	-0.0107224	0.760202	-2.65163	6.69014	4.67725	10.5571	UFO1 | GRR1 | HRT3 | MSN2 | FKH1 |	6	YML088W | YJR090C | YLR097C | YMR037C | YIL131C | YLR224W	GRR1 | MSN2 | UFO1 | HRT3 | | FKH1	6	YJR090C | YMR037C | YML088W | YLR097C | YLR224W | YIL131C	DOXO_HLD_Specific_Deletion_Enhancers	NA	NA	NA	NA
cellular response to misfolded protein	GO:0071218	P	P	-0.870506	4.23165	1.00402	6.60298	0.0312898	0.978131	-0.251439	2.37365	UFD1 | KRE5 | RAD6 | | SIS1 | UBR2 | CDC48 | UBR1 | IML2 | SAN1 | PMT6 | PMT5 | PMT2 | YHB1 | PMT1 | PMT4 | PMT3 | NPL4 | GIM3 | FES1 | UBC4	23	YGR048W | YOR336W | YGL058W | YDR049W | YNL007C | YLR024C | YDL126C | YGR184C | YJL082W | YDR307W | YDR143C | YGR199W | YDL093W | YAL023C | YGR234W | YDL095W | YJR143C | YOR321W | YBR170C | YOR052C | YNL153C | YBR101C | YBR082C	UFD1 | SIS1 | KRE5 | UBR2 | | RAD6 | NPL4 | PMT1 | UBR1 | PMT2 | SAN1 | PMT6 | PMT5 | PMT3 | IML2 | CDC48 | PMT4 | YHB1 | GIM3 | UBC4 | FES1	23	YGR048W | YNL007C | YOR336W | YLR024C | YDR049W | YGL058W | YBR170C | YDL095W | YGR184C | YAL023C | YDR143C | YGR199W | YDL093W | YOR052C | YOR321W | YJL082W | YDL126C | YDR307W | YJR143C | YGR234W | YNL153C | YBR082C | YBR101C	NA	NA	NA	NA	NA
cellular response to nitrogen starvation	GO:0006995	P	P	-0.750606	5.32359	0.720835	4.05236	0.136175	0.23347	-0.941674	2.23364	ATG11 | ATG5 | VPS30 | ATG7 | ATG8 | SNF1 | NPR2	7	YPR049C | YPL149W | YPL120W | YHR171W | YBL078C | YDR477W | YEL062W	SNF1 | ATG8 | ATG7 | ATG5 | NPR2 | VPS30 | ATG11	7	YDR477W | YBL078C | YHR171W | YPL149W | YEL062W | YPL120W | YPR049C	NA	NA	2-0.2-0	2-0.2-0	0.043864
cellular response to nitrosative stress	GO:0071500	P	P	0.596652	0.167673	-0.534659	1.37722	-0.52641	1.07534	1.07147	2.00407	YHB1 | MSN2 | MSN4	3	YGR234W | YMR037C | YKL062W	MSN4 | MSN2 | YHB1	3	YKL062W | YMR037C | YGR234W	NA	NA	NA	NA	NA
cellular response to nutrient levels	GO:0031669	P	P	-0.536442	3.06286	0.701986	4.20304	-0.694238	3.79613	0.858179	5.90861	HAP5 | HAP4 | DCS1 | HAP3 | TUP1 | RCS1 | SWI3 | SNF5 | SNF2 | ATG11 | PDR1 | SSN2 | PHO4 | RGT1 | GTR1 | NRG1 | | GLN3 | UME6 | SSN3 | GCN2 | HST4 | GCD1 | CEP3 | RBG1 | ATG5 | SSB2 | GZF3 | MIG1 | REG1 | ASG1 | DAL80 | STB3 | AFT2 | SSN8 | MTL1 | DAL81 | VPS30 | VPS25 | ZWF1 | VPS36 | SIP4 | GAL4 | STB4 | DCS2 | SNF8 | CST6 | HSP31 | GAT1 | GAL3 | RAS2 | SDS24 | ATG7 | MSN2 | SNO4 | SIP2 | RDS2…	106	YOR358W | YKL109W | YLR270W | YBL021C | YCR084C | YGL071W | YJL176C | YBR289W | YOR290C | YPR049C | YGL013C | YDR443C | YFR034C | YKL038W | YML121W | YDR043C | YJL103C | YER040W | YDR207C | YPL042C | YDR283C | YDR191W | YOR260W | YMR168C | YAL036C | YPL149W | YDR520C | YNL209W | YJL110C | YGL035C | YDR028C | YIL130W | YKR034W | YDR169C | YPL202C | YNL025C | YGR023W | YIR023W | YPL120W | YJR102C |…	TUP1 | SWI3 | SNF2 | REG1 | DAL81 | CEP3 | SRB8 | MSN4 | MIG1 | GCD1 | SNF1 | NPP1 | ZPR1 | PHM8 | PDR1 | PHO5 | GTR1 | VPS25 | IMP2' | HAP4 | NRG1 | | MSN2 | HAP5 | RGT1 | PRB1 | SSN8 | SSN3 | PEP4 | RCS1 | CST6 | SSN2 | VHR1 | VPS36 | DAL80 | SNF8 | RDS2 | MIG3 | GAT1 | RAS2 | GCN2 | SSB1 | CAT8 | HSP31 | DCS2 | DCS1 | GZF3 | GAL4 | PPR1 | SDS24 | SIP5 | GAL3 | ATG8 | NRG2 | IRS4 | HAP3 | SNO4 …	106	YCR084C | YJL176C | YOR290C | YDR028C | YIR023W | YMR168C | YCR081W | YKL062W | YGL035C | YOR260W | YDR477W | YCR026C | YGR211W | YER037W | YGL013C | YBR093C | YML121W | YJR102C | YIL154C | YKL109W | YDR043C | YDR520C | YMR037C | YOR358W | YKL038W | YEL060C | YNL025C | YPL042C | YPL154C | YGL071W | YIL036W | YER184C | YDR443C | YIL056W | YLR417W | YKR034W | YPL002C | YPL133C | YER028C | YKR075C |…	NA	NA	3-0.5.1-0	3-0.5.1-0	0.0626142
cellular response to oleic acid	GO:0071400	P	P	0.275102	0.939629	-0.00733641	1.98058	0.549519	1.96614	0.146092	1.51296	RTG3 | | CST6 | RTG1 | ADR1	5	YBL103C | YKR064W | YIL036W | YOL067C | YDR216W	RTG3 | CST6 | RTG1 | | ADR1	5	YBL103C | YIL036W | YOL067C | YKR064W | YDR216W	NA	NA	NA	NA	NA
[truncated: 4,763 more rows]

## Sheet: GTA or REMc terms
Term	GO_ID	Ontology_Doxo_HLEG	Ontology_Doxo_HLD	Z_lm_K_Avg_Doxo_HLEG	Z_lm_K_SD_Doxo_HLEG	Z_lm_L_Avg_Doxo_HLEG	Z_lm_L_SD_Doxo_HLEG	Z_lm_K_Avg_Doxo_HLD	Z_lm_K_SD_Doxo_HLD	Z_lm_L_Avg_Doxo_HLD	Z_lm_L_SD_Doxo_HLD	Genes_Doxo_HLEG	NumGenes_Doxo_HLEG	ORFs_Doxo_HLEG	Genes_Doxo_HLD	NumGenes_Doxo_HLD	ORFs_Doxo_HLD	Overlap_Avg	Overlap	Clust_All	Clust_Top	lowest_pval
[truncated: 661 more rows]

[truncated: 1 more sheets: Both GTA and REM terms]
