# Supplementary material for: A yeast phenomic model for the influence of Warburg metabolism on genetic buffering of doxorubicin
Source: Cancer Metab. 2019 Oct 23;7:9. doi: 10.1186/s40170-019-0201-3 (PMC6806529; doi:10.1186/s40170-019-0201-3)
Supplement: Supplementary file 7 — Additional file 7. Systematic comparisons involving genome-wide studies of doxorubicin-gene interaction. Table S9. Genes with deletion-enhancing doxorubicin-gene interaction from Xia et al. 2007 and Westmoreland et al. 2009. Table S10. Summary of experimental details associated with Table S9. Table S11. Test of enrichment for doxorubicin-gene interaction among genes encoding proteins predicted as substrates of the NatC complex. Table S12. Test of enrichment for doxorubicin-gene interaction among genes predicted to be regulated by conserved uORFs (Cvijovic et al. 2007). [file 40170_2019_201_MOESM7_ESM.xlsx]

## Sheet: Readme
Interaction scores from our study are intersected with results from other studies
Header descriptions, unless specified below, are the same as defined in Additional File 5A.
Table Headers
OrfRep - The yeast open reading frame (ORF) knocked out or down in the YKO/KD strain library
Gene - The yeast gene name
HLD K Shift - The 'shift' z-score for K, calculated as ∆K (difference between K values for YKO/KD and Reference mean in absence of doxorubicin) divided by standard deviation of replicate Reference strain K values in HLD media
HLD K INT - z-score for the K interaction for each gene in HLD media (see methods)
HLEG K Shift - The 'shift' z-score for K, calculated as ∆K (difference between K values for YKO/KD and Reference mean in absence of doxorubicin) divided by standard deviation of replicate Reference strain K values in HLEG media
HLEG K INT - z-score for the K interaction for each gene in HLEG media (see methods)
HLD L Shift - The 'shift' z-score for L, calculated as ∆L (difference between L values for YKO/KD and Reference mean in absence of doxorubicin) divided by standard deviation of replicate Reference strain L values in HLD media
HLD L INT - z-score for the L interaction for each gene in HLD media (see methods)
HLEG L Shift - The 'shift' z-score for L, calculated as ∆L (difference between L values for YKO/KD and Reference mean in absence of doxorubicin) divided by standard deviation of replicate Reference strain L values in HLEG media
HLEG L INT - z-score for the L interaction for each gene in HLEG media (see methods)
Table S9 - Comparison with previous genome-wide studies of doxorubicin in the YKO library
Xia L, Jaafar L, Cashikar A, Flores-Rozas H: Identification of genes required for protection from doxorubicin by a genome-wide screen in Saccharomyces cerevisiae. Cancer Res 2007, 67:11411-11418.
Westmoreland TJ, Wickramasekara SM, Guo AY, Selim AL, Winsor TS, Greenleaf AL, Blackwell KL, Olson JA, Jr., Marks JR, Bennett CB: Comparative genome-wide screening identifies a conserved doxorubicin repair network that is diploid specific in Saccharomyces cerevisiae. PLoS One 2009, 4:e5830.
Additional header descriptions for Table S9
Xia - indicates gene deletion enhancement of doxorubicin cytotoxicity from Xia et. al 2007
Westmoreland - indicates gene deletion enhancement of doxorubicin cytotoxicity from Westmoreland et. al 2009: "RR" is classifed as "reduced rate"; and "HS" = "hypersensitive"
DAmPs - indicates YKD strains that have 'knockdown' of corresponding genes in the DAmP library (Decreased Abundance of mRNA Produced).
Table S10 - characteristics of genome-wide studies of doxorubicin toxicity
Tables S11 and S12 - additional information
Table S11
L and K z-scores for genes encoding proteins that start with the amino acids Met-Leu, Met-Phe, Met-Ile, Met-Tyr (obtained from NCBI), and are thus targeted by the NatC complex
*The difference in means between thes genes and the distribution of all other L z-scores in HLEG wasn't significant by the Welsh two sample t-test (p= 0.1973)
Table S12
Analagous to Table S11, we subsetted L and K z-scores for genes suggested to be regulated by conserved uORFs from Cvijovic M, et al., BMC Bioinformatics 2007, 8:295.
*The difference in means between thes genes and the distribution of all other L z-scores in HLEG wasn't significant by the Welsh two sample t-test (p= 0.8357)
Additional header descriptions for Tables S11 and S12
Characterization L - indicates whether gene deletion results in L enhancement or supression and if so, in which media
Characterization K - indicates whether gene deletion results in K enhancement or supression and if so, in which media

## Sheet: Table S9
ORF	Gene	Xia	Westmoreland	HLD K Shift	HLD K INT	HLEG K Shift	HLEG K INT	HLD L Shift	HLD L INT	HLEG L Shift	HLEG L INT	DAmPs
YAL002W	VPS8	No_Match	No_Match	-0.929719	-2.49318	-0.476538	-5.98873	1.10774	2.09458	0.492905	3.52263	YKO
YAL003W	EFB1	No_Match	No_Match	0.374859	-1.75627	0.178741	2.43383	2.10515	2.13423	0.0667613	5.76643	DAmP
YAL004W	YAL004W	No_Match	No_Match	1.40634	0.219581	0.785843	-7.423	-1.08739	1.0476	1.02602	13.9326	YKO
YAL005C	SSA1	No_Match	No_Match	0.491436	-0.417348	-0.23364	-12.5492	-0.726141	0.724734	0.286397	15.9645	YKO
YAL007C	ERP2	No_Match	No_Match	0.992304	0.583798	1.40198	0.30192	-0.381562	-1.09022	-0.319335	0.838852	YKO
YAL008W	FUN14	No_Match	No_Match	0.574085	0.0386675	0.393024	0.121437	-0.778839	0.358388	0.0173316	0.142335	YKO
YAL009W	SPO7	No_Match	No_Match	0.845141	0.268521	0.476119	-0.391814	-1.43674	-0.29418	-0.193533	2.39061	YKO
YAL010C	MDM10	No_Match	No_Match	-13.0993	4.42414	NA	NA	8.88418	-2.15962	NA	NA	YKO
YAL011W	SWC3	No_Match	No_Match	-0.266538	-0.150563	-0.00302566	-6.33012	0.450837	1.12939	1.50582	8.00667	YKO
YAL012W	CYS3	No_Match	No_Match	0.650816	-1.12824	0.795055	-3.31624	2.6983	4.72853	2.09588	5.60671	YKO
YAL013W	DEP1	No_Match	Westmoreland_RR	-0.743448	-0.674434	-2.31416	-11.5275	1.77015	1.45525	6.97465	7.61247	YKO
YAL014C	SYN8	No_Match	No_Match	0.292168	0.426221	0.269095	-0.169696	-0.570029	-0.324155	-0.553516	1.7963	YKO
YAL015C	NTG1	No_Match	No_Match	0.42598	0.134895	-0.0211193	0.167582	-0.464896	-0.288341	0.373706	-0.0163575	YKO
YAL016C-B_1	YAL016C-B_1	No_Match	No_Match	1.47763	-0.41299	-0.462442	1.36695	-2.0025	-0.691939	-1.22006	-0.732982	YKO
YAL016C-B_2	YAL016C-B_2	No_Match	No_Match	1.33224	-0.252377	-0.0701958	0.67128	-1.7344	-2.24511	-1.08189	-0.316031	YKO
YAL016W	TPD3	No_Match	No_Match	-11.6203	-2.83424	-18.3182	-5.0462	15.4413	5.04792	15.9685	5.74082	YKO
YAL017W	PSK1	No_Match	No_Match	0.243984	0.171636	-0.142922	-0.26604	-0.800085	-0.358011	0.0870354	0.290524	YKO
YAL018C	YAL018C	No_Match	No_Match	0.626986	-0.216511	0.378057	-0.712316	-0.745424	0.477255	-1.03453	1.85923	YKO
YAL019W	FUN30	No_Match	No_Match	0.538529	0.342795	0.589227	-0.0951347	-0.592422	-1.03496	-0.735211	-1.60387	YKO
YAL020C	ATS1	No_Match	No_Match	1.32138	0.126003	0.894776	-5.1312	2.98471	-0.925367	1.81273	5.86754	YKO
YAL021C_1	CCR4	No_Match	Westmoreland_HS	-1.10687	-4.19894	-1.41524	-8.2445	4.17788	7.46765	2.64469	11.4224	YKO
YAL021C_2	CCR4	No_Match	Westmoreland_HS	0.521889	-0.180573	-1.16755	-13.4466	3.24619	5.32786	0.805887	16.3734	YKO
YAL022C	FUN26	No_Match	No_Match	-0.717638	-0.821721	-0.0275299	-0.00442322	0.33993	1.22645	-0.778034	1.88686	YKO
YAL023C	PMT2	No_Match	No_Match	-0.615718	0.15314	-0.826015	0.831253	-0.252023	0.723416	0.92865	-0.291516	YKO
YAL024C	LTE1	No_Match	No_Match	2.62737	-0.036106	2.94133	0.816401	-0.686593	0.0920753	0.14652	-0.0262114	YKO
YAL025C	MAK16	No_Match	No_Match	0.580995	0.318906	-0.236375	-0.00749748	-2.26924	0.82153	-2.18864	4.36141	DAmP
YAL026C	DRS2	No_Match	No_Match	-0.363275	-0.328167	-0.557482	0.0895639	0.490025	0.219088	0.789761	-0.866081	YKO
YAL027W	YAL027W	No_Match	No_Match	-0.430997	0.159538	-0.445852	0.19504	-0.689956	0.0695654	-0.320097	1.01517	YKO
YAL028W	FRT2	No_Match	No_Match	-0.403899	0.238956	-0.731444	0.259766	-0.366896	0.0574979	-0.935661	0.50426	YKO
YAL029C	MYO4	No_Match	No_Match	-0.24835	0.191276	-0.690239	-0.271784	-0.731506	0.150935	-0.0243967	1.90673	YKO
YAL030W	SNC1	No_Match	No_Match	-0.167774	0.24935	-0.288944	-0.49371	-0.733887	-0.248543	-0.37921	0.67015	YKO
YAL031C	GIP4	No_Match	No_Match	-0.10672	-0.475636	-0.51811	-1.33298	-0.975761	1.97379	-0.0281565	2.39817	YKO
YAL032C	PRP45	No_Match	No_Match	0.649572	0.714572	-0.17773	-1.86428	-0.125595	-2.15804	1.25425	-0.738094	DAmP
YAL033W	POP5	No_Match	No_Match	0.339457	0.269976	0.274132	-2.56805	1.65763	-0.814387	2.97957	0.963846	DAmP
YAL034C	FUN19	No_Match	No_Match	-0.1653	-0.00919849	-0.469773	0.194411	-0.714565	-0.0413819	-0.563427	1.19224	YKO
YAL034W-A	MTW1	No_Match	No_Match	0.933148	0.101592	0.610115	0.363681	0.565321	1.35547	-1.02018	0.702367	DAmP
YAL035W	FUN12	No_Match	Westmoreland_HS	-15.6377	-10.9971	NA	NA	18.3209	17.4464	NA	NA	YKO
YAL036C	RBG1	No_Match	No_Match	0.918412	-0.0156485	0.601348	-0.920739	-1.28063	-0.548016	-0.557276	1.85839	YKO
YAL037C-A_1	YAL037C-A_1	No_Match	No_Match	1.07864	-0.288433	-0.423591	1.2081	-2.40735	-0.141866	-1.8856	1.35646	YKO
YAL037C-A_2	YAL037C-A_2	No_Match	No_Match	0.540454	0.396953	-0.302477	0.891933	0.197086	-1.80711	-0.225817	0.83434	YKO
YAL037W	YAL037W	No_Match	No_Match	0.368615	0.372822	0.151844	1.04805	-1.90499	-0.120458	-1.53438	-0.619451	YKO
YAL038W	CDC19	No_Match	No_Match	-1.9167	-16.3837	-14.1664	-11.9153	7.11383	-2.24952	10.4425	10.8693	DAmP
YAL039C	CYC3	No_Match	No_Match	-3.54442	-4.37465	NA	NA	1.46984	3.46854	NA	NA	YKO
YAL040C	CLN3	No_Match	Westmoreland_RR	-0.257017	-0.262523	-0.400967	0.152374	-0.80512	0.725536	-0.884276	2.28214	YKO
YAL041W	CDC24	No_Match	No_Match	5.20713	-3.99253	0.564523	1.6252	21.6992	-29.0324	-0.0473088	-5.73877	DAmP
YAL042W	ERV46	No_Match	No_Match	-0.171692	-0.232718	-0.842167	0.246975	-1.72069	1.40949	-1.07125	3.18299	YKO
YAL043C	PTA1	No_Match	No_Match	2.37235	0.701975	1.74808	-0.529556	-1.18636	-1.29543	0.0300312	0.474402	DAmP
YAL043C-a	YAL043C-a	No_Match	No_Match	-0.580443	-0.33141	-0.283811	-0.476115	-1.19422	1.43588	-1.51172	3.57187	YKO
YAL044C	GCV3	No_Match	No_Match	-3.64776	-3.05892	-7.89567	-8.2931	1.80187	1.1785	6.65167	7.62233	YKO
YAL044W-A_1	YAL044W-A_1	No_Match	No_Match	0.960106	-0.342329	-0.415868	1.20584	-2.76068	-1.25622	-2.51645	-0.134064	YKO
YAL044W-A_2	YAL044W-A_2	No_Match	No_Match	0.663912	0.265043	-0.167232	0.861083	-2.53828	-1.44669	-3.0943	-0.884244	YKO
YAL045C	YAL045C	No_Match	No_Match	-0.576867	0.0379802	-0.707624	0.423707	-0.647035	0.504042	-0.897678	1.24419	YKO
YAL046C	YAL046C	No_Match	No_Match	-0.173894	0.168079	-0.196659	0.199709	-1.22582	0.0978271	-1.69714	1.84903	YKO
YAL047C	SPC72	No_Match	Westmoreland_RR	1.08851	0.527022	-5.37193	2.74669	9.37328	-2.8494	8.64804	-6.44048	YKO
YAL048C	GEM1	No_Match	No_Match	-4.00216	-2.36937	NA	NA	4.20095	2.08272	NA	NA	YKO
YAL049C_1	YAL049C_1	No_Match	No_Match	-0.184876	0.268702	-0.505478	0.862145	-1.51375	0.315918	-0.942422	-0.894716	YKO
YAL049C_2	AIM2	No_Match	No_Match	1.24711	-0.0236364	0.0635258	0.496242	-1.02084	-0.51704	-0.718892	1.16235	YKO
YAL051W	OAF1	No_Match	No_Match	-0.631249	0.701179	-0.349371	0.614672	-1.2243	-1.37253	-0.688224	-2.7858	YKO
YAL053W	HUF2	No_Match	No_Match	0.796622	0.339877	0.460017	-0.231733	-1.46495	0.157845	-1.14547	2.99602	YKO
YAL054C	ACS1	No_Match	No_Match	1.06156	-0.108756	-0.0973012	-0.478712	-0.0509312	1.02974	-0.596637	2.3057	YKO
YAL055W	PEX22	No_Match	No_Match	1.05908	-0.147857	0.77051	0.751322	-3.3283	1.16914	-2.21803	2.27544	YKO
YAL056W	GPB2	No_Match	No_Match	0.563262	0.940295	-0.0934549	0.0836818	-3.88505	-0.727888	-2.62812	2.72515	YKO
YAL058C-A	YAL058C-A	No_Match	No_Match	0.101105	-0.639108	-0.229988	-0.13395	2.35441	2.85061	-0.911205	1.00798	YKO
YAL058W	CNE1	No_Match	No_Match	0.406434	0.282114	0.0443816	0.901152	-1.2863	1.69685	-2.7557	-0.540301	YKO
YAL059W	ECM1	No_Match	No_Match	0.426639	0.0205575	-0.438753	-0.384613	-1.76954	0.652644	-1.48193	10.4685	YKO
YAL060W	BDH1	No_Match	No_Match	0.471034	0.33353	-0.262984	0.379387	-2.68886	-0.444581	-1.9285	1.12986	YKO
YAL061W	YAL061W	No_Match	No_Match	0.717815	0.124546	-0.465275	0.686076	-3.33809	-0.038403	-1.95003	1.43588	YKO
YAL062W	GDH3	No_Match	No_Match	0.22835	0.692082	-0.682046	0.377338	-2.69097	-0.243408	0.157322	0.000970797	YKO
YAL064C-A	YAL064C-A	No_Match	No_Match	0.083712	0.267009	-1.1052	0.484658	-0.352161	0.164824	-1.56354	0.974418	YKO
YAL065C	YAL065C	No_Match	No_Match	0.183328	0.66039	0.0284281	0.500703	-2.64073	-0.835869	-2.32746	-0.460787	YKO
YAL066W	YAL066W	No_Match	No_Match	0.650411	0.711205	0.407203	0.531491	-2.62286	-1.20123	-2.25225	-0.918492	YKO
YAL067C	SEO1	No_Match	No_Match	0.96921	0.428509	0.648862	0.148374	-2.65232	-0.497734	-2.17974	-0.497404	YKO
YAL067W-A_1	YAL067W-A_1	No_Match	No_Match	1.05988	-0.293878	-0.433483	1.28204	-0.0760362	-2.24619	-2.22981	-2.07327	YKO
YAL067W-A_2	YAL067W-A_2	No_Match	No_Match	0.380425	0.015886	-0.537254	0.690561	-1.78798	-0.531392	-2.01501	-0.84907	YKO
YAL068C	YAL068C	No_Match	No_Match	0.949814	-0.0039758	0.299009	-0.118832	-2.66812	-1.79962	0.907464	-3.73287	YKO
YAR002C-A	ERP1	No_Match	No_Match	0.198092	0.525987	-0.193034	0.452606	-0.724274	-0.769192	-0.497558	2.91897	YKO
YAR002W	NUP60	No_Match	Westmoreland_RR	-1.37685	2.44096	0.0481793	1.8526	2.53242	-3.62489	-0.323187	-6.77555	YKO
YAR003W	SWD1	No_Match	No_Match	-0.0607997	-1.01435	0.146842	-8.28199	0.83646	1.58626	0.523923	11.5375	YKO
YAR007C	RFA1	No_Match	No_Match	-0.106016	1.06725	-2.8797	-10.3672	1.13472	-3.69634	3.77917	6.65024	DAmP
YAR008W	SEN34	No_Match	No_Match	-0.506529	0.746269	0.211553	0.985985	0.514081	0.498971	-1.36568	6.88612	DAmP
YAR014C	BUD14	No_Match	No_Match	0.462359	0.200789	0.28857	-2.50615	0.751815	0.90738	2.41991	4.09903	YKO
YAR015W	ADE1	No_Match	No_Match	-1.14514	0.29939	0.594309	0.54249	0.721014	-0.547463	-0.280739	0.0721965	YKO
YAR018C	KIN3	No_Match	No_Match	0.259563	0.452606	0.483177	-0.292223	0.861575	-0.0354058	1.55337	0.980878	YKO
YAR019C	CDC15	No_Match	No_Match	-0.518217	0.178094	-1.03586	-1.32149	1.40673	0.436283	1.14152	2.42272	DAmP
YAR020C	PAU7	No_Match	No_Match	0.577414	0.299927	-0.249023	0.949588	-1.10782	0.145476	2.32579	-2.93131	YKO
YAR023C	YAR023C	No_Match	No_Match	0.0182829	0.542158	0.29626	-0.304829	0.368184	-0.183861	1.35629	-0.135113	YKO
YAR027W	UIP3	No_Match	No_Match	0.652034	0.380927	1.2944	0.27068	-0.974041	-0.445287	-0.82745	2.02989	YKO
YAR028W	YAR028W	No_Match	No_Match	1.37805	0.381188	2.04901	0.163589	-1.17641	-0.165581	-0.41909	1.01248	YKO
YAR029W	YAR029W	No_Match	No_Match	1.45657	0.192385	0.739274	-1.71275	0.135699	0.842504	1.8333	3.64733	YKO
YAR030C	YAR030C	No_Match	No_Match	0.128927	0.140251	0.0852226	-1.33577	-0.583811	-0.230411	-0.285555	3.11593	YKO
YAR031W	PRM9	No_Match	No_Match	0.524419	0.31735	0.687211	-0.109499	-0.61917	-0.218843	-0.490142	1.86429	YKO
YAR035C-A_1	YAR035C-A_1	No_Match	No_Match	1.26383	-0.0929274	-0.618985	1.42193	-2.63935	-0.938253	-2.74021	-2.05917	YKO
YAR035C-A_2	YAR035C-A_2	No_Match	No_Match	0.657401	0.409739	-0.637024	0.810813	-1.09517	-2.78957	-1.26379	-0.0103544	YKO
YAR035W	YAT1	No_Match	No_Match	0.377488	0.0747293	0.232458	-0.647054	-1.18052	0.417353	-0.647569	2.73134	YKO
YAR037W	YAR037W	No_Match	No_Match	0.464594	0.296701	0.116052	-0.769274	-0.198771	-0.626725	-0.104337	2.56689	YKO
YAR040C	YAR040C	No_Match	No_Match	0.733266	-0.0130088	0.519713	-0.206552	-0.171256	-0.822692	-0.259288	1.52852	YKO
YAR042W_1	SWH1	No_Match	No_Match	0.562291	-0.00334498	0.355631	0.0310782	-0.568387	0.16253	-0.202768	0.598191	YKO
YAR042W_2	SWH1	No_Match	No_Match	0.863031	-0.153952	-0.175341	0.397253	-1.80977	1.12554	-1.19359	1.54558	YKO
YAR043C	YAR043C	No_Match	No_Match	-0.185893	0.629988	0.238014	-1.28236	-0.661255	-0.0664748	-0.208273	1.69327	YKO
YAR044W	YAR044W	No_Match	No_Match	0.528854	-0.349152	0.351742	-0.622493	-0.396822	0.414717	0.425194	1.05926	YKO
YAR047C	YAR047C	No_Match	No_Match	0.626146	-0.0513897	0.279789	-0.140571	-1.02279	-0.187869	0.488387	0.0587764	YKO
YAR050W	FLO1	No_Match	No_Match	0.66761	-0.202143	-0.57702	-0.0768178	0.823572	0.364291	-0.415745	0.782675	YKO
YBL001C	ECM15	No_Match	No_Match	0.0795138	-0.0933203	1.29051	0.781923	-0.655627	-0.763583	-0.382017	0.489073	YKO
YBL002W	HTB2	No_Match	No_Match	-3.7346	0.863334	NA	NA	6.19001	1.54032	NA	NA	YKO
YBL003C	HTA2	No_Match	No_Match	0.0172003	0.168466	-0.177147	0.476461	-1.722	-1.00584	-1.97377	2.38546	YKO
YBL004W	UTP20	No_Match	No_Match	0.0604278	-0.10482	-0.0126153	-0.466274	-0.941588	1.43703	-0.358758	0.776149	DAmP
YBL005W	PDR3	No_Match	No_Match	0.0528524	-0.120057	-0.463218	0.762508	-1.60832	-1.08065	-1.78239	-0.23458	YKO
YBL006C	LDB7	No_Match	No_Match	-0.199794	-0.903971	-1.19025	-4.67056	-2.01899	2.14855	-1.89984	11.3678	YKO
YBL007C	SLA1	No_Match	Westmoreland_RR	-0.39184	0.684895	-1.64324	1.54293	0.912523	-2.28799	0.894582	-1.22245	YKO
YBL008W	HIR1	No_Match	No_Match	-0.203299	0.265132	0.0104123	-7.04277	-1.29268	-0.239459	-1.6541	13.8679	YKO
YBL008W-A_1	YBL008W-A_1	No_Match	No_Match	1.27365	-0.202989	-0.61666	1.33658	-2.41875	-0.576234	-3.42288	-1.75311	YKO
YBL008W-A_2	YBL008W-A_2	No_Match	No_Match	0.891139	-0.471816	-0.469602	0.882259	-1.67021	-1.14338	-2.28765	-0.385172	YKO
YBL009W	YBL009W	No_Match	No_Match	-0.0352946	0.319313	0.0494458	0.193144	-1.79524	-0.781991	-2.19635	1.3736	YKO
YBL010C	YBL010C	No_Match	No_Match	-0.20487	0.370759	0.064162	0.275412	-0.828018	-1.68417	-1.94027	0.401912	YKO
YBL011W	SCT1	No_Match	No_Match	0.15464	-0.201749	-0.351205	0.276537	-1.585	1.98847	-0.531012	1.41943	YKO
YBL012C	YBL012C	No_Match	No_Match	-3.55432	-5.66672	NA	NA	3.90578	4.2907	NA	NA	YKO
YBL013W	FMT1	No_Match	No_Match	0.501851	-0.411581	0.0568545	0.538456	-0.917718	-0.968568	-0.920992	3.25869	YKO
YBL014C	RRN6	No_Match	No_Match	-2.85208	-5.5949	NA	NA	9.11907	10.7885	NA	NA	DAmP
YBL015W	ACH1	No_Match	No_Match	1.94047	-0.182192	0.903198	0.579066	-3.11652	-0.970553	-0.990956	-0.411125	YKO
YBL016W	FUS3	No_Match	No_Match	0.129981	-0.162183	-1.08281	0.588297	0.0170456	-2.49413	-0.650033	-1.24226	YKO
YBL017C	PEP1	No_Match	No_Match	-0.279497	-0.026247	-0.767623	-0.262409	-0.0714001	-0.537683	-1.55214	2.27146	YKO
YBL018C	POP8	No_Match	No_Match	-5.36373	1.82948	-0.00548873	-1.10376	3.11147	-3.75114	0.151686	-2.17133	DAmP
YBL019W	APN2	No_Match	No_Match	-0.338702	-0.127312	-0.601524	-0.2645	-1.43388	-0.11107	-1.60952	1.13919	YKO
YBL020W	RFT1	No_Match	No_Match	-1.35761	-0.922049	-0.137076	-2.88628	3.65909	2.63464	0.55617	6.0292	DAmP
YBL021C	HAP3	No_Match	No_Match	-1.44433	-1.01987	NA	NA	-0.0567336	-0.128526	NA	NA	YKO
YBL022C	PIM1	No_Match	No_Match	-4.413	-4.85682	NA	NA	3.77505	1.80721	NA	NA	YKO
YBL023C	MCM2	No_Match	No_Match	-0.676412	-2.69818	0.146811	-1.04122	3.77516	7.87615	2.44259	3.88641	DAmP
YBL024W	NCL1	No_Match	No_Match	-0.823142	0.984358	-1.17365	1.19792	0.291489	-1.79027	-0.763595	-4.0938	YKO
YBL025W	RRN10	No_Match	Westmoreland_HS	1.16403	0.697609	2.11018	-0.0540363	-0.319057	-1.66809	-1.0777	3.18458	YKO
YBL027W	RPL19B	No_Match	No_Match	-0.346145	0.663031	-2.9893	1.6413	1.34982	-4.57436	5.27939	-7.64155	YKO
YBL028C	YBL028C	No_Match	No_Match	0.0995196	-0.13424	-0.508188	0.0116548	-1.15579	-0.51394	-1.66027	1.20034	YKO
YBL029C-A_1	YBL029C-A_1	No_Match	No_Match	1.18184	-0.48434	-0.216357	1.25321	-1.5658	-0.894272	-1.75097	-1.63014	YKO
YBL029C-A_2	YBL029C-A_2	No_Match	No_Match	0.784873	0.093907	-0.491688	0.971755	-1.61897	-1.28102	-1.98568	0.181682	YKO
YBL029W	YBL029W	No_Match	No_Match	0.17328	-0.743477	-0.528348	-0.54166	-1.5642	-0.637244	-0.901977	0.729691	YKO
YBL030C	PET9	No_Match	No_Match	-0.519983	0.840299	-6.05977	-7.65134	0.898557	-2.3063	9.36932	-9.83621	DAmP
YBL031W	SHE1	No_Match	No_Match	-0.124399	-0.255726	-0.688087	0.215536	-0.321905	0.21869	-0.878382	0.69918	YKO
YBL032W	HEK2	No_Match	No_Match	-0.0934447	0.35543	-0.856484	0.923069	-0.354902	-3.13359	-0.923932	-2.43526	YKO
YBL033C	RIB1	No_Match	No_Match	-8.63266	-1.76849	NA	NA	14.2212	0.549955	NA	NA	YKO
YBL035C	POL12	No_Match	No_Match	-0.769166	-2.73151	0.703365	0.374351	-0.476189	3.18862	-0.791341	3.27735	DAmP
YBL036C	YBL036C	No_Match	No_Match	1.6327	-0.0789635	1.03798	0.95058	-2.55764	-0.273555	-1.47639	-0.965192	YKO
YBL037W	APL3	No_Match	No_Match	0.873022	-0.164657	0.514205	-0.322648	-1.69621	-0.930298	-1.21762	0.239233	YKO
YBL038W	MRPL16	No_Match	No_Match	-2.60718	-3.74321	NA	NA	3.40968	1.5836	NA	NA	YKO
YBL039C	URA7	No_Match	No_Match	-0.296215	0.0824862	0.351911	0.351231	2.30897	-2.08883	-1.19714	-0.220705	YKO
YBL039W-A_1	YBL039W-A_1	No_Match	No_Match	0.818865	0.24736	-0.169053	1.02153	-2.86854	-0.311318	-2.74372	-1.20184	YKO
YBL039W-A_2	YBL039W-A_2	No_Match	No_Match	0.832901	-0.539857	-0.334195	1.0738	-1.27006	-1.41807	-2.50119	0.404795	YKO
YBL041W	PRE7	No_Match	No_Match	-0.00271225	0.648176	-1.04266	-0.108202	1.61408	-1.49053	3.40734	1.42487	DAmP
YBL042C	FUI1	No_Match	No_Match	0.00674588	-0.235583	-0.698762	-4.37994	1.82531	-1.09007	1.40894	3.24192	YKO
YBL043W	ECM13	No_Match	No_Match	0.397498	-0.111959	0.462218	0.00198089	-0.833315	-0.432004	-0.902577	1.24756	YKO
YBL044W	YBL044W	No_Match	No_Match	-1.83486	-4.66027	NA	NA	2.50633	1.59042	NA	NA	YKO
YBL045C	COR1	No_Match	No_Match	-1.3333	-3.18441	NA	NA	2.97617	1.10063	NA	NA	YKO
YBL046W	PSY4	No_Match	No_Match	0.873745	-0.135869	0.279686	0.116333	-0.595931	-0.924365	-1.7632	1.18889	YKO
YBL047C	EDE1	No_Match	No_Match	0.31151	0.49342	0.376182	1.09181	0.50926	-2.55351	-2.09925	-1.46322	YKO
YBL048W	YBL048W	No_Match	No_Match	0.672634	-0.521378	0.0669441	0.363872	-0.82171	-1.16442	-1.48457	0.811562	YKO
YBL049W	MOH1	No_Match	No_Match	2.16808	0.115284	2.04709	0.70717	-1.69657	-0.873755	-1.83423	1.31233	YKO
YBL050W	SEC17	No_Match	No_Match	0.271581	0.352173	0.270667	0.748893	-0.984606	-0.237155	-1.78177	4.0314	DAmP
YBL051C	PIN4	No_Match	Westmoreland_HS	0.658638	-4.56463	-0.118934	-1.55171	-0.214974	8.4329	-0.0305921	6.43623	YKO
YBL052C	SAS3	No_Match	No_Match	0.551675	-0.065253	0.272832	0.499907	-0.770422	-1.39221	-1.63111	0.043271	YKO
YBL053W	YBL053W	No_Match	No_Match	0.539884	-0.162583	-0.0743982	0.315781	-0.422694	-1.41444	-0.89515	1.15733	YKO
YBL054W	YBL054W	No_Match	No_Match	0.58537	-0.196094	-0.0820072	0.523741	-0.793019	-0.659938	-1.13519	0.332353	YKO
YBL055C	YBL055C	No_Match	No_Match	0.413483	-0.496323	-0.273455	-1.02788	-0.148503	-0.594239	-0.0964366	3.73458	YKO
YBL056W	PTC3	No_Match	No_Match	0.447824	-0.415088	-0.207024	-0.442308	-0.215333	0.327729	-0.252924	2.98382	YKO
YBL057C	PTH2	No_Match	No_Match	0.769883	-0.349764	0.269781	0.378548	-1.5372	0.32588	-1.15906	0.425198	YKO
YBL058W	SHP1	No_Match	Westmoreland_HS	-8.50148	-15.0706	-6.64355	-6.33366	13.9607	19.6023	7.82369	6.67982	YKO
YBL059W	YBL059W	No_Match	No_Match	0.517944	-0.363177	-1.11498	-1.13206	-0.405307	-0.802328	2.62589	-2.55756	YKO
YBL060W	YBL060W	No_Match	No_Match	0.883441	-0.243167	0.0249338	-0.523465	-0.917514	-0.317698	-0.800593	2.21491	YKO
YBL061C	SKT5	No_Match	No_Match	0.487575	-0.067938	0.216732	-0.0638541	0.0617932	-1.33202	-1.1631	1.65576	YKO
YBL062W	YBL062W	No_Match	No_Match	2.14832	-0.151434	2.24525	-0.312951	-1.02213	0.226862	-1.04689	1.64444	YKO
YBL063W	KIP1	No_Match	No_Match	0.855434	-0.269197	-0.312565	0.144894	-1.13386	-0.430838	-0.740172	1.07038	YKO
YBL064C	PRX1	No_Match	No_Match	0.431855	-0.200457	0.00173899	-0.378175	-0.269713	-0.964916	-0.852725	1.31397	YKO
YBL065W	YBL065W	No_Match	No_Match	0.226301	-0.129486	0.00622349	-1.37692	-0.217005	-0.885733	-0.485709	3.92741	YKO
YBL066C	SEF1	No_Match	No_Match	0.510095	-0.157331	-0.286212	-0.787497	-0.597331	-1.38594	-0.600027	3.69764	YKO
YBL067C	UBP13	No_Match	No_Match	0.369031	-1.09404	-0.250805	-1.26786	-0.146316	1.47715	-0.352532	6.51394	YKO
YBL068W	PRS4	No_Match	No_Match	0.416595	0.106738	-0.0956027	0.150477	-0.193708	-1.21937	-0.919047	1.04741	YKO
YBL069W	AST1	No_Match	No_Match	0.544489	-0.20774	-0.111027	-0.190425	-1.82098	0.212663	-0.778939	1.53668	YKO
YBL070C	YBL070C	No_Match	No_Match	0.618029	-0.450347	0.061553	-0.632264	-0.546946	-0.261082	-1.11116	0.832351	YKO
YBL071C	YBL071C	No_Match	No_Match	0.560729	-0.448959	-0.129171	0.80229	-0.251246	-1.16848	0.159768	1.6538	YKO
YBL071C-B_1	YBL071C-B_1	No_Match	No_Match	1.05769	-0.33003	-1.0982	2.43378	1.46652	3.3679	1.44411	7.12009	YKO
YBL071C-B_2	YBL071C-B_2	No_Match	No_Match	0.449597	-0.26693	-0.532754	-0.977854	0.972103	3.89461	1.56889	8.52211	YKO
YBL071W-A_1	YBL071W-A_1	No_Match	No_Match	0.906929	-0.261121	-1.42199	-1.23467	6.69456	2.07325	3.00191	7.48991	YKO
YBL071W-A_2	KTI11	No_Match	No_Match	-0.456228	-0.833562	-1.05348	-5.04868	6.42204	1.60962	3.67861	6.87348	YKO
YBL072C	RPS8A	No_Match	No_Match	-0.528767	-3.17679	-1.48907	-8.06264	2.37883	3.28578	3.09685	10.8774	YKO
YBL073W	YBL073W	No_Match	No_Match	0.137028	0.624363	-0.361764	0.00662859	2.32191	-2.24615	2.24624	-0.588089	DAmP
YBL074C	AAR2	No_Match	No_Match	0.957402	-0.102738	0.177601	0.183802	-1.31381	2.69856	-1.54428	3.22799	DAmP
YBL075C	SSA3	No_Match	No_Match	0.90462	0.0505282	0.0117566	0.670646	-1.11682	-1.82484	-0.594716	-0.573566	YKO
YBL076C	ILS1	No_Match	No_Match	0.589581	1.03777	-0.106515	0.0860269	-1.40087	-2.42354	-1.28832	-1.36042	DAmP
YBL078C	ATG8	No_Match	No_Match	2.42884	0.0517523	2.62182	0.757869	-2.18131	-0.319366	-1.50246	-0.144947	YKO
YBL079W	NUP170	No_Match	No_Match	0.55336	0.563262	-0.230379	1.33762	2.89645	-3.66926	0.92627	-6.54882	YKO
YBL080C	PET112	No_Match	No_Match	-2.55259	-2.65955	-15.8325	-11.6505	4.33405	-0.606145	6.44831	14.4024	YKO
YBL081W	YBL081W	No_Match	No_Match	0.465622	-0.00709442	0.192963	0.372866	0.426286	-0.457667	-1.01577	0.687691	YKO
YBL082C	ALG3	No_Match	No_Match	0.567539	0.189103	0.094032	1.03756	0.501747	-2.07601	-0.934422	-1.88259	YKO
YBL083C	YBL083C	No_Match	No_Match	0.7257	-0.131527	-0.216814	1.32641	-0.556782	-1.03591	-0.599533	-2.73243	YKO
YBL084C	CDC27	No_Match	No_Match	1.06458	0.588211	0.859735	-7.53458	-0.832509	-3.29241	4.23156	5.31113	DAmP
YBL085W	BOI1	No_Match	No_Match	0.739463	-0.158887	-0.0261096	-0.125958	-0.940976	-0.80141	-0.956991	0.77003	YKO
YBL086C	YBL086C	No_Match	No_Match	0.653226	0.207155	0.000120295	0.524201	0.0201266	-2.46414	-0.929613	-0.384141	YKO
YBL087C	RPL23A	No_Match	No_Match	-0.0265225	-0.118966	-0.0328957	0.777651	2.91854	-2.2935	-0.818695	0.0683233	YKO
YBL088C	TEL1	No_Match	No_Match	0.813281	-0.194446	0.0150427	-0.0165337	-0.362056	-0.768124	-0.513225	-1.14786	YKO
YBL089W	AVT5	No_Match	No_Match	0.212116	0.774171	-3.7599	1.29751	1.19906	-2.76258	5.11816	-5.33205	YKO
YBL090W	MRP21	No_Match	No_Match	-0.265988	-2.55703	-1.26978	-6.73982	0.99574	0.192184	2.28814	3.0986	YKO
YBL091C	MAP2	No_Match	No_Match	2.48953	0.205915	2.28031	1.03256	-2.37474	-0.537907	-0.804171	-0.476065	YKO
YBL091C-A_1	SCS22	No_Match	No_Match	-0.317175	0.575456	-1.12604	0.902439	-0.0141242	-1.52453	-1.11924	-1.61002	YKO
YBL091C-A_2	SCS22	No_Match	No_Match	0.162331	0.125567	-0.5933	0.684561	-0.935485	-0.234685	-1.39516	2.07261	YKO
YBL092W	RPL32	No_Match	No_Match	0.59813	1.01261	-0.296459	1.13248	2.23762	-3.90939	3.76122	-11.2599	DAmP
YBL093C	ROX3	No_Match	Westmoreland_HS	0.111505	0.304811	-1.22399	-6.41629	10.5586	-1.30383	8.35638	-0.574832	YKO
YBL094C	YBL094C	No_Match	No_Match	-2.10638	-2.73753	-0.212723	-0.153494	3.6375	1.7716	-1.50296	11.1934	YKO
YBL095W	YBL095W	No_Match	No_Match	0.247527	0.0334834	-0.556669	-0.43713	-0.0787381	-0.169114	0.398049	2.31625	YKO
YBL096C	YBL096C	No_Match	No_Match	0.14951	-0.255617	-0.749172	-0.441938	0.543443	-0.321368	0.590999	3.04245	YKO
YBL097W	BRN1	No_Match	No_Match	0.648892	0.830835	0.208882	-0.63216	-1.5777	-1.64104	-1.22225	-1.59568	DAmP
YBL098W	BNA4	No_Match	No_Match	0.0828715	-0.194769	-0.413418	-0.722458	0.375347	0.44442	0.087941	2.66933	YKO
YBL099W	ATP1	No_Match	No_Match	-7.91385	-1.79627	NA	NA	6.4154	2.86848	NA	NA	YKO
YBL100C	YBL100C	No_Match	No_Match	-3.5384	-3.67263	NA	NA	4.13654	3.35592	NA	NA	YKO
YBL101C	ECM21	No_Match	No_Match	0.457829	1.05203	-0.0849081	-0.702399	-0.351588	-0.753407	0.0604286	2.50941	YKO
YBL101W-C_1	YBL101W-C_1	No_Match	No_Match	1.2026	0.0988483	-0.370725	1.38262	-2.07127	0.0421302	-2.78434	-1.34599	YKO
YBL101W-C_2	YBL101W-C_2	No_Match	No_Match	0.847315	0.223798	0.154811	0.866235	-1.89111	-0.142643	-2.7959	-0.437956	YKO
YBL102W	SFT2	No_Match	No_Match	0.229946	-0.28391	-0.0248372	0.962793	0.0938863	0.198811	0.980533	-0.82696	YKO
YBL103C	RTG3	No_Match	No_Match	1.02266	3.9272	-6.27887	-1.12098	-1.91823	2.14947	4.04439	2.29634	YKO
YBL104C_1	YBL104C_1	No_Match	No_Match	-0.166463	0.144249	0.16372	-0.822081	0.675402	0.268774	-0.512327	9.71903	YKO
YBL104C_2	SEA4	No_Match	No_Match	0.391078	-0.552359	0.0150466	0.580891	-0.828145	1.05468	-2.50383	7.31134	YKO
YBL105C	PKC1	No_Match	No_Match	0.697546	0.316124	0.359615	0.979623	-0.645373	2.78705	-1.67484	2.17644	DAmP
YBL106C	SRO77	No_Match	No_Match	1.47553	-0.202307	0.965477	0.768341	-2.37221	-2.39001	-1.37654	0.429652	YKO
YBL107C	YBL107C	No_Match	No_Match	0.28845	-0.698608	-0.198429	0.83046	-0.446944	-0.536695	1.1884	-0.566335	YKO
YBR001C	NTH2	No_Match	No_Match	-0.625701	-0.436008	-0.0603961	0.193331	-0.711571	-0.0216609	-0.4471	0.645483	YKO
YBR003W	COQ1	No_Match	No_Match	-5.66734	-0.783723	NA	NA	5.78453	0.314956	NA	NA	YKO
YBR004C	GPI18	No_Match	No_Match	0.817349	0.103109	0.122626	1.63659	-0.598827	1.20007	0.0513482	1.62613	DAmP
YBR005W	RCR1	No_Match	No_Match	-1.55427	-0.273202	-0.552428	-0.262945	0.103265	-0.0108081	0.707124	0.248586	YKO
YBR006W	UGA2	No_Match	No_Match	-1.36523	0.179304	0.0364904	0.233784	0.173798	-1.10732	-0.95283	1.48105	YKO
YBR007C	DSF2	No_Match	No_Match	-1.14127	-0.18648	-0.238023	0.635353	-0.100305	0.0539227	-0.395721	1.15746	YKO
YBR008C	FLR1	No_Match	No_Match	-1.78068	0.377368	-0.148405	0.251235	1.06504	-0.577665	-0.233957	2.07249	YKO
YBR009C	HHF1	No_Match	Westmoreland_HS	-1.98577	0.2383	-0.22877	-3.76038	1.37819	-0.603204	-0.51398	13.7406	YKO
YBR010W	HHT1	No_Match	No_Match	-1.5568	-0.189527	0.053584	-10.2301	0.671854	0.358887	0.151086	14.9567	YKO
YBR011C	IPP1	No_Match	No_Match	0.390891	-0.531141	0.309846	1.78489	2.096	4.3674	-1.4807	-0.518939	DAmP
YBR012C	YBR012C	No_Match	No_Match	-1.26035	-0.401354	0.0252412	0.494029	0.707631	-0.95103	-0.548618	1.98996	YKO
YBR013C	YBR013C	No_Match	No_Match	-0.0540968	1.12343	0.689686	0.534059	-0.841256	-0.250686	-1.00422	2.48431	YKO
YBR014C	YBR014C	No_Match	No_Match	0.808608	-0.195183	-0.0187924	0.986473	-3.66102	-1.22059	-2.27834	0.417238	YKO
YBR015C	MNN2	No_Match	Westmoreland_RR	0.508264	-0.526131	-0.206435	1.13679	-2.79069	0.76376	-2.59798	-0.313471	YKO
YBR016W	YBR016W	No_Match	No_Match	0.709104	-0.275947	-0.277825	0.906176	-3.64064	-0.666498	-2.43046	0.452649	YKO
YBR018C	GAL7	No_Match	No_Match	0.672561	-0.0897326	-0.19004	0.866179	-3.42922	-0.714893	-1.90634	0.641603	YKO
YBR019C	GAL10	No_Match	No_Match	0.658721	-0.245425	-0.298987	0.485218	-3.19718	-1.05044	-1.49227	0.625387	YKO
YBR020W_1	GAL1	No_Match	No_Match	0.784116	-0.218567	-0.445224	0.924612	-2.79781	-0.0940656	-2.11088	0.855288	YKO
YBR020W_2	GAL1	No_Match	No_Match	-0.303938	0.296569	0.987919	0.307373	0.0240434	-1.66619	-1.48734	-0.407287	YKO
YBR021W	FUR4	No_Match	No_Match	-3.36751	3.44945	-0.416479	1.14055	8.75402	-8.08082	-2.82395	-3.07955	YKO
YBR022W	POA1	No_Match	No_Match	0.629896	-0.149168	-0.345941	0.965467	-3.40383	-1.30841	-2.37887	-1.26676	YKO
YBR023C	CHS3	No_Match	No_Match	0.584268	-0.0327094	-0.222453	0.798894	-3.06338	-0.557661	-2.17893	2.49573	YKO
YBR024W	SCO2	No_Match	No_Match	0.67095	-0.677377	0.0522221	0.758058	-2.12865	-1.14979	-1.26542	1.88468	YKO
YBR025C	YBR025C	No_Match	No_Match	0.806767	-0.137303	0.179444	1.09283	-1.33781	-0.779943	-1.04869	-2.06414	YKO
YBR026C	ETR1	No_Match	No_Match	0.874785	-2.22118	NA	NA	4.36807	8.95289	NA	NA	YKO
YBR027C	YBR027C	No_Match	No_Match	0.290841	-0.213467	-0.522853	-0.0869709	-0.847058	-0.331678	0.307148	0.0988144	YKO
YBR028C	YBR028C	No_Match	No_Match	-0.327132	0.413972	-0.568479	0.489912	-0.567638	-0.965138	-1.1197	1.56062	YKO
YBR029C	CDS1	No_Match	No_Match	1.65822	0.566765	1.6677	1.2838	0.619273	-2.47322	-0.505332	-4.31398	DAmP
YBR030W	YBR030W	No_Match	No_Match	-0.130025	0.317484	-1.44016	0.932982	-1.25821	-1.1227	-0.060348	0.214825	YKO
YBR031W	RPL4A	No_Match	No_Match	-0.724248	0.590608	-0.732504	0.799661	1.49221	-1.10637	-1.21652	0.335341	YKO
YBR032W	YBR032W	No_Match	No_Match	-0.168447	-0.102015	-0.542	0.94453	-1.65984	0.560303	-2.01768	-0.320764	YKO
YBR033W	EDS1	No_Match	No_Match	0.0829509	-0.438613	-0.873399	0.877979	-1.16858	0.824487	-0.952442	0.86106	YKO
YBR034C	HMT1	No_Match	No_Match	-0.357952	0.37799	-0.986875	0.328568	-0.249788	-0.0918587	-0.324628	1.6984	YKO
YBR035C	PDX3	No_Match	No_Match	-2.55696	-0.394106	0.354405	-16.1638	10.4321	-3.16867	7.55164	17.3268	YKO
YBR036C	CSG2	No_Match	No_Match	-7.80403	1.47426	-20.7756	1.85272	-0.340255	-1.81074	5.012	8.2194	YKO
YBR037C	SCO1	No_Match	No_Match	-5.60237	0.252487	NA	NA	3.11022	2.2941	NA	NA	YKO
YBR038W	CHS2	No_Match	No_Match	0.838159	0.592704	-0.3366	-3.06142	-0.398639	-2.03363	-0.312601	0.0712928	DAmP
YBR040W	FIG1	No_Match	No_Match	-0.649461	0.736931	-0.6825	-0.414006	0.121995	-0.609388	-0.597577	1.73565	YKO
YBR041W	FAT1	No_Match	No_Match	0.0944907	0.496413	-0.247138	0.476807	-1.29663	-2.8176	-1.27479	1.76099	YKO
YBR042C	YBR042C	No_Match	No_Match	1.53598	0.283239	1.61397	0.76115	-1.04256	-0.790018	-1.47352	2.13052	YKO
YBR043C	QDR3	No_Match	No_Match	0.217956	0.173093	-0.964641	1.02251	-0.277585	-1.4762	-1.43903	2.23283	YKO
YBR044C	TCM62	No_Match	Westmoreland_HS	-0.45049	-0.239047	-17.3576	-1.72457	0.0681788	0.490121	2.99151	-4.86231	YKO
YBR045C	GIP1	No_Match	No_Match	-0.196318	0.398967	-0.928207	0.266473	-0.0424754	-0.779559	0.300236	0.466592	YKO
YBR046C	ZTA1	No_Match	No_Match	0.167779	0.168684	-0.6103	0.449483	-0.339983	-0.829286	-0.462074	1.06263	YKO
YBR047W	FMP23	No_Match	No_Match	-0.0653653	0.326471	-0.490213	1.1047	-0.15935	-0.775637	-0.47712	1.38765	YKO
YBR048W	RPS11B	No_Match	Westmoreland_HS	-1.50012	0.589726	-0.630217	0.781456	4.2256	0.229364	0.634367	-0.305014	YKO
YBR050C	REG2	No_Match	No_Match	0.0807036	0.332518	-0.457825	0.55284	-0.0653935	-1.03152	-0.7015	1.1639	YKO
YBR051W	YBR051W	No_Match	No_Match	0.280155	0.0419311	-1.00744	0.201405	-0.663752	-0.135357	0.541391	0.0721739	YKO
YBR052C	RFS1	No_Match	No_Match	-0.173785	0.583912	-0.518159	-0.0454629	0.0591593	-0.575593	-0.331657	1.63955	YKO
YBR053C	YBR053C	No_Match	No_Match	0.154471	0.0136528	-0.462322	0.56249	-0.784816	0.438642	-0.46041	0.703284	YKO
YBR054W	YRO2	No_Match	No_Match	0.309396	0.14049	-0.119827	-0.143615	-0.496464	-0.897338	-0.956538	2.95502	YKO
YBR055C	PRP6	No_Match	No_Match	0.189901	0.146887	-0.367513	0.448889	-1.17652	1.42368	-1.23008	4.61627	DAmP
YBR056W	YBR056W	No_Match	No_Match	2.0005	0.223143	1.78401	0.366416	-1.53025	-1.23866	-1.11483	1.58208	YKO
YBR056W-A_1	YBR056W-A_1	No_Match	No_Match	1.60592	-0.0806723	-0.00201397	1.24143	-1.36091	0.404283	-2.83963	-1.50248	YKO
YBR056W-A_2	YBR056W-A_2	No_Match	No_Match	0.724546	0.283607	0.333088	1.04446	-2.61199	-0.694744	-2.19259	0.173999	YKO
YBR057C	MUM2	No_Match	No_Match	0.932489	0.179124	-0.244772	0.263462	-0.497319	-1.35179	0.0719893	2.11786	YKO
YBR058C	UBP14	No_Match	No_Match	0.270467	1.40061	0.238372	1.92837	0.0211179	-3.7806	-1.02624	-6.84517	YKO
YBR058C-A_1	YBR058C-A_1	No_Match	No_Match	1.874	-0.113807	0.448323	1.28062	1.28355	-5.3405	-1.5441	-6.77118	YKO
YBR058C-A_2	TSC3	No_Match	No_Match	1.03662	0.328782	0.717437	0.825429	1.88791	-6.50294	-0.867428	-5.89688	YKO
YBR059C	AKL1	No_Match	Westmoreland_HS	0.0892238	-0.0673349	0.180916	-4.43065	0.949564	0.242159	-0.215786	7.53219	YKO
YBR060C	ORC2	No_Match	No_Match	-0.234085	-0.117612	-0.706708	-0.119248	-0.256757	2.76369	-1.75437	4.49631	DAmP
YBR061C	TRM7	No_Match	No_Match	-0.164171	1.27219	-1.07998	1.39839	1.09344	-2.26137	1.38364	-2.5675	YKO
YBR062C_1	YBR062C_1	No_Match	No_Match	0.808195	0.222424	0.0883763	0.176534	-0.214342	-0.653289	0.220162	1.08136	YKO
YBR062C_2	YBR062C_2	No_Match	No_Match	0.267121	0.422232	0.0128578	0.205271	-0.645179	-1.39777	-1.90204	1.98653	YKO
YBR063C	YBR063C	No_Match	No_Match	1.02297	0.192415	0.502751	0.0566116	-0.498058	-0.512582	-0.129897	2.45613	YKO
YBR064W	YBR064W	No_Match	No_Match	0.65298	0.372509	-0.254938	0.650442	0.942993	-0.781089	0.976656	0.288065	YKO
YBR065C	ECM2	No_Match	No_Match	1.0713	-0.304331	0.450181	0.268409	-1.019	1.00626	-0.519997	1.22832	YKO
YBR066C	NRG2	No_Match	No_Match	0.623058	0.194083	0.191989	0.672865	0.0833992	0.0547231	-0.259007	-0.157792	YKO
YBR067C	TIP1	No_Match	No_Match	0.812379	0.472011	0.48037	-0.874047	-0.0499593	0.106922	0.0623188	0.407439	YKO
YBR068C	BAP2	No_Match	No_Match	2.62149	-0.0581531	2.59519	1.40103	-0.517982	1.35323	-0.306491	2.30744	YKO
YBR069C	TAT1	Xia	Westmoreland_HS	-1.63304	-15.3325	0.563737	-0.781709	7.75094	23.9854	1.05428	4.18514	YKO
YBR070C	ALG14	No_Match	No_Match	-0.2515	0.129083	-0.518085	0.924059	2.0266	0.282489	-0.509565	3.08503	DAmP
YBR071W	YBR071W	No_Match	No_Match	0.428532	0.31478	0.259639	0.299058	-0.0382573	-0.845814	-0.368916	1.90356	YKO
YBR072C-A_1	YBR072C-A_1	No_Match	No_Match	1.3948	-0.222784	-0.21426	0.818399	-0.635829	-0.610842	-0.905726	0.496675	YKO
YBR072C-A_2	YBR072C-A_2	No_Match	No_Match	1.06089	0.138001	0.186255	0.22342	-0.322304	-1.55961	-0.428019	1.85037	YKO
YBR072W	HSP26	No_Match	No_Match	0.604213	0.340941	-0.133002	0.422885	-0.174026	-1.07788	0.516963	1.25034	YKO
YBR073W	RDH54	No_Match	No_Match	0.331883	0.460931	0.457951	-0.210277	-0.253472	0.352034	0.120558	1.86594	YKO
YBR074W_1	YBR074W_1	No_Match	No_Match	0.913424	0.10518	0.860556	0.533183	0.199137	-0.477566	-1.18902	0.748441	YKO
YBR074W_2	YBR074W_2	No_Match	No_Match	0.534662	0.0881388	0.0701154	0.455575	-0.63232	-0.675708	-2.10909	1.34872	YKO
YBR075W_1	YBR075W_1	No_Match	No_Match	1.0407	0.15874	0.210866	0.529238	-0.0515824	-0.768923	0.0959066	1.50163	YKO
YBR075W_2	YBR075W_2	No_Match	No_Match	0.679949	-0.832887	0.94086	0.387976	-1.27238	0.956097	-1.1008	1.06388	YKO
YBR076W	ECM8	No_Match	No_Match	1.18204	0.130681	0.652201	0.926372	-0.407455	-0.672319	0.035767	0.182928	YKO
YBR077C	SLM4	No_Match	Westmoreland_HS	0.261859	-1.55668	-0.390478	-1.34009	1.50025	4.16183	0.17548	11.9023	YKO
YBR078W	ECM33	No_Match	Westmoreland_HS	0.813875	0.300981	1.07041	0.3656	-0.419147	-0.691122	-1.03485	2.34446	YKO
YBR079C	RPG1	No_Match	No_Match	0.693588	0.620763	-0.144763	-0.581769	-0.602326	-1.98233	-0.515304	-1.39427	DAmP
YBR080C	SEC18	No_Match	No_Match	0.636354	0.62631	-0.261226	-0.37004	1.27479	-2.15189	0.429252	-1.08633	DAmP
YBR081C	SPT7	No_Match	Westmoreland_HS	-6.79878	-0.556217	-8.59344	-8.83481	9.60484	2.90228	7.08929	11.3762	YKO
YBR082C	UBC4	No_Match	No_Match	-0.18606	2.18722	-0.357205	2.63777	2.15264	-4.57563	1.55326	-12.3178	YKO
YBR083W	TEC1	No_Match	No_Match	0.0376848	0.7168	0.456945	-0.231187	-0.36123	-0.939811	-0.466396	2.65206	YKO
YBR084C-A	RPL19A	No_Match	No_Match	-0.767796	0.952118	-0.301393	1.38712	4.12204	-2.83088	0.956348	-3.79716	YKO
YBR084W	MIS1	No_Match	No_Match	2.42996	-0.113131	1.79621	0.350808	-1.80507	0.288376	2.47911	0.071247	YKO
YBR085C-A_1	YBR085C-A_1	No_Match	No_Match	0.822867	-0.693937	-0.613501	-5.24656	2.72663	5.91211	1.74827	5.11254	YKO
YBR085C-A_2	YBR085C-A_2	No_Match	No_Match	-0.723612	-2.6533	-1.56164	-3.07169	2.28964	4.74724	0.860895	10.6018	YKO
YBR085W	AAC3	No_Match	No_Match	0.751207	-0.647474	0.267351	1.15141	-3.34352	2.92811	-2.98133	-0.963555	YKO
YBR087W	RFC5	No_Match	No_Match	-11.9058	-21.408	NA	NA	10.595	34.7644	NA	NA	DAmP
YBR088C	POL30	No_Match	No_Match	0.511368	-0.220704	-0.13158	0.407454	0.315535	3.28793	-1.55093	3.86332	DAmP
YBR089W	YBR089W	No_Match	No_Match	0.786959	-0.0691754	-0.0560672	1.41414	-2.8301	0.946443	-2.93591	-3.39028	DAmP
YBR090C	YBR090C	No_Match	No_Match	0.38115	-0.351364	0.121309	0.731631	-0.102968	-0.639378	-0.10858	1.84337	YKO
YBR090C-A	YBR090C-A	No_Match	No_Match	0.400438	0.116421	0.187911	-0.183816	-1.22084	0.573112	-1.30873	3.11578	YKO
YBR091C	TIM12	No_Match	No_Match	-6.61094	2.5728	NA	NA	10.9986	-2.54228	NA	NA	DAmP
YBR092C	PHO3	No_Match	No_Match	0.535235	-0.115001	-0.0821823	0.668187	-1.36995	0.672475	-0.871802	0.861571	YKO
YBR093C	PHO5	No_Match	No_Match	0.526611	-0.0183263	-0.120233	0.741685	-0.870773	1.16399	0.137062	0.669235	YKO
YBR094W	YBR094W	No_Match	No_Match	0.163218	-2.60702	-0.49276	-10.8788	-0.476131	6.66251	-0.480485	15.1978	YKO
YBR095C	RXT2	No_Match	No_Match	-0.497926	-0.043666	-4.19082	-5.5292	1.10735	-0.75822	2.50807	8.07762	YKO
YBR097W	VPS15	No_Match	No_Match	-1.57508	-0.981968	-4.0128	-12.791	9.51266	-0.218622	11.1442	16.3734	YKO
YBR098W_1	MMS4	No_Match	Westmoreland_HS	-0.0553644	-6.47651	-0.0311467	-13.1908	0.383366	6.37272	-0.608424	15.4453	YKO
YBR098W_2	MMS4	No_Match	Westmoreland_HS	0.113239	-2.04464	-0.150049	-12.0572	0.495429	5.5789	-1.27026	16.5941	YKO
YBR099C	YBR099C	No_Match	Westmoreland_RR	-0.512347	-3.67849	-0.250144	-11.2644	0.58231	5.73254	-0.407694	15.1529	YKO
YBR100W_1	YBR100W_1	No_Match	No_Match	0.0174313	0.704869	-0.138403	-12.5089	-0.163189	4.75388	1.1118	15.6267	YKO
YBR100W_2	YBR100W_2	No_Match	No_Match	0.0418914	0.751645	-0.019952	0.937833	-1.53278	-0.503724	-0.497208	-0.43902	YKO
YBR101C	FES1	No_Match	No_Match	-1.30522	0.942951	1.00494	1.20691	1.6143	-6.27268	-0.191368	-11.6658	YKO
YBR102C	EXO84	No_Match	No_Match	0.734192	0.504326	0.123268	0.599073	-0.48103	-1.43696	-1.43233	-0.306927	DAmP
YBR103W	SIF2	No_Match	No_Match	-0.863493	1.10704	-0.238134	-0.376483	1.51428	-0.67192	0.662741	2.86524	YKO
YBR104W	YMC2	No_Match	No_Match	-0.299971	0.159835	-0.00437587	0.0716079	0.195667	-0.656173	0.539624	0.120361	YKO
YBR105C_1	VID24	No_Match	No_Match	1.17704	0.918216	1.92975	1.06052	-0.889298	-0.266526	-1.12285	-0.720312	YKO
YBR105C_2	VID24	No_Match	No_Match	0.0452575	-0.496513	-0.394004	0.315527	-1.02504	0.811146	-1.51434	0.356139	YKO
YBR106W	PHO88	No_Match	No_Match	-2.39328	0.958135	-0.596825	1.1716	9.78553	-5.88302	-0.0596551	-1.26406	YKO
YBR107C	IML3	No_Match	No_Match	-1.19635	0.377716	-0.119543	0.847093	-0.416046	-1.3007	-1.20418	0.102347	YKO
YBR108W	YBR108W	No_Match	No_Match	-0.568333	-0.443782	0.017675	0.797341	-1.26703	0.788911	-0.514937	-0.289584	YKO
YBR109C	CMD1	No_Match	No_Match	1.34045	0.565028	1.47031	-3.36652	-2.33284	0.369255	-2.70417	-15.2655	DAmP
YBR110W	ALG1	No_Match	No_Match	1.75328	0.787539	0.775362	-0.336106	-0.610909	-3.10423	0.392162	-0.864902	DAmP
YBR111C	YSA1	No_Match	No_Match	-1.08139	0.349185	-0.617331	0.700733	-0.904111	-1.94719	-0.653909	1.3781	YKO
YBR111W-A_1	YBR111W-A_1	No_Match	No_Match	0.870758	0.146425	-0.798423	-2.16416	1.7813	-4.22612	-0.482763	-1.42284	YKO
YBR111W-A_2	SUS1	No_Match	No_Match	-2.41133	2.08603	-1.80875	-1.50692	2.94186	-3.94412	0.34795	0.599021	YKO
YBR112C	CYC8	No_Match	No_Match	-14.2282	-2.03947	-14.8371	-2.58543	15.6065	12.9624	13.5528	-2.61416	YKO
YBR113W	YBR113W	No_Match	No_Match	-1.0628	-0.442952	0.268986	0.534222	-0.617216	0.674692	-1.5739	1.55571	YKO
YBR114W	RAD16	No_Match	No_Match	-1.01573	-0.132919	-0.455611	1.19185	-0.92005	-0.941319	-1.23567	-0.925254	YKO
YBR115C	LYS2	No_Match	No_Match	-0.945403	0.045806	-1.30017	0.766779	-1.019	-0.260271	-0.157725	0.697837	YKO
YBR116C	YBR116C	No_Match	No_Match	-0.91629	0.261315	0.109089	0.68289	-1.00891	-0.524532	-1.02555	0.165982	YKO
YBR119W	MUD1	No_Match	No_Match	-0.682336	-0.728011	-0.443059	1.24436	-1.62787	-4.50553	-0.802692	-1.29697	YKO
YBR120C	CBP6	No_Match	No_Match	-9.15957	2.11938	NA	NA	-0.087952	5.75697	NA	NA	YKO
YBR121C_1	GRS1	No_Match	No_Match	-0.601302	0.290957	1.29207	-3.76243	1.51504	3.91609	3.15013	3.25516	DAmP
YBR121C_2	GRS1	No_Match	No_Match	0.605606	0.307848	0.488125	1.0313	0.0768192	0.400251	-1.21439	-0.102152	DAmP
YBR122C_1	MRPL36	No_Match	No_Match	-2.29216	-0.721307	NA	NA	7.1699	3.05794	NA	NA	YKO
YBR122C_2	MRPL36	No_Match	No_Match	-11.606	0.777559	NA	NA	13.2519	-1.10557	NA	NA	YKO
YBR124W	YBR124W	No_Match	No_Match	-3.37438	0.346561	NA	NA	6.06835	-1.85105	NA	NA	DAmP
YBR125C	PTC4	No_Match	No_Match	1.25382	-1.09431	0.447628	0.785147	-1.11654	0.308984	-0.749503	0.0681155	YKO
YBR126C	TPS1	No_Match	Westmoreland_HS	-0.196999	-4.29542	-0.680033	-0.839119	0.439952	14.532	-1.57688	7.78137	YKO
YBR127C	VMA2	No_Match	Westmoreland_HS	-2.95566	-4.32254	NA	NA	3.12461	5.47132	NA	NA	YKO
YBR128C	ATG14	No_Match	No_Match	-0.47306	0.754592	-0.411601	0.975399	-1.82673	-0.415016	-1.96718	0.289294	YKO
YBR129C	OPY1	No_Match	No_Match	-0.345317	0.429388	-0.938402	0.709809	-2.2166	-0.211096	-1.78679	2.21007	YKO
YBR130C	SHE3	No_Match	No_Match	-0.0916273	0.0367673	-0.177956	0.318392	-2.02235	0.256078	-1.75162	0.177905	YKO
YBR131W	CCZ1	No_Match	No_Match	1.28458	-0.494892	1.15879	-0.317054	-0.655238	0.260062	0.666408	3.45499	YKO
YBR132C	AGP2	No_Match	No_Match	-5.71486	-7.28595	NA	NA	6.20037	5.63498	NA	NA	YKO
YBR133C_1	HSL7	No_Match	No_Match	-0.154212	0.00928693	-0.875278	1.27167	-1.14157	0.941457	-0.536045	-1.15043	YKO
YBR133C_2	HSL7	No_Match	No_Match	0.656768	0.434403	-0.188818	1.15353	-2.8537	-2.21344	-3.00617	-4.83597	YKO
YBR134W	YBR134W	No_Match	No_Match	0.25694	0.50729	0.142937	1.33729	-2.31875	-0.417186	-2.53668	-4.29926	YKO
YBR135W	CKS1	No_Match	No_Match	-7.18567	-21.408	NA	NA	16.5806	34.7644	NA	NA	DAmP
YBR137W	YBR137W	No_Match	No_Match	0.376756	0.18353	-0.28264	0.996136	-1.75985	-0.284527	-1.78148	-0.563624	YKO
YBR138C	YBR138C	No_Match	No_Match	0.287735	0.431831	-0.372066	0.878541	-1.89513	-0.743367	-2.05801	0.0805268	YKO
YBR139W	YBR139W	No_Match	No_Match	0.473174	0.277357	-0.406912	1.33931	-2.10307	-0.446499	-1.45698	-1.68698	YKO
YBR140C	IRA1	No_Match	No_Match	1.04375	0.0778549	0.425241	1.26032	-0.660924	2.91617	-1.02171	4.8378	DAmP
YBR141C	YBR141C	No_Match	No_Match	1.7986	0.368667	1.85363	0.727692	-2.61285	-0.976224	-2.5306	-0.889402	YKO
YBR142W	MAK5	No_Match	No_Match	0.972397	0.062241	0.675398	0.567961	0.11281	0.700773	-1.54614	3.49086	DAmP
YBR143C	SUP45	No_Match	No_Match	0.229208	0.00316991	0.0400235	-2.1526	2.63041	1.1655	-0.0335286	6.34145	DAmP
YBR144C	YBR144C	No_Match	No_Match	-0.0533996	0.20571	-0.826303	0.494988	-1.36884	-1.02135	-0.469641	1.10984	YKO
YBR145W	ADH5	No_Match	No_Match	-0.723993	0.152498	-1.153	0.654324	-0.958267	-0.22036	-0.573365	0.590152	YKO
YBR146W	MRPS9	No_Match	No_Match	-0.626934	0.210904	-0.844334	0.755191	-0.678565	-0.471877	-1.31392	0.0553485	YKO
YBR147W	YBR147W	No_Match	No_Match	-1.17906	1.31103	-2.38668	1.77143	0.447815	-2.14448	-0.0632502	0.388646	YKO
YBR148W	YSW1	No_Match	No_Match	-0.493578	0.367815	-1.19419	0.469052	-1.27159	-0.269433	-1.15115	0.779359	YKO
YBR149W	ARA1	No_Match	No_Match	-0.132389	-0.0114427	-0.973245	0.497431	-1.31364	0.236873	-1.69501	0.628433	YKO
YBR150C	TBS1	No_Match	No_Match	-0.687509	-0.16014	0.354699	0.979437	-1.57046	-0.742074	-1.66261	-0.865619	YKO
YBR151W	APD1	No_Match	No_Match	-0.287428	-0.256286	-1.0806	0.872605	-0.825239	0.31034	-1.16378	0.293988	YKO
YBR152W	SPP381	No_Match	No_Match	1.28711	0.754667	0.295093	0.66172	-0.472399	-2.55175	0.78796	-3.46999	DAmP
YBR153W	RIB7	No_Match	No_Match	1.1697	1.00133	0.486387	1.13374	-0.326813	-4.02615	-0.710114	-2.72262	DAmP
YBR154C	RPB5	No_Match	No_Match	1.2422	0.168567	0.726525	1.64958	-1.56191	-0.74984	-2.73268	-2.0308	DAmP
YBR155W	CNS1	No_Match	No_Match	2.39105	0.0212805	2.26456	1.62453	-1.59647	3.11071	-1.38777	2.376	DAmP
YBR156C	SLI15	No_Match	No_Match	-0.186575	-0.0964205	-1.4619	0.442952	-1.30106	0.993108	-0.842767	0.941229	YKO
YBR157C_1	ICS2	No_Match	No_Match	-0.150811	0.486669	-0.535336	0.889697	-1.0985	-0.189304	-1.08151	-0.805486	YKO
YBR157C_2	ICS2	No_Match	No_Match	0.630607	0.149621	0.0792731	0.86451	-1.45893	-0.170805	-2.7677	0.426789	YKO
YBR158W	AMN1	No_Match	No_Match	-0.0231815	0.482109	-0.943565	1.17703	-1.16573	-0.179564	-0.753026	-2.03882	YKO
YBR159W	YBR159W	No_Match	No_Match	0.113222	0.210465	-0.356935	0.703972	-1.6918	0.235793	-1.55055	0.0279452	YKO
YBR160W	CDC28	No_Match	No_Match	-0.804402	-18.8486	NA	NA	8.4184	29.199	NA	NA	DAmP
YBR161W	CSH1	No_Match	No_Match	1.2278	0.391119	1.17444	0.911432	-1.49781	-0.595106	-1.94652	-0.111963	YKO
YBR162C	TOS1	No_Match	No_Match	0.684919	-0.362383	-0.0230181	0.606082	-1.83312	1.25388	-1.37755	1.26415	YKO
YBR162W-A	YSY6	No_Match	No_Match	0.161357	-0.0801764	-0.114418	0.611536	-0.717714	-0.916549	-1.40546	0.682659	YKO
YBR163W	DEM1	No_Match	No_Match	-7.84084	-2.61148	NA	NA	5.49091	1.6786	NA	NA	YKO
YBR164C	ARL1	No_Match	No_Match	0.149842	-0.17712	-0.423416	0.442324	-0.317386	0.73359	-0.66631	1.96308	YKO
YBR165W	UBS1	No_Match	No_Match	0.325883	0.138697	-0.0601295	0.400622	-0.700569	-0.674718	-1.18839	0.824986	YKO
YBR166C	TYR1	No_Match	No_Match	0.180692	0.395826	-0.186684	0.652996	-0.718297	-0.381016	-0.938823	0.426052	YKO
YBR167C	POP7	No_Match	No_Match	0.351667	-4.34168	-0.0295649	0.952198	2.31772	11.6183	-0.360192	5.17997	DAmP
YBR168W	PEX32	No_Match	No_Match	-1.24295	-0.0703679	-0.170271	0.911516	0.0526473	-2.92972	0.0472933	-0.608429	YKO
YBR169C	SSE2	No_Match	No_Match	-1.43121	0.0857438	-0.170388	0.877192	-1.66121	-1.09285	-1.55096	1.2767	YKO
YBR170C	NPL4	No_Match	No_Match	0.491479	0.414538	-0.116515	0.446221	-0.840692	0.0287895	-0.0909856	-0.717074	YKO
YBR171W	SEC66	No_Match	No_Match	0.306478	0.758734	-0.0652969	1.26302	0.243097	-1.15821	-0.397241	-2.35454	YKO
YBR172C	SMY2	No_Match	No_Match	0.258804	-0.356637	-0.495892	0.898422	-0.560621	2.79767	0.357363	0.831654	YKO
YBR173C	UMP1	No_Match	No_Match	0.408109	0.40969	0.975193	-10.9101	6.65905	-3.77297	4.36665	14.1607	YKO
YBR174C	YBR174C	No_Match	No_Match	0.591599	0.224523	-0.0696977	-4.64561	-1.66461	-0.757747	-1.0663	14.7485	YKO
YBR175W	SWD3	No_Match	No_Match	0.490136	0.319917	-0.104122	-5.83553	-1.21812	-1.34276	-1.02101	15.4587	YKO
YBR176W	ECM31	No_Match	No_Match	2.03559	0.153514	1.59254	0.950033	-3.35409	-1.01481	-2.78244	1.6532	YKO
YBR177C	EHT1	No_Match	No_Match	0.103228	0.151154	-0.46372	0.48365	-1.4763	-0.96398	-1.00141	1.69233	YKO
YBR178W	YBR178W	No_Match	No_Match	0.255003	0.0280434	-0.607162	0.99971	-2.10623	-1.39202	-1.35116	-1.32517	YKO
YBR179C	FZO1	No_Match	Westmoreland_RR	-10.2189	0.0717548	NA	NA	5.67903	1.73221	NA	NA	YKO
YBR180W	DTR1	No_Match	No_Match	-0.31672	0.180294	-0.64919	0.691412	-0.910088	-1.3272	-1.15648	-0.389866	YKO
YBR181C	RPS6B	No_Match	No_Match	-1.98455	0.692702	-0.702317	1.01178	4.60482	-1.25536	-0.465329	-0.891333	YKO
YBR182C	SMP1	No_Match	No_Match	0.0247758	-0.434913	-0.578119	0.976344	-1.43085	0.268952	-1.45948	-0.3777	YKO
YBR182C-A	YBR182C-A	No_Match	No_Match	0.130638	-0.0118351	-0.758073	0.569246	-0.419477	-0.408161	-1.41786	0.846497	YKO
YBR183W	YPC1	No_Match	No_Match	-0.0187119	-0.0413566	-1.09842	0.538242	-1.42894	-0.550943	-0.854468	1.28313	YKO
YBR184W	YBR184W	No_Match	No_Match	-0.155259	0.228373	-0.668618	0.63479	-1.43199	-0.575072	-1.36452	1.6334	YKO
YBR185C	MBA1	No_Match	No_Match	-1.21866	0.973189	-8.39657	1.82552	0.107085	-1.21195	9.9318	-3.09282	YKO
YBR186W	PCH2	No_Match	No_Match	0.401513	-0.46583	-0.546969	0.876525	-1.8758	0.0101578	-1.52113	0.693734	YKO
YBR187W	YBR187W	No_Match	No_Match	0.392506	0.0139128	-1.19361	0.996068	-1.95088	-0.978439	1.41012	-2.18248	YKO
YBR188C	NTC20	No_Match	No_Match	1.69607	-0.11248	1.38898	0.835604	-2.30227	-0.587038	-1.66691	0.253688	YKO
YBR189W	RPS9B	Xia	No_Match	-3.54407	0.173014	-0.432926	-0.72281	5.87729	1.15677	0.848398	4.72034	YKO
YBR190W	YBR190W	No_Match	No_Match	0.6329	-0.722407	0.170784	1.38417	0.921718	1.16427	-0.71917	-3.36025	DAmP
YBR191W	RPL21A	No_Match	Westmoreland_RR	-5.57505	4.47311	-3.04257	-0.803527	4.89629	-3.70467	3.57934	3.14701	YKO
YBR192W	RIM2	No_Match	No_Match	1.20777	0.668731	0.546186	-0.100016	0.731774	-2.79335	0.575202	-2.76725	DAmP
YBR193C	MED8	No_Match	No_Match	1.06288	-0.0806933	0.343082	1.19225	0.674158	1.01191	-1.57365	5.63141	DAmP
YBR194W	SOY1	No_Match	No_Match	-8.62596	-0.660987	-0.916471	-1.19763	17.4486	1.86167	1.03236	3.15649	YKO
YBR195C	MSI1	No_Match	No_Match	0.0210938	0.471364	-1.30656	1.46237	-0.562098	-2.69582	-1.37329	-0.711345	YKO
YBR196C	PGI1	No_Match	No_Match	1.1888	0.0429685	0.664936	1.21219	-0.153081	1.14403	-0.762809	5.24517	DAmP
YBR196C-A_1	YBR196C-A_1	No_Match	No_Match	0.179518	0.447862	-4.97943	3.40239	11.3652	-0.472303	2.78327	-8.03536	YKO
YBR196C-A_2	YBR196C-A_2	No_Match	No_Match	-4.10088	1.23478	-7.14694	4.31959	9.90978	0.0907556	4.21447	-6.82427	YKO
YBR196C-B_1	YBR196C-B_1	No_Match	No_Match	1.20836	-0.0984288	-2.7987	2.29507	-0.285847	0.366498	-0.415508	-1.45999	YKO
YBR196C-B_2	YBR196C-B_2	No_Match	No_Match	-0.309401	0.157304	-0.584728	0.280484	0.58787	-0.62323	-1.27417	1.33607	YKO
YBR197C	YBR197C	No_Match	No_Match	0.263392	-0.378777	-0.682735	0.261963	-0.987104	0.184237	-0.802126	1.61884	YKO
YBR199W	KTR4	No_Match	No_Match	0.376018	-0.226166	-0.519305	0.473435	-0.927738	-0.163014	-1.1248	1.05393	YKO
YBR200W	BEM1	Xia	Westmoreland_HS	-5.78682	3.90521	-0.716603	-3.20443	5.1047	0.155177	-0.298931	6.81345	YKO
YBR200W-A_1	YBR200W-A_1	No_Match	Westmoreland_HS	1.05583	-0.0516051	-0.118321	1.08387	-0.885761	0.439586	-1.97981	-0.794805	YKO
YBR200W-A_2	YBR200W-A_2	No_Match	Westmoreland_HS	0.453608	-0.479627	-0.227828	0.451031	-0.928769	1.1402	-2.03912	0.900677	YKO
YBR201W_1	DER1	No_Match	No_Match	-0.0677294	0.300232	-0.590708	1.00322	-1.15532	-0.795911	-1.42719	-1.16602	YKO
YBR201W_2	DER1	No_Match	No_Match	0.608997	0.375989	0.222357	0.521887	-0.457587	-0.883122	-1.6495	-0.0169788	YKO
YBR202W	MCM7	No_Match	No_Match	NA	NA	NA	NA	NA	NA	NA	NA	DAmP
YBR203W	COS111	No_Match	No_Match	0.196952	-0.300572	-0.539046	0.521621	-0.817599	-0.664568	-1.30194	1.28221	YKO
YBR204C	YBR204C	No_Match	No_Match	0.157614	-0.114568	-0.782752	0.535918	-0.692706	-0.580712	-0.692653	0.664308	YKO
YBR205W	KTR3	No_Match	No_Match	0.179823	-0.123563	-0.505133	0.608612	-1.35101	-0.179585	-0.788119	0.25101	YKO
YBR206W	YBR206W	No_Match	No_Match	0.289359	-0.50832	-0.455487	0.744291	-1.11365	0.393363	-0.573108	-0.0775871	YKO
YBR207W	FTH1	No_Match	No_Match	0.53088	-0.461907	-0.29379	0.637673	-1.75768	0.717503	-0.891493	0.665306	YKO
YBR208C	DUR1,2	No_Match	No_Match	1.84066	0.201482	1.79308	0.952883	-2.23982	-0.602438	-1.69067	-0.479709	YKO
YBR209W	YBR209W	No_Match	No_Match	1.24889	-0.481107	-1.40253	2.23078	-1.29852	-0.123112	-1.17349	-0.26271	YKO
YBR210W	ERV15	No_Match	No_Match	1.01232	-0.133969	0.299122	0.45124	-0.902381	-0.956899	-1.18243	0.726559	YKO
YBR212W	NGR1	No_Match	No_Match	0.937672	0.358566	0.353164	1.42524	-0.804293	-1.66504	-0.946336	-3.0677	YKO
YBR213W	MET8	No_Match	No_Match	0.619511	0.250782	0.268209	0.836567	-0.731826	-1.0299	-1.30599	0.201146	YKO
YBR214W	SDS24	No_Match	No_Match	0.808583	-0.336519	0.0794385	0.606273	-0.982954	-0.263473	-0.708062	0.199311	YKO
YBR215W	HPC2	No_Match	No_Match	0.77466	-0.78501	-0.254002	-4.99598	-0.760255	1.5251	-0.368401	11.4601	YKO
YBR216C	YBP1	No_Match	No_Match	0.903298	-0.360698	0.0666756	0.514502	-1.34816	0.767064	-0.882969	2.11916	YKO
YBR217W	ATG12	No_Match	No_Match	0.502249	-0.0294388	-0.101229	0.700479	-0.989611	0.0378557	-1.23991	0.693853	YKO
YBR218C	PYC2	No_Match	No_Match	0.582031	-0.0230099	0.145235	0.767144	-0.661731	-0.386004	-0.945647	-0.595509	YKO
YBR219C	YBR219C	No_Match	No_Match	0.48297	0.335585	0.0434866	0.687331	-0.46854	-0.999207	-1.03243	1.0419	YKO
YBR220C	YBR220C	No_Match	No_Match	1.06058	-0.395709	0.402439	0.925092	-1.78675	0.480608	-1.0724	-0.282096	YKO
YBR221C	PDB1	No_Match	No_Match	1.71351	-0.0969717	1.26687	-4.06971	0.761272	3.74096	3.73993	3.69041	YKO
YBR221W-A_1	YBR221W-A_1	No_Match	No_Match	1.17708	-0.270562	-0.409977	1.36228	-2.20695	4.72507	-2.37844	11.572	YKO
YBR221W-A_2	YBR221W-A_2	No_Match	No_Match	0.178982	-0.800295	-0.535978	-5.47499	-0.0274786	2.78208	-0.93424	10.0602	YKO
YBR222C	PCS60	No_Match	No_Match	0.992213	-0.347527	0.519942	0.347419	-1.00385	0.18504	-1.16062	1.6945	YKO
YBR223C	TDP1	No_Match	No_Match	1.11739	-0.240152	0.283945	0.284083	-1.13847	-0.399062	-1.17947	0.786677	YKO
YBR224W	YBR224W	No_Match	No_Match	0.934542	-0.204886	-0.0368432	0.970647	-0.802476	-0.169356	-1.49113	1.04192	YKO
YBR225W	YBR225W	No_Match	No_Match	0.859351	-0.482986	0.195743	0.919997	-0.573071	0.7061	-0.920669	0.46383	YKO
YBR226C	YBR226C	No_Match	No_Match	0.87828	-0.118985	0.164305	0.694254	-0.884031	0.325922	-0.692179	0.340031	YKO
YBR227C	MCX1	No_Match	No_Match	0.596124	0.0483685	0.624555	-0.224397	-0.709171	-0.376716	-1.40886	0.831931	YKO
YBR228W	SLX1	No_Match	No_Match	0.637036	0.115314	0.273283	0.708414	-0.896083	-0.789604	-1.36308	0.174675	YKO
YBR229C	ROT2	No_Match	No_Match	0.743534	-0.139488	0.0355507	0.4452	-0.757952	-0.114284	-0.5692	1.41689	YKO
YBR230C	OM14	No_Match	No_Match	0.562332	-0.0533589	0.0285156	0.499391	-1.09733	0.15675	-0.765166	0.135182	YKO
YBR230W-A	YBR230W-A	No_Match	No_Match	0.360158	0.269825	-0.0416701	0.788765	-0.986443	-0.404335	-1.3823	-0.214528	YKO
YBR231C	SWC5	No_Match	Westmoreland_RR	0.235721	-1.04002	-0.3178	-7.08068	-0.293612	0.896855	0.394286	10.524	YKO
YBR232C	YBR232C	No_Match	No_Match	1.14441	0.12639	0.874204	0.894872	-1.10555	-0.547335	-2.15907	0.0882711	YKO
YBR233W	PBP2	No_Match	No_Match	1.08193	-0.326309	0.780858	0.579499	-1.55797	0.299473	-1.3188	0.347311	YKO
YBR234C	ARC40	No_Match	No_Match	0.815541	-0.0237514	0.612774	1.35194	-1.48825	2.08303	-2.38077	-1.79793	DAmP
YBR235W	YBR235W	No_Match	No_Match	2.58914	0.565622	2.70326	1.09859	-1.82245	-0.625233	-1.06702	-1.18091	YKO
YBR236C	ABD1	No_Match	No_Match	1.29451	0.790668	0.618177	0.2023	-0.0297723	-2.14833	0.388454	-0.125526	DAmP
YBR237W	PRP5	No_Match	No_Match	1.40228	0.76109	0.782171	0.772181	-0.15555	-2.38007	0.592632	-1.5977	DAmP
YBR238C	YBR238C	No_Match	No_Match	0.537474	0.132231	-0.0300513	0.487217	0.356852	-1.04672	1.08266	-1.11114	YKO
YBR239C	YBR239C	No_Match	No_Match	0.942354	-0.154055	0.0565101	0.605845	-1.33673	-0.578261	-0.911445	1.1329	YKO
YBR240C	THI2	No_Match	No_Match	0.558499	0.155811	-0.162378	0.698734	-0.470066	-0.870218	-0.425783	0.394337	YKO
YBR241C	YBR241C	No_Match	No_Match	0.81994	-0.313761	-0.189524	-0.594371	-0.866798	-0.31367	-0.397049	0.985683	YKO
YBR242W	YBR242W	No_Match	No_Match	0.811223	-0.439072	-0.188236	0.279943	-1.06406	0.10526	-0.403111	0.16738	YKO
YBR243C	ALG7	No_Match	No_Match	1.48864	0.347938	2.22373	-1.63859	9.58444	-2.61092	0.556259	5.48499	DAmP
YBR244W	GPX2	No_Match	No_Match	0.768637	-0.290116	-0.131453	-0.00252437	-0.81063	0.0989508	-0.604562	0.569802	YKO
YBR245C	ISW1	No_Match	No_Match	0.708746	-0.0534618	0.0122352	-3.37852	-0.662508	-1.31083	-0.923534	6.20395	YKO
YBR246W	YBR246W	No_Match	No_Match	0.148029	-1.2005	-0.634476	-0.22771	0.876795	2.01561	0.917385	2.07585	YKO
YBR247C	ENP1	No_Match	No_Match	1.69135	0.58448	1.08427	-0.719231	0.421456	-3.21332	0.240309	0.541828	DAmP
YBR248C	HIS7	No_Match	No_Match	-4.45114	-1.40601	-18.3899	-13.4466	2.46009	1.28882	11.4065	16.3734	YKO
YBR249C	ARO4	No_Match	No_Match	0.800592	0.0609312	0.445842	0.75565	-0.795381	-0.411823	-1.36292	-0.0418232	YKO
YBR250W	YBR250W	No_Match	No_Match	0.901545	-0.210205	0.470023	0.794501	-0.717403	-0.120953	-1.2207	-0.411543	YKO
YBR251W	MRPS5	No_Match	No_Match	-1.65867	-4.36881	NA	NA	14.9129	5.62774	NA	NA	YKO
YBR252W	DUT1	No_Match	No_Match	1.11972	0.215702	0.697017	1.165	1.16523	0.00187369	0.291715	-2.74571	DAmP
YBR254C	TRS20	No_Match	No_Match	0.840855	-0.253922	0.194197	0.954797	0.0867038	0.618063	0.00532837	1.10425	DAmP
YBR255W	YBR255W	No_Match	Westmoreland_RR	0.720505	-0.639528	0.108731	-6.70371	-0.835133	2.15476	-0.341588	13.8426	YKO
YBR256C	RIB5	No_Match	No_Match	0.882053	0.0954537	0.173	1.43295	0.971617	1.16987	0.0594818	-4.61482	DAmP
YBR257W	POP4	No_Match	No_Match	1.21608	0.0750554	0.843192	0.0913606	0.781206	0.36017	-1.16717	4.10315	DAmP
YBR258C	SHG1	No_Match	No_Match	0.33073	-0.0793325	-0.310343	-0.313061	-0.664909	-0.388579	-0.412246	2.23794	YKO
YBR259W	YBR259W	No_Match	No_Match	-0.0345863	0.401802	-0.42407	0.299192	-0.207781	-0.64109	-0.741317	1.34196	YKO
YBR260C	RGD1	No_Match	No_Match	0.321401	0.224095	-0.0985444	0.187692	-0.573246	-0.676197	-0.48832	-0.7379	YKO
YBR261C	YBR261C	No_Match	No_Match	0.226285	0.155085	-0.444913	-0.565154	-0.301592	-0.919969	-0.912285	1.7166	YKO
YBR262C	FMP51	No_Match	No_Match	0.539207	-0.150992	-0.267352	0.145186	-1.66296	0.265985	-1.41901	0.208069	YKO
YBR263W	SHM1	No_Match	No_Match	0.180031	0.31024	-0.361299	0.106653	-0.553545	-0.984003	-0.429436	-0.0432326	YKO
YBR264C	YPT10	No_Match	No_Match	0.439044	0.0847281	-0.0410242	0.18856	-1.19149	0.128492	-0.836554	0.966271	YKO
YBR265W	TSC10	No_Match	No_Match	0.246473	-0.67618	NA	NA	7.59727	11.4479	NA	NA	DAmP
YBR266C	YBR266C	No_Match	No_Match	-2.05496	1.63466	-0.467598	0.688508	5.89046	-2.57223	0.873756	-0.771562	YKO
YBR267W	REI1	No_Match	No_Match	-7.36063	1.93134	-3.09505	-1.42081	10.9566	-2.4436	5.91192	-1.21642	YKO
YBR268W	MRPL37	Xia	No_Match	-10.9022	-3.64958	NA	NA	9.55562	0.00175446	NA	NA	YKO
YBR269C	FMP21	No_Match	No_Match	-0.925653	-1.13925	-1.40844	1.70707	1.98372	3.55116	-0.960542	-5.41119	YKO
YBR270C	BIT2	No_Match	No_Match	-1.56157	0.179011	-0.350011	1.07838	-1.651	-1.51224	-1.44795	-0.514089	YKO
YBR271W	YBR271W	No_Match	No_Match	-0.0773476	0.143893	-1.02939	0.30681	-0.346728	-0.109365	-1.71075	1.06833	YKO
YBR272C	HSM3	No_Match	No_Match	-1.55863	0.352877	0.129641	0.830726	-1.0875	-2.48714	-1.83543	-1.05623	YKO
YBR273C	UBX7	No_Match	No_Match	-0.196102	0.167018	-1.18229	0.818299	0.0658559	-0.257228	-1.25427	-0.0073905	YKO
YBR274W_1	CHK1	No_Match	No_Match	-0.123407	0.305537	-0.968219	0.396916	0.226156	-0.337444	-1.40925	0.947413	YKO
YBR274W_2	CHK1	No_Match	No_Match	0.386207	-0.231428	-0.326139	0.846964	-0.200949	-0.420774	-1.07547	0.578641	YKO
YBR275C	RIF1	No_Match	No_Match	-1.48969	0.222587	0.219876	0.81799	-1.5187	-1.59415	-1.26064	1.69543	YKO
YBR276C	PPS1	No_Match	No_Match	-1.6388	-0.0411098	0.120167	1.19424	-1.20627	0.754097	-1.27146	-1.39555	YKO
YBR277C	YBR277C	No_Match	No_Match	-0.313051	0.230716	-2.3491	2.26625	1.71083	0.528464	0.177271	-6.38336	YKO
YBR278W	DPB3	No_Match	No_Match	0.0337288	0.172235	-1.46032	2.01241	0.449963	1.01012	-0.0200811	-7.03645	YKO
YBR279W	PAF1	No_Match	No_Match	1.13464	-0.412371	1.10482	1.40438	-0.925765	2.99368	-1.6778	-5.80798	YKO
YBR280C	YBR280C	No_Match	No_Match	-1.53529	0.320939	-0.123609	0.985323	-1.84117	-0.777298	0.199894	-0.15807	YKO
YBR281C	YBR281C	No_Match	No_Match	0.274205	0.317342	-1.00483	1.73385	0.283899	1.03297	-0.683384	-5.78936	YKO
YBR282W	MRPL27	No_Match	No_Match	-0.523071	-1.17106	NA	NA	7.40198	5.34844	NA	NA	YKO
YBR283C	SSH1	No_Match	No_Match	0.781399	0.127536	-0.561453	0.259057	1.80675	-1.56524	0.687375	0.730658	YKO
YBR284W	YBR284W	No_Match	No_Match	0.807179	-0.349472	-0.277753	1.84862	0.359204	3.1116	-0.472557	-5.90446	YKO
YBR285W	YBR285W	No_Match	No_Match	0.865743	0.158751	-0.142251	0.564186	0.162874	0.265155	-0.848736	0.701658	YKO
YBR286W	APE3	No_Match	No_Match	0.386432	-0.147049	-0.632725	1.78521	0.858377	2.66236	-0.159801	-5.45185	YKO
YBR287W	ZSP1	No_Match	No_Match	-1.30082	0.274255	0.17271	0.685301	-2.19182	0.221796	-0.573372	-0.0438905	YKO
YBR288C	APM3	No_Match	No_Match	-1.67674	0.714097	0.0842673	1.16663	0.76997	-3.28781	-0.821988	-2.60737	YKO
YBR289W	SNF5	No_Match	Westmoreland_HS	-6.40676	5.97625	NA	NA	1.98716	-1.52797	NA	NA	YKO
YBR290W	BSD2	No_Match	No_Match	0.363795	-1.74111	-0.102494	-5.31452	0.00984355	5.57875	-0.911441	8.93476	YKO
YBR291C	CTP1	No_Match	No_Match	-0.0411084	-0.598059	-1.12465	1.94439	1.58027	2.78551	0.172519	-5.50328	YKO
YBR292C	YBR292C	No_Match	No_Match	0.603882	0.288647	-0.386424	0.340782	0.318363	-0.548346	-0.63451	0.251466	YKO
YBR293W	VBA2	No_Match	No_Match	0.714045	0.000393507	-0.148806	0.529736	-0.157843	0.336266	-0.754333	0.0137596	YKO
YBR294W	SUL1	No_Match	No_Match	0.746494	0.314659	-0.0881241	0.572262	-3.41458	-0.483609	-2.03318	0.620497	YKO
YBR295W	PCA1	No_Match	No_Match	0.370061	-0.0937231	-0.70893	1.9095	0.738208	3.333	-0.103785	-6.17641	YKO
YBR296C	PHO89	No_Match	No_Match	0.908039	0.255045	0.34124	0.66999	-0.402031	0.447508	-1.79283	-1.29301	YKO
YBR296C-A_1	YBR296C-A_1	No_Match	No_Match	1.09833	0.242636	-0.0947681	1.01289	-0.060806	-0.557582	-1.94926	-2.63587	YKO
YBR296C-A_2	YBR296C-A_2	No_Match	No_Match	0.0415115	0.440372	-0.185966	0.795896	0.344751	-0.452679	-1.13235	0.347848	YKO
YBR297W	MAL33	No_Match	No_Match	0.956497	-0.404461	-0.181913	1.77115	-0.0311913	2.38876	-0.364147	-5.32787	YKO
YBR298C	MAL31	No_Match	No_Match	2.38283	-0.164453	1.46502	1.75284	-0.668865	1.55105	-1.65228	-5.52936	YKO
YBR299W	MAL32	No_Match	No_Match	1.30255	0.071502	1.42573	0.295493	-0.809697	-0.689879	-0.285315	-0.0620957	YKO
YBR300C	YBR300C	No_Match	No_Match	1.38686	0.108758	0.0959445	0.521845	0.0785007	0.713038	-0.31704	1.30782	YKO
YBR301W	DAN3	No_Match	No_Match	0.153082	0.710399	-0.529433	0.880854	-3.24802	1.16174	-2.0302	0.723991	YKO
YBRF182C-A	YBRF182C-A	No_Match	No_Match	1.13216	-0.166429	-0.481561	0.663318	-0.455303	-0.341845	-1.73552	-0.283385	YKO
YCL001W	RER1	No_Match	No_Match	0.731347	-0.201712	0.502018	-0.637012	-1.47766	-0.725657	-0.182449	0.985198	YKO
YCL001W-A	YCL001W-A	No_Match	No_Match	0.951793	0.0170395	-0.680484	2.03883	0.575254	1.65578	0.0280758	-5.85584	YKO
YCL001W-B_1	YCL001W-B_1	No_Match	No_Match	1.17018	0.0428174	-0.0973323	0.877235	-0.489048	1.00819	-1.90243	-0.21588	YKO
YCL001W-B_2	YCL001W-B_2	No_Match	No_Match	-0.0781032	0.586042	-0.622475	0.800237	0.118408	0.476411	-0.687939	0.726586	YKO
YCL002C_1	YCL002C_1	No_Match	No_Match	0.865986	-0.0826555	0.371964	-0.103259	-1.08591	-0.447342	0.174204	1.75578	YKO
YCL002C_2	YCL002C_2	No_Match	No_Match	0.463254	0.625189	0.463084	0.692588	-0.801698	-1.10831	-2.40683	-0.0885784	YKO
YCL004W	PGS1	No_Match	No_Match	0.612211	0.364799	0.355195	1.15915	-1.66059	1.19087	-2.90116	2.70731	DAmP
YCL005W	LDB16	No_Match	No_Match	-0.271308	0.300517	-0.47894	1.29825	-2.01404	-0.150112	-1.44872	-4.86206	YKO
YCL005W-A	VMA9	No_Match	No_Match	-3.34847	-3.43388	-21.0983	5.2497	10.2892	0.938546	14.2481	-12.4588	YKO
YCL006C_1	YCL006C_1	No_Match	No_Match	0.652151	0.346513	-0.741847	-0.28098	0.535453	-0.860588	-0.181914	0.0765951	YKO
YCL006C_2	YCL006C_2	No_Match	No_Match	1.0554	0.136463	1.42004	0.502041	0.07437	-1.08339	-0.630969	-0.215202	YKO
YCL007C	YCL007C	No_Match	Westmoreland_HS	-3.92812	-7.27008	-19.4789	-13.4466	8.82502	6.78404	19.8316	16.3734	YKO
YCL008C	STP22	No_Match	No_Match	-0.753745	-0.60936	-2.41505	-0.603	0.404311	1.79085	3.6638	-1.13892	YKO
YCL009C	ILV6	No_Match	No_Match	0.0702199	0.18778	-0.538369	0.0146802	-1.3805	-0.181254	-0.0660495	0.00236928	YKO
YCL010C	SGF29	No_Match	No_Match	-0.647054	0.264158	-0.765248	-11.0994	0.332135	-1.44496	0.597119	-0.646371	YKO
YCL011C	GBP2	No_Match	No_Match	-0.386362	0.102863	-0.793005	0.57896	-0.204632	-1.13516	0.611335	-0.695377	YKO
YCL012C	YCL012C	No_Match	No_Match	1.99963	-0.190894	1.44708	0.877705	-1.41112	-1.33012	-0.766487	0.458683	YKO
YCL012W	YCL012W	No_Match	No_Match	0.219008	-0.398583	-0.335896	0.45664	-1.55217	0.466694	-0.161581	-0.307244	YKO
YCL013W	YCL013W	No_Match	No_Match	0.205495	0.0284369	-0.501128	0.277521	-1.53555	-0.020319	0.593977	-0.411225	YKO
YCL014W_1	BUD3	No_Match	No_Match	0.400468	0.142654	-0.0969004	0.624693	-1.23757	-0.512321	-0.766971	-0.265095	YKO
YCL014W_2	BUD3	No_Match	No_Match	0.501474	0.0970994	-0.526009	0.378851	0.186395	-0.633115	-0.743815	1.45311	YKO
YCL016C	DCC1	No_Match	Westmoreland_RR	-0.0871689	-0.422196	-0.158975	-1.30776	1.19757	2.35083	1.26287	2.1523	YKO
YCL017C	NFS1	No_Match	No_Match	1.64104	0.557981	1.2168	0.598667	-0.280695	-2.37727	-0.485346	-1.60959	DAmP
YCL021W-A_1	YCL021W-A_1	No_Match	No_Match	0.867973	0.166692	-0.69798	1.61636	-1.5034	-1.98392	-2.52149	-2.1127	YKO
YCL021W-A_2	YCL021W-A_2	No_Match	No_Match	0.757356	-0.0595777	0.00950563	0.26651	-2.12834	-1.9875	-2.52987	0.131926	YKO
YCL022C	YCL022C	No_Match	No_Match	0.72405	-0.016354	-0.775322	-0.572288	0.51548	0.551566	0.481437	1.27473	YKO
YCL023C_1	YCL023C_1	No_Match	No_Match	1.29495	-0.0614574	0.749167	0.163617	-0.840119	-0.782516	1.32439	2.15979	YKO
YCL023C_2	YCL023C_2	No_Match	No_Match	1.08401	-0.741723	-0.116076	0.11584	-0.926096	2.73299	-1.59803	-1.12665	YKO
YCL024W	KCC4	No_Match	No_Match	0.527215	-0.0611821	0.171996	-0.16868	-1.55634	-0.187182	1.9212	-0.827042	YKO
YCL025C	AGP1	No_Match	No_Match	0.728666	-0.609898	0.455124	0.115378	-0.969716	0.497344	0.857513	0.670829	YKO
YCL026C	YCL026C	No_Match	No_Match	0.673093	-0.149847	-1.66598	0.1986	-1.6561	-0.962729	2.27818	-2.10505	YKO
YCL026C-A	FRM2	No_Match	No_Match	-0.0172174	0.752097	0.0315526	0.798818	-2.46673	-1.2235	-1.95281	-0.14546	YKO
YCL026C-B_1	YCL026C-B_1	No_Match	No_Match	0.887164	0.10812	-0.416881	1.1891	-1.66433	-0.69649	-1.95751	-1.40754	YKO
YCL026C-B_2	HBN1	No_Match	No_Match	0.705522	0.16614	0.139103	0.101717	-1.24253	-1.58309	-2.49851	1.80333	YKO
YCL027W	FUS1	No_Match	No_Match	0.655426	-0.276621	0.454257	0.0445157	-0.762053	-0.26723	0.394121	1.49688	YKO
YCL028W	RNQ1	No_Match	No_Match	0.520285	-0.156464	-0.653042	0.108425	-1.09765	0.342203	2.35305	-1.57589	YKO
YCL029C	BIK1	No_Match	No_Match	-1.07574	0.518782	-0.494954	-0.530962	2.77684	-1.00696	3.38969	-1.8889	YKO
YCL030C	HIS4	No_Match	No_Match	0.909713	-0.16954	0.844092	0.16066	-1.51081	0.129254	-0.0662244	-0.0486709	YKO
YCL031C	RRP7	No_Match	No_Match	0.838095	-1.3567	0.595188	0.171862	0.765869	3.14644	-0.107383	2.97661	DAmP
YCL032W	STE50	No_Match	No_Match	0.778886	-0.0169237	0.419933	-0.475111	-2.48167	-0.551618	-1.38413	1.77785	YKO
YCL033C	YCL033C	No_Match	No_Match	0.451973	0.221984	0.53695	-1.74763	-1.59422	-0.951582	-0.922433	-1.23117	YKO
YCL034W	LSB5	No_Match	No_Match	1.01769	-0.144825	0.594572	0.572961	-1.7804	0.0157216	-0.452465	-0.662499	YKO
YCL035C	GRX1	No_Match	No_Match	-0.0719569	0.470003	-1.40744	0.865633	-1.25454	-0.0668386	-0.437367	-0.0447505	YKO
YCL036W	GFD2	No_Match	No_Match	1.29153	0.435891	0.942975	0.0947963	-2.1587	-1.35331	-0.618959	-0.144998	YKO
YCL037C	SRO9	No_Match	No_Match	1.33903	0.0595796	0.937705	0.810186	0.0969285	0.178732	0.113934	-3.74308	YKO
YCL038C_1	ATG22	No_Match	No_Match	0.562189	0.331096	-0.529513	-0.296814	0.784151	0.00865822	0.807562	0.314229	YKO
YCL038C_2	ATG22	No_Match	No_Match	1.46051	0.00883256	1.7233	0.567019	-0.779198	-0.612299	-0.629776	-0.39364	YKO
YCL039W	GID7	No_Match	No_Match	0.249713	-0.135096	0.376878	-2.36325	-0.438819	0.0536257	0.931062	4.29372	YKO
YCL040W	GLK1	No_Match	No_Match	0.685377	-0.0892684	0.438077	-0.0144011	-1.13733	0.215696	0.947329	0.0530291	YKO
YCL041C	YCL041C	No_Match	No_Match	-0.136376	1.66467	0.280622	-0.0499793	3.31512	-3.12115	2.45685	-3.20844	DAmP
YCL042W	YCL042W	No_Match	No_Match	0.542768	0.184352	0.381509	-0.147578	-0.806607	-0.953312	0.251009	0.563353	YKO
YCL043C	PDI1	No_Match	No_Match	1.20445	-0.163706	1.18611	0.668483	-0.834812	0.61204	-1.56917	2.60457	DAmP
YCL044C	MGR1	No_Match	No_Match	0.590234	-0.149801	0.433645	-1.3039	-0.71717	-0.357136	0.180193	3.01142	YKO
YCL045C	YCL045C	No_Match	No_Match	0.663689	-1.99621	-1.72792	-0.343377	-0.201911	3.70771	4.82084	-2.21122	YKO
YCL046W	YCL046W	No_Match	No_Match	0.468906	-0.329675	0.630405	-1.11045	-0.102978	0.503712	0.413747	2.60688	YKO
YCL047C	YCL047C	No_Match	No_Match	0.54079	0.106492	0.0342083	-1.90973	-0.46649	-0.980921	2.39112	0.926492	YKO
YCL048W	SPS22	No_Match	No_Match	0.790791	-0.152126	0.441393	0.0548732	-1.43479	-0.0338901	0.641582	-0.388972	YKO
YCL049C	YCL049C	No_Match	No_Match	0.942002	-0.435335	0.372981	0.346498	-0.912566	0.278111	0.821095	-1.09024	YKO
YCL050C	APA1	No_Match	No_Match	1.13985	-0.136773	0.571994	-0.0516391	-2.47745	-0.3015	-0.89114	0.756004	YKO
YCL051W	LRE1	No_Match	No_Match	1.48513	-0.215709	-0.0889976	1.73133	-1.75068	0.450665	2.90458	-5.27041	YKO
YCL052C	PBN1	No_Match	No_Match	1.01716	-0.495408	1.28466	0.683562	0.395321	2.2379	-1.54529	4.07443	DAmP
YCL054W	SPB1	No_Match	No_Match	1.92196	-1.88528	1.83623	-12.9903	4.85118	15.6932	2.45533	15.0066	DAmP
YCL055W	KAR4	No_Match	No_Match	1.42806	0.0708573	1.05373	-0.487558	-1.39752	0.266895	0.437506	1.41801	YKO
YCL056C	YCL056C	No_Match	No_Match	0.148512	0.56723	-2.72635	-3.75533	-0.896792	-2.03961	3.76133	0.631916	YKO
YCL057C-A_1	YCL057C-A_1	No_Match	No_Match	1.58438	-0.159367	-1.88581	1.58342	0.139499	-0.180264	0.258425	8.5733	YKO
YCL057C-A_2	YCL057C-A_2	No_Match	No_Match	0.462008	-0.227564	-1.6601	-5.958	0.402493	0.00112794	2.8209	5.75563	YKO
YCL057W	PRD1	No_Match	No_Match	0.3412	-0.12657	-0.15745	-0.104217	-0.738406	0.0946036	1.41925	0.209077	YKO
YCL058C	YCL058C	No_Match	Westmoreland_HS	-1.72664	-1.86214	-0.981138	-1.63247	6.03027	2.11168	1.17084	5.54475	YKO
YCL059C	KRR1	No_Match	No_Match	1.53964	-0.103808	-0.400344	1.00721	1.83166	-0.033783	1.63668	-3.12167	DAmP
YCL060C	YCL060C	No_Match	No_Match	-0.000729343	0.865259	0.107731	-1.17483	-0.247047	-2.27691	0.715302	0.0412461	YKO
YCL061C_1	MRC1	No_Match	No_Match	0.572056	0.625515	0.235647	0.290132	-0.137336	-1.78078	0.703484	-0.224753	YKO
YCL061C_2	MRC1	No_Match	No_Match	-0.551631	0.57969	-1.08037	0.526746	1.44012	-1.34881	-1.26623	1.80057	YKO
YCL062W	YCL062W	No_Match	No_Match	0.958907	-0.222654	-1.93291	-3.03392	-0.127811	0.973647	3.48009	0.887198	YKO
YCL063W	VAC17	No_Match	No_Match	0.510452	0.149952	-0.0427499	-1.13619	-0.48552	-0.525622	0.655708	1.35038	YKO
YCL064C	CHA1	No_Match	No_Match	0.870941	-0.47768	-0.269582	-2.10832	-1.18966	0.554185	0.163754	2.2086	YKO
YCL069W	VBA3	No_Match	No_Match	0.649423	0.424893	0.400585	0.559401	-0.393916	-0.457588	0.0809566	-0.819219	YKO
YCL074W	YCL074W	No_Match	No_Match	0.637832	0.256506	-0.106899	-0.644364	0.954861	-0.0994314	-0.296282	0.335799	YKO
YCL075W	YCL075W	No_Match	No_Match	0.802283	0.10354	0.187119	0.547259	1.00051	-0.163788	-0.566988	-0.305169	YKO
YCL076W	YCL076W	No_Match	No_Match	1.47359	-0.344008	0.429038	0.186262	-0.2525	0.144848	-0.440297	0.142175	YKO
YCR001W	YCR001W	No_Match	No_Match	0.668643	0.0122643	0.823884	-0.660076	-1.29239	0.0798604	0.254305	0.480887	YKO
YCR002C	CDC10	No_Match	No_Match	0.20305	-0.131637	0.404556	-1.8202	-0.337505	1.13434	0.349336	2.45772	YKO
YCR003W	MRPL32	No_Match	No_Match	-3.77342	-4.22965	NA	NA	4.00093	1.94787	NA	NA	YKO
YCR004C	YCP4	No_Match	No_Match	0.668888	-1.2653	NA	NA	3.36712	0.980707	NA	NA	YKO
YCR005C	CIT2	No_Match	No_Match	0.671584	0.10443	0.0187956	0.40565	-0.665385	-0.840137	0.367957	0.478658	YKO
YCR006C	YCR006C	No_Match	No_Match	0.676307	-0.376074	-1.11191	-0.622126	-0.846679	0.318992	0.695526	0.633071	YKO
YCR007C	YCR007C	No_Match	No_Match	0.716054	0.245254	0.526505	-0.889918	-0.969881	-0.524191	-0.0371409	0.394054	YKO
YCR008W	SAT4	No_Match	Westmoreland_HS	0.481366	-3.46772	0.47895	-5.86149	-0.0577056	7.20857	0.852391	7.71012	YKO
YCR009C	RVS161	No_Match	No_Match	0.934713	1.10744	-1.29333	2.39525	-0.39377	-3.33695	1.63425	-9.30579	YKO
YCR010C	ADY2	No_Match	No_Match	0.711784	0.619254	-1.06348	1.5923	-0.413879	-1.61825	2.94143	-5.60405	YKO
YCR011C	ADP1	No_Match	No_Match	0.886134	0.00264663	-0.287136	0.628721	-0.621872	-0.151919	0.152966	-0.550812	YKO
YCR012W	PGK1	No_Match	No_Match	1.29928	-0.158789	1.12486	0.55322	0.266248	0.761741	-1.77153	0.28474	DAmP
YCR014C	POL4	No_Match	No_Match	0.771956	0.0410651	-0.112056	-1.30245	-0.12647	0.321205	1.30796	0.104327	YKO
YCR015C	YCR015C	No_Match	No_Match	0.773917	0.122061	0.838509	-0.284238	-0.592753	-0.535399	0.308946	-0.26357	YKO
YCR016W	YCR016W	No_Match	No_Match	0.628536	-0.556295	-0.399329	0.686173	-0.75732	1.1688	2.50819	-2.52761	YKO
YCR017C	CWH43	No_Match	No_Match	1.45631	0.178095	1.50448	0.716656	-1.37072	-0.965605	-0.362398	-0.898332	YKO
YCR019W	MAK32	No_Match	No_Match	1.17533	0.332063	1.08887	-0.384221	-2.19234	-1.28028	-0.0900868	0.80823	YKO
YCR020C	PET18	No_Match	No_Match	0.719237	0.220087	0.325212	-0.394245	-0.88438	-0.875759	-0.289627	0.412214	YKO
YCR020C-A	MAK31	No_Match	No_Match	0.308923	0.366186	0.00319816	-10.5515	-0.650029	-0.474084	1.70899	14.7859	YKO
YCR020W-B	HTL1	Xia	Westmoreland_RR	-6.92754	-2.32279	-12.7179	-13.4466	8.86125	0.868147	8.36386	16.3734	YKO
YCR021C	HSP30	No_Match	No_Match	0.429392	-0.190628	0.342734	0.668153	-0.841693	-0.0626915	0.337395	-1.58777	YKO
YCR022C	YCR022C	No_Match	No_Match	0.324391	-0.101998	0.379981	0.637189	-0.983673	0.195901	-0.177526	0.708364	YKO
YCR023C	YCR023C	No_Match	No_Match	0.553876	0.108932	0.342944	0.368298	-1.61405	1.11806	0.140101	0.34537	YKO
YCR024C	SLM5	No_Match	No_Match	-10.725	3.44657	NA	NA	11.2186	-2.2365	NA	NA	YKO
YCR024C-A	PMP1	No_Match	No_Match	0.603663	-0.342833	-1.4654	2.33073	0.766384	2.51987	0.00577433	-5.57704	YKO
YCR025C	YCR025C	No_Match	No_Match	0.368657	0.418055	-0.62866	1.9832	0.599397	1.24385	0.050494	-6.22291	YKO
YCR026C	NPP1	No_Match	No_Match	0.51514	-0.467556	-0.70556	1.90642	0.560967	2.32612	-0.241223	-5.38679	YKO
YCR027C	RHB1	No_Match	No_Match	0.332078	-0.302015	-0.637658	1.90068	1.22824	3.97545	0.0811658	-5.9155	YKO
YCR028C	FEN2	No_Match	Westmoreland_RR	-12.7348	-3.58539	-3.89564	-11.3004	17.4963	5.96707	7.95105	8.97275	YKO
YCR028C-A	RIM1	No_Match	Westmoreland_RR	-2.13614	0.426005	NA	NA	3.163	3.28977	NA	NA	YKO
YCR030C	SYP1	No_Match	No_Match	0.0575376	1.05633	0.064734	0.947253	-3.78662	-1.07801	-2.77891	-4.7313	YKO
YCR031C	RPS14A	No_Match	No_Match	0.2325	-1.33028	0.0510509	0.587127	3.46048	5.14073	0.133477	-0.605804	YKO
YCR032W	BPH1	No_Match	No_Match	0.405289	0.19348	-0.202851	0.833373	-2.4796	-0.640217	-2.39175	-0.829435	YKO
YCR033W	SNT1	No_Match	Westmoreland_RR	0.276927	0.283559	-0.70627	0.188947	-2.35867	0.912415	-0.978181	2.13881	YKO
YCR034W	FEN1	No_Match	No_Match	1.34079	1.43505	-3.28778	4.1135	6.02815	-7.73878	3.30366	-13.8962	YKO
YCR035C	RRP43	No_Match	No_Match	-4.31767	-19.9737	NA	NA	9.80636	34.7644	NA	NA	DAmP
YCR036W	RBK1	No_Match	No_Match	0.501458	0.0942991	-0.762432	1.96568	0.931087	1.69582	0.0309334	-4.65414	YKO
YCR037C	PHO87	No_Match	No_Match	0.961894	-0.701775	-0.237871	0.255821	-1.35522	3.2518	-2.2074	0.447333	YKO
YCR043C	YCR043C	No_Match	No_Match	0.536504	0.303559	-0.345923	0.548498	-0.133545	0.420471	-1.0882	-0.118843	YKO
YCR044C	PER1	No_Match	Westmoreland_HS	0.478577	-0.00203808	0.383151	-3.16642	2.00064	0.487474	2.14433	6.13154	YKO
YCR045C	YCR045C	No_Match	No_Match	0.64687	-2.56551	-1.01888	1.91183	1.32397	4.9589	-0.253089	-4.95434	YKO
YCR046C	IMG1	No_Match	No_Match	-1.18702	-1.41571	NA	NA	3.90764	2.7795	NA	NA	YKO
YCR047C	BUD23	No_Match	Westmoreland_HS	-3.53737	0.773192	-3.16687	0.593889	13.7505	0.977918	4.81622	-0.623097	YKO
YCR048W	ARE1	No_Match	No_Match	0.268052	0.879043	-0.342297	1.04476	-3.32577	-0.564783	-2.36258	-0.91093	YKO
YCR049C	YCR049C	No_Match	No_Match	0.743462	-0.0390845	-0.246113	-0.206903	0.413603	0.396949	-0.97189	0.476525	YKO
YCR050C	YCR050C	No_Match	No_Match	0.383358	-0.662323	-0.733417	1.97616	1.68585	1.71923	1.17069	-7.53576	YKO
YCR051W	YCR051W	No_Match	No_Match	0.449695	0.318414	-0.0767873	-0.169931	0.446872	0.53698	-0.756638	0.560278	YKO
YCR052W	RSC6	No_Match	No_Match	1.47944	0.544748	1.08392	0.912672	0.321882	-0.104351	-0.360583	-3.2687	DAmP
YCR053W_1	THR4	Xia	Westmoreland_RR	-0.52058	0.424691	-0.335149	0.60349	-2.55492	4.07744	-2.78374	6.25468	YKO
YCR053W_2	THR4	Xia	Westmoreland_RR	NA	NA	NA	NA	NA	NA	NA	NA	YKO
YCR053W_3	THR4	Xia	Westmoreland_RR	NA	NA	NA	NA	NA	NA	NA	NA	YKO
YCR053W_4	THR4	Xia	Westmoreland_RR	NA	NA	NA	NA	NA	NA	NA	NA	YKO
YCR054C	CTR86	No_Match	No_Match	1.70948	0.984364	1.05712	-5.98812	0.0492747	-1.12442	0.640491	-0.983418	DAmP
YCR057C	PWP2	No_Match	No_Match	1.27774	-0.231883	1.2245	0.571269	-0.0188284	1.11266	-1.17844	2.2287	DAmP
YCR059C	YIH1	No_Match	No_Match	0.515139	0.470793	-0.0317264	0.0326929	0.429494	-0.141717	-0.444595	0.208109	YKO
YCR060W	TAH1	No_Match	No_Match	0.770943	0.886102	0.643823	1.37706	-3.41862	-0.605981	-2.50821	-1.62111	YKO
YCR061W_1	YCR061W_1	No_Match	No_Match	0.541039	-1.2692	-0.484888	1.97984	1.15415	3.98871	0.779792	-5.47536	YKO
YCR061W_2	YCR061W_2	No_Match	No_Match	0.479675	0.0109603	0.0232665	0.891819	-0.75212	0.325908	-2.26632	0.697542	YKO
YCR061W_3	YCR061W_3	No_Match	No_Match	0.0991885	-0.395647	-0.505596	0.314294	-0.0818191	-0.497598	-1.95427	1.88174	YKO
YCR062W	YCR062W	No_Match	No_Match	0.435472	0.199496	-0.0631938	-0.195967	-0.440821	1.6581	-0.115606	3.7831	YKO
YCR063W	BUD31	No_Match	Westmoreland_RR	-0.569406	0.760839	0.351436	0.675439	8.19939	-3.44977	2.05426	-5.62319	YKO
YCR065W	HCM1	No_Match	No_Match	0.347215	0.562738	-0.595458	0.711085	1.49777	-2.00447	0.625067	-1.89951	YKO
YCR066W	RAD18	No_Match	No_Match	-0.0169489	-0.0206457	0.0144123	-0.149942	3.23005	-0.997646	-0.513428	0.455768	YKO
YCR067C	SED4	No_Match	No_Match	-0.168968	-0.00650252	-0.864368	0.0824775	-1.57001	0.336235	-0.661607	1.47546	YKO
YCR068W	ATG15	No_Match	No_Match	2.23515	0.032528	1.46336	1.76705	0.241046	0.287511	-0.10692	-5.83077	YKO
YCR069W	CPR4	No_Match	No_Match	-0.545575	0.484278	-0.923507	0.773386	-1.43871	-0.488682	-0.993306	1.12063	YKO
YCR071C	IMG2	No_Match	No_Match	-3.2837	-4.65974	NA	NA	8.71237	5.25833	NA	NA	YKO
YCR072C	RSA4	No_Match	No_Match	1.08725	-1.23412	0.801666	1.75777	0.0592273	4.31813	-0.796349	4.89748	DAmP
YCR073C	SSK22	No_Match	No_Match	-0.278342	-0.0832033	-0.823229	0.771183	-1.84958	0.585456	-0.687583	-0.124945	YKO
YCR073W-A	SOL2	No_Match	No_Match	0.823197	0.355461	-0.348526	1.25445	0.229344	-0.733323	-0.478451	-2.02502	YKO
YCR075C	ERS1	No_Match	No_Match	-0.303377	-0.289201	-0.821163	0.542419	-1.35237	-0.578164	-0.931242	-0.124359	YKO
YCR075W-A_1	YCR075W-A_1	No_Match	No_Match	2.02283	-0.169373	0.158947	0.971062	-0.729659	1.57461	-2.22042	3.87442	YKO
YCR075W-A_2	YCR075W-A_2	No_Match	No_Match	0.467862	-0.833658	-0.293915	-1.63798	0.643921	2.44213	-1.11832	2.39507	YKO
YCR076C	YCR076C	No_Match	No_Match	0.811183	0.457385	-0.258358	0.251365	-0.159923	-0.332472	-0.715294	0.912921	YKO
YCR077C	PAT1	No_Match	Westmoreland_HS	0.55787	-0.923058	-0.159598	-0.782537	1.35236	1.45196	-0.45206	1.00626	YKO
YCR079W	YCR079W	No_Match	No_Match	0.351515	-0.201323	-0.366293	-0.0291943	2.28555	0.616313	-1.11834	4.23163	YKO
YCR081W	SRB8	No_Match	No_Match	-0.579013	-1.69219	-4.77263	3.44349	4.13769	4.05793	2.38374	-3.23759	YKO
YCR082W	AHC2	No_Match	No_Match	1.00103	0.434317	-0.0115764	0.0809483	-0.554896	-1.03622	-1.15192	-1.79815	YKO
YCR083W	TRX3	No_Match	No_Match	-0.224933	0.200175	-0.781188	0.631586	-1.2798	-0.804171	-1.68534	0.679463	YKO
YCR084C	TUP1	No_Match	Westmoreland_HS	NA	NA	NA	NA	NA	NA	NA	NA	YKO
YCR085W	YCR085W	No_Match	No_Match	0.587303	-0.312273	-1.35481	2.18645	1.00143	2.27678	1.21779	-5.11784	YKO
YCR086W	CSM1	No_Match	No_Match	0.691951	-2.22661	-0.364176	0.0403523	1.18402	-8.78649	1.07306	-0.0353101	YKO
YCR087C-A	YCR087C-A	No_Match	No_Match	0.946384	-0.552856	0.129587	1.89311	0.628428	1.73181	-0.438269	-6.16785	YKO
YCR087W	YCR087W	No_Match	No_Match	0.742481	-0.378262	0.196372	1.80698	1.02229	1.15073	-0.0792122	-6.17683	YKO
YCR088W	ABP1	No_Match	No_Match	-0.117117	0.571627	-0.902072	1.23286	-1.6673	-1.72545	-1.10087	-1.92561	YKO
YCR089W	FIG2	No_Match	No_Match	-0.0139167	-0.196576	-0.423335	0.689132	-1.59437	1.14552	-1.63144	0.571623	YKO
YCR090C	YCR090C	No_Match	No_Match	0.463422	-0.109619	-0.395947	-0.134932	-1.0944	-1.54042	-0.269085	1.70874	YKO
YCR091W	KIN82	No_Match	No_Match	0.221888	-0.0775591	-0.197849	0.250694	-1.13936	-0.936759	-1.23095	0.92231	YKO
YCR092C	MSH3	No_Match	No_Match	0.162721	-0.197469	-0.250679	0.0567216	-1.00149	-0.58281	-1.57036	2.68984	YKO
YCR093W	CDC39	No_Match	No_Match	1.64885	0.731844	1.15512	0.374275	-0.521676	-3.27257	0.487234	-0.843122	DAmP
YCR094W	CDC50	No_Match	No_Match	-1.61866	0.0648623	-0.647108	1.05558	3.80475	-1.24439	0.674579	-2.95775	YKO
YCR095C	YCR095C	No_Match	No_Match	-0.162103	0.175825	-0.485736	-1.4812	-0.780267	0.259415	-1.86744	9.14217	YKO
YCR095W-A	YCR095W-A	No_Match	No_Match	0.373704	-1.61665	NA	NA	-0.734985	7.2205	NA	NA	YKO
YCR098C	GIT1	No_Match	No_Match	0.167501	0.177736	-0.344711	0.395221	-0.739631	-0.810091	-1.13012	0.30781	YKO
YCR099C	YCR099C	No_Match	No_Match	0.361091	-0.375169	-0.145691	-0.277659	-1.09409	-0.260809	-1.10864	1.4643	YKO
YCR100C	YCR100C	No_Match	No_Match	0.0230336	0.518231	-0.181125	-0.231683	0.69902	-2.31634	-1.32277	1.58348	YKO
YCR101C	YCR101C	No_Match	No_Match	0.261797	-0.429839	-0.199075	0.330017	-1.09475	-0.515937	-0.734124	0.429365	YKO
YCR102C	YCR102C	No_Match	No_Match	0.413955	-0.158443	-0.684254	-0.214082	-1.38972	-0.880919	-0.46076	1.32049	YKO
YCR102W-A	YCR102W-A	No_Match	No_Match	-0.028664	0.448403	-0.458734	0.586556	-0.901749	-1.73939	-1.14096	1.16743	YKO
YCR105W	ADH7	No_Match	No_Match	0.522734	-0.0582272	-1.71991	1.0435	-2.43046	-0.204671	-0.839607	0.798966	YKO
YCR106W	RDS1	No_Match	No_Match	1.86792	0.106456	1.67249	0.664926	-2.2608	-1.17836	-1.96561	0.963865	YKO
YCR107W	AAD3	No_Match	No_Match	1.16768	-0.0301175	1.28135	0.528341	-0.685086	-0.266484	-1.04095	0.438781	YKO
YDL001W	RMD1	No_Match	No_Match	0.506648	0.297378	0.177461	-13.1635	-0.673841	0.309305	-0.81757	12.7741	YKO
YDL002C	NHP10	No_Match	No_Match	0.550287	0.102244	0.173737	-3.0897	-0.996522	0.47538	-0.616095	9.16973	YKO
YDL003W	MCD1	No_Match	No_Match	-11.7484	-21.408	NA	NA	20.8593	34.7644	NA	NA	DAmP
YDL004W	ATP16	No_Match	No_Match	1.73212	0.131541	-1.0207	2.86071	-2.71002	0.226838	3.07259	-10.9572	DAmP
YDL006W	PTC1	Xia	Westmoreland_HS	1.89317	-4.70319	-0.142288	-12.9748	0.30637	15.1621	2.81867	14.7416	YKO
YDL007W	RPT2	No_Match	No_Match	2.74982	0.799565	2.8652	0.210514	-0.490613	-3.76552	0.0453174	-3.56228	DAmP
YDL008W	APC11	No_Match	No_Match	1.17277	0.33206	0.0202684	0.970178	1.45547	-1.40388	-1.30303	1.12059	DAmP
YDL009C	YDL009C	No_Match	No_Match	0.756184	-0.0981852	0.158387	0.311462	-1.0549	0.364333	-0.780764	5.40734	YKO
YDL010W	YDL010W	No_Match	No_Match	0.220122	-0.0498369	0.00325847	-0.234571	-1.02094	0.43385	-1.01597	2.23479	YKO
YDL011C	YDL011C	No_Match	No_Match	0.287884	0.160096	-0.0443161	0.30111	-0.909145	0.257014	-0.581327	0.579635	YKO
YDL012C	YDL012C	No_Match	No_Match	0.482935	0.196351	-0.601481	0.972385	-1.06523	-0.0648135	-0.796606	0.0952694	YKO
YDL013W	HEX3	No_Match	Westmoreland_HS	-2.21765	-2.93734	-4.13865	0.628696	5.14658	3.0773	3.30978	5.32429	YKO
YDL014W	NOP1	No_Match	No_Match	0.355528	-0.177182	0.792895	-0.393522	3.66832	2.71996	-1.47946	7.75416	DAmP
YDL015C	TSC13	No_Match	No_Match	0.302806	-2.82447	NA	NA	5.6316	10.9481	NA	NA	DAmP
YDL017W	CDC7	No_Match	No_Match	0.560294	-2.87026	-0.0404405	-12.1352	2.89795	11.6217	2.07714	10.6782	DAmP
YDL018C	ERP3	No_Match	No_Match	0.642203	0.0079463	-0.247221	0.820003	-1.19712	0.37827	-0.845086	0.916654	YKO
YDL019C	OSH2	No_Match	No_Match	0.501614	0.251309	0.157428	0.878023	-1.01474	0.28701	-0.926072	-0.881135	YKO
YDL020C	RPN4	No_Match	No_Match	0.0177792	-0.828369	0.197535	0.0160125	1.35427	1.67014	-0.520162	1.69782	YKO
YDL021W	GPM2	No_Match	No_Match	0.524405	-0.419615	-0.0150939	1.16265	-2.1301	1.94869	-1.48151	-1.94315	YKO
YDL022W	GPD1	No_Match	No_Match	0.684037	0.165073	0.198864	0.663113	-0.785982	-0.180767	-0.450585	-0.0678404	YKO
YDL023C	YDL023C	No_Match	No_Match	2.3711	0.701169	2.42125	0.876437	-1.67045	0.124876	-0.749321	-1.01528	YKO
YDL024C	DIA3	No_Match	No_Match	0.746157	0.168337	0.557974	0.311833	-1.62233	0.6766	-0.664694	0.659905	YKO
YDL025C	YDL025C	No_Match	No_Match	0.326568	0.85291	0.0232626	1.39953	-0.830186	-0.879007	-1.44775	-1.85842	YKO
YDL026W_1	YDL026W_1	No_Match	No_Match	0.347116	-0.0943836	-0.108391	0.723472	-0.652983	0.121515	-0.999924	0.821015	YKO
YDL026W_2	YDL026W_2	No_Match	No_Match	0.81043	0.025418	0.408752	0.745762	-1.66926	-0.348868	-2.2378	-0.110937	YKO
YDL027C	YDL027C	No_Match	No_Match	0.262068	-0.26037	0.0868529	0.69868	-0.398075	-0.177006	-0.977437	-0.212832	YKO
YDL028C	MPS1	No_Match	No_Match	1.54726	0.700084	0.377769	0.642379	-0.465741	-3.07817	0.563988	-3.32348	DAmP
YDL029W	ARP2	No_Match	No_Match	0.715558	1.3707	1.20918	-6.9431	0.854324	-3.69983	1.90151	-3.34788	DAmP
YDL030W	PRP9	No_Match	No_Match	0.961354	-2.40838	0.866637	-0.504136	0.0676734	-1.84881	1.8158	-2.007	DAmP
YDL031W	DBP10	No_Match	No_Match	0.968713	0.749884	0.915021	0.554888	-0.0256513	-2.27776	-0.0504751	-1.40396	DAmP
YDL032W	YDL032W	No_Match	No_Match	-1.65427	-0.252723	-17.6707	2.07588	1.09077	0.898318	10.5149	1.33198	YKO
YDL033C	SLM3	No_Match	No_Match	-6.73575	0.574163	NA	NA	4.97845	-0.247486	NA	NA	YKO
YDL034W	YDL034W	No_Match	No_Match	0.329284	0.0506663	0.159206	0.147135	-0.857798	-0.139221	-0.39686	0.980665	YKO
YDL035C	GPR1	No_Match	No_Match	-0.313125	0.150358	0.152937	0.845645	-0.303633	0.84482	-1.12583	-2.04107	YKO
YDL036C_1	PUS9	No_Match	No_Match	0.303855	0.375106	0.0151808	0.706394	-0.850936	0.0793349	-0.182758	-0.238255	YKO
YDL036C_2	PUS9	No_Match	No_Match	0.999583	-0.00910911	0.404676	0.506884	-0.672024	-1.21512	-1.42991	0.884115	YKO
YDL037C	BSC1	No_Match	No_Match	0.57627	0.377561	-0.0122398	1.24311	-0.794623	-0.260732	0.0204362	-2.94813	YKO
YDL038C	YDL038C	No_Match	No_Match	0.337051	0.241025	0.644924	0.557478	0.413748	-1.73454	-0.602675	-0.41904	YKO
YDL039C	PRM7	No_Match	No_Match	1.84676	0.606991	2.65818	0.869506	-1.31877	-0.551309	-1.21974	-1.29374	YKO
YDL040C	NAT1	No_Match	No_Match	-2.06135	-0.223782	NA	NA	2.4356	2.90474	NA	NA	YKO
YDL041W	YDL041W	No_Match	Westmoreland_HS	0.619519	0.618675	0.611303	0.9466	-0.889911	0.234536	-1.73015	-0.887828	YKO
YDL042C	SIR2	No_Match	No_Match	0.755934	0.602131	0.530676	0.793682	-1.14865	-1.62846	-1.29109	-1.92466	YKO
YDL043C	PRP11	No_Match	No_Match	1.20192	-0.0743468	1.24605	1.02322	-0.767234	1.68281	-0.820332	4.66804	DAmP
YDL044C	MTF2	No_Match	No_Match	-2.95575	-2.15393	NA	NA	2.26877	2.39775	NA	NA	YKO
YDL045C	FAD1	No_Match	No_Match	-2.83472	-2.27591	NA	NA	4.90911	6.68129	NA	NA	DAmP
YDL045W-A	MRP10	No_Match	No_Match	-4.59672	-0.618307	NA	NA	3.99981	1.72465	NA	NA	YKO
YDL046W	NPC2	No_Match	No_Match	0.775316	0.352764	0.515236	0.904845	-1.16968	0.0833789	-1.1658	-0.0437799	YKO
YDL047W	SIT4	No_Match	Westmoreland_RR	-0.856851	-8.67334	-0.684033	-12.472	9.85891	13.3554	7.83166	15.5011	YKO
YDL048C	STP4	No_Match	No_Match	0.591876	0.0473372	0.318788	0.514154	-0.387355	0.188261	-0.58155	1.01932	YKO
YDL049C	KNH1	No_Match	No_Match	-2.11572	-1.77301	NA	NA	2.32858	1.69163	NA	NA	YKO
YDL050C	YDL050C	No_Match	No_Match	0.58529	0.706864	0.424902	1.2216	-0.852044	-1.43991	-0.350957	-2.13347	YKO
YDL051W	LHP1	No_Match	No_Match	0.493655	0.672455	0.360049	1.10932	-0.995433	-1.23902	-0.546851	-1.88704	YKO
YDL052C	SLC1	No_Match	No_Match	0.58473	-1.19452	0.373174	-0.0960513	0.342049	4.33511	0.36278	1.3982	YKO
YDL053C	PBP4	No_Match	No_Match	0.73035	-0.89271	1.10501	-1.34829	-0.88753	0.628386	-0.775485	8.91466	YKO
YDL054C	MCH1	No_Match	No_Match	2.20601	0.380548	2.66152	1.06523	-1.79687	-0.329032	-1.77153	-0.842246	YKO
YDL055C	PSA1	No_Match	No_Match	1.77622	3.21092	NA	NA	4.81519	19.9147	NA	NA	DAmP
YDL056W	MBP1	No_Match	No_Match	0.570918	0.519978	0.497232	0.473767	-1.24349	-0.765028	-0.968624	1.8486	YKO
YDL057W	YDL057W	No_Match	No_Match	-2.95704	-0.719466	NA	NA	4.45188	1.82953	NA	NA	YKO
YDL058W	USO1	No_Match	No_Match	1.07126	0.0768054	0.215687	2.01277	-2.55705	0.760213	-2.47572	1.77808	DAmP
YDL059C	RAD59	No_Match	Westmoreland_HS	0.327822	-0.892266	0.398904	0.402136	-0.727035	3.52491	-1.18552	1.94811	YKO
YDL060W	TSR1	No_Match	No_Match	-1.32086	-5.09593	-20.5254	-12.8158	1.91272	10.4866	5.5081	15.5011	DAmP
YDL061C	RPS29B	No_Match	No_Match	-2.34931	1.49583	-0.190055	1.14826	5.56606	-0.743112	1.34741	2.91218	YKO
YDL062W	YDL062W	No_Match	No_Match	-7.30693	-2.36928	NA	NA	6.82708	2.20199	NA	NA	YKO
YDL063C	YDL063C	No_Match	No_Match	-8.26313	-2.10616	-23.1058	-13.4466	7.16769	1.30066	0.461122	16.3734	YKO
YDL065C	PEX19	No_Match	No_Match	0.114174	-1.0848	0.168128	0.888098	-0.578057	1.41715	-0.907291	0.98221	YKO
YDL066W	IDP1	No_Match	No_Match	1.02277	-0.928493	-0.0116911	1.08116	-1.75047	0.308715	-0.595817	-0.554991	YKO
YDL067C	COX9	No_Match	No_Match	-1.81394	-0.692137	NA	NA	4.26974	1.92065	NA	NA	YKO
YDL068W	YDL068W	No_Match	No_Match	-4.0663	-3.55096	NA	NA	2.83232	1.54138	NA	NA	YKO
YDL069C_1	CBS1	No_Match	No_Match	-7.27738	1.14212	NA	NA	-0.201736	4.69962	NA	NA	YKO
YDL069C_2	CBS1	No_Match	No_Match	-0.391687	-1.04782	NA	NA	5.45515	1.89257	NA	NA	YKO
YDL070W	BDF2	No_Match	No_Match	0.407469	0.300578	0.924064	1.02166	-0.914607	-1.27327	-0.974991	-3.12239	YKO
YDL071C	YDL071C	No_Match	No_Match	1.84793	0.438635	2.14486	1.14055	-1.57619	-1.58296	-1.40788	-2.56783	YKO
YDL072C	YET3	No_Match	No_Match	-1.14163	0.215974	1.04574	0.647816	-1.6217	0.20853	-1.41919	-1.1133	YKO
YDL073W	YDL073W	No_Match	No_Match	-1.12948	-0.266829	0.380647	0.739103	-3.29264	4.9983	-2.94815	2.62488	YKO
YDL074C	BRE1	No_Match	No_Match	-0.113425	0.544165	0.340919	-4.93925	2.56555	-0.739192	1.74575	6.49001	YKO
YDL075W	RPL31A	No_Match	Westmoreland_RR	-8.33852	4.12568	-0.276928	-1.29781	16.5482	0.474875	4.81374	4.00969	YKO
YDL076C	RXT3	No_Match	No_Match	-1.56229	-1.86953	-0.258488	1.09103	-1.78967	0.743762	-1.30795	4.24969	YKO
YDL077C_1	VAM6	No_Match	No_Match	-1.50303	-1.47932	-0.940828	1.98951	-1.08799	0.923094	-1.29889	1.58093	YKO
YDL077C_2	VAM6	No_Match	No_Match	-0.385432	0.139976	-1.1808	0.461953	1.565	1.05899	0.0526449	2.15136	YKO
YDL078C	MDH3	No_Match	No_Match	-2.11504	0.804984	-0.0648689	1.14853	-0.78123	-1.29297	-1.27199	1.90537	YKO
YDL079C	MRK1	No_Match	No_Match	-1.70118	-0.474507	-0.119249	1.19657	-1.81371	0.28238	-1.44762	0.392844	YKO
YDL080C	THI3	No_Match	No_Match	-1.48579	-0.597975	0.056872	1.08535	-2.4563	0.658271	-1.76333	0.143402	YKO
YDL081C	RPP1A	Xia	Westmoreland_HS	-4.0467	2.01223	-0.948579	-12.4499	4.76529	-5.92361	4.14174	14.2512	YKO
YDL082W	RPL13A	No_Match	No_Match	-1.83721	0.381932	-0.0942584	1.08051	1.55011	-2.55033	-0.0564099	-1.30197	YKO
YDL083C	RPS16B	No_Match	No_Match	-2.6783	1.1161	-0.303399	1.29196	2.76535	-4.03295	0.183003	-2.17742	YKO
YDL085C-A_1	YDL085C-A_1	No_Match	No_Match	1.67881	-0.185515	0.0891584	0.694927	-0.440131	-0.394056	-0.62817	1.94445	YKO
YDL085C-A_2	YDL085C-A_2	No_Match	No_Match	0.350162	-0.0436688	-0.305341	-0.632336	0.426743	-0.501499	-1.29457	1.35697	YKO
YDL085W	NDE2	No_Match	No_Match	NA	NA	0.141227	0.92736	NA	NA	-1.50802	-0.608378	YKO
YDL086W	YDL086W	No_Match	No_Match	NA	NA	1.36458	1.35393	NA	NA	-1.7104	-0.334712	YKO
YDL087C	LUC7	No_Match	No_Match	-0.955326	0.764893	0.352051	0.00382219	-1.38834	-2.60964	-0.224026	-2.24725	DAmP
YDL088C	ASM4	No_Match	No_Match	0.747103	0.438425	0.320385	0.419301	-1.11434	-0.747874	-1.08277	0.792432	YKO
YDL089W	YDL089W	No_Match	No_Match	0.0765958	0.428996	-0.187989	0.723584	-1.57443	0.285611	-1.53847	-0.197607	YKO
YDL090C	RAM1	No_Match	No_Match	-0.5723	-0.671386	-0.889533	-6.832	-0.504628	2.20644	-1.34821	0.178879	YKO
YDL091C	UBX3	No_Match	No_Match	-0.353576	0.406341	-0.0305591	0.593135	-1.83992	-0.459662	-1.87014	0.64893	YKO
YDL093W	PMT5	No_Match	No_Match	-0.0570677	-0.172744	-0.439753	0.729553	-2.16927	-0.478619	-1.69706	-0.289769	YKO
YDL094C	YDL094C	No_Match	No_Match	0.159401	0.297022	-0.552299	0.875852	-2.386	-0.374755	-1.62163	-0.667448	YKO
YDL095W	PMT1	No_Match	No_Match	0.259765	0.0925268	-0.603911	0.508173	-0.660506	0.384687	-1.15458	0.353184	YKO
YDL096C	YDL096C	No_Match	No_Match	0.436062	0.133669	-0.774697	0.369745	-0.234898	0.211287	-1.49436	1.64879	YKO
YDL097C	RPN6	No_Match	No_Match	-1.41068	-0.955286	-0.270722	1.33244	0.956124	3.89799	-0.47409	7.54778	DAmP
YDL098C	SNU23	No_Match	No_Match	-1.03571	0.408763	0.431227	0.742815	-1.92703	-2.23694	-0.737678	-3.17629	DAmP
YDL099W	BUG1	No_Match	No_Match	0.670116	-0.419475	-0.0288976	-0.891802	0.903037	2.29909	0.452237	7.38131	YKO
YDL100C	GET3	No_Match	No_Match	1.39839	0.182535	0.220837	0.0604076	2.78151	-0.742688	-0.28243	2.55917	YKO
YDL101C	DUN1	No_Match	No_Match	-2.68057	1.85696	-0.905835	-3.35544	5.57843	-1.40742	0.841811	4.11279	YKO
YDL102W	POL3	No_Match	No_Match	-1.02928	-0.102638	0.246489	1.31549	-1.21208	2.44839	-1.40543	-0.770142	DAmP
YDL104C	QRI7	No_Match	No_Match	-2.8856	-0.903914	NA	NA	4.53285	2.4239	NA	NA	YKO
YDL105W	NSE4	No_Match	No_Match	-0.974933	-0.38299	0.686985	1.07277	-1.24817	1.2162	-1.36887	-0.734022	DAmP
YDL106C	PHO2	No_Match	Westmoreland_HS	0.811834	0.107168	0.050654	-0.665901	-0.396792	0.291042	-1.48652	3.50899	YKO
YDL107W	MSS2	No_Match	No_Match	-2.82077	-2.99921	NA	NA	4.45643	2.89705	NA	NA	YKO
YDL108W	KIN28	No_Match	No_Match	-1.26334	1.07069	0.195216	-1.22584	-1.71137	-2.20031	-0.308759	-2.52699	DAmP
YDL109C	YDL109C	No_Match	No_Match	0.370825	0.476876	-0.852593	0.80245	-0.0913829	-0.357061	-1.11165	0.679816	YKO
YDL110C	TMA17	No_Match	No_Match	0.41026	0.146038	-0.21746	0.402194	0.887797	0.366318	-0.893099	0.88523	YKO
YDL111C	RRP42	No_Match	No_Match	-1.48221	0.131291	-0.199205	2.78443	1.39395	0.0490178	0.97655	0.158193	DAmP
YDL112W	TRM3	No_Match	No_Match	0.498338	0.32287	-0.264918	0.505956	0.315846	-0.448979	-0.548834	-0.912317	YKO
YDL113C	ATG20	No_Match	No_Match	-0.939656	-3.79734	NA	NA	2.2697	3.5016	NA	NA	YKO
YDL114W	YDL114W	No_Match	No_Match	0.856528	0.314824	-0.0518843	0.769517	-0.928117	0.548296	-0.77638	-1.09402	YKO
YDL115C	IWR1	No_Match	Westmoreland_RR	-4.96736	1.83095	-1.69518	0.846432	8.94017	-1.46749	1.73219	-2.52536	YKO
YDL116W	NUP84	No_Match	Westmoreland_RR	-3.87465	0.703647	-0.901325	1.85716	9.59374	0.965685	1.42778	-6.50887	YKO
YDL117W	CYK3	No_Match	No_Match	1.17984	-0.271648	0.57633	-1.08035	1.63873	1.20129	0.275742	4.71305	YKO
YDL118W	YDL118W	No_Match	No_Match	1.51091	-1.19158	-2.0253	-9.52911	4.20804	9.80544	4.45598	6.0459	YKO
YDL119C	YDL119C	No_Match	Westmoreland_RR	0.33318	-0.313448	-0.312364	-0.638588	3.7567	1.143	-0.128724	6.72335	YKO
YDL120W	YFH1	No_Match	No_Match	-0.321687	0.749923	1.71488	1.25346	0.812317	-4.79739	-1.01991	-5.87497	DAmP
YDL121C	YDL121C	No_Match	No_Match	1.13618	0.335905	0.102046	0.482841	0.80531	-0.623657	-0.867971	0.11195	YKO
YDL122W	UBP1	No_Match	No_Match	0.969497	0.463412	-0.0671783	1.20474	0.356307	-1.81117	-0.825186	-3.29334	YKO
YDL123W	SNA4	No_Match	No_Match	0.625422	0.287776	-0.0536645	0.49527	0.806972	-0.474725	-1.134	0.00520392	YKO
YDL124W	YDL124W	No_Match	No_Match	0.514406	0.505092	-0.623145	0.680337	0.955599	0.140371	-0.0279815	-0.993704	YKO
YDL125C	HNT1	No_Match	No_Match	0.508635	0.190737	-0.416506	0.190643	0.288272	0.655939	-1.45002	0.165708	YKO
YDL126C	CDC48	No_Match	No_Match	0.879289	0.0875763	0.49179	2.23505	-1.13069	-0.204091	-1.57049	6.46043	DAmP
YDL127W	PCL2	No_Match	No_Match	0.923549	-0.0357606	-0.317339	0.258271	-0.473079	0.303283	-0.804363	0.365052	YKO
YDL128W	VCX1	No_Match	No_Match	0.814958	0.5708	0.0965574	0.0227134	0.72461	-0.712848	-0.895569	0.875288	YKO
YDL129W	YDL129W	No_Match	No_Match	1.17333	0.139339	-0.149317	0.58598	-0.120113	-0.444268	-0.811423	-0.262579	YKO
YDL130W	RPP1B	No_Match	Westmoreland_RR	0.900873	-0.305151	0.831775	-0.188051	4.47662	0.493755	-0.0709242	2.86043	YKO
YDL130W-A	STF1	No_Match	Westmoreland_RR	0.961498	0.0542145	0.436062	0.185415	-0.763764	-0.567913	-1.08648	2.0663	YKO
YDL131W	LYS21	No_Match	No_Match	1.70623	0.272452	0.278408	0.539004	0.0269398	-0.281082	-0.34975	1.48485	YKO
YDL132W	CDC53	No_Match	No_Match	1.05682	-0.158675	0.964538	2.411	-2.62143	2.49309	-3.34322	3.46618	DAmP
YDL133C-A	RPL41B	No_Match	No_Match	-0.784741	0.0428658	-0.968951	-1.07416	-0.113368	1.58121	-1.3307	5.66768	YKO
YDL133W	YDL133W	No_Match	No_Match	-1.5305	2.45831	-0.00704517	0.484353	3.69954	-3.39764	-2.38471	1.28183	YKO
YDL134C	PPH21	No_Match	No_Match	0.517137	0.588313	-0.0309813	0.393652	1.00448	-1.9487	-1.20308	0.687901	YKO
YDL134C-A	YDL134C-A	No_Match	No_Match	0.479437	0.405257	-0.334376	0.320756	0.741172	-0.653226	-0.815745	2.15159	YKO
YDL135C	RDI1	No_Match	No_Match	0.645112	0.419269	-0.662153	1.25877	0.0640772	-1.34583	-0.671144	-3.67391	YKO
YDL136W	RPL35B	No_Match	Westmoreland_RR	-0.417481	0.273383	-0.451168	-0.580139	4.50854	-0.373272	1.12427	-0.525159	YKO
YDL137W	ARF2	No_Match	No_Match	-0.264668	0.490983	-0.62633	1.29308	2.7329	-0.0255049	0.1676	-4.2926	YKO
YDL138W	RGT2	No_Match	No_Match	0.716199	-0.267549	-0.771123	0.346053	0.0666431	2.06737	0.110743	-0.992474	YKO
YDL139C	SCM3	No_Match	No_Match	0.766788	1.06459	0.283688	-2.05994	-1.04888	-3.01862	-0.245175	-1.1938	DAmP
YDL140C	RPO21	No_Match	No_Match	0.798062	-0.0868224	-0.243776	1.0641	-0.336416	1.21158	-1.03273	3.62678	DAmP
YDL142C	CRD1	No_Match	No_Match	-0.15854	-2.28737	-18.3642	-9.49367	3.92117	1.64791	8.64804	11.0144	YKO
YDL143W	CCT4	No_Match	No_Match	0.853348	-0.181435	0.00776047	0.915502	-2.02158	2.44201	-2.78324	0.908403	DAmP
YDL144C	YDL144C	No_Match	No_Match	0.707103	-0.772523	-0.588815	0.974647	1.02777	1.98202	-0.999176	0.148973	YKO
YDL146W	LDB17	No_Match	No_Match	-0.728282	0.785215	NA	NA	2.98685	-1.53921	NA	NA	YKO
YDL147W	RPN5	No_Match	No_Match	0.791838	0.190492	-0.0661724	0.976112	-0.326473	-0.786786	-1.87818	0.602241	DAmP
YDL148C	NOP14	No_Match	No_Match	-2.64438	-13.6279	-9.16055	-12.8158	3.1579	12.3385	3.46347	15.5011	DAmP
YDL149W	ATG9	No_Match	No_Match	1.32194	0.315266	0.63737	0.75118	-0.960415	-0.400073	-0.305569	-1.2639	YKO
YDL150W	RPC53	No_Match	No_Match	0.940873	0.931987	-0.148335	0.542304	-1.19095	-2.96467	-1.08303	-1.92657	DAmP
YDL151C	YDL151C	No_Match	No_Match	0.438078	-2.52894	-0.677675	-0.798667	11.7675	5.12898	1.88959	5.52413	YKO
YDL152W	YDL152W	No_Match	No_Match	-2.57922	-11.3433	-0.618421	-12.8566	11.2302	13.6998	2.50023	16.0568	DAmP
YDL153C	SAS10	No_Match	No_Match	0.486975	-13.8879	0.121167	-13.4466	2.75211	26.6729	0.0898895	16.3734	DAmP
YDL154W	MSH5	No_Match	No_Match	0.662698	0.43952	-0.0913926	-0.19083	1.54117	-0.591274	-0.0766188	1.10042	YKO
YDL155W	CLB3	No_Match	No_Match	0.477736	-0.0037316	-0.0669993	-0.279698	0.995536	1.38139	-0.742377	1.81688	YKO
YDL156W	YDL156W	No_Match	No_Match	0.767862	-0.0401166	-0.507202	0.23973	0.176685	-0.619493	-1.06947	0.0843387	YKO
YDL157C	YDL157C	No_Match	No_Match	0.573239	0.103362	-0.765182	-4.97796	0.941156	-0.167968	1.12095	3.5296	YKO
YDL159W	STE7	No_Match	No_Match	1.02606	0.196608	-0.0604291	0.552062	-0.662693	0.623726	-1.2872	-1.30653	YKO
YDL159W-A_1	YDL159W-A_1	No_Match	No_Match	1.48932	0.0362515	0.203446	0.514163	-0.274825	-1.31911	-1.58112	-3.51314	YKO
YDL159W-A_2	YDL159W-A_2	No_Match	No_Match	0.435018	0.604342	-0.374538	0.822255	0.967933	-2.48629	-0.366772	-2.57243	YKO
YDL160C	DHH1	No_Match	Westmoreland_HS	0.864194	-2.16675	0.411727	1.07936	5.75416	4.03455	1.40811	-2.04867	YKO
YDL160C-A_1	YDL160C-A_1	No_Match	Westmoreland_HS	1.47073	0.000207837	-0.228929	0.916599	0.549741	-1.58745	-1.50808	-2.55362	YKO
YDL160C-A_2	YDL160C-A_2	No_Match	Westmoreland_HS	0.313354	0.741682	-1.46231	1.25782	1.59835	-2.36358	-1.186	-2.10899	YKO
YDL161W	ENT1	No_Match	No_Match	0.338833	1.23993	-0.404971	1.44195	2.08591	-3.10881	-0.853268	-2.69096	YKO
YDL162C	YDL162C	No_Match	No_Match	0.696264	0.0466285	-0.638145	0.0242479	1.0617	0.44113	0.629256	-0.898234	YKO
YDL163W	YDL163W	No_Match	No_Match	-0.449286	-1.06218	1.27053	-13.4658	3.88304	2.90286	9.65152	6.81442	DAmP
YDL164C	CDC9	No_Match	No_Match	0.993179	0.181672	0.706184	1.6699	-1.66789	0.745059	-2.21534	2.88957	DAmP
YDL165W	CDC36	No_Match	No_Match	0.808466	0.0824868	-0.188314	-0.44591	0.661211	1.3711	-0.078015	0.487099	DAmP
YDL167C	NRP1	No_Match	No_Match	-2.13308	0.215971	NA	NA	6.08007	-0.114987	NA	NA	YKO
YDL168W	SFA1	No_Match	No_Match	0.757737	-5.27928e-05	-0.0582521	-0.330993	0.662592	4.83259	-0.119791	0.859324	YKO
YDL169C	UGX2	No_Match	No_Match	1.00872	0.23286	0.421766	0.309369	0.0441332	-0.934916	-0.722223	-0.539791	YKO
YDL170W	UGA3	No_Match	No_Match	1.32955	0.145071	0.460739	0.666378	-0.545507	-0.875923	-1.21893	-0.160592	YKO
YDL171C	GLT1	No_Match	No_Match	1.68446	0.0548332	0.940533	0.879586	-1.05088	-0.604	-0.588541	-0.979369	YKO
YDL172C	YDL172C	No_Match	No_Match	1.21764	0.341227	-0.880817	1.19767	-0.532522	0.595369	-0.424342	0.179931	YKO
YDL173W	YDL173W	No_Match	No_Match	0.726526	0.309366	-0.306164	0.453868	0.574214	0.701519	-0.253525	0.249488	YKO
YDL174C	DLD1	No_Match	No_Match	0.598705	0.30454	-0.255041	0.883251	-0.400962	-0.602058	-0.908244	0.385512	YKO
YDL175C	AIR2	No_Match	No_Match	0.395679	0.128848	-0.152866	0.338846	-0.0293738	0.0540683	-1.25267	0.934825	YKO
YDL176W	YDL176W	No_Match	No_Match	-0.0398741	1.51854	-1.18858	2.29334	1.0697	-3.61252	0.638823	-6.74931	YKO
YDL177C	YDL177C	No_Match	No_Match	0.186833	0.60123	-0.691523	0.780425	1.0109	-0.616987	0.0485077	1.76508	YKO
YDL178W	DLD2	No_Match	No_Match	0.791568	-0.437609	-0.447784	0.0200011	0.516093	0.370451	-0.378833	-0.48727	YKO
YDL179W	PCL9	No_Match	No_Match	0.656704	-0.00569324	-0.656832	0.647901	-0.418573	0.206759	-0.133328	-0.327592	YKO
YDL180W	YDL180W	No_Match	No_Match	10.3477	-15.0863	-0.275763	0.358171	9.17237	-13.1554	0.0710597	-0.472202	YKO
YDL181W	INH1	No_Match	No_Match	-3.73191	-2.58753	NA	NA	4.09595	2.0159	NA	NA	YKO
YDL182W	LYS20	No_Match	No_Match	-0.300479	2.58059	0.526437	1.01715	4.28282	-9.24692	-1.35752	-2.41031	YKO
YDL183C	YDL183C	No_Match	No_Match	1.17218	-0.649969	0.617475	0.510457	-0.0638968	0.205565	0.315532	0.496456	YKO
YDL184C	RPL41A	No_Match	No_Match	-1.21729	-0.145674	-0.254757	1.02428	0.439864	-2.69273	-2.24038	0.757524	YKO
YDL185W	TFP1	No_Match	No_Match	-0.432611	-5.55488	-14.8587	-1.88457	4.87609	8.72033	19.051	-8.20712	YKO
YDL186W	YDL186W	No_Match	No_Match	-1.271	0.308455	-0.389756	1.20874	-1.65193	-1.08649	-2.33601	-0.873064	YKO
YDL187C	YDL187C	No_Match	No_Match	-1.71613	0.400563	-1.02643	1.46719	-1.16447	0.063761	-1.5077	-1.30565	YKO
YDL188C	PPH22	No_Match	No_Match	-1.15341	-0.142339	-0.308866	1.21223	-1.06644	-0.92196	-1.6778	-1.83569	YKO
YDL189W	RBS1	No_Match	No_Match	-1.4202	0.286805	-0.466104	0.480698	-0.136986	-0.315867	-1.30716	0.756929	YKO
YDL190C	UFD2	No_Match	Westmoreland_RR	-1.27035	-0.350824	-0.23311	-2.58716	0.159258	-0.0737039	-1.67438	9.78492	YKO
YDL191W	RPL35A	No_Match	Westmoreland_HS	-0.0486629	-1.10905	-0.462281	-8.58042	5.68098	2.49778	0.877691	8.41915	YKO
YDL192W	ARF1	No_Match	No_Match	-0.02431	1.46732	-0.322861	1.53959	3.95603	-4.37218	-1.28251	-4.09378	YKO
YDL193W	NUS1	No_Match	No_Match	0.132252	-0.694266	-0.501264	0.426968	-0.109441	4.99083	-0.904478	3.78581	DAmP
YDL194W	SNF3	No_Match	No_Match	0.624415	0.444007	-0.13085	-0.235888	0.719838	-1.54578	1.44554	2.56483	YKO
YDL195W	SEC31	No_Match	No_Match	-2.0542	-20.2559	NA	NA	4.87149	23.2363	NA	NA	DAmP
YDL197C	ASF2	No_Match	No_Match	0.787029	0.516498	0.0196439	0.467381	-0.337505	-0.580999	-1.26298	-0.118043	YKO
YDL198C	GGC1	No_Match	Westmoreland_RR	-5.01105	-4.16941	NA	NA	6.24666	3.50346	NA	NA	YKO
YDL199C	YDL199C	No_Match	No_Match	-0.159333	1.36681	-0.0184442	0.70813	2.90291	-2.94541	-0.500039	-0.519428	YKO
YDL200C	MGT1	No_Match	No_Match	0.846925	0.0986568	0.0622826	-0.130416	-0.0661905	2.32157	-0.80204	0.944535	YKO
YDL201W	TRM8	No_Match	No_Match	1.20437	0.202192	0.336646	0.310748	-0.14551	0.411336	-1.4195	1.11989	YKO
YDL202W	MRPL11	No_Match	No_Match	-1.42845	-1.67602	NA	NA	4.19879	1.87741	NA	NA	YKO
YDL203C	YDL203C	No_Match	No_Match	1.23411	0.0640533	0.29743	0.270043	-0.0440888	0.187289	-0.691521	0.730134	YKO
YDL204W	RTN2	No_Match	No_Match	2.76936	-0.311875	2.13457	0.419285	-0.483459	0.0389552	-0.98839	0.393581	YKO
YDL205C	HEM3	No_Match	No_Match	-11.4105	1.82624	-13.5657	-13.4466	20.6591	0.406661	10.4425	16.3734	DAmP
YDL206W	YDL206W	No_Match	No_Match	1.20077	-0.00309271	0.247555	0.666246	0.0623764	0.494933	-0.605131	0.970942	YKO
YDL207W	GLE1	No_Match	No_Match	-4.88265	-15.7068	-0.559461	-2.16537	5.64005	34.7644	1.31524	2.88542	DAmP
YDL208W	NHP2	No_Match	No_Match	-0.0693506	-2.07644	-0.302923	2.45586	3.69519	13.1044	-1.06282	5.72763	DAmP
YDL209C	CWC2	No_Match	No_Match	0.530115	0.473072	-0.417412	0.785244	-0.0851334	-1.80674	-0.13669	1.0658	DAmP
YDL210W	UGA4	No_Match	No_Match	0.874175	0.259234	-0.0311875	0.161431	0.892035	-0.615251	-1.05558	1.48893	YKO
YDL211C	YDL211C	No_Match	No_Match	0.795244	0.627295	0.497621	-0.273632	0.140461	0.261484	-1.13611	0.157055	YKO
YDL212W	SHR3	No_Match	No_Match	0.0571174	-1.21744	-0.118854	1.85054	3.94928	2.03326	-0.37908	3.78774	DAmP
YDL213C	NOP6	No_Match	No_Match	1.00603	-0.0805469	0.00920018	0.736101	1.98307	0.226474	-0.346799	-0.711206	YKO
YDL214C	PRR2	No_Match	No_Match	0.776052	0.17359	-0.105749	0.540345	1.4551	-0.822207	-0.2564	-0.0453351	YKO
YDL215C	GDH2	No_Match	No_Match	0.912262	0.262425	0.171712	-0.0334438	0.411523	-0.224031	-0.111723	0.177243	YKO
YDL216C	RRI1	No_Match	No_Match	0.675298	0.365777	0.0739812	-0.297911	0.229616	-0.0581482	-0.445477	0.36814	YKO
YDL217C	TIM22	No_Match	No_Match	-5.85031	-21.408	NA	NA	4.0858	34.7644	NA	NA	DAmP
YDL218W	YDL218W	No_Match	No_Match	0.686122	0.214853	-0.0165025	0.496181	1.21597	-0.331983	0.0596019	-0.560947	YKO
YDL219W	DTD1	No_Match	No_Match	1.04527	0.20395	0.222287	0.53578	0.357775	-0.204803	-0.560477	0.360917	YKO
YDL220C	CDC13	No_Match	No_Match	0.89584	0.90285	0.0310507	-6.50141	-0.181199	-2.0188	1.78844	5.50623	DAmP
YDL222C	FMP45	No_Match	No_Match	1.09526	0.0902235	-0.0565069	0.245477	0.531294	-0.54625	0.190553	-0.589456	YKO
YDL223C	HBT1	No_Match	No_Match	1.32544	-0.204383	0.551073	0.503865	-0.203485	0.327141	-0.999107	0.564093	YKO
YDL224C	WHI4	No_Match	No_Match	2.89725	-0.136925	2.19358	0.413143	-0.787916	-0.407059	-0.955413	4.46483	YKO
YDL225W	SHS1	No_Match	No_Match	1.64509	-0.179411	0.363421	0.173071	-1.09352	2.54579	-1.38836	1.46823	YKO
YDL226C	GCS1	No_Match	No_Match	0.166273	0.938797	-2.29115	2.67563	2.9516	-2.53331	1.7083	-6.80399	YKO
YDL229W	SSB1	No_Match	No_Match	0.466661	0.238909	-0.470884	-0.021561	0.516413	-0.314457	-0.651552	0.373244	YKO
YDL230W	PTP1	No_Match	No_Match	0.765327	-0.223613	-0.359036	0.0233783	0.251543	0.22126	-1.08224	-1.13047	YKO
YDL231C	BRE4	No_Match	No_Match	0.999485	-0.255449	-0.226315	0.359123	-0.369559	2.25918	-0.488282	-0.57644	YKO
YDL232W	OST4	No_Match	No_Match	0.683834	0.0662003	-0.47303	-0.130358	0.69588	0.50826	-0.00321008	-0.13507	YKO
YDL233W	YDL233W	No_Match	No_Match	0.687278	0.358046	-0.215812	-0.020451	0.210469	0.234269	-0.651683	0.747706	YKO
YDL234C	GYP7	No_Match	No_Match	0.967115	-0.244336	-0.242716	-0.420794	0.61348	0.169965	0.146554	0.0319621	YKO
YDL235C	YPD1	No_Match	No_Match	0.736034	0.126203	0.00921575	-2.80277	0.730559	2.1973	0.0615504	7.11017	DAmP
YDL236W	PHO13	No_Match	No_Match	1.1264	-0.601751	0.0987967	0.783315	-0.0825384	0.783903	-1.14694	-0.811948	YKO
YDL237W	YDL237W	No_Match	No_Match	1.27921	-0.265282	0.235479	0.766726	-0.464001	-0.45656	-0.61403	-0.658651	YKO
YDL238C	GUD1	No_Match	No_Match	2.55282	-0.712874	2.22563	0.698728	-0.697605	0.279613	-1.05908	0.0292123	YKO
YDL239C	ADY3	No_Match	No_Match	0.827607	0.331107	-0.434409	0.832259	-0.379891	0.12717	-0.273137	0.48311	YKO
YDL240W	LRG1	No_Match	No_Match	0.664492	-0.0966183	-0.649238	0.32504	0.0208361	0.651963	-0.143424	1.51282	YKO
YDL241W	YDL241W	No_Match	No_Match	0.226252	0.0370426	-0.508077	0.586374	0.299275	-0.156074	-0.834321	0.557753	YKO
YDL242W	YDL242W	No_Match	No_Match	0.257471	0.039403	-0.84083	0.0515217	-0.0501634	0.345045	-0.177162	-0.66824	YKO
YDL243C	AAD4	No_Match	No_Match	0.43215	0.00680201	-0.432623	0.459949	-0.165162	0.0756264	-0.930134	0.0130874	YKO
YDR001C	NTH1	No_Match	No_Match	0.503698	0.168001	-0.815785	0.653926	0.149296	0.374762	0.116513	-1.5029	YKO
YDR002W	YRB1	No_Match	No_Match	0.422279	0.518311	-0.0164247	1.43086	2.72283	-0.131404	0.227891	-4.77987	DAmP
YDR003W	RCR2	No_Match	No_Match	0.281675	0.265561	-0.915995	-0.45515	0.346588	-0.177273	-0.171132	0.290221	YKO
YDR003W-A_1	YDR003W-A_1	No_Match	No_Match	1.18535	-0.0328928	-0.18381	0.581923	0.937074	-0.786983	-0.537818	-0.124182	YKO
YDR003W-A_2	YDR003W-A_2	No_Match	No_Match	-0.0212194	0.123769	-0.371285	0.245566	0.837471	-0.0522994	-1.1505	1.74839	YKO
YDR004W	RAD57	Xia	Westmoreland_HS	-1.04706	-15.4545	-1.44178	-13.4466	3.77314	15.191	0.808971	16.3734	YKO
YDR005C	MAF1	No_Match	No_Match	0.413519	-5.77089	-2.39675	-1.58114	-0.205925	3.80267	0.779246	1.22014	YKO
YDR006C	SOK1	No_Match	No_Match	0.574594	-0.00830935	-1.09408	-0.887934	0.976972	-1.19571	0.483663	4.1391	YKO
YDR007W	TRP1	Xia	No_Match	0.988108	0.12495	0.662508	1.33365	-0.244501	-0.726963	-0.219495	-3.37909	YKO
YDR008C	YDR008C	No_Match	No_Match	0.210393	-1.21774	-1.05443	-5.35173	0.302443	1.4257	7.88885	1.47646	YKO
YDR009W	GAL3	No_Match	No_Match	2.06487	0.0817286	1.57253	0.954559	-1.65201	-0.577192	-1.1986	0.481147	YKO
YDR010C	YDR010C	No_Match	No_Match	-0.570097	0.608859	-0.459349	1.05762	-0.504443	0.161133	-1.45544	1.30964	YKO
YDR011W	SNQ2	No_Match	No_Match	-1.00013	0.103317	-0.597454	-0.560135	0.129333	0.0701717	-1.16461	4.56908	YKO
YDR013W	PSF1	No_Match	No_Match	0.702273	-0.214852	0.386343	0.880894	-0.342394	0.896691	-1.13892	4.30781	DAmP
YDR014W	RAD61	No_Match	No_Match	-1.15753	0.756976	-0.802318	1.21353	0.416256	-0.56052	-0.747835	-1.808	YKO
YDR015C	YDR015C	No_Match	No_Match	-0.970091	-0.00123139	-0.812939	-0.101513	-0.0117819	0.272458	-0.445631	0.277747	YKO
YDR017C	KCS1	No_Match	Westmoreland_HS	-4.58111	-6.47667	-5.73166	-13.4466	9.18295	7.08708	5.10125	16.3734	YKO
YDR018C	YDR018C	No_Match	No_Match	-0.681931	0.343494	-0.886636	0.330849	-0.433036	-0.609059	-0.530004	1.06008	YKO
YDR019C	GCV1	No_Match	No_Match	-0.923527	-0.175527	-0.663248	0.148921	0.06329	1.27502	0.842463	-0.804449	YKO
YDR020C	YDR020C	No_Match	No_Match	-0.737223	-0.132814	-0.502266	1.03517	-0.20853	0.106123	-1.16437	-0.025183	YKO
YDR021W	FAL1	No_Match	No_Match	0.919464	-0.18203	0.482878	2.02585	0.294522	1.5607	-1.41358	6.21688	DAmP
YDR022C	CIS1	No_Match	No_Match	-4.27918	6.01479	-0.157185	0.412225	-0.748135	-4.85451	-1.34266	1.16194	YKO
YDR024W	YDR024W	No_Match	No_Match	-1.43076	0.849274	-0.421356	1.32487	4.4052	-4.73356	3.77573	-7.01507	YKO
YDR025W	RPS11A	No_Match	No_Match	-0.173287	0.58551	1.04416	1.33549	6.3699	-3.08445	0.409688	-1.94605	YKO
YDR026C	YDR026C	No_Match	No_Match	0.337849	0.208197	-0.3384	1.03809	-0.960901	0.238198	-1.78297	1.30185	YKO
YDR027C	VPS54	No_Match	No_Match	-0.908024	1.40578	-0.968099	1.73648	2.09641	-3.46557	0.260631	-6.41984	YKO
YDR028C	REG1	No_Match	Westmoreland_HS	-0.93196	-18.1051	-1.00191	0.482208	3.12748	30.9081	-1.67322	2.81599	YKO
YDR029W	YDR029W	No_Match	No_Match	-0.0084787	0.164567	-0.729597	1.13309	-1.06531	0.859982	-2.09639	-1.05679	YKO
YDR030C	RAD28	No_Match	No_Match	-0.114845	0.168059	-0.438002	0.796774	-1.24893	-0.348262	-1.94036	-0.787609	YKO
YDR031W	YDR031W	No_Match	No_Match	0.184376	0.326758	-0.319147	0.749218	-0.281531	-0.259057	-1.663	1.04908	YKO
YDR032C	PST2	No_Match	No_Match	0.092384	0.412101	-0.32116	0.807063	-0.608314	-2.07427	-2.02876	0.0222097	YKO
YDR033W	MRH1	No_Match	No_Match	0.207059	0.311462	-0.717728	1.16298	-0.920361	-0.515666	-1.85687	-0.565142	YKO
YDR034C	LYS14	No_Match	No_Match	0.506032	0.118725	-0.900921	1.17381	-1.14734	0.365884	-2.48815	0.12177	YKO
YDR034W-B_1	YDR034W-B_1	No_Match	No_Match	1.37058	0.0244767	0.123883	0.380251	0.0920202	0.179862	-1.16269	0.855849	YKO
YDR034W-B_2	YDR034W-B_2	No_Match	No_Match	0.333976	0.409423	0.00502308	0.604786	0.114948	-0.40428	-0.98167	-0.179317	YKO
YDR035W	ARO3	No_Match	No_Match	0.572117	0.165293	0.00413202	0.931635	-1.50914	-0.261177	-2.53028	-0.500484	YKO
YDR036C	EHD3	No_Match	No_Match	0.72464	0.204181	0.0967869	0.70274	-1.00931	-1.22557	-1.24459	1.1604	YKO
YDR037W	KRS1	No_Match	No_Match	0.235375	-5.19825	0.229438	-12.627	5.13973	14.2293	6.18938	11.0782	DAmP
YDR041W	RSM10	No_Match	No_Match	0.938092	-0.273604	-1.83429	-2.70086	-0.168301	2.64118	5.15734	1.94352	DAmP
YDR042C	YDR042C	No_Match	No_Match	0.534613	-2.85168	NA	NA	5.97101	11.6564	NA	NA	YKO
YDR043C	NRG1	No_Match	No_Match	0.179663	0.0469422	-0.972289	-0.21024	0.0761778	0.913498	-0.642249	5.41227	YKO
YDR044W	HEM13	No_Match	No_Match	1.12342	0.575652	0.455671	0.390092	0.0405079	-1.01316	-0.569279	-2.21395	DAmP
YDR045C	RPC11	No_Match	No_Match	0.0393129	-6.81349	-2.54959	-4.08393	4.6266	12.2274	6.80796	-0.451455	DAmP
YDR046C	BAP3	No_Match	No_Match	-0.869339	0.131288	-0.949168	0.621368	1.97906	2.04253	-1.61736	0.196498	YKO
YDR047W	HEM12	No_Match	No_Match	1.20747	0.688058	0.594533	-1.50895	0.608708	-1.91221	0.0496535	0.643141	DAmP
YDR048C	YDR048C	No_Match	Westmoreland_RR	0.651281	-1.02037	-4.06544	-2.55876	0.187823	1.25347	2.36229	9.867	YKO
YDR049W	YDR049W	No_Match	Westmoreland_HS	1.81425	0.149928	-0.64055	-12.3941	-0.72547	1.12809	1.35984	4.1471	YKO
YDR050C_1	TPI1	No_Match	No_Match	-0.629956	0.644172	-0.0651568	0.497947	-1.03963	-0.743337	-0.705496	2.02192	DAmP
YDR050C_2	TPI1	No_Match	No_Match	-0.29673	1.03887	-0.248173	-0.547851	1.05921	-2.27132	-0.453957	-0.266562	DAmP
YDR051C	YDR051C	No_Match	No_Match	-1.18669	0.659741	-0.167633	0.55234	-1.08387	-1.31743	-1.47725	1.60669	YKO
YDR052C	DBF4	No_Match	No_Match	1.42123	-0.128299	1.4313	0.867126	-1.20311	3.121	-1.38779	3.34064	DAmP
YDR053W	YDR053W	No_Match	No_Match	1.419	0.25054	0.734463	0.7754	-1.23345	2.43061	0.193359	4.89597	DAmP
YDR054C	CDC34	No_Match	No_Match	1.34882	1.00103	0.841676	-2.996	0.54494	-2.51488	-0.0838845	2.1607	DAmP
YDR055W	PST1	No_Match	No_Match	-0.744909	1.06323	-0.138631	0.762412	-1.14527	0.0509599	-1.50482	0.299129	YKO
YDR056C	YDR056C	No_Match	No_Match	-1.14862	0.367739	-0.148337	0.401729	-0.935057	-0.629237	-1.89724	0.106421	YKO
YDR057W	YOS9	No_Match	No_Match	-1.15527	-0.140801	-1.4902	-0.286729	-1.43247	1.26241	2.49003	1.44685	YKO
YDR058C	TGL2	No_Match	No_Match	0.159214	-0.197147	-0.471791	0.42616	-0.974051	-0.884745	-0.774693	0.152815	YKO
YDR059C	UBC5	No_Match	No_Match	-0.892683	0.0986297	-0.367523	0.764487	-0.948256	0.577275	-1.43898	-0.26551	YKO
YDR060W	MAK21	No_Match	No_Match	1.13722	0.831396	0.304578	-0.0856487	0.320851	-2.40956	1.07417	-1.7951	DAmP
YDR061W	YDR061W	No_Match	No_Match	-1.08197	0.697296	-0.278097	0.67629	-0.858304	0.283996	-1.01487	-0.517211	YKO
YDR062W	LCB2	No_Match	No_Match	0.786948	-0.0539447	0.557386	0.742329	0.0589746	-0.487101	-1.08925	3.90734	DAmP
YDR063W	YDR063W	No_Match	No_Match	-0.841707	0.832944	0.397007	0.652357	-1.23315	-0.0505492	-1.43859	-0.25923	YKO
YDR065W	YDR065W	No_Match	No_Match	-9.09218	0.792542	NA	NA	9.73115	-0.822336	NA	NA	YKO
YDR066C	YDR066C	No_Match	No_Match	-1.01022	0.744741	-0.160263	0.846823	-1.51969	0.494592	-0.678962	1.05654	YKO
YDR067C	YDR067C	No_Match	No_Match	0.0512271	0.706814	1.68821	-0.733687	-0.199627	0.446944	-0.734604	8.65192	YKO
YDR068W	DOS2	No_Match	No_Match	0.294049	0.0278995	0.0773489	0.167547	-2.14174	-0.583883	-1.47914	2.38593	YKO
YDR069C	DOA4	No_Match	Westmoreland_HS	-0.167305	0.309237	-2.58505	0.489259	-0.382087	-1.28547	1.37691	-4.57215	YKO
YDR070C	FMP16	No_Match	No_Match	0.0743527	-0.0740651	-0.74936	0.713265	-1.20646	-1.37905	-1.32738	-0.10721	YKO
YDR071C	PAA1	No_Match	No_Match	0.248754	0.388045	0.256466	0.28363	-1.32261	0.25873	-1.6135	0.679265	YKO
YDR072C	IPT1	No_Match	No_Match	0.0706777	0.130668	-0.228031	1.07191	-1.22056	-2.6331	-1.70917	-2.84253	YKO
YDR073W	SNF11	No_Match	No_Match	0.459473	-0.0525383	0.0951527	0.675122	-2.10785	-2.14551	-1.91009	0.473948	YKO
YDR074W	TPS2	No_Match	No_Match	0.657156	-0.20345	-1.3093	1.65048	0.332369	0.705658	0.517374	-2.8372	YKO
YDR075W	PPH3	No_Match	No_Match	0.291923	-0.0548791	-0.65683	-2.13974	-2.18466	-0.860058	-1.03741	6.72094	YKO
YDR076W	RAD55	Xia	Westmoreland_HS	-0.597297	-11.9248	-0.923884	-12.0455	0.461567	16.7811	-0.402671	15.1977	YKO
YDR077W	SED1	No_Match	No_Match	0.148821	-0.0014779	-0.160551	0.979717	-1.04996	-0.914769	-1.17097	-0.00600083	YKO
YDR078C	SHU2	No_Match	No_Match	-2.02039	-1.44416	NA	NA	3.21165	1.46478	NA	NA	YKO
YDR079C-A_1	YDR079C-A_1	No_Match	No_Match	1.40146	-0.0851667	0.0757127	0.755415	-0.27361	1.67882	-0.901558	-0.346936	YKO
YDR079C-A_2	TFB5	No_Match	No_Match	-2.21506	-13.6107	-9.04732	-13.4466	5.99876	5.64332	3.11124	16.3734	YKO
YDR079W	PET100	No_Match	No_Match	-1.61384	-1.28629	NA	NA	2.11251	2.11445	NA	NA	YKO
YDR080W	VPS41	No_Match	No_Match	2.10421	-0.123246	1.46172	0.828711	-0.13027	0.5435	0.63011	1.27585	YKO
YDR082W	STN1	No_Match	No_Match	1.39147	0.802908	0.731484	-2.10755	0.343828	-1.79584	0.558763	-1.93039	DAmP
YDR083W	RRP8	No_Match	Westmoreland_RR	-0.737941	0.0142813	-0.58616	0.594967	4.6112	-0.232032	-0.773348	1.7221	YKO
YDR084C	TVP23	No_Match	No_Match	-0.343682	0.194243	-1.15037	0.503631	-1.07685	-1.3678	-0.54329	0.933232	YKO
YDR085C	AFR1	No_Match	No_Match	-0.0421854	-0.0877551	-0.947464	0.310071	-1.13343	-0.706318	-0.878313	1.34562	YKO
YDR087C	RRP1	No_Match	No_Match	0.872017	-0.250211	0.494705	1.06938	1.68506	1.27048	-0.8723	3.07598	DAmP
YDR088C	SLU7	No_Match	No_Match	0.359913	-0.515664	-0.523881	-1.86972	-0.65759	2.52968	-1.39757	0.399728	DAmP
YDR089W	YDR089W	No_Match	No_Match	-0.203103	-0.339281	-0.960071	0.24427	-0.802729	0.159019	-1.28876	2.63837	YKO
YDR090C_1	YDR090C_1	No_Match	No_Match	0.00679041	-0.202327	-21.9257	0.153815	-1.24546	0.248073	-4.82127	-2.82006	YKO
YDR090C_2	YDR090C_2	No_Match	No_Match	-0.992037	0.269869	-19.0394	-1.31722	2.18036	-1.13914	1.78363	-12.5215	YKO
YDR091C	RLI1	No_Match	No_Match	0.799511	-0.782643	0.632603	1.19647	0.656741	1.44535	-1.0546	2.16279	DAmP
YDR092W_1	UBC13	No_Match	No_Match	-0.521248	0.292817	-1.32839	0.711784	-0.734664	-0.680013	-0.596836	-0.0917438	YKO
YDR092W_2	UBC13	No_Match	No_Match	0.0131427	-0.19531	-0.537344	0.514085	0.239443	-0.348288	-1.73549	0.200297	YKO
YDR093W	DNF2	No_Match	No_Match	-0.134056	0.443581	-0.915156	1.09356	-0.759206	-2.61897	-1.12386	-2.43673	YKO
YDR094W	YDR094W	No_Match	No_Match	-0.0343971	-0.384095	-0.790666	0.724932	-1.14594	1.09353	-1.17917	0.966643	YKO
YDR095C	YDR095C	No_Match	No_Match	0.228726	0.108915	-0.43821	1.17853	-1.95616	-1.39001	-1.91012	-2.96145	YKO
YDR096W	GIS1	No_Match	No_Match	0.198722	-0.272306	-0.681101	0.332995	-1.23461	-0.748796	-0.992342	-0.698117	YKO
YDR097C	MSH6	No_Match	No_Match	0.452891	-0.894044	-0.298444	0.0519212	-1.87829	1.08062	-1.82556	2.88176	YKO
YDR098C	GRX3	No_Match	No_Match	1.68246	-0.0405955	1.60223	0.680408	-2.50184	0.119021	-1.42185	0.382412	YKO
YDR099W	BMH2	No_Match	No_Match	1.21494	-0.703077	0.182537	-4.64146	-0.937224	0.225876	-0.882951	14.8927	YKO
YDR100W	TVP15	No_Match	No_Match	0.488755	-0.19346	-0.220739	0.321212	-0.684338	-0.747532	-0.965633	1.01967	YKO
YDR101C	ARX1	No_Match	Westmoreland_RR	-0.48771	-0.952092	-0.0728515	0.388309	3.34053	1.77251	-1.31294	1.71338	YKO
YDR102C	YDR102C	No_Match	No_Match	0.61999	-0.0507197	-0.0248956	0.835185	-0.655112	-0.629875	-1.19861	0.65049	YKO
YDR103W	STE5	No_Match	No_Match	0.912119	-0.426053	0.246188	0.666153	-2.47163	0.388905	-2.02737	1.66908	YKO
YDR104C	SPO71	No_Match	No_Match	0.30329	0.229168	-0.103389	0.414176	-0.535254	-0.906557	-0.504052	0.937834	YKO
YDR105C	TMS1	No_Match	No_Match	0.136033	-0.0751494	-0.0521781	0.477012	-0.502606	0.337264	-0.681878	1.30177	YKO
YDR107C	YDR107C	No_Match	No_Match	0.45986	0.00558103	-0.282582	0.531854	-0.995142	-0.74344	-0.921832	0.596111	YKO
YDR108W	GSG1	No_Match	No_Match	0.576972	0.139907	-0.406885	1.86917	-1.42674	-0.813799	-0.833559	-4.3734	YKO
YDR109C	YDR109C	No_Match	No_Match	0.292876	0.0483082	0.0115173	0.64082	-0.751022	-0.990106	-1.05543	0.411371	YKO
YDR110W	FOB1	No_Match	No_Match	0.678381	-0.21428	0.267178	0.397688	-1.34786	-0.295584	-0.938817	1.32891	YKO
YDR111C	ALT2	No_Match	No_Match	2.36041	0.212555	2.14972	0.870485	-2.07844	-0.441166	-1.1318	0.895262	YKO
YDR112W	YDR112W	No_Match	No_Match	0.833343	-0.0903666	0.336788	0.670389	-0.802651	-1.13486	-0.960881	0.506271	YKO
YDR113C	PDS1	No_Match	No_Match	1.54103	0.619966	0.829308	0.920267	-0.647113	-3.02152	-0.680591	-2.30232	DAmP
YDR114C	YDR114C	No_Match	No_Match	NA	NA	NA	NA	NA	NA	NA	NA	YKO
YDR115W	YDR115W	No_Match	No_Match	-2.97292	-2.31386	NA	NA	3.2588	0.791864	NA	NA	YKO
YDR116C	MRPL1	No_Match	No_Match	-1.40294	-0.418704	NA	NA	0.859748	0.620846	NA	NA	YKO
YDR117C	TMA64	No_Match	No_Match	0.0885044	0.393271	-0.134306	0.681021	0.590406	-1.44865	-0.573211	0.349906	YKO
YDR118W	APC4	No_Match	No_Match	1.86938	0.781812	1.60158	-0.914662	-0.237085	-3.05114	-0.67642	-0.0717192	DAmP
YDR119W	YDR119W	No_Match	No_Match	0.879336	-0.0817231	-0.166915	0.877355	-1.35732	-0.325245	-0.414658	-0.330279	YKO
YDR120C	TRM1	No_Match	No_Match	0.476925	-0.0483723	0.120721	1.11844	-0.657406	-0.439567	-1.13259	-2.50129	YKO
YDR121W	DPB4	No_Match	No_Match	0.254899	0.529347	-0.219019	-0.123627	0.0578666	-1.79627	-1.11536	1.95192	YKO
YDR122W	KIN1	No_Match	No_Match	0.268656	-0.0847302	0.132933	0.715186	-0.211348	0.0241169	-1.20799	0.370334	YKO
YDR123C	INO2	No_Match	No_Match	-0.199513	0.900383	-0.53706	-0.0201225	-0.226413	-1.16244	0.242998	0.428575	YKO
YDR124W	YDR124W	No_Match	No_Match	0.701919	-0.447251	0.15936	0.138095	-1.09899	0.462274	-0.774504	0.879087	YKO
YDR125C	ECM18	No_Match	No_Match	2.33223	0.412728	2.26355	0.853698	-2.327	0.447001	-0.19239	0.095118	YKO
YDR126W	SWF1	No_Match	No_Match	0.588629	-0.0909438	-0.133234	1.40687	-0.124244	-0.63609	-0.0205408	-2.95234	YKO
YDR127W	ARO1	No_Match	No_Match	-0.173716	-1.00709	-1.28484	-6.25095	1.71211	1.67429	0.568766	12.4289	YKO
YDR128W	YDR128W	No_Match	No_Match	0.598491	-1.44118	-0.243013	0.458502	-0.507505	2.60322	-1.21714	2.53495	YKO
YDR129C	SAC6	No_Match	Westmoreland_RR	0.666501	0.0769738	-0.0342342	1.02407	-0.62227	-0.869995	-0.933777	-2.17033	YKO
YDR130C	FIN1	No_Match	No_Match	0.443175	0.0833546	-0.108624	0.105291	-0.399796	-1.00868	-1.02581	1.32261	YKO
YDR131C	YDR131C	No_Match	No_Match	0.43425	0.237481	0.0879755	1.03304	-0.844259	-0.712068	-1.27118	2.53059	YKO
YDR132C	YDR132C	No_Match	No_Match	0.395819	-0.0148744	-0.252889	0.760632	-1.04888	-0.220957	-0.597426	-0.156779	YKO
YDR133C	YDR133C	No_Match	No_Match	0.546893	-0.0850848	-0.145125	0.52597	-1.137	0.274421	-0.589546	0.337834	YKO
YDR134C	YDR134C	No_Match	No_Match	-0.100913	0.559854	0.00307364	0.680597	0.182915	-0.510187	-0.873061	0.0635781	YKO
YDR135C	YCF1	No_Match	No_Match	0.348787	-0.126095	-0.05847	-0.320279	-0.853026	0.449588	-0.177615	2.54283	YKO
YDR136C	YDR136C	No_Match	No_Match	-0.672801	0.46494	-3.73855	3.4904	1.56186	-0.111155	5.19652	-8.93358	YKO
YDR137W	RGP1	No_Match	No_Match	2.14388	0.763432	1.23559	2.06214	0.19035	-0.286979	2.44227	-7.13719	YKO
YDR138W	HPR1	No_Match	Westmoreland_HS	-7.36802	-1.49666	-2.83296	-10.9243	11.3729	-1.50136	8.39076	13.7546	YKO
YDR139C	RUB1	No_Match	No_Match	0.456046	0.311283	0.350555	0.439825	-0.235131	0.146331	-0.817055	0.807791	YKO
YDR140W	MTQ2	No_Match	Westmoreland_HS	0.84239	0.0226307	0.346088	-0.0161626	-0.988649	-0.239512	-1.23857	0.921442	YKO
YDR141C	DOP1	No_Match	No_Match	1.62863	0.64758	0.721729	0.808413	0.715309	-0.694077	0.928325	-4.24651	DAmP
YDR142C	PEX7	No_Match	No_Match	0.487897	0.0596719	0.0105018	0.298291	0.0293405	-1.04858	-0.741046	1.34609	YKO
YDR143C	SAN1	No_Match	No_Match	0.552128	0.00253535	0.402499	0.588855	-0.565549	-0.189205	-1.49192	0.466455	YKO
YDR144C	MKC7	No_Match	No_Match	0.38457	-1.46948	-0.613018	-0.235437	0.403543	1.9124	0.527378	0.298301	YKO
YDR145W	TAF12	No_Match	No_Match	0.527742	0.507883	-0.183188	-3.14456	0.267143	-2.32648	1.23329	-3.56258	DAmP
YDR146C	SWI5	No_Match	No_Match	0.618704	0.171178	0.192899	0.469319	-0.601248	-0.356587	-0.781207	-0.660524	YKO
YDR147W_1	EKI1	No_Match	No_Match	1.67895	0.311166	1.76199	0.623451	-0.563925	-1.72558	-0.948765	2.22097	YKO
YDR147W_2	EKI1	No_Match	No_Match	0.239058	0.0631073	-0.576222	0.465912	-0.666406	-0.0659776	-0.990363	-0.295624	YKO
YDR148C	KGD2	No_Match	No_Match	-0.553026	-1.15991	NA	NA	0.696599	-0.545304	NA	NA	YKO
YDR149C	YDR149C	No_Match	No_Match	0.51479	-0.509335	0.509071	-0.0760748	0.241406	-0.432346	3.19317	1.86173	YKO
YDR150W	NUM1	No_Match	No_Match	0.463814	0.0526447	0.148827	-1.58456	0.731735	-1.69175	4.29258	2.37652	YKO
YDR151C	CTH1	No_Match	No_Match	0.420175	-0.148445	0.750953	0.260705	0.661309	-2.15658	-0.917133	2.5319	YKO
YDR152W	GIR2	No_Match	No_Match	0.233013	0.242107	-0.484199	0.609978	0.303813	-2.00247	1.60584	-1.17513	YKO
YDR153C	ENT5	No_Match	No_Match	0.264153	0.49413	0.570923	0.578281	0.108125	-1.92915	-0.163403	-1.47682	YKO
YDR154C	YDR154C	No_Match	No_Match	0.118187	0.0656966	0.130426	0.0574097	0.563844	-0.816107	0.654195	4.4204	YKO
YDR155C	CPR1	No_Match	No_Match	0.0221527	0.431283	0.64465	-0.456096	0.93966	-1.34836	0.272223	5.93851	YKO
YDR156W	RPA14	No_Match	No_Match	-0.235176	-0.131316	0.370631	1.534	2.49903	-0.443559	1.45139	7.30525	YKO
YDR157W	YDR157W	No_Match	No_Match	-0.433336	1.26786	0.935049	0.446328	0.541557	-2.43944	-0.344967	0.888416	YKO
YDR158W	HOM2	No_Match	Westmoreland_HS	-0.504853	1.44836	1.3689	0.298385	0.0621334	-2.21811	-0.895809	2.04498	YKO
YDR159W	SAC3	No_Match	Westmoreland_HS	1.16993	0.0268368	2.30233	-1.97392	6.21533	0.533308	3.41578	-3.28324	YKO
YDR160W	SSY1	No_Match	No_Match	-8.93702	-0.180859	-6.8518	-13.4466	22.3638	-2.25485	8.22451	16.3734	DAmP
YDR161W	YDR161W	No_Match	No_Match	0.558819	-0.154037	0.550791	-2.74735	1.82343	-0.536386	1.03472	6.75678	YKO
YDR162C	NBP2	Xia	Westmoreland_RR	-1.66017	-4.79526	-2.03504	-12.8523	3.83026	3.17465	3.84737	14.5248	YKO
YDR163W	CWC15	No_Match	No_Match	-0.300946	0.515336	-0.134078	0.295336	1.10286	-1.77696	2.00459	2.74956	YKO
YDR164C	SEC1	No_Match	No_Match	0.823544	1.16689	-0.639032	0.0803281	2.32078	-4.84099	2.71542	-0.0545444	DAmP
YDR165W	TRM82	No_Match	No_Match	-0.403882	0.62443	0.479237	-0.658671	1.94434	-2.45249	0.355593	4.48964	YKO
YDR166C	SEC5	No_Match	No_Match	1.03081	0.917526	-0.289485	-1.69513	0.617552	-2.76413	0.138462	0.609061	DAmP
YDR167W	TAF10	No_Match	No_Match	0.951595	-0.0306846	0.176154	0.656936	-0.83626	1.55943	-0.821546	4.31964	DAmP
YDR168W	CDC37	No_Match	No_Match	-9.27761	-21.408	NA	NA	5.99974	34.7644	NA	NA	DAmP
YDR169C	STB3	No_Match	No_Match	0.088926	0.467758	-0.333273	-0.0363422	1.30304	-1.98119	0.908815	2.26686	YKO
YDR169C-A_1	YDR169C-A_1	No_Match	No_Match	1.43364	-0.0548122	0.130223	0.812933	0.549964	0.817714	-1.11841	-0.210891	YKO
YDR169C-A_2	YDR169C-A_2	No_Match	No_Match	0.556878	-0.284023	0.0166263	0.443571	-0.185718	0.62873	-1.39156	1.89001	YKO
YDR170C	SEC7	No_Match	No_Match	1.07342	-0.044844	0.985937	0.818554	0.393007	2.88924	-1.06098	2.64949	DAmP
YDR171W	HSP42	No_Match	No_Match	0.310398	0.784421	-0.0501527	0.647095	0.83611	-2.58098	1.14014	1.46416	YKO
YDR172W	SUP35	No_Match	No_Match	1.39901	0.579517	0.0737691	-0.370813	0.615647	-1.19809	2.17054	-2.25968	DAmP
YDR173C	ARG82	No_Match	Westmoreland_RR	0.429294	0.429924	0.46921	0.751091	0.837947	-2.03846	0.300599	1.24149	YKO
YDR174W	HMO1	No_Match	Westmoreland_RR	-1.95332	0.657887	-0.709389	0.719185	6.67882	-0.282175	0.507073	2.24037	YKO
YDR175C	RSM24	No_Match	No_Match	-4.70219	1.55179	NA	NA	3.06192	-0.124074	NA	NA	YKO
YDR176W	NGG1	No_Match	No_Match	-2.61201	2.53432	-1.24467	-13.215	4.48093	-3.31446	5.47179	11.3414	YKO
YDR177W	UBC1	No_Match	No_Match	0.902637	-0.272743	0.786907	1.07584	-0.0733148	0.885376	-1.22136	0.671568	DAmP
YDR178W	SDH4	No_Match	No_Match	0.148342	0.300514	-15.4754	-2.9162	0.924468	-2.59083	4.26754	-3.91027	YKO
YDR179C	CSN9	No_Match	No_Match	0.537798	0.30202	1.06139	0.233025	1.05562	-2.43387	0.0261822	1.37792	YKO
YDR179W-A_1	YDR179W-A_1	No_Match	No_Match	2.58888	-0.0728663	2.65474	0.524499	-0.641233	-1.48652	0.558214	0.563467	YKO
YDR179W-A_2	YDR179W-A_2	No_Match	No_Match	-0.10999	-0.0259319	-0.846023	-0.0776927	0.133181	-0.362213	-1.47198	2.72421	YKO
YDR180W	SCC2	No_Match	No_Match	1.27459	0.229635	0.911412	0.976766	-0.431665	-0.920058	-0.727819	-1.11236	DAmP
YDR181C	SAS4	No_Match	No_Match	-0.0110099	1.01574	0.591087	0.853034	0.410415	-2.61768	-0.616695	-1.70914	YKO
YDR182W	CDC1	No_Match	No_Match	-7.6765	-4.65549	-1.66194	-10.7245	19.9231	11.3121	7.08416	11.5612	DAmP
YDR182W-A_1	YDR182W-A_1	No_Match	No_Match	1.55465	-0.0744451	0.0442084	0.991096	-0.459832	1.06962	-1.08782	0.534925	YKO
YDR182W-A_2	YDR182W-A_2	No_Match	No_Match	0.528619	-0.0111316	-0.112416	-1.00218	-0.180985	1.77148	-0.50234	4.31372	YKO
YDR183W	PLP1	No_Match	No_Match	0.125029	0.150148	0.385228	-0.324765	0.539351	-1.48327	0.140647	4.34495	YKO
YDR184C	ATC1	No_Match	No_Match	-0.702991	-3.65249	-0.177042	-0.457846	3.30296	4.92995	1.34933	2.93011	YKO
YDR185C	YDR185C	No_Match	No_Match	0.174165	0.400319	0.616554	-1.55867	1.19522	-2.16255	0.0021689	5.07045	YKO
YDR186C	YDR186C	No_Match	No_Match	0.815023	0.239456	0.49378	0.676618	-0.24766	-1.20255	0.532616	-0.339103	YKO
YDR187C	YDR187C	No_Match	No_Match	1.8558	-0.0905546	1.9729	0.738117	0.0482639	1.85505	-1.63078	2.2794	DAmP
YDR189W	SLY1	No_Match	No_Match	1.58412	0.638303	0.424922	-1.48224	1.35653	-2.93302	0.306188	0.374687	DAmP
YDR190C	RVB1	No_Match	No_Match	0.0929503	-17.6006	-14.6856	-13.4466	7.34403	1.55345	10.4425	16.3734	DAmP
YDR191W	HST4	No_Match	No_Match	0.472639	0.206939	0.696717	0.29933	0.793997	-1.26826	-0.0429898	3.30751	YKO
YDR192C	NUP42	No_Match	No_Match	0.268941	0.0140901	0.0619013	0.638472	0.761622	-1.13858	0.713728	2.98398	YKO
YDR193W	YDR193W	No_Match	No_Match	0.301244	-0.138518	0.35153	-0.625817	0.95453	-1.46284	0.717333	3.11586	YKO
YDR194C	MSS116	No_Match	No_Match	-3.57505	-1.60564	NA	NA	4.34195	-0.368019	NA	NA	YKO
YDR194W-A_1	YDR194W-A_1	No_Match	No_Match	1.57081	-0.0233558	0.15434	0.829024	-0.175163	0.410447	-1.47982	0.188535	YKO
YDR194W-A_2	YDR194W-A_2	No_Match	No_Match	0.612105	0.196019	0.452634	0.346606	0.882656	-0.440319	-0.958693	1.55545	YKO
YDR195W	REF2	No_Match	No_Match	-3.04649	2.38236	NA	NA	9.05407	-6.99571	NA	NA	YKO
YDR196C	CAB5	No_Match	No_Match	1.78511	0.633106	-0.384883	-1.36451	-0.616721	-1.76189	2.06728	-0.103522	DAmP
YDR197W	CBS2	No_Match	No_Match	-4.06945	-2.6499	NA	NA	4.20592	-0.958592	NA	NA	YKO
YDR198C	YDR198C	No_Match	No_Match	2.32068	0.231797	2.9985	0.67053	-0.390776	-2.28394	-0.470612	0.788234	YKO
YDR199W	YDR199W	No_Match	No_Match	0.918332	0.257038	-1.80837	2.15228	-0.423627	-1.94744	1.98518	-4.66887	YKO
YDR200C	VPS64	No_Match	Westmoreland_HS	-1.0095	-1.75474	-3.57907	-0.368497	4.47717	0.78494	3.91564	5.93433	YKO
YDR201W	SPC19	No_Match	No_Match	1.52463	-0.25892	1.02994	0.65737	-0.414239	2.02188	-1.32348	2.61665	DAmP
YDR202C	RAV2	No_Match	Westmoreland_RR	-0.100107	-0.0735511	-0.743006	-2.42073	-1.17286	1.48823	0.101852	7.46927	YKO
YDR203W	YDR203W	No_Match	No_Match	-0.617826	-0.692816	-1.656	-5.71693	1.52531	0.966659	3.44485	7.09911	YKO
YDR204W	COQ4	No_Match	No_Match	-7.48696	-1.21746	NA	NA	5.10232	-0.302767	NA	NA	YKO
YDR205W	MSC2	No_Match	No_Match	-0.1302	0.458057	-0.413875	1.05428	-0.948081	-1.66499	-1.50981	-0.392712	YKO
YDR206W	EBS1	No_Match	No_Match	0.384499	0.491171	0.314315	0.878793	0.575458	-2.19402	0.108603	-1.06252	YKO
YDR207C	UME6	No_Match	No_Match	-1.32402	1.88188	-3.40272	-7.56104	3.50845	-5.31509	8.27532	3.21868	YKO
YDR208W	MSS4	No_Match	No_Match	1.86959	0.429342	0.875669	0.0550828	-0.675659	-0.365408	0.478679	-2.05409	DAmP
YDR209C	YDR209C	No_Match	No_Match	0.04495	-3.54564	0.59548	-0.707703	2.42365	-1.40215	0.907265	2.8186	YKO
YDR210W	YDR210W	No_Match	No_Match	0.667773	0.193297	0.789088	0.370317	0.302103	-1.76273	0.9117	0.785726	YKO
YDR211W	GCD6	No_Match	No_Match	1.54821	0.63288	1.16877	-0.0181692	0.71841	0.39423	0.564574	-2.7892	DAmP
YDR212W	TCP1	No_Match	No_Match	0.516286	0.0855469	0.661705	1.46476	1.83313	0.305235	-0.55601	-3.38959	DAmP
YDR213W	UPC2	No_Match	No_Match	0.170634	0.943383	-0.574391	1.30042	-0.0265941	-0.996365	3.60206	-2.58299	YKO
YDR214W	AHA1	No_Match	No_Match	0.597694	0.858423	0.0513428	0.312063	0.88218	-2.78874	2.30579	2.24353	YKO
YDR215C	YDR215C	No_Match	No_Match	0.779396	0.113689	1.30536	-0.0966039	-0.0386072	-1.41673	0.554894	-0.190411	YKO
YDR216W	ADR1	No_Match	No_Match	2.50442	0.0241774	2.19941	0.88586	-0.76008	-1.26993	1.4534	-2.99839	YKO
YDR217C	RAD9	No_Match	No_Match	0.730376	-0.216799	0.333942	0.0966472	0.0149851	-0.307983	-0.475548	4.5158	YKO
YDR218C	SPR28	No_Match	No_Match	0.640565	0.227277	0.275313	0.253583	-0.295206	-1.21527	-0.735681	1.19999	YKO
YDR219C	MFB1	No_Match	No_Match	-0.906847	0.0871955	-0.104247	-1.00135	1.58106	-1.51997	0.830903	4.52352	YKO
YDR220C	YDR220C	No_Match	No_Match	0.406925	-0.256999	0.0388523	0.725121	0.0773927	-1.90339	-0.269998	0.703972	YKO
YDR221W	YDR221W	No_Match	No_Match	0.574491	-0.442007	0.111857	-0.674058	0.00323443	-1.60226	0.598505	0.436914	YKO
YDR222W	YDR222W	No_Match	No_Match	0.47528	-0.0394062	0.342599	-1.30689	0.468322	-2.17451	0.406196	2.40879	YKO
YDR223W	CRF1	No_Match	No_Match	0.0655583	0.137302	0.249199	-0.992921	0.900112	-2.26303	0.68154	3.11792	YKO
YDR224C	HTB1	No_Match	No_Match	0.328917	-0.588822	0.629747	-5.75901	1.50583	0.188522	-0.536258	7.79847	DAmP
YDR225W	HTA1	No_Match	No_Match	-0.270622	0.838558	0.480156	-5.16787	2.25872	-3.52999	1.07974	13.5286	YKO
YDR226W	ADK1	Xia	Westmoreland_HS	-8.82516	-5.44817	-22.7928	-13.4466	11.5126	7.51283	3.60875	16.3734	YKO
YDR227W	SIR4	No_Match	No_Match	0.520549	0.0919897	0.30156	0.534323	-0.570049	-1.0325	2.04968	-3.01821	YKO
YDR228C	PCF11	No_Match	No_Match	1.48896	0.860386	0.51866	-1.71335	2.04196	-1.39982	2.39022	-1.49092	DAmP
YDR229W	IVY1	No_Match	No_Match	0.542134	-0.757887	0.75214	0.369557	0.267211	-1.48774	0.199699	2.70743	YKO
YDR230W	YDR230W	No_Match	No_Match	-0.491658	0.0550102	NA	NA	6.06973	-1.20535	NA	NA	YKO
YDR231C	COX20	No_Match	No_Match	-2.027	-0.0305053	NA	NA	4.11632	0.440861	NA	NA	YKO
YDR232W	HEM1	No_Match	No_Match	1.46183	-0.162197	1.42441	0.73248	0.0493817	2.36751	-1.78621	2.57077	DAmP
YDR233C	RTN1	No_Match	No_Match	-1.36528	0.0357498	0.381028	0.79666	-1.05957	-2.0196	-1.38563	-0.341329	YKO
YDR234W	LYS4	No_Match	No_Match	-1.26562	-0.487958	-0.495594	0.788785	-1.02818	-1.54732	-0.342072	1.39448	YKO
YDR235W	PRP42	No_Match	No_Match	1.83913	0.619176	1.84692	1.25502	0.48365	-1.51043	0.127076	-4.10065	DAmP
YDR237W	MRPL7	No_Match	No_Match	-5.50528	-3.70591	NA	NA	8.06495	2.83361	NA	NA	YKO
YDR238C	SEC26	No_Match	No_Match	1.1338	0.385337	0.346286	1.23478	1.39255	-0.452597	-0.417124	-4.83154	DAmP
YDR239C	YDR239C	No_Match	No_Match	-1.53542	0.180656	0.145099	0.488613	-1.4987	-1.49982	-0.849597	2.13751	YKO
YDR240C	SNU56	No_Match	No_Match	-7.44087	-8.22345	0.547332	-0.82737	10.7926	0.402132	3.66945	3.99297	DAmP
YDR241W	YDR241W	No_Match	No_Match	-2.35968	0.822923	0.111775	0.529699	4.47709	-6.51225	0.296116	0.086663	YKO
YDR242W	AMD2	No_Match	No_Match	0.860106	-0.000118527	1.00696	0.38053	0.209711	-0.131648	-0.73012	0.184876	YKO
YDR243C	PRP28	No_Match	No_Match	1.01757	0.0732359	1.1572	0.983123	-0.063265	0.859618	-1.38344	3.25253	DAmP
YDR244W	PEX5	No_Match	No_Match	-0.185077	-6.28093	-0.64224	6.30383	1.59336	0.17779	0.245671	7.3661	YKO
YDR245W	MNN10	No_Match	Westmoreland_HS	-2.60433	-20.3686	0.786259	-10.6357	8.10264	33.0049	2.37493	13.4869	YKO
YDR246W	TRS23	No_Match	No_Match	1.35553	0.827447	0.638527	-0.370026	-0.556587	-2.81656	-0.339815	-1.16765	DAmP
YDR246W-A_1	YDR246W-A_1	No_Match	No_Match	1.53646	0.133998	0.423495	0.787626	-0.460046	-0.192085	-1.89221	-0.551504	YKO
YDR246W-A_2	YDR246W-A_2	No_Match	No_Match	1.52465	0.525329	0.923383	0.620652	-0.0385488	-0.744745	-0.162233	0.167197	YKO
YDR247W	VHS1	No_Match	No_Match	0.190027	-0.168282	-1.01024	-0.68067	-0.763239	-1.71663	-0.743986	2.08922	YKO
YDR248C	YDR248C	No_Match	No_Match	1.77612	0.737242	0.249161	0.826252	-1.94352	-3.60147	-0.653864	-0.811764	YKO
YDR249C	YDR249C	No_Match	No_Match	-0.204848	0.0943538	-0.139934	0.570585	-1.48134	-0.902433	-1.63595	1.19406	YKO
YDR250C	YDR250C	No_Match	No_Match	-1.1406	0.537352	-0.494017	0.674612	-0.0157862	-1.59786	-1.43709	0.158063	YKO
YDR251W	PAM1	No_Match	No_Match	-1.14635	0.0997553	-0.759695	0.548817	-0.330954	-0.591886	-1.98952	1.49397	YKO
YDR252W	BTT1	No_Match	No_Match	-1.04971	0.433089	-0.629948	0.00510068	0.0147129	-0.741184	-1.69103	2.48644	YKO
YDR253C	MET32	No_Match	No_Match	-1.25523	0.416243	-0.514626	0.928982	-1.07414	-0.47543	-1.847	0.203299	YKO
YDR254W	CHL4	No_Match	No_Match	-1.56905	0.595064	-0.977797	0.483668	0.260611	-0.850208	-0.962947	0.77892	YKO
YDR255C	RMD5	No_Match	No_Match	-1.41482	-0.433903	-0.877218	-0.917588	0.177744	0.7528	-1.44911	2.30476	YKO
YDR256C	CTA1	No_Match	No_Match	-1.34993	-0.354184	-0.342822	0.117981	-0.445117	0.132209	-1.49695	2.61537	YKO
YDR257C	SET7	No_Match	No_Match	-2.51275	-1.07887	-1.30719	-1.0852	2.47018	1.05251	0.750122	3.20424	YKO
YDR258C	HSP78	No_Match	No_Match	-1.34079	-0.152802	-0.782407	0.0281503	-0.783533	0.0731648	-1.81268	2.13166	YKO
YDR259C	YAP6	No_Match	No_Match	0.851553	-0.196671	0.357246	1.14095	-4.61885	-1.92687	-2.68079	-1.8157	YKO
YDR260C	SWM1	No_Match	No_Match	0.788632	-0.0899638	0.0640336	0.823863	-3.2776	-1.87701	-2.6486	-3.36608	YKO
YDR261C	EXG2	No_Match	No_Match	0.248942	0.085425	0.0972733	0.377367	-3.31815	-1.57921	-2.46301	0.967475	YKO
YDR262W	YDR262W	No_Match	No_Match	0.295669	0.0427153	-0.142664	0.769817	-3.39328	-1.12856	-2.79293	-0.659451	YKO
YDR263C	DIN7	No_Match	No_Match	0.401644	0.232039	0.36387	0.167894	-2.41876	-0.904155	-2.42757	-0.499115	YKO
YDR264C	AKR1	No_Match	Westmoreland_HS	0.660141	-0.044133	0.426237	0.423429	-3.08071	-0.665	-3.0059	-0.708665	YKO
YDR265W	PEX10	No_Match	No_Match	0.754964	-0.458495	-0.193168	0.913959	-2.07354	-0.3048	-2.33475	0.174979	YKO
YDR266C	YDR266C	No_Match	No_Match	0.663692	-0.18709	-0.263751	0.714263	-2.35486	-0.459209	-1.41132	-3.32064	YKO
YDR267C	CIA1	No_Match	No_Match	1.16594	0.251364	0.563299	-0.410554	0.165138	-0.458872	0.154046	-1.69146	DAmP
YDR268W	MSW1	No_Match	No_Match	-1.21333	-3.76194	NA	NA	2.5897	3.92822	NA	NA	YKO
YDR269C	YDR269C	No_Match	Westmoreland_RR	0.237612	0.475239	-0.501522	0.746906	-3.04238	-0.498498	0.527295	-0.993196	YKO
YDR270W	CCC2	No_Match	Westmoreland_RR	0.575951	0.19969	-0.707224	1.04048	-3.12078	-0.979065	-0.118364	0.0811501	YKO
YDR271C	YDR271C	No_Match	Westmoreland_RR	0.497415	-0.0412866	-0.768777	0.533086	-2.36023	-0.158673	1.47097	1.60673	YKO
YDR272W	GLO2	No_Match	No_Match	0.498694	0.184503	0.332728	0.973284	-3.51832	-0.0745669	-2.49042	-0.0800065	YKO
YDR273W	DON1	No_Match	No_Match	1.80818	0.144711	1.17422	1.45952	-4.16757	-0.676274	-2.50184	-2.56553	YKO
YDR274C	YDR274C	No_Match	No_Match	0.226739	-0.349191	-0.607625	-0.708112	-1.56729	0.160408	-1.36685	4.58626	YKO
YDR275W	BSC2	No_Match	No_Match	0.0242414	-0.481257	-1.03055	0.422642	-1.33513	-0.790133	-1.7649	1.32257	YKO
YDR276C	PMP3	No_Match	No_Match	-0.262699	0.737619	-1.75795	2.34877	-0.870939	-2.40663	-0.53551	-9.51211	YKO
YDR277C	MTH1	No_Match	No_Match	0.157777	-0.236997	-1.23073	-1.81829	-2.49551	0.669781	-2.01776	6.27826	YKO
YDR278C	YDR278C	No_Match	No_Match	0.0420528	-0.595339	-0.729646	0.528214	-1.10597	0.561828	-1.80144	-0.29569	YKO
YDR279W	RNH202	No_Match	No_Match	0.00898622	-0.0420774	-0.666916	-0.0462644	-1.1746	-0.71188	-1.71961	-0.213055	YKO
YDR281C	PHM6	No_Match	No_Match	0.0717519	-0.27048	-0.975289	0.679929	-1.34391	0.0597049	-1.57112	-0.604839	YKO
YDR282C	YDR282C	No_Match	No_Match	0.0859357	-0.0267864	-0.880426	-4.59429	-1.80961	-0.307355	-1.47819	7.86198	YKO
YDR283C	GCN2	No_Match	No_Match	2.20999	0.171014	2.76879	-3.92564	-1.49653	0.164702	0.125155	3.823	YKO
YDR284C	DPP1	No_Match	No_Match	-0.158616	0.298798	-0.578405	-0.107845	-1.15579	-0.49892	-2.03616	1.00443	YKO
YDR285W	ZIP1	No_Match	No_Match	0.110799	0.023698	-0.343402	0.582785	-1.4066	-0.22933	-2.40594	0.473924	YKO
YDR286C	YDR286C	No_Match	No_Match	0.0636366	0.190092	-0.274798	0.839846	-2.14141	-0.186207	-2.24922	-0.435243	YKO
YDR287W	YDR287W	No_Match	No_Match	1.5266	0.236788	0.983499	1.04008	-2.79102	0.00723139	-2.38782	-0.0428797	YKO
YDR288W	NSE3	No_Match	No_Match	0.885664	-1.40548	-0.329475	-2.17347	1.74937	0.63664	4.43651	-1.51008	DAmP
YDR289C	RTT103	No_Match	No_Match	-0.151418	-0.0356401	-0.194419	-0.88477	0.430796	-1.14171	-1.0621	5.55223	YKO
YDR290W	YDR290W	No_Match	No_Match	-0.333402	-0.42828	-1.41373	-4.95413	0.696736	0.919986	-0.0911502	8.20255	YKO
YDR291W	HRQ1	No_Match	No_Match	0.332338	-0.359085	-0.921855	0.775189	-1.13881	-0.139518	-1.38144	0.766768	YKO
YDR292C	SRP101	No_Match	No_Match	1.6731	-1.11619	0.222419	1.21926	-2.8689	2.63028	0.705536	1.7692	DAmP
YDR293C	SSD1	No_Match	No_Match	-0.00180498	0.00632573	-0.766382	0.212358	-1.06812	-0.0571761	-1.31586	3.37189	YKO
YDR294C	DPL1	No_Match	No_Match	-0.264175	0.690349	-0.601312	1.20836	0.768794	-1.75691	-1.00164	-3.76402	YKO
YDR295C	HDA2	No_Match	No_Match	-6.62593	-5.96643	NA	NA	8.91014	3.01172	NA	NA	YKO
YDR296W	MHR1	No_Match	No_Match	-0.153025	-0.973758	NA	NA	6.23726	1.90194	NA	NA	YKO
YDR297W	SUR2	No_Match	No_Match	0.496942	0.59415	-0.666813	2.02339	-0.377607	-3.7432	-1.053	-7.50952	YKO
YDR298C	ATP5	No_Match	Westmoreland_RR	-11.3298	4.64829	NA	NA	9.20602	-5.02807	NA	NA	YKO
YDR299W	BFR2	No_Match	No_Match	1.30857	0.485157	0.797084	-0.143772	-0.106555	-2.19652	-0.145592	-0.88355	DAmP
YDR300C	PRO1	No_Match	Westmoreland_HS	-14.811	3.13839	NA	NA	15.8392	3.56768	NA	NA	YKO
YDR301W	CFT1	No_Match	No_Match	2.44786	-0.443448	0.901255	0.755936	-4.15375	1.87488	-0.20331	-1.29022	DAmP
YDR302W	GPI11	No_Match	No_Match	1.79928	-0.993385	1.22598	1.60291	-0.238514	13.966	-0.841854	-1.41774	DAmP
YDR303C	RSC3	No_Match	No_Match	-2.44665	-3.06516	NA	NA	7.51569	12.4979	NA	NA	DAmP
YDR304C	CPR5	No_Match	No_Match	0.416606	0.0617889	-0.785485	0.599085	-0.675688	-0.67229	-0.0900696	-0.863304	YKO
YDR305C	HNT2	No_Match	No_Match	0.579199	-0.00362291	-0.0441449	1.24557	-1.62561	-0.264067	-2.27257	-2.96197	YKO
YDR306C	YDR306C	No_Match	No_Match	1.82355	0.252964	1.66092	1.14472	-2.28934	-0.520678	-2.13316	-0.686177	YKO
YDR307W	YDR307W	No_Match	No_Match	0.742468	-0.00513191	0.199409	0.671602	-0.54818	-0.883174	-0.910673	1.24543	YKO
YDR308C	SRB7	No_Match	No_Match	-1.10238	0.267881	NA	NA	2.96912	1.49064	NA	NA	DAmP
YDR309C	GIC2	No_Match	No_Match	0.818286	-0.452267	-0.0711336	0.609818	-0.965051	0.102352	-1.00284	0.399936	YKO
YDR310C	SUM1	No_Match	No_Match	0.583525	-0.992215	-0.231712	0.778458	0.0987751	2.65807	-1.36625	3.36218	YKO
YDR311W	TFB1	No_Match	No_Match	-0.732219	-2.13872	4.48319	-12.5608	1.84562	13.4585	10.4425	9.83735	DAmP
YDR312W	SSF2	No_Match	No_Match	1.03199	-0.5582	0.214697	0.469399	-1.08982	0.154686	-1.78243	0.561	YKO
YDR313C	PIB1	No_Match	No_Match	0.846254	-0.108886	-0.156141	0.31107	-1.4814	0.347652	-1.09947	0.459412	YKO
YDR314C	YDR314C	No_Match	No_Match	0.789827	0.20988	-0.198112	0.743777	-0.903061	-0.528413	-1.12372	0.0920266	YKO
YDR315C_1	IPK1	No_Match	No_Match	1.07305	0.187611	-0.152131	1.82672	-0.303147	-0.338967	-1.36354	-4.63803	YKO
YDR315C_2	IPK1	No_Match	No_Match	0.320384	0.219735	-0.548101	1.15179	-0.202484	-0.80714	-0.968507	-2.73142	YKO
YDR316W	OMS1	No_Match	No_Match	-3.06359	0.955758	-1.0763	-12.8022	5.93367	-2.72341	1.77502	14.1007	YKO
YDR317W	HIM1	No_Match	No_Match	0.857534	0.00859615	0.181269	0.46822	-0.439207	-0.686215	-1.37192	1.02615	YKO
YDR318W_1	MCM21	No_Match	No_Match	0.767073	-0.241432	0.0305857	0.1811	0.747626	0.14654	-1.23603	0.531138	YKO
YDR318W_2	MCM21	No_Match	No_Match	-0.00537422	0.15178	-0.777036	0.444246	0.291645	-0.569453	-0.874708	-0.087784	YKO
YDR319C	YDR319C	No_Match	No_Match	1.04055	0.25127	0.480623	0.930949	-1.034	-1.61279	-1.32626	-0.981556	YKO
YDR320C	SWA2	No_Match	No_Match	2.03708	0.59159	1.79814	1.97021	1.84552	-4.13999	-0.0445198	-6.78305	YKO
YDR321W	ASP1	No_Match	No_Match	1.17442	-0.232734	0.447317	-0.484382	-0.528878	-1.2542	-1.25405	3.04221	YKO
YDR322C-A_1	YDR322C-A_1	No_Match	No_Match	1.60758	-0.024012	-3.21415	-4.04722	-0.864981	5.17835	2.82572	5.18565	YKO
YDR322C-A_2	TIM11	No_Match	No_Match	-1.03099	0.61112	-5.95849	-4.89197	2.42993	1.07345	3.64192	-0.471781	YKO
YDR322W	MRPL35	No_Match	No_Match	-2.24094	-8.04183	NA	NA	2.64216	5.11016	NA	NA	YKO
YDR323C	PEP7	No_Match	No_Match	-4.29109	0.0609073	-9.20654	-5.79659	5.0843	-0.769834	3.73185	-1.0287	YKO
YDR324C	UTP4	No_Match	No_Match	-0.904911	0.125327	0.277758	1.44152	-1.24401	0.876995	-2.10996	2.96241	DAmP
YDR325W	YCG1	No_Match	No_Match	0.571392	0.776564	-0.132739	-0.617382	-0.265864	-2.03819	-0.148549	-0.828419	DAmP
YDR326C	YDR326C	No_Match	No_Match	1.01767	0.071487	1.08445	0.435031	-0.648833	-0.502111	-0.446396	-0.945047	YKO
YDR329C	PEX3	No_Match	No_Match	0.25954	-0.713579	-0.341361	0.796168	1.21703	0.629694	-1.08805	0.467434	YKO
YDR330W	UBX5	No_Match	No_Match	0.942204	0.103568	0.324615	0.980721	-1.37886	-1.20687	-1.775	-2.15621	YKO
YDR331W	GPI8	No_Match	No_Match	-1.12323	-0.350913	0.234283	1.02199	-1.04521	1.86911	-1.4106	-0.344705	DAmP
YDR332W	YDR332W	No_Match	No_Match	0.741604	0.521163	0.142642	0.181968	0.221462	-1.42304	-0.845961	-2.11653	YKO
YDR333C	YDR333C	No_Match	No_Match	0.835712	0.0765924	0.0966138	-0.257292	-0.253044	-0.572705	-0.41521	3.03959	YKO
YDR334W	SWR1	No_Match	No_Match	0.55818	-0.526649	-0.807791	-6.22919	0.784617	0.357284	0.983188	7.3347	YKO
YDR335W	MSN5	No_Match	Westmoreland_HS	0.0513857	-3.48207	-1.69059	-10.9883	1.67858	6.2314	1.97149	14.3783	YKO
YDR336W	YDR336W	No_Match	No_Match	0.685372	-0.104827	-1.14452	-1.31789	-0.16974	-0.103971	1.14107	4.17916	YKO
YDR337W	MRPS28	No_Match	No_Match	0.797805	0.36171	0.490876	-0.0881539	-0.276497	-1.74414	-0.95447	0.14502	YKO
YDR338C	YDR338C	No_Match	No_Match	0.97022	0.0530979	0.386588	0.488508	-1.56355	-0.207671	-1.48657	-0.207207	YKO
YDR339C	FCF1	No_Match	No_Match	-1.36841	0.413867	0.441356	0.809984	0.790809	-1.14747	-1.67361	0.0744852	DAmP
YDR340W	YDR340W	No_Match	No_Match	-0.110898	0.533523	0.216292	0.629406	0.892191	0.513722	-0.811738	0.44425	YKO
YDR341C	YDR341C	No_Match	No_Match	-2.41777	-2.42664	-13.4249	-8.4354	4.5656	6.65093	10.4425	5.06352	DAmP
YDR344C	YDR344C	No_Match	No_Match	0.868702	0.311248	0.364028	0.852183	-0.822235	-0.625197	-1.03783	-0.298217	YKO
YDR345C	HXT3	No_Match	No_Match	0.984528	0.180296	0.706149	0.878148	-1.09741	0.2412	-1.3399	-0.800014	YKO
YDR346C	SVF1	No_Match	No_Match	2.46403	0.741668	2.56324	1.21189	-1.09359	-2.21383	-0.813014	-2.74998	YKO
YDR347W	MRP1	No_Match	No_Match	0.831406	-0.531965	0.116696	-0.547335	0.0642522	0.264684	0.961082	2.26453	YKO
YDR348C	YDR348C	No_Match	No_Match	0.0656738	0.428415	-0.139697	1.15105	1.03755	-0.446859	0.306689	-3.21954	YKO
YDR349C	YPS7	No_Match	No_Match	0.424425	0.114938	-0.0265785	0.0205332	-1.24224	0.206968	0.0762088	0.549864	YKO
YDR350C	TCM10	No_Match	No_Match	-3.17908	-3.43644	NA	NA	3.80043	2.55707	NA	NA	YKO
YDR351W	SBE2	No_Match	No_Match	0.523089	-0.012984	-0.128173	0.376624	-0.896714	-0.217753	-1.34849	1.52088	YKO
YDR352W	YDR352W	No_Match	No_Match	0.38422	0.258155	-0.0862252	0.860006	-1.18819	-0.283513	-1.31207	-0.280291	YKO
YDR354W	TRP4	No_Match	No_Match	0.587296	-0.0229995	0.075094	1.00514	-0.10811	-1.19689	-1.57851	-0.738649	YKO
YDR355C	YDR355C	No_Match	No_Match	-2.03447	-0.233743	NA	NA	4.193	-1.34727	NA	NA	DAmP
YDR356W	SPC110	No_Match	No_Match	-1.0028	-0.510403	0.286961	-0.651623	-1.4236	-1.75763	-0.00407456	-3.43681	DAmP
YDR357C	YDR357C	No_Match	No_Match	0.672019	-0.0539084	-0.0424094	0.901401	-1.11442	0.517233	-1.76709	0.114877	YKO
YDR358W	GGA1	No_Match	No_Match	0.71053	0.438886	0.544112	0.699514	-0.532474	-0.959025	-1.16127	-0.74746	YKO
YDR359C	VID21	No_Match	No_Match	1.08023	0.107886	0.451367	0.942622	-1.44049	0.22738	-0.936525	-0.132111	YKO
YDR360W	YDR360W	No_Match	No_Match	0.706556	0.527664	0.188018	1.94988	-0.168272	-2.82215	0.0834231	-7.01374	YKO
YDR361C	BCP1	No_Match	No_Match	-1.15362	-0.193955	0.351298	1.64175	-1.00356	0.716801	-1.72196	1.82464	DAmP
YDR362C	TFC6	No_Match	No_Match	NA	NA	0.558542	-3.83573	NA	NA	3.46901	-0.963319	DAmP
YDR363W	ESC2	No_Match	Westmoreland_RR	1.69506	0.649482	2.22109	0.599305	1.99496	-0.579629	0.526352	2.47004	YKO
YDR363W-A	SEM1	No_Match	Westmoreland_RR	-0.0284177	0.964703	-0.150629	-0.672916	1.43782	-3.78162	-0.731908	4.34635	YKO
YDR364C	CDC40	No_Match	No_Match	-2.34452	1.64773	0.501174	0.770409	2.06566	-4.91412	-1.15186	0.952798	YKO
YDR367W	KEI1	No_Match	No_Match	0.505706	0.753434	NA	NA	6.96574	3.90172	NA	NA	DAmP
YDR368W	YPR1	No_Match	No_Match	-1.52381	0.408053	0.152864	0.947677	-1.90601	-1.04057	-1.98768	-1.2246	YKO
YDR369C	XRS2	Xia	Westmoreland_HS	-2.04109	-5.3808	-0.134504	-13.4466	3.26784	4.58171	0.377219	16.3734	YKO
YDR370C	YDR370C	No_Match	No_Match	-1.6553	0.677085	0.268044	0.880083	-1.62753	-0.475202	-1.95234	-0.937669	YKO
YDR371W	CTS2	No_Match	No_Match	-1.93577	0.674571	0.324327	0.784947	-1.2775	-0.548562	-2.37077	0.00529337	YKO
YDR372C	VPS74	No_Match	No_Match	-1.5103	0.163682	0.104843	1.49085	-1.26251	-1.65287	-1.97433	-7.1037	YKO
YDR373W	FRQ1	No_Match	No_Match	1.19886	0.572341	0.197794	0.646543	-1.55664	-1.49974	-0.984658	-3.56891	DAmP
YDR374C	YDR374C	No_Match	No_Match	-1.59207	0.2769	0.135834	1.02116	-1.45253	-0.631569	-2.12871	-2.40368	YKO
YDR375C	BCS1	No_Match	No_Match	-2.32123	-0.142785	NA	NA	1.03185	2.24419	NA	NA	YKO
YDR376W	ARH1	No_Match	No_Match	0.962652	-3.76798	-1.19777	-2.6559	3.0051	34.7644	0.772982	7.43068	DAmP
YDR377W	ATP17	No_Match	No_Match	-2.35393	-1.10985	NA	NA	1.28272	4.10439	NA	NA	YKO
YDR378C	LSM6	No_Match	Westmoreland_RR	-1.58497	0.555886	-0.111054	3.11644	1.3119	-2.45805	-1.05035	10.1071	YKO
YDR379C-A_1	YDR379C-A_1	No_Match	No_Match	2.26301	0.0192722	0.65079	0.736476	-0.656871	-0.439292	-1.93122	1.26639	YKO
YDR379C-A_2	YDR379C-A_2	No_Match	No_Match	0.894155	0.042863	0.239586	-3.07477	0.840766	-0.047932	-0.228307	1.52001	YKO
YDR379W	RGA2	No_Match	No_Match	NA	NA	1.64059	1.26156	NA	NA	-2.37595	-2.01621	YKO
YDR380W	ARO10	No_Match	No_Match	1.10363	-0.41608	0.52596	0.614106	-1.61307	-1.53136	-1.21994	1.50736	YKO
YDR381W	YRA1	No_Match	No_Match	-1.48088	-1.98739	NA	NA	3.08378	30.2783	NA	NA	DAmP
YDR382W	RPP2B	No_Match	No_Match	-2.85147	-1.11482	-2.68918	-10.7967	5.53723	2.87244	3.18871	12.9146	YKO
YDR383C	NKP1	No_Match	No_Match	0.221078	-0.213505	-0.867946	0.627567	-1.89472	-0.422603	-1.47976	0.261796	YKO
YDR384C	ATO3	No_Match	No_Match	-0.0284163	0.165136	-0.183446	0.968803	-1.78738	-1.17119	-1.67103	0.169746	YKO
YDR385W	EFT2	No_Match	No_Match	-0.460869	0.241413	-0.347427	1.08674	0.728955	-2.72371	-1.05074	-2.08986	YKO
YDR386W	MUS81	No_Match	Westmoreland_RR	-0.314615	-2.4487	-0.496935	-11.1319	-0.465955	5.24371	-1.3658	15.8578	YKO
YDR387C	YDR387C	No_Match	No_Match	0.366731	-0.0685798	-0.178847	0.155118	-1.34647	-0.985815	-1.47645	2.04354	YKO
YDR388W	RVS167	No_Match	No_Match	0.289289	0.625597	-0.928112	2.17319	-0.666007	-3.58655	0.622426	-8.73971	YKO
YDR389W	SAC7	Xia	Westmoreland_HS	0.748059	-0.954164	-0.21319	-10.0774	-1.07245	6.48	-0.310838	1.91263	YKO
YDR390C	UBA2	No_Match	No_Match	0.795769	0.662201	-0.536342	1.50614	-1.05389	-1.69563	-1.24745	-6.91757	DAmP
YDR391C	YDR391C	No_Match	No_Match	0.571593	0.0110606	0.226472	0.920306	-1.95249	-0.327777	-1.29033	-0.683285	YKO
YDR392W	SPT3	No_Match	No_Match	0.0372688	0.75951	-0.328069	-1.80763	1.40946	-4.02951	1.04405	5.44289	YKO
YDR393W	SHE9	No_Match	No_Match	-0.518259	0.467108	-6.63844	-2.74047	5.1152	-0.450169	8.12067	-0.166565	YKO
YDR394W	RPT3	No_Match	No_Match	-2.30858	0.971855	NA	NA	6.00422	-0.131933	NA	NA	DAmP
YDR395W	SXM1	No_Match	No_Match	0.243882	-0.143145	-1.28603	0.909968	-1.89592	-0.711969	-1.40897	0.997654	YKO
YDR397C	NCB2	No_Match	No_Match	0.508696	0.815231	-0.379451	1.03753	-1.70953	-3.66226	-0.295678	-3.04051	DAmP
YDR398W	UTP5	No_Match	No_Match	0.368028	-0.766341	-0.290837	0.735307	0.279748	12.6563	-1.50547	7.41299	DAmP
YDR399W	HPT1	No_Match	No_Match	-0.616521	-0.826845	-1.47343	-0.68418	0.693373	1.60922	-0.00719286	1.81877	YKO
YDR400W	URH1	No_Match	No_Match	-0.146758	-0.0321504	-0.89293	0.535603	-0.851675	-0.821821	-1.4603	0.628045	YKO
YDR401W	YDR401W	No_Match	No_Match	0.0287541	-0.11014	-1.05084	0.85581	-1.46992	0.193558	-0.861079	0.283123	YKO
YDR402C	DIT2	No_Match	No_Match	-0.102662	-0.140463	-1.07924	0.457353	-0.888336	-0.345479	-1.15569	0.880198	YKO
YDR403W	DIT1	No_Match	No_Match	-0.0347686	-0.269463	-1.2642	0.741039	-1.62102	-0.184219	-0.488818	0.256378	YKO
YDR404C	RPB7	No_Match	No_Match	0.702913	0.281745	-0.449874	0.703948	-1.71518	1.18158	-1.10467	2.3631	DAmP
YDR405W	MRP20	No_Match	No_Match	-11.8629	3.64033	NA	NA	8.16274	-3.1362	NA	NA	YKO
YDR406W	PDR15	No_Match	No_Match	0.104661	-0.178469	-0.815706	0.878031	-1.46836	-0.378947	-1.03047	0.0205066	YKO
YDR407C	TRS120	No_Match	No_Match	-8.57051	-16.9538	NA	NA	0.303668	33.7351	NA	NA	DAmP
YDR408C	ADE8	No_Match	No_Match	-1.30338	-1.2977	-1.37923	0.918409	-0.311962	-0.760823	-1.06492	0.331292	YKO
YDR409W	SIZ1	Xia	No_Match	0.210816	0.798332	-0.45231	1.88219	-1.38512	-3.85283	-1.33698	-9.06325	YKO
YDR410C	STE14	No_Match	No_Match	0.639317	-0.200022	0.198055	0.315806	-1.99494	0.303218	-1.83054	1.94803	YKO
YDR411C	DFM1	No_Match	No_Match	1.88593	-0.286029	1.02423	0.822214	-2.09121	-0.912267	-0.623522	0.291184	YKO
YDR412W	RRP17	No_Match	No_Match	1.28104	0.00739967	0.996559	0.516402	-2.5378	-0.125478	-2.483	2.16627	DAmP
YDR414C	ERD1	No_Match	No_Match	0.426872	-0.0678339	-0.513079	1.59603	0.00542127	-1.63106	-1.01148	-1.83434	YKO
YDR415C	YDR415C	No_Match	No_Match	0.582338	-0.191577	-0.220842	0.746695	-0.450394	-0.825226	-0.711781	0.284342	YKO
YDR417C_1	YDR417C_1	No_Match	Westmoreland_RR	0.382689	-0.733545	-0.109148	-3.06816	5.44312	6.97117	5.4764	5.47416	YKO
YDR417C_2	YDR417C_2	No_Match	Westmoreland_RR	1.17523	-0.175007	1.12846	0.980316	-0.0687564	0.783867	-0.128992	-0.675225	YKO
YDR418W	RPL12B	No_Match	No_Match	-3.39099	-2.20227	-3.22433	-2.88004	4.80017	4.60055	4.90779	2.49058	YKO
YDR419W	RAD30	No_Match	No_Match	0.551907	-0.231952	-0.141475	0.582549	-0.657639	-0.14966	-0.465363	1.21875	YKO
YDR420W	HKR1	No_Match	No_Match	0.446727	-0.0810975	-0.0618494	0.933903	-0.911935	-0.253202	-1.29374	-0.302799	YKO
YDR421W	ARO80	No_Match	No_Match	0.475216	-0.127864	-0.134595	0.382833	-0.444349	-0.537194	-0.305548	-0.536466	YKO
YDR422C	SIP1	No_Match	No_Match	0.39966	-0.176397	-0.0502811	0.596995	-0.61051	-0.845214	-1.043	-0.285534	YKO
YDR423C	CAD1	No_Match	No_Match	0.410358	0.13997	-0.082943	0.89342	-1.01968	-0.907309	-1.23654	-0.126691	YKO
YDR424C	DYN2	No_Match	No_Match	1.16449	0.236891	0.577122	0.23214	-0.25284	0.241573	0.536914	1.46721	YKO
YDR425W	SNX41	No_Match	No_Match	0.378993	-0.102999	-0.235192	0.814441	-0.864563	-0.282236	-1.15662	-0.0206597	YKO
YDR426C	YDR426C	No_Match	No_Match	0.649657	-0.151709	-0.0117943	0.424675	-1.44812	-0.551616	-0.654835	0.114566	YKO
YDR428C	YDR428C	No_Match	No_Match	1.16463	0.042348	1.35499	1.11418	-1.64081	-0.483989	-2.04348	-2.07033	YKO
YDR429C	TIF35	No_Match	No_Match	-0.333637	-20.8463	-0.902263	-13.4466	7.59205	34.7644	1.07694	16.3734	DAmP
YDR430C	CYM1	No_Match	No_Match	1.37186	-0.0238955	-0.0205512	0.74559	-0.747329	-0.914312	0.73064	0.581753	YKO
YDR431W	YDR431W	No_Match	No_Match	0.426863	-0.00715352	-1.41309	0.907107	0.183255	-0.531994	1.70428	-0.10742	YKO
YDR432W	NPL3	No_Match	Westmoreland_HS	-4.9988	0.574205	-2.25667	-0.466308	8.81064	0.374511	3.88835	-0.789805	YKO
YDR433W_1	YDR433W_1	No_Match	Westmoreland_HS	0.763579	0.0473992	0.120332	0.589619	-0.859382	-0.914815	-0.778449	0.816161	YKO
YDR433W_2	YDR433W_2	No_Match	Westmoreland_HS	-1.95519	1.38283	-1.59106	1.79716	7.43871	-3.7864	2.68048	-9.40255	YKO
YDR434W	GPI17	No_Match	No_Match	0.189804	0.372408	-0.0332109	-0.839623	1.90878	1.53498	-1.06485	4.15607	DAmP
YDR435C	PPM1	No_Match	No_Match	0.605684	0.524349	-0.550618	1.33554	-1.17772	-1.96782	-0.481013	-2.78212	YKO
YDR436W	PPZ2	No_Match	No_Match	0.395341	0.204396	-0.248702	0.677536	-1.22201	-0.337563	-0.884279	0.0336588	YKO
YDR437W	GPI19	No_Match	No_Match	1.0625	0.661762	-0.397237	-2.00213	-0.546946	-1.42425	-0.143866	-0.709962	DAmP
YDR438W	YDR438W	No_Match	No_Match	-0.0305857	0.61372	-0.388955	0.768267	-2.13787	-0.561715	-1.06452	-0.265924	YKO
YDR439W	LRS4	No_Match	No_Match	0.131019	0.213071	-0.733204	1.02783	-0.996415	-0.817793	-0.63512	-0.408898	YKO
YDR440W	DOT1	No_Match	No_Match	0.235835	0.450072	-0.200674	0.315502	-1.25099	-1.07657	-1.51201	0.617336	YKO
YDR441C	APT2	No_Match	No_Match	0.243884	0.47656	-0.375067	1.09618	-1.02704	-0.545157	-1.30841	0.670604	YKO
YDR442W	YDR442W	No_Match	No_Match	-0.399459	0.764641	-1.09136	0.386153	2.84293	0.193627	2.11103	0.014483	YKO
YDR443C	SSN2	No_Match	No_Match	0.341705	-0.11562	-1.00101	-3.22167	1.17873	0.529114	1.8605	11.417	YKO
YDR444W	YDR444W	No_Match	No_Match	1.24028	-0.0631339	1.33078	-0.00456523	-0.0420575	-0.256302	-0.263713	-0.329419	YKO
YDR445C	YDR445C	No_Match	No_Match	-0.432948	0.943859	-0.285732	0.883591	-0.669749	-1.39134	-1.57534	0.366091	YKO
YDR446W	ECM11	No_Match	No_Match	-0.611925	-0.259547	-0.8314	0.29439	-0.98758	0.0801029	-1.52376	1.61312	YKO
YDR447C	RPS17B	No_Match	No_Match	-1.64644	0.432627	-1.12571	0.372198	2.28471	-1.53409	-0.604284	1.85857	YKO
YDR448W_1	ADA2	No_Match	Westmoreland_RR	-3.26693	1.40621	-4.44496	-13.4466	3.90689	-2.59017	3.77752	16.3734	YKO
YDR448W_2	ADA2	No_Match	Westmoreland_RR	0.107563	0.373389	-0.521898	0.332581	0.0205737	-0.574225	-0.851031	1.63246	YKO
YDR450W	RPS18A	No_Match	No_Match	-2.61591	-0.540491	-1.66591	1.11276	5.5906	0.232942	0.158348	-1.32743	YKO
YDR451C	YHP1	No_Match	No_Match	-0.257208	-0.149526	-0.92047	0.700489	-1.67971	0.454442	-1.37185	0.1819	YKO
YDR452W	PPN1	No_Match	No_Match	-0.444318	0.273007	-0.541362	-1.44287	-0.777799	0.447846	-1.83861	0.788513	YKO
YDR453C	TSA2	No_Match	No_Match	-0.0479811	0.0803334	-0.767495	0.76914	-1.86164	0.134058	-1.2426	-0.460189	YKO
YDR454C	GUK1	No_Match	No_Match	-0.801888	0.640272	-1.18656	0.786248	7.82701	-0.911848	2.07679	0.662241	DAmP
YDR455C	YDR455C	No_Match	Westmoreland_RR	-0.242131	-0.103915	-1.74044	-6.42382	-1.10422	1.52265	0.615352	4.2746	YKO
YDR456W	NHX1	No_Match	No_Match	-0.412074	0.47702	-0.638024	-7.33295	-0.0532153	0.395823	-0.583656	5.42382	YKO
YDR457W	TOM1	No_Match	Westmoreland_RR	-0.324733	-0.501651	-0.393165	0.593799	0.118515	3.26202	-2.00875	2.68252	YKO
YDR458C	YDR458C	No_Match	No_Match	0.0680338	0.755944	0.195531	0.841821	-1.14877	-0.562806	-1.67586	-0.481634	YKO
YDR459C	PFA5	No_Match	No_Match	1.44604	0.219814	0.954695	0.394268	-1.45009	0.398735	-1.30172	0.844978	YKO
YDR460W	TFB3	No_Match	No_Match	0.859108	0.78897	-0.042318	0.293751	-0.717092	-1.60125	-0.495311	-1.69634	DAmP
YDR461W	MFA1	No_Match	No_Match	1.31013	0.0199477	1.3451	-0.0264531	-0.40901	0.969779	-0.742871	-0.064892	YKO
YDR462W	MRPL28	No_Match	No_Match	0.596502	-0.970841	0.119052	1.12143	-3.11179	2.42852	-2.72127	-2.12415	YKO
YDR463W	STP1	No_Match	No_Match	-0.117938	1.13966	-0.687655	1.15977	-0.497251	-2.14802	0.057228	-2.25792	YKO
YDR464W	SPP41	No_Match	No_Match	0.449887	0.169429	-0.339668	0.278817	-0.327669	1.30494	-1.74398	4.01051	DAmP
YDR465C	RMT2	No_Match	No_Match	0.420943	0.227721	-0.232175	0.656209	-0.656307	-0.097275	-0.714206	-0.463746	YKO
YDR466W	PKH3	No_Match	No_Match	0.350267	0.718189	0.128036	1.21591	-0.875585	-1.81443	-1.44331	-2.73557	YKO
YDR467C	YDR467C	No_Match	No_Match	0.368061	0.293414	0.0363931	0.997252	-1.1114	-0.313458	-1.67178	-1.75385	YKO
YDR468C	TLG1	No_Match	No_Match	0.488131	0.026949	-0.0376467	0.138588	-0.723584	3.05308	-1.74505	2.92805	DAmP
YDR469W	SDC1	No_Match	No_Match	-0.382827	-0.284409	-0.485942	-3.21241	0.906322	-0.305366	0.181716	5.7489	YKO
YDR470C	UGO1	No_Match	No_Match	-14.5063	-0.602262	NA	NA	11.5438	-0.634611	NA	NA	YKO
YDR471W	RPL27B	No_Match	No_Match	-0.147568	0.875607	0.175259	0.905251	2.26195	-1.95656	-0.238249	-1.21772	YKO
YDR472W	TRS31	No_Match	No_Match	1.12897	-0.831936	-0.0473064	-3.62899	-0.073859	0.679876	0.844027	0.788321	DAmP
YDR473C	PRP3	No_Match	No_Match	1.57195	0.674397	0.396509	-1.40514	-0.890163	-0.969973	0.496733	0.875171	DAmP
YDR474C	YDR474C	No_Match	No_Match	0.510541	0.651255	0.294494	0.636536	-0.972311	-0.311114	-1.36751	1.12054	YKO
YDR475C_1	JIP4	No_Match	No_Match	0.581399	0.079487	0.218571	0.882442	-1.14097	0.981576	-1.22577	0.37699	YKO
YDR475C_2	JIP4	No_Match	No_Match	-0.0127799	-0.305318	-0.632357	-0.370016	0.107095	0.674239	-1.35048	2.4336	YKO
YDR476C	YDR476C	No_Match	No_Match	1.30844	0.60328	0.768434	0.963379	-1.75095	-0.445499	-0.912182	-0.705045	YKO
YDR477W	SNF1	No_Match	No_Match	0.494606	-0.129495	-23.8808	5.12379	1.20933	2.50276	4.01467	-3.43594	YKO
YDR478W	SNM1	No_Match	No_Match	0.493192	0.00665296	-0.395714	0.68402	4.28338	3.001	1.57648	-2.80123	DAmP
YDR479C	PEX29	No_Match	No_Match	1.36185	-0.139731	0.934705	0.147963	0.422632	0.17279	-1.08512	3.10831	YKO
YDR480W	DIG2	No_Match	No_Match	0.294369	-0.303126	0.408425	0.565739	-1.28397	0.634354	-1.56925	0.541398	YKO
YDR481C	PHO8	No_Match	No_Match	-0.123991	0.582228	-1.46782	1.21699	-0.376411	-0.149215	1.42778	-1.99306	YKO
YDR482C	CWC21	No_Match	No_Match	0.372649	0.0476575	-0.0520516	0.550725	-0.882213	0.545161	-0.881782	0.632353	YKO
YDR483W	KRE2	No_Match	No_Match	0.964234	0.238461	1.01765	0.414094	-0.162752	0.280235	-0.692814	-0.345676	YKO
YDR484W	VPS52	No_Match	No_Match	-0.364569	1.56985	-1.48489	2.48276	1.43137	-3.41449	1.07332	-7.2201	YKO
YDR485C_1	VPS72	No_Match	No_Match	0.119101	-0.882153	-0.7971	-8.70488	1.20932	0.608069	0.938654	10.5488	YKO
YDR485C_2	VPS72	No_Match	No_Match	-0.524841	-0.565652	-0.824918	-8.30532	1.99868	0.267822	-0.0395868	6.45061	YKO
YDR486C	VPS60	No_Match	No_Match	0.383502	-0.284297	-0.354151	0.752356	-1.07797	1.44274	-0.560689	-0.0990126	YKO
YDR487C	RIB3	No_Match	No_Match	0.824733	-0.29911	0.209308	0.628147	-0.109791	3.37763	-0.818544	1.69109	DAmP
YDR488C	PAC11	No_Match	No_Match	0.492015	-0.00865618	-0.630865	0.793536	-0.579243	-0.011762	1.44681	-1.68757	YKO
YDR490C	PKH1	No_Match	No_Match	0.441706	0.45283	0.104001	1.00334	0.00166962	-0.99723	-1.20139	-0.894911	YKO
YDR491C	YDR491C	No_Match	No_Match	0.588885	0.237134	-0.0632443	0.791167	-0.571993	-0.681611	0.0815089	-1.02178	YKO
YDR492W	IZH1	No_Match	No_Match	0.823212	0.447303	0.210181	0.783963	-1.11857	-0.754626	-0.476502	-0.529882	YKO
YDR493W	FMP36	No_Match	No_Match	0.886806	-0.167867	-0.371373	-9.62896	1.28185	0.430588	6.80985	5.94638	YKO
YDR494W	RSM28	No_Match	No_Match	0.995803	0.585777	0.316574	0.476227	-0.819689	0.336015	0.621503	6.57755	YKO
YDR495C	VPS3	No_Match	No_Match	-2.65131	1.28387	-3.09585	-4.34653	2.16597	-0.170597	2.97879	2.05706	YKO
YDR496C	PUF6	No_Match	No_Match	-0.530109	-1.70299	-0.372536	-3.24869	1.63417	1.44779	0.232601	6.3995	YKO
YDR497C	ITR1	No_Match	No_Match	-0.0350817	0.542336	-0.0840306	0.593079	-0.419613	-0.363005	-0.987454	0.516381	YKO
YDR498C	SEC20	No_Match	No_Match	0.621377	-0.0165662	0.247376	-4.61251	2.01963	3.53694	-0.326614	7.52152	DAmP
YDR499W	LCD1	No_Match	No_Match	-14.2802	-11.9777	-15.1691	6.37609	5.13976	15.9637	14.2168	-10.5066	DAmP
YDR500C_1	RPL37B	No_Match	No_Match	-0.104969	-0.408409	-1.4133	-0.442024	-1.10372	0.813854	0.519584	6.00389	YKO
YDR500C_2	RPL37B	No_Match	No_Match	-0.296875	0.714951	1.13606	0.278157	4.59585	0.0016433	0.100805	-1.27604	YKO
YDR501W_1	PLM2	No_Match	No_Match	0.492418	-0.0695877	0.485648	0.384444	-0.805985	0.844875	-0.798411	0.692955	YKO
YDR501W_2	PLM2	No_Match	No_Match	0.0218077	0.291722	-0.495587	0.546442	-0.0550522	-0.234109	-1.11814	1.48365	YKO
YDR502C	SAM2	No_Match	No_Match	1.10019	0.183858	1.202	0.385481	-0.265728	-0.352698	0.00099225	-1.36357	YKO
YDR503C	LPP1	No_Match	No_Match	0.425005	0.306316	0.43507	0.492701	-0.966023	0.00359357	-0.777433	0.137588	YKO
YDR504C	SPG3	No_Match	No_Match	0.0959421	0.029371	-0.382363	0.0581101	-0.557258	0.0185187	0.578056	1.02119	YKO
YDR505C	PSP1	No_Match	No_Match	0.405144	-0.313956	0.0439263	-2.09421	-1.44898	1.0557	-0.820973	4.58103	YKO
YDR506C_1	YDR506C_1	No_Match	No_Match	0.630432	-0.102724	0.294959	0.507058	-0.580332	0.853955	-0.783269	0.200905	YKO
YDR506C_2	YDR506C_2	No_Match	No_Match	1.57069	-0.325802	1.30804	0.631225	-1.10455	1.14751	-0.884022	-0.454368	YKO
YDR507C	GIN4	No_Match	Westmoreland_RR	-4.28556	-3.8994	NA	NA	4.40064	1.19298	NA	NA	YKO
YDR508C	GNP1	No_Match	No_Match	0.746839	-0.206011	0.829279	0.281366	-0.673744	1.28559	0.317395	0.485037	YKO
YDR509W	YDR509W	No_Match	No_Match	1.31373	0.303971	0.451809	-0.000377777	-0.200278	-0.485165	0.260456	5.02888	YKO
YDR510W	SMT3	No_Match	No_Match	-0.317484	1.66976	-0.703325	1.86582	4.46035	-5.17168	1.3964	-7.87864	DAmP
YDR511W	ACN9	No_Match	No_Match	0.284203	0.999202	-0.387566	-3.56929	-0.533319	-0.642359	-0.397447	4.36373	YKO
YDR512C_1	EMI1	No_Match	No_Match	-2.33544	-1.63358	NA	NA	2.1278	1.59357	NA	NA	YKO
YDR512C_2	EMI1	No_Match	No_Match	-3.32341	1.56482	NA	NA	4.65567	0.646199	NA	NA	YKO
YDR513W	GRX2	No_Match	No_Match	0.772045	0.377424	0.473586	0.171841	-0.971329	-0.350461	-0.839717	1.32455	YKO
YDR514C	YDR514C	No_Match	No_Match	0.828815	-0.0703065	0.448541	0.347891	-1.44812	1.1117	-1.07512	0.708986	YKO
YDR515W	SLF1	No_Match	No_Match	1.36812	-0.235127	1.3708	0.449553	-0.407639	-0.117243	0.0500206	-0.807326	YKO
YDR516C	EMI2	No_Match	No_Match	0.490711	0.173572	0.0471112	0.856658	-0.404189	0.434935	0.515203	-0.483569	YKO
YDR517W	GRH1	No_Match	No_Match	0.787512	-0.642582	0.352876	0.945541	-0.381135	1.75505	0.000151784	-1.86874	YKO
YDR518W_1	EUG1	No_Match	No_Match	-5.52232	-1.98127	NA	NA	5.26733	0.120283	NA	NA	YKO
YDR518W_2	EUG1	No_Match	No_Match	0.68936	0.000962338	0.530149	0.392165	-0.373583	-0.759129	-1.82308	0.336737	YKO
YDR519W	FPR2	No_Match	No_Match	0.206885	0.38324	0.324228	0.113528	-0.486327	-0.123015	-0.413553	0.4127	YKO
YDR520C	YDR520C	No_Match	No_Match	0.376994	0.538166	0.595223	0.199635	-0.149271	0.791453	-0.299816	2.1735	YKO
YDR521W	YDR521W	No_Match	No_Match	-2.7658	-0.420593	NA	NA	4.40055	2.8175	NA	NA	YKO
YDR522C	SPS2	No_Match	No_Match	0.84927	0.346791	0.524226	1.44896	-0.963253	-0.558354	-0.846139	-1.80476	YKO
YDR523C	SPS1	No_Match	No_Match	-1.45273	-0.82304	NA	NA	3.81168	3.78673	NA	NA	YKO
YDR524C	AGE1	No_Match	No_Match	1.3592	-0.209559	1.59854	0.15973	-1.33112	0.658105	-1.42173	2.71655	YKO
YDR524C-B_1	YDR524C-B_1	No_Match	No_Match	2.11221	-0.221534	0.741225	-0.756531	0.384027	1.28128	0.0418012	1.52905	YKO
YDR524C-B_2	YDR524C-B_2	No_Match	No_Match	0.846558	-0.0350652	0.590344	-1.58445	0.777853	1.77213	-0.430565	2.47088	YKO
YDR524W-A_1	YDR524W-A_1	No_Match	No_Match	1.65125	0.0184727	0.793837	-0.735492	1.77966	1.41371	-0.979677	-0.407552	YKO
YDR524W-A_2	YDR524W-A_2	No_Match	No_Match	0.678311	-0.0307988	0.165728	-0.353507	1.03162	1.2971	-0.389996	0.333306	YKO
YDR525W	YDR525W	No_Match	No_Match	1.02144	0.0739993	0.684814	0.75068	-0.842228	0.735449	-0.701918	1.97535	YKO
YDR525W-A	SNA2	No_Match	No_Match	1.16703	-0.472728	0.488302	0.31226	-0.974274	-0.153665	-0.822452	1.35787	YKO
YDR526C	YDR526C	No_Match	No_Match	-0.581371	-6.39163	-0.550093	-7.84349	7.02427	10.7556	5.11404	-2.42753	DAmP
YDR527W	RBA50	No_Match	No_Match	-8.36895	-15.3357	NA	NA	7.56693	15.9467	NA	NA	DAmP
YDR528W	HLR1	No_Match	No_Match	0.600452	0.309463	0.497691	0.395271	-1.62743	1.36357	-1.40566	2.00398	YKO
YDR529C	QCR7	No_Match	No_Match	-2.88275	-1.64653	NA	NA	2.53463	3.01623	NA	NA	YKO
YDR530C	APA2	No_Match	No_Match	0.405126	0.555011	0.226421	0.730577	-0.676106	-0.760493	-1.19861	1.94421	YKO
YDR531W	CAB1	No_Match	No_Match	1.23219	0.145746	0.387785	0.0703266	-0.198169	0.99561	-1.73766	3.2157	DAmP
YDR532C	YDR532C	No_Match	Westmoreland_RR	-5.22224	0.355206	-2.07357	-7.92556	7.14932	-0.595526	4.01065	-0.538289	YKO
YDR533C	HSP31	No_Match	No_Match	0.333061	0.428916	0.236678	0.506431	-0.352025	-0.116966	-1.06377	0.918248	YKO
YDR534C	FIT1	No_Match	No_Match	0.282537	0.543736	0.015247	1.09537	-1.07906	-0.485571	-0.698443	1.06157	YKO
YDR535C	YDR535C	No_Match	No_Match	1.04127	-0.0887829	0.209497	0.222726	-1.72004	-0.613447	-1.45119	-0.104972	YKO
YDR536W	STL1	No_Match	No_Match	0.821973	-0.280278	-0.00552764	-1.08673	-0.952221	-0.468858	-0.58401	0.9743	YKO
YDR537C	YDR537C	No_Match	No_Match	-0.212085	0.910396	-0.298333	0.922508	-1.28108	-2.22093	-0.980312	0.701607	YKO
YDR538W	PAD1	No_Match	No_Match	0.694791	-0.453936	0.038115	0.428435	-1.07426	0.187952	-0.5526	0.918578	YKO
YDR539W	YDR539W	No_Match	No_Match	0.547095	0.46874	0.314405	-0.656763	-0.567745	-0.390048	-0.553815	2.2445	YKO
YDR540C	YDR540C	No_Match	No_Match	-0.292013	1.6279	0.365929	-0.0304166	3.58475	-5.02918	-0.0240468	0.0929176	YKO
YDR541C	YDR541C	No_Match	No_Match	0.777207	-0.0920143	-0.0862544	-0.636162	-0.11711	-0.443668	0.0200485	0.448382	YKO
YEL001C	YEL001C	No_Match	No_Match	0.787271	-0.195615	0.0317939	0.762623	-1.44818	0.46695	-0.943942	-0.0303142	YKO
YEL002C	WBP1	No_Match	No_Match	-0.455214	-3.26161	-0.0323432	-4.48871	8.79127	11.9793	0.766283	8.34911	DAmP
YEL003W	GIM4	No_Match	No_Match	-0.328963	0.612192	-3.83307	2.64098	0.306253	-1.31496	3.14876	-5.06373	YKO
YEL004W	YEA4	No_Match	No_Match	0.691614	-0.325591	-3.04855	2.34787	-1.17884	0.54431	-0.591546	-0.69019	YKO
YEL005C	VAB2	No_Match	No_Match	0.641546	-0.398271	0.0220895	0.604983	-0.958383	0.706207	-1.29795	0.772119	YKO
YEL006W	YEA6	No_Match	No_Match	0.838178	-0.0618357	0.0996391	0.936042	-1.50357	-0.50028	-1.18352	-0.647838	YKO
YEL007W	YEL007W	No_Match	No_Match	1.32884	-0.0776494	-0.986653	1.63848	-1.27341	-0.766324	0.0113317	-1.05087	YKO
YEL008W	YEL008W	No_Match	No_Match	1.25901	-0.0713916	0.224032	-1.75996	-0.242975	-0.929785	0.0249781	7.27667	YKO
YEL009C	GCN4	No_Match	No_Match	0.373323	-0.0497795	-0.13251	0.96957	-0.665317	-0.970403	-0.394799	-0.868428	YKO
YEL010W	YEL010W	No_Match	No_Match	0.329974	0.0314835	-0.212133	0.699791	-0.274193	-0.60474	-1.03887	1.30082	YKO
YEL011W	GLC3	No_Match	No_Match	0.562016	0.235777	0.0644947	0.233595	-0.323247	1.39798	-0.601735	0.890365	YKO
YEL012W	UBC8	No_Match	No_Match	-0.566598	-0.293293	-1.37277	-0.175491	-0.639376	0.692897	-0.967365	2.96504	YKO
YEL013W	VAC8	No_Match	No_Match	-0.760165	-1.91631	-1.19117	-5.18004	1.93223	3.46376	1.32572	6.8009	YKO
YEL014C	YEL014C	No_Match	No_Match	0.275933	0.0579642	-0.0500769	0.319155	0.259425	-0.203752	-0.790991	1.30667	YKO
YEL015W	EDC3	No_Match	No_Match	0.35225	0.106777	0.106077	-0.710171	-0.140981	-0.582691	-1.19622	2.3428	YKO
YEL016C	NPP2	No_Match	No_Match	0.345594	0.165071	0.0211634	-0.394542	-0.701152	0.171954	-0.894728	0.817353	YKO
YEL017C-A	PMP2	No_Match	No_Match	-0.0917164	0.167123	-0.492767	0.788266	-0.298132	-0.634894	-0.387375	-0.332372	YKO
YEL017W	GTT3	No_Match	No_Match	0.504796	0.0600928	0.0824171	0.394435	-1.6559	0.546491	-1.21761	1.1786	YKO
YEL020C	YEL020C	No_Match	No_Match	0.548971	0.282857	0.0852498	1.00282	-1.27128	-0.348377	-0.947115	-0.160699	YKO
YEL022W	GEA2	No_Match	No_Match	1.73294	-0.159646	0.439682	3.69997	1.1147	-0.118552	0.790584	5.58392	YKO
YEL023C	YEL023C	No_Match	No_Match	1.12464	0.220491	1.39177	0.531237	-1.36506	-0.186767	-1.54587	1.00601	YKO
YEL024W	RIP1	No_Match	No_Match	0.519833	0.0955607	NA	NA	2.72797	1.71956	NA	NA	YKO
YEL025C	YEL025C	No_Match	No_Match	0.71156	0.110379	0.423001	0.387085	-0.712854	-0.410954	-1.06537	0.394204	YKO
YEL027W	CUP5	No_Match	Westmoreland_HS	-4.10056	-6.5843	NA	NA	5.6473	4.74504	NA	NA	YKO
YEL028W	YEL028W	No_Match	No_Match	0.677579	-0.23037	-0.277321	0.468479	-0.82518	0.331169	-0.825337	1.51331	YKO
YEL029C	BUD16	No_Match	Westmoreland_HS	-0.221873	-2.0457	-0.872426	-4.35516	1.63743	7.27438	-0.202877	14.8466	YKO
YEL030W	ECM10	No_Match	No_Match	0.710569	-0.086964	-0.025989	-0.692106	-0.19883	-0.730459	-0.603824	1.30357	YKO
YEL031W	SPF1	No_Match	No_Match	-2.25047	-0.505025	-1.08558	-2.61621	3.85448	0.854485	1.53491	2.88958	YKO
YEL032W	MCM3	No_Match	No_Match	1.97971	0.19949	1.28512	0.166214	-0.56549	3.16829	0.221606	3.08781	DAmP
YEL033W	YEL033W	No_Match	Westmoreland_HS	0.542989	0.243407	-0.647369	0.330174	-0.334297	-1.01356	0.778214	-0.066021	YKO
YEL035C	UTR5	No_Match	No_Match	1.52642	0.937394	0.815512	-0.370098	-0.246736	-2.83211	-0.121784	-0.775438	DAmP
YEL036C	ANP1	No_Match	Westmoreland_HS	0.214537	0.0447021	0.0824969	0.193235	-0.245667	0.301019	-0.581471	0.818505	YKO
YEL037C	RAD23	No_Match	No_Match	0.491478	0.722638	0.0762283	-0.2384	-0.133915	-1.09226	-0.740247	-0.436647	YKO
YEL038W	UTR4	No_Match	No_Match	0.870663	0.123847	0.22054	0.40002	-0.415677	0.0799493	-0.368909	-0.053914	YKO
YEL039C	CYC7	No_Match	No_Match	0.82203	0.101391	0.481325	0.573437	-0.664977	-0.189281	-0.593426	0.0636337	YKO
YEL040W	UTR2	No_Match	No_Match	1.30465	0.683456	1.19686	0.85281	-0.808074	-1.40333	-0.456238	-0.41644	YKO
YEL041W_1	YEL041W_1	No_Match	No_Match	1.75245	-0.24018	1.12089	0.64857	-2.26101	-0.11985	-1.49399	0.402739	YKO
YEL041W_2	YEF1	No_Match	No_Match	1.08027	0.160787	0.627099	-0.777526	-0.424823	-0.747927	-1.30963	0.873731	YKO
YEL042W	GDA1	No_Match	No_Match	0.302823	0.960915	-0.462866	1.62993	-0.363873	-3.00917	0.0586448	-5.15573	YKO
YEL043W	YEL043W	No_Match	No_Match	0.329053	0.0581006	0.0216303	-0.649555	-0.92976	-0.146751	-0.789509	2.5174	YKO
YEL044W	IES6	No_Match	Westmoreland_HS	-3.7432	-8.49515	-0.631995	-13.4466	9.98762	4.71755	6.85132	16.3734	YKO
YEL045C	YEL045C	No_Match	No_Match	-14.6808	3.64104	-0.482197	1.69926	22.1961	5.82742	0.449139	-3.87305	YKO
YEL046C	GLY1	No_Match	No_Match	-16.1556	3.0457	-0.175512	1.11513	22.8843	19.2834	-0.114652	-1.31718	YKO
YEL047C	YEL047C	No_Match	No_Match	0.346432	0.102574	0.124408	0.636997	-0.886635	-0.0416992	-1.50831	-0.116752	YKO
YEL048C	YEL048C	No_Match	No_Match	0.409526	-0.0605106	-0.0709118	0.537782	-0.703009	-0.199209	-1.26508	0.0935051	YKO
YEL049W	PAU2	No_Match	No_Match	0.362331	-0.170454	-15.4312	7.888	-0.349926	-0.125702	1.91322	0.600212	YKO
YEL050C	RML2	No_Match	Westmoreland_RR	-8.29699	-1.67092	NA	NA	7.25241	-0.463088	NA	NA	YKO
YEL051W	VMA8	No_Match	Westmoreland_HS	-1.28575	-7.20006	NA	NA	4.32592	6.62249	NA	NA	YKO
YEL052W	AFG1	No_Match	No_Match	0.727676	0.205231	0.916763	0.834091	-0.782221	-1.03785	-2.26179	0.0246858	YKO
YEL053C	MAK10	No_Match	No_Match	0.927246	0.435748	0.766825	-8.52269	0.323835	-0.958631	2.23596	13.2538	YKO
YEL054C	RPL12A	No_Match	Westmoreland_HS	-2.15195	1.2727	0.611074	0.757338	3.21051	1.36327	0.173754	-1.63857	YKO
YEL055C	POL5	No_Match	No_Match	0.662389	0.15945	0.39859	1.47615	-0.535088	1.09372	-1.63672	2.38542	DAmP
YEL056W	HAT2	No_Match	No_Match	-1.26183	0.294189	0.0614402	1.00364	-2.18311	-1.0345	-1.75542	-1.96848	YKO
YEL057C	YEL057C	No_Match	No_Match	-1.3642	-0.22898	0.303698	0.451568	-1.69465	4.44695	-1.2315	9.21715	YKO
YEL058W	PCM1	No_Match	No_Match	1.17248	0.833057	0.264875	1.34546	1.88578	-0.907459	0.758146	-4.14859	DAmP
YEL059C-A_1	YEL059C-A_1	No_Match	No_Match	0.549272	-0.104978	NA	NA	5.40155	1.13057	NA	NA	YKO
YEL059C-A_2	SOM1	No_Match	No_Match	-1.68562	-1.61979	NA	NA	4.25808	0.68458	NA	NA	YKO
YEL059W	YEL059W	No_Match	No_Match	-2.41781	1.19334	-0.294271	1.7998	3.46289	-1.90001	-0.88926	-7.80083	YKO
YEL060C	PRB1	No_Match	No_Match	-1.46349	-0.0800389	0.19758	0.977854	-2.19469	0.611905	-1.98532	-1.08331	YKO
YEL061C	CIN8	No_Match	No_Match	-2.18073	0.93533	-0.533073	1.563	1.50615	-3.66989	2.49004	-10.2635	YKO
YEL062W	NPR2	No_Match	No_Match	-1.74688	0.024513	-0.492297	0.229946	-1.07183	-1.18409	-1.76815	-3.04978	YKO
YEL063C	CAN1	No_Match	No_Match	-1.64737	0.373361	0.047226	0.713471	-1.02789	-0.178071	-0.853072	-0.491454	YKO
YEL064C	AVT2	No_Match	No_Match	-1.20437	0.393433	0.422124	0.898926	-2.12979	-0.485115	-2.51616	-2.52955	YKO
YEL065W	SIT1	No_Match	No_Match	-1.16104	0.0285156	0.0131827	0.167383	-2.53979	-0.121341	-1.69193	-0.883222	YKO
YEL066W	HPA3	No_Match	No_Match	-0.930226	0.0791845	0.392067	1.11313	-2.02626	0.448027	-1.54305	-0.950941	YKO
YEL067C	YEL067C	No_Match	No_Match	0.986071	0.166387	-0.120691	0.86192	-2.82547	-1.87746	-1.22063	1.6027	YKO
YEL068C	YEL068C	No_Match	No_Match	0.960323	-0.351977	-2.41114	1.08566	-2.90383	-0.863379	2.84395	0.74536	YKO
YEL071W	DLD3	No_Match	No_Match	0.347292	0.554985	0.29536	0.741252	-3.14988	-0.352981	-1.26639	-0.115562	YKO
YEL072W	RMD6	No_Match	No_Match	0.505212	0.323493	-0.218155	0.608269	-2.96632	-0.0945446	-0.324707	1.66349	YKO
YER001W	MNN1	No_Match	No_Match	1.00796	-0.219841	0.0138053	0.821828	-2.73097	-1.39742	-1.42268	-0.050743	YKO
YER002W	NOP16	No_Match	No_Match	0.835541	-0.0473125	0.229806	0.210238	-2.04788	-0.212238	-1.36092	2.05877	YKO
YER003C	PMI40	No_Match	No_Match	-15.5159	-21.408	NA	NA	6.75578	34.7644	NA	NA	DAmP
YER004W	FMP52	No_Match	No_Match	1.08725	-0.42685	0.145834	0.703754	-3.94587	-0.793104	-1.46437	-0.527048	YKO
YER005W	YND1	No_Match	No_Match	0.758003	-0.00511086	-0.198069	0.993504	-2.38965	-1.27596	-0.578233	-2.0431	YKO
YER006W	NUG1	No_Match	No_Match	0.990461	-0.253771	-0.864743	0.50282	4.75846	3.23979	2.34338	4.45694	DAmP
YER007C-A	TMA20	No_Match	No_Match	1.03883	-0.256147	0.104556	1.0597	-2.39532	0.385384	-1.21287	-6.24471	YKO
YER007W_1	PAC2	No_Match	No_Match	1.08107	-0.0958329	0.180298	0.788624	-3.74588	-0.683848	-1.99661	-0.757611	YKO
YER007W_2	PAC2	No_Match	No_Match	0.703208	0.287515	0.17909	0.547179	-0.981253	-1.94015	-1.99368	-1.41573	YKO
YER008C	SEC3	No_Match	No_Match	1.62296	-0.909313	1.05627	-2.44135	0.215144	-1.30398	0.71498	-2.98356	DAmP
YER010C	YER010C	No_Match	No_Match	0.961163	0.072864	-0.232001	1.19234	-2.97013	-0.0743022	-1.0806	0.653464	YKO
YER011W	TIR1	No_Match	No_Match	1.40725	0.0991568	0.572997	0.967961	-3.50199	-0.186472	-1.12034	0.911071	YKO
YER012W	PRE1	No_Match	No_Match	-7.25335	4.78257	NA	NA	11.2018	-3.78162	NA	NA	DAmP
YER013W	PRP22	No_Match	No_Match	-0.934154	-12.986	-6.79068	-8.00484	7.29956	23.5628	14.2168	9.34063	DAmP
YER014C-A	BUD25	No_Match	Westmoreland_HS	-5.15749	-7.93227	-21.1512	-13.4385	9.4031	5.70016	20.9924	16.7882	YKO
YER014W	HEM14	No_Match	Westmoreland_HS	NA	NA	NA	NA	NA	NA	NA	NA	YKO
YER015W	FAA2	No_Match	No_Match	0.836966	-0.0118411	0.281449	-1.03177	0.0958302	-0.594069	-0.82228	0.961113	YKO
YER016W_1	BIM1	No_Match	No_Match	-0.212368	0.483709	0.965545	0.0746341	3.61327	1.36849	0.304356	-1.11975	YKO
YER016W_2	BIM1	No_Match	No_Match	0.347538	0.481081	-0.271623	1.05226	0.629789	-0.0660807	-1.5826	-1.6141	YKO
YER017C	AFG3	Xia	No_Match	-13.881	-21.408	NA	NA	10.5989	34.7644	NA	NA	YKO
YER019C-A	SBH2	No_Match	No_Match	0.0795417	0.0643208	-1.88396	0.844807	-0.633623	-0.534468	2.10591	-0.801842	YKO
YER019W	ISC1	No_Match	No_Match	0.210966	0.253165	-0.116652	0.656478	0.439816	-1.7894	1.06546	-2.82116	YKO
YER020W	GPA2	No_Match	No_Match	-0.0106328	-0.340624	-0.440681	0.241211	0.478362	0.885677	-0.219069	1.22227	YKO
YER021W	RPN3	No_Match	No_Match	-8.89446	1.42937	NA	NA	13.1899	-0.0866647	NA	NA	DAmP
YER022W	SRB4	No_Match	No_Match	0.275979	1.25392	-0.0698009	-0.559636	0.40436	-3.41937	0.974595	-1.56727	DAmP
YER023W	PRO3	No_Match	No_Match	1.84507	0.280612	1.14258	-0.203629	-0.450861	-0.565001	0.17583	-1.95103	DAmP
YER024W	YAT2	No_Match	No_Match	-0.0625781	-0.0198615	-1.46738	-1.11663	-0.704603	-0.393181	1.30712	1.18832	YKO
YER025W	GCD11	No_Match	No_Match	1.10073	-0.30113	0.294126	-5.3914	1.85963	2.11337	-0.24193	6.9472	DAmP
YER026C	CHO1	No_Match	No_Match	NA	NA	NA	NA	NA	NA	NA	NA	YKO
YER027C	GAL83	No_Match	No_Match	-0.689179	-0.0349418	-0.817844	1.24827	-0.0516699	-0.969827	-0.122831	-2.83956	YKO
YER028C	MIG3	No_Match	No_Match	1.22806	0.0443451	1.40346	0.250164	-0.536517	0.115834	-0.965272	-0.619282	YKO
YER030W	YER030W	No_Match	No_Match	0.0217589	-0.751714	-0.582393	-0.588304	-1.00661	0.773937	0.2673	2.62792	YKO
YER031C	YPT31	No_Match	No_Match	-0.342086	0.353857	-0.945351	0.798208	-0.740438	-1.15857	-1.44521	-0.0974723	YKO
YER032W	FIR1	No_Match	No_Match	0.330009	-0.320146	-0.431066	0.699308	-2.06753	0.479046	-1.30202	0.249631	YKO
YER033C	ZRG8	No_Match	No_Match	0.262725	-0.364049	-0.491075	0.041337	-1.23937	0.481968	-0.322491	1.99469	YKO
YER034W	YER034W	No_Match	No_Match	0.135283	0.178998	-3.78744	2.46839	-0.811884	-0.618238	3.62433	-4.43297	YKO
YER035W	EDC2	No_Match	No_Match	0.682984	0.107162	0.498942	0.978019	-1.65809	-0.995183	-0.496347	-1.83692	YKO
YER036C	ARB1	No_Match	No_Match	1.39048	-0.304558	0.969499	0.482102	-0.258448	3.30131	-1.19329	1.99859	DAmP
YER037W	PHM8	No_Match	No_Match	0.215792	-0.363836	-0.526447	1.06595	-2.1144	1.57402	-1.80155	-1.44675	YKO
YER038C	KRE29	No_Match	No_Match	1.74077	-0.505821	1.75134	0.638156	0.34375	3.73935	-1.12575	2.25917	DAmP
YER038W-A	YER038W-A	No_Match	No_Match	0.873001	0.01843	0.0861895	-2.01616	-1.44149	0.497967	1.83045	2.42954	YKO
YER039C	HVG1	No_Match	No_Match	1.31946	-1.85633	0.0434983	-1.36109	-11.4931	13.4651	0.743844	2.7871	YKO
YER039C-A	YER039C-A	No_Match	No_Match	0.90437	-0.385907	0.264653	0.39464	-0.794399	-0.557345	-1.0056	0.532055	YKO
YER040W	GLN3	No_Match	No_Match	0.0840209	-0.427245	-0.0206913	-0.769117	1.13825	-0.714719	0.643118	2.76274	YKO
YER041W	YEN1	No_Match	No_Match	0.577327	-0.257429	-3.51885	0.00786556	-0.883389	-0.108855	4.85721	-1.43842	YKO
YER042W	MXR1	No_Match	No_Match	0.392498	-0.584688	-0.0896143	0.245146	-0.487697	0.906287	0.379761	0.966618	YKO
YER043C	SAH1	No_Match	No_Match	2.10965	0.677895	1.17947	-3.86664	0.713744	-1.58552	1.98366	-1.55035	DAmP
YER044C	ERG28	No_Match	No_Match	1.27894	0.0959663	1.44514	0.447418	0.173623	-0.520909	-1.08963	0.16107	YKO
YER044C-A	MEI4	No_Match	No_Match	0.0382888	0.0206399	-0.0399931	-0.750418	-0.603697	-0.207733	0.377013	0.933143	YKO
YER045C	ACA1	No_Match	No_Match	0.376147	-0.289719	-0.0835559	-0.240143	-0.736842	0.122182	0.402649	-0.389554	YKO
YER046W	SPO73	No_Match	No_Match	-0.259786	-0.125934	-1.20598	0.484814	-1.36566	0.170559	-1.16228	0.223182	YKO
YER046W-A	YER046W-A	No_Match	No_Match	0.190877	-0.0711371	-0.457681	-0.130422	-0.606078	-0.849945	0.639139	1.48995	YKO
YER047C	SAP1	No_Match	No_Match	0.393693	-0.302998	-0.0549621	0.427228	-1.20333	0.29779	0.0847438	-0.113112	YKO
YER048C	CAJ1	No_Match	No_Match	0.10493	-0.640677	-0.344834	-3.47268	-0.931412	1.60462	0.13417	-1.21535	YKO
YER048W-A	ISD11	No_Match	No_Match	1.43441	0.523692	0.454492	-1.53282	-0.254852	-0.590318	0.615476	0.575074	DAmP
YER049W	TPA1	No_Match	No_Match	0.117488	0.0994318	-0.872586	-2.89176	0.238082	0.233142	1.01189	4.52842	YKO
YER050C	RSM18	No_Match	No_Match	-3.19732	-3.14221	NA	NA	3.60886	1.72878	NA	NA	YKO
YER051W	YER051W	No_Match	No_Match	1.70293	-0.230661	-3.22453	1.87545	-1.16131	0.244965	4.45342	-2.27371	YKO
YER052C	HOM3	No_Match	Westmoreland_HS	-0.426493	0.189684	-2.34749	0.352934	-1.36902	0.786639	3.04975	-0.30898	YKO
YER053C	PIC2	No_Match	No_Match	0.135311	0.498529	0.37853	-1.4444	0.438329	-1.13466	0.65211	1.7842	YKO
YER053C-A_1	YER053C-A_1	No_Match	No_Match	1.58549	-0.00733458	0.510783	-0.235598	0.491678	-0.0478047	-0.551228	1.65261	YKO
YER053C-A_2	YER053C-A_2	No_Match	No_Match	0.544691	0.508721	0.762202	-0.287722	0.641297	-0.148556	-0.585478	2.20142	YKO
YER054C	GIP2	No_Match	No_Match	0.645697	-0.203794	0.512944	-0.609365	-0.204691	-0.525327	0.822134	0.274308	YKO
YER055C	HIS1	No_Match	No_Match	0.950718	0.567179	1.37279	0.507755	0.0982308	-1.48991	-0.90339	0.151155	YKO
YER056C	FCY2	No_Match	No_Match	0.781574	-0.707581	-1.30535	-0.385278	-0.103318	1.49488	2.06052	1.3814	YKO
YER056C-A	RPL34A	No_Match	No_Match	-0.680063	2.32713	-4.79968	2.41693	1.47268	-4.79262	4.60949	-7.24831	YKO
YER057C	HMF1	No_Match	No_Match	0.836916	-0.123187	-4.91405	3.26119	-0.436039	-0.479448	2.74032	-1.08529	YKO
YER058W	PET117	No_Match	No_Match	-3.66387	-3.34931	NA	NA	3.30063	1.61869	NA	NA	YKO
YER059W	PCL6	No_Match	No_Match	0.647225	-0.386518	0.125579	-2.90421	-0.108878	0.773879	2.36193	1.28101	YKO
YER060W	FCY21	No_Match	No_Match	0.815553	0.105536	0.572639	0.225922	-0.544293	-0.512544	0.292534	-0.193099	YKO
YER060W-A	FCY22	No_Match	No_Match	0.476312	0.343608	-1.06215	1.81228	2.2059	-3.31218	0.403033	-0.778137	YKO
YER061C	CEM1	No_Match	No_Match	-3.88826	-9.1831	-23.07	-7.93141	8.07871	4.47897	10.1098	11.6387	YKO
YER062C	HOR2	No_Match	No_Match	1.623	-0.244913	1.45469	-0.214362	-0.473118	-0.324582	-0.204239	2.81473	YKO
YER063W	THO1	No_Match	No_Match	-0.262781	0.154218	-0.898526	0.862758	-1.30679	0.251232	-2.24532	0.0990398	YKO
YER064C	YER064C	No_Match	No_Match	-0.20415	0.226097	-0.0228897	-0.441021	0.418316	1.2119	-1.06012	6.02737	YKO
YER065C	ICL1	No_Match	No_Match	0.531882	-0.16577	-8.93453	4.03354	-0.680654	0.0547574	3.90369	-0.308985	YKO
YER066C-A	YER066C-A	No_Match	No_Match	0.245967	-0.0808037	-2.80298	-3.52736	-0.158495	0.350275	4.70183	0.782265	YKO
YER066W	YER066W	No_Match	No_Match	0.205855	-0.014971	-0.835836	0.68711	-1.30677	0.182237	-1.59225	0.0303885	YKO
YER067C-A	YER067C-A	No_Match	No_Match	0.575952	0.0891355	0.549248	-1.14606	-0.0704087	-0.139251	1.56005	1.08595	YKO
YER067W	YER067W	No_Match	No_Match	0.720453	-0.0862882	0.630317	0.0896537	-0.878082	0.107098	1.04745	-0.165272	YKO
YER068C-A	YER068C-A	No_Match	No_Match	0.8911	-0.516036	0.844577	0.141836	-1.11103	0.0783042	0.039983	0.252492	YKO
YER068W	MOT2	No_Match	Westmoreland_RR	-16.1035	1.83351	NA	NA	16.3494	-2.24641	NA	NA	YKO
YER069W	ARG5,6	No_Match	No_Match	0.773262	-0.52128	0.184401	0.708832	-1.1775	-0.434763	-0.487922	-0.34485	YKO
YER070W	RNR1	No_Match	Westmoreland_HS	-15.7848	-10.8685	NA	NA	16.0713	18.8001	NA	NA	YKO
YER071C	YER071C	No_Match	No_Match	0.869654	-0.719732	1.15883	-1.09977	-0.119929	0.426702	0.749264	1.71044	YKO
YER072W	VTC1	No_Match	No_Match	0.773268	-0.727665	0.790454	-1.44099	-0.501683	0.878923	0.552633	3.03582	YKO
YER073W	ALD5	No_Match	No_Match	1.41711	0.193174	1.54722	0.104198	-1.09468	-0.290465	1.19534	-1.26196	YKO
YER074W	RPS24A	No_Match	No_Match	1.02515	0.512465	0.347707	1.30215	4.30189	-3.31192	2.66037	-6.06006	YKO
YER075C	PTP3	No_Match	No_Match	0.440891	0.0867999	-0.00824168	-2.39658	-0.0360024	-0.261561	2.83073	0.0980918	YKO
YER076C	YER076C	No_Match	No_Match	1.0201	0.194036	0.554207	0.528132	-0.843968	-0.209659	-1.76824	0.305669	YKO
YER077C	YER077C	No_Match	No_Match	-0.957686	-0.55391	-0.60243	-0.443879	2.07716	0.58969	0.178622	3.9139	YKO
YER078C	YER078C	No_Match	No_Match	-1.0896	0.0871897	-0.88845	-1.24645	1.66031	0.632447	0.32959	3.47103	YKO
YER079W	YER079W	No_Match	No_Match	0.511523	-0.447786	0.728503	-0.120044	-0.456061	-0.264578	0.136873	0.758468	YKO
YER080W	FMP29	No_Match	No_Match	0.637665	-0.196317	0.3696	-0.139672	-0.659505	0.484111	1.07234	-2.10917	YKO
YER081W	SER3	No_Match	No_Match	0.730099	0.0114614	0.14898	-0.594343	-0.803846	-0.115424	1.9907	-1.33872	YKO
YER083C	GET2	No_Match	No_Match	-4.43398	-9.50687	-5.22873	-7.12203	5.9249	5.57513	4.25844	-1.18639	YKO
YER084W	YER084W	No_Match	No_Match	0.0762688	-0.217451	0.236723	-0.371712	1.197	-0.116867	1.20579	0.530336	YKO
YER085C	YER085C	No_Match	No_Match	0.428295	0.03459	-0.355073	0.375688	0.254401	-0.10511	1.00293	0.408339	YKO
YER086W	ILV1	No_Match	No_Match	-3.36768	-3.77158	-5.10762	-9.82787	6.31417	3.5975	6.45242	11.0422	YKO
YER087C-A	YER087C-A	No_Match	No_Match	0.821428	-0.047207	0.734875	-0.583524	-1.04053	-0.165609	0.447801	1.24761	YKO
YER087C-B_1	YER087C-B_1	No_Match	No_Match	1.58247	-0.1605	0.655876	0.655357	-0.236055	0.838761	-1.48844	-0.150769	YKO
YER087C-B_2	SBH1	No_Match	No_Match	1.42005	0.230099	1.62829	0.49604	-0.00726241	-0.0184617	-1.10272	1.60459	YKO
YER087W	YER087W	No_Match	No_Match	-12.3569	-1.09331	NA	NA	14.1185	0.110964	NA	NA	YKO
YER088C	DOT6	No_Match	No_Match	0.0674814	0.118852	-0.444286	1.29426	-0.418632	-0.101751	-1.15957	1.42477	YKO
YER089C	PTC2	No_Match	No_Match	2.53786	-0.00194755	3.21706	0.589467	-1.51385	-0.121402	-1.10308	0.0854995	YKO
YER090W	TRP2	No_Match	No_Match	0.0885281	-0.289722	-0.0142009	0.0105816	0.24196	0.522657	-0.268416	0.510147	YKO
YER091C	MET6	No_Match	No_Match	0.598683	-0.720617	0.105923	0.724707	-0.127821	0.50426	-1.28392	1.45224	YKO
YER091C-A	YER091C-A	No_Match	No_Match	1.10239	-0.42516	0.15772	0.057449	-1.61076	-1.15768	-1.06379	1.01418	YKO
YER092W	IES5	No_Match	No_Match	0.263063	-0.238943	-0.00849849	-4.43904	0.798691	0.299989	-0.777468	9.48404	YKO
YER093C-A	YER093C-A	No_Match	No_Match	-0.783047	0.875497	-2.76056	-5.83169	1.81283	-0.728818	5.95136	3.59727	YKO
YER095W	RAD51	Xia	Westmoreland_HS	0.301308	-16.7575	0.159607	-13.4466	2.35923	18.0735	0.0593686	16.3734	YKO
YER096W	SHC1	No_Match	No_Match	1.54588	0.2542	1.49648	0.946318	-0.0372076	-0.995494	-1.12015	0.19803	YKO
YER097W	YER097W	No_Match	No_Match	1.55954	-0.0529769	0.913965	-0.529996	0.0994069	0.0908769	-0.772548	2.91644	YKO
YER098W	UBP9	No_Match	No_Match	1.0302	-0.176667	0.455611	0.300363	-0.752023	-0.202626	-0.917359	0.836173	YKO
YER099C	PRS2	No_Match	No_Match	0.642125	0.474931	0.112818	0.844411	-2.37482	-1.18838	-2.65319	-0.694167	YKO
YER101C	AST2	No_Match	No_Match	0.791395	0.384841	1.08924	0.210253	0.465115	-0.432427	-0.518299	0.549882	YKO
YER103W	SSA4	No_Match	No_Match	-1.17183	-1.55264	NA	NA	3.33864	4.23722	NA	NA	YKO
YER105C	NUP157	No_Match	No_Match	1.02697	-0.0732359	-0.0481488	0.764087	-1.19634	-2.12487	-2.30812	-0.943124	YKO
YER106W	MAM1	No_Match	No_Match	1.02798	0.3301	1.40195	0.19827	-0.0651408	0.211022	-0.554851	0.298985	YKO
YER108C	YER108C	No_Match	No_Match	1.30988	0.0586781	1.22994	0.283852	-0.712961	0.542659	-0.0359985	-1.25933	YKO
YER109C_1	FLO8	No_Match	No_Match	1.27417	0.0841126	1.41834	-0.343595	-0.229173	-0.592438	-0.352	-1.04498	YKO
YER109C_2	FLO8	No_Match	No_Match	0.0471319	-0.246965	-0.643427	0.483015	-0.690374	0.11078	-0.994462	0.0203315	YKO
YER110C	KAP123	No_Match	No_Match	-1.1144	-7.85577	NA	NA	3.93233	4.18607	NA	NA	YKO
YER111C	SWI4	No_Match	No_Match	1.03603	0.245125	1.52767	0.265256	1.34404	-1.62458	-0.844211	-0.827659	YKO
YER112W	LSM4	No_Match	No_Match	1.80075	-2.40395	0.604852	-5.15837	0.129955	0.0481265	1.25823	-3.02136	DAmP
YER113C	YER113C	No_Match	No_Match	1.17031	0.117755	1.30194	0.246587	0.121771	0.602016	0.268212	-0.697395	YKO
YER114C	BOI2	No_Match	No_Match	1.18969	0.287326	0.798125	0.681446	-0.561719	-0.366578	-0.0158308	-1.86262	YKO
YER115C	SPR6	No_Match	No_Match	0.878293	0.312205	1.04823	-0.177777	0.710994	-1.03804	-0.491946	-1.13006	YKO
YER116C	SLX8	No_Match	Westmoreland_HS	1.1615	0.624288	1.27739	0.544938	0.722861	-1.79792	0.332005	-0.511056	YKO
YER117W	RPL23B	No_Match	No_Match	1.07201	0.200795	1.34471	0.344192	-0.174182	0.224868	-0.579927	-0.267361	YKO
YER118C	SHO1	No_Match	No_Match	0.656752	0.0750217	1.65217	0.361898	2.03744	-1.05625	-1.17106	-0.866525	YKO
YER119C	AVT6	No_Match	No_Match	0.582839	0.415037	1.54844	0.298791	2.0603	-1.32115	-0.608589	0.255751	YKO
YER119C-A	YER119C-A	No_Match	No_Match	0.760545	0.559019	1.03609	0.877518	0.817984	-1.71587	0.073238	-4.93121	YKO
YER120W	SCS2	No_Match	No_Match	0.566937	1.0753	1.15879	0.989962	1.04003	-3.04227	-0.0610616	-4.66432	YKO
YER121W	YER121W	No_Match	No_Match	1.68934	-0.217808	2.44288	0.69373	-0.740943	0.153249	-0.644839	-0.671316	YKO
YER122C	GLO3	No_Match	No_Match	-3.75822	1.08488	NA	NA	7.4963	0.500735	NA	NA	YKO
YER123W	YCK3	No_Match	No_Match	1.70111	-0.00946575	1.79625	0.279192	-0.0291308	-0.136584	0.855609	-2.35887	YKO
YER124C	DSE1	No_Match	No_Match	1.25073	-0.160967	1.25536	-0.0569736	0.0171233	-0.055624	-0.122862	0.743422	YKO
YER125W	RSP5	No_Match	No_Match	1.3927	0.981785	1.21951	-0.829597	0.268416	-2.42691	1.04687	-4.7892	DAmP
YER126C	NSA2	No_Match	No_Match	0.57287	-0.323095	1.1056	-5.75616	2.26656	1.55129	2.06234	-1.48758	DAmP
YER128W	YER128W	No_Match	No_Match	1.06423	-0.1066	1.0329	0.488048	0.235535	-0.4931	-0.14612	0.127195	YKO
YER129W	SAK1	No_Match	No_Match	0.592641	0.532739	0.806703	1.25915	0.0341126	-1.06029	0.746019	-5.92547	YKO
YER130C	YER130C	No_Match	No_Match	0.87662	0.318288	1.0758	0.23795	0.467778	-0.88507	0.111121	-1.29814	YKO
YER131W	RPS26B	No_Match	No_Match	1.02563	0.0457086	1.17899	0.763964	1.46221	-0.355499	0.200865	-2.11196	YKO
YER132C	PMD1	No_Match	No_Match	1.25963	0.13953	1.16438	0.52262	0.240891	0.0758386	-0.225316	0.601312	YKO
YER133W	GLC7	No_Match	No_Match	0.846957	-14.1926	0.00524877	-2.54235	4.67964	17.9388	4.57926	3.79468	DAmP
YER134C	YER134C	No_Match	No_Match	1.2867	-0.101004	1.2154	0.195128	0.307429	-0.132012	0.716143	-0.147989	YKO
YER135C	YER135C	No_Match	No_Match	1.39193	-0.197202	1.40911	0.321117	0.0230521	0.605529	-0.337822	0.513572	YKO
YER137C	YER137C	No_Match	No_Match	1.46315	-0.174135	0.591142	0.996739	-0.470494	0.14428	-0.323167	-0.0642024	YKO
YER139C	YER139C	No_Match	No_Match	0.937048	0.477587	1.2361	0.112171	2.36635	-3.49545	0.0498525	0.0886648	YKO
YER140W	YER140W	No_Match	No_Match	1.61359	-0.204952	2.1247	0.466791	-0.229902	0.274225	-0.443679	0.141275	YKO
YER141W	COX15	No_Match	No_Match	1.22396	0.206168	1.21796	0.00553369	0.865482	-3.74913	1.31852	0.794167	YKO
YER142C	MAG1	No_Match	No_Match	1.13878	-0.174822	0.859355	0.296405	-1.1145	-0.482602	-1.35275	0.86634	YKO
YER143W	DDI1	No_Match	No_Match	0.738448	-0.0222758	0.538974	0.8475	0.0582554	-0.631559	-0.637937	-1.79263	YKO
YER144C	UBP5	No_Match	No_Match	2.58064	-0.290781	2.29493	0.885487	-1.87589	0.363226	-1.40904	0.740928	YKO
YER145C	FTR1	No_Match	Westmoreland_RR	0.612565	-2.64134	NA	NA	-0.248087	9.1864	NA	NA	YKO
YER147C	SCC4	No_Match	No_Match	1.74627	0.276277	1.02457	0.708793	-0.440315	-0.767854	0.126891	-2.44403	DAmP
YER149C	PEA2	No_Match	No_Match	0.639492	-0.101348	0.766599	0.308525	0.375931	0.423108	-0.633522	2.40905	YKO
YER150W	SPI1	No_Match	No_Match	0.603063	0.0522537	0.880677	0.244258	0.139548	1.37344	-0.673758	0.76878	YKO
YER151C	UBP3	No_Match	Westmoreland_RR	-0.101415	-5.75673	0.0138909	-0.233673	3.91632	10.2879	3.0687	-3.3541	YKO
YER152C	YER152C	No_Match	No_Match	0.777213	-0.207124	1.01029	0.355694	0.728051	-0.450462	0.332023	-0.164234	YKO
YER153C	PET122	No_Match	No_Match	-1.25047	-2.43011	NA	NA	3.71413	3.3815	NA	NA	YKO
YER154W	OXA1	No_Match	No_Match	-2.04765	-2.07966	NA	NA	6.68915	2.79647	NA	NA	YKO
YER155C_1	BEM2	No_Match	No_Match	1.02702	-1.81257	1.12219	0.113169	1.70137	7.35895	-0.596078	6.89728	YKO
YER155C_2	BEM2	No_Match	No_Match	0.366325	-1.41449	-0.00233694	0.807875	2.78369	6.98928	-2.40747	2.65045	YKO
YER156C	YER156C	No_Match	No_Match	1.29605	0.138614	2.02334	0.469319	0.852983	-0.538457	-0.627018	-1.05291	YKO
YER158C	YER158C	No_Match	No_Match	0.0151701	0.383324	0.920955	0.41414	-1.21672	1.08637	-0.403392	-0.0580605	YKO
YER159C	BUR6	No_Match	No_Match	1.84578	-0.0918182	1.19231	-0.499571	-0.509031	2.35837	-0.460262	4.27787	DAmP
YER161C	SPT2	No_Match	No_Match	-0.0301168	-0.0547557	0.692149	0.2642	-0.531006	-0.56532	-1.15517	1.79546	YKO
YER162C	RAD4	No_Match	No_Match	-0.339467	-0.0637722	0.541266	-0.0921318	-0.652906	0.391748	-1.35788	1.46882	YKO
YER163C	YER163C	No_Match	No_Match	-0.0450018	-0.221047	0.634872	0.510616	-0.937992	0.156341	-1.37209	-0.710157	YKO
YER164W	CHD1	No_Match	No_Match	0.218838	-0.246819	0.793028	0.0318895	-1.0068	-1.47763	-1.35411	0.863956	YKO
YER166W	DNF1	No_Match	No_Match	-0.441697	0.12209	0.968602	0.301479	-0.087884	-0.996228	-0.264303	-2.19076	YKO
YER167W	BCK2	No_Match	No_Match	-0.301755	-0.361551	0.563838	-0.085846	-0.144285	0.134682	-1.33004	2.1115	YKO
YER168C	CCA1	No_Match	No_Match	0.57299	0.180134	-0.144697	0.515397	-0.213457	0.562861	-1.56532	6.11575	DAmP
YER169W	RPH1	No_Match	No_Match	-4.58539	0.2388	NA	NA	7.12777	0.861785	NA	NA	YKO
YER170W	ADK2	No_Match	No_Match	-0.0467468	-0.284761	0.577241	0.0733134	-0.318649	0.122781	-0.286344	0.273896	YKO
YER173W	RAD24	No_Match	No_Match	0.376385	-0.892502	0.949148	-0.708613	1.38791	2.45011	0.776193	2.01991	YKO
YER174C	GRX4	No_Match	No_Match	0.699555	-0.805138	1.35559	0.916457	-1.67544	0.232879	-2.85353	-2.39859	YKO
YER175C	TMT1	No_Match	No_Match	0.922749	-0.150195	0.370625	0.93636	-2.79206	0.0934678	-1.27291	-1.36785	YKO
YER175W-A_1	YER175W-A_1	No_Match	No_Match	1.53557	-0.00928902	0.154258	1.17655	-0.183843	0.545747	-0.839638	-1.6408	YKO
YER175W-A_2	YER175W-A_2	No_Match	No_Match	1.67047	0.15975	0.9132	-3.23413	-0.346408	-0.948857	-0.0665263	-0.666628	YKO
YER176W	ECM32	No_Match	No_Match	0.621383	-0.239764	0.0931857	0.958845	-3.03149	0.392658	-2.31055	-0.472526	YKO
YER177W	BMH1	No_Match	Westmoreland_RR	0.528315	-0.309151	0.108663	-2.80671	-2.24612	-0.486976	-1.3529	15.0745	YKO
YER178W	PDA1	No_Match	No_Match	0.456389	-0.793616	-0.466026	-13.4466	-1.30785	2.55161	1.26974	16.3734	YKO
YER179W	DMC1	No_Match	No_Match	0.547602	0.328146	0.437369	0.566582	-2.70057	-0.917558	-2.15569	-1.56352	YKO
YER180C	ISC10	No_Match	No_Match	0.572703	0.369453	-0.139187	1.09394	-2.45548	-0.886131	-2.18567	-0.953655	YKO
YER180C-A_1	YER180C-A_1	No_Match	No_Match	1.6315	0.00708542	1.05164	0.774916	1.3133	0.0766268	-1.65409	0.156892	YKO
YER180C-A_2	SLO1	No_Match	No_Match	0.861087	-0.320855	0.428992	0.544692	0.263274	1.7097	-0.724086	-0.817692	YKO
YER181C	YER181C	No_Match	No_Match	0.268469	0.379713	-0.0650965	0.97653	-2.62481	-0.74229	-2.49018	-1.7781	YKO
YER182W	FMP10	No_Match	No_Match	0.741754	-0.0851136	0.164103	0.88397	-3.01501	-0.886442	-1.78227	-0.842208	YKO
YER183C	FAU1	No_Match	No_Match	0.460953	0.444915	0.394734	0.964604	-3.25157	0.470693	-1.96882	-1.71234	YKO
YER184C	YER184C	No_Match	No_Match	0.903703	0.347813	0.9268	0.523625	-3.29471	0.559193	-2.01664	-1.8929	YKO
YER185W	YER185W	No_Match	No_Match	1.20474	-0.618726	1.02303	0.552111	-3.13621	0.302822	-2.18652	-0.151646	YKO
YER186C	YER186C	No_Match	No_Match	1.98038	0.146309	2.27551	0.590472	-3.85729	-0.203825	-2.73485	-0.237641	YKO
YER186W-A_1	YER186W-A_1	No_Match	No_Match	1.01455	-0.22688	-0.442064	0.57522	-1.02525	-0.52895	-0.71117	0.705322	YKO
YER186W-A_2	YER186W-A_2	No_Match	No_Match	1.22487	-0.152434	0.308011	0.807806	-2.30639	-0.67724	-2.69136	0.47443	YKO
YER187W	YER187W	No_Match	No_Match	0.499369	0.130769	0.318251	0.143936	-0.960619	-0.514484	-1.00674	1.50984	YKO
YER188W	YER188W	No_Match	No_Match	0.982399	0.269555	0.384769	-0.0402047	-0.96646	-1.95521	-0.787214	1.1635	YKO
YFL001W	DEG1	No_Match	No_Match	-0.15124	0.49879	0.14555	-1.87096	5.28878	-0.863627	3.07506	2.09535	YKO
YFL002C	SPB4	No_Match	No_Match	-0.228468	1.66873	1.03813	-2.41561	9.49259	-0.970947	2.7103	-1.62456	DAmP
YFL003C	MSH4	No_Match	No_Match	1.08841	-0.0749323	0.476903	-1.40304	-0.0741409	-0.445802	-0.331901	-1.72461	YKO
YFL004W	VTC2	No_Match	No_Match	0.731943	-0.123651	0.850262	-0.116016	-0.349547	0.390966	-0.522388	0.426059	YKO
YFL005W	SEC4	No_Match	No_Match	1.34585	0.245628	0.852984	-1.058	0.287893	1.74722	-0.864712	1.39903	DAmP
YFL006W	YFL006W	No_Match	No_Match	-0.368357	0.0751364	-0.97376	-0.650236	2.07985	-0.9766	0.898455	0.557819	YKO
YFL007W	BLM10	No_Match	No_Match	0.366364	-0.0287737	0.529736	0.180197	0.809635	1.10805	0.278857	1.56116	YKO
YFL008W	SMC1	No_Match	No_Match	1.52731	0.464217	0.413089	-0.143812	2.88708	0.170804	-0.16235	5.56281	DAmP
YFL009W	CDC4	No_Match	No_Match	1.02447	0.0585573	0.941948	-0.120173	0.599076	1.61148	-0.433463	4.46243	DAmP
YFL010C	WWM1	No_Match	No_Match	0.952179	-0.228705	0.90228	0.627805	-1.35682	1.12412	-1.35931	-2.91166	YKO
YFL010W-A_1	AUA1	No_Match	No_Match	0.827573	0.105741	0.795162	0.594044	-0.835395	0.269308	-0.67821	-0.58277	YKO
YFL010W-A_2	AUA1	No_Match	No_Match	1.04234	0.390405	0.816121	0.480805	0.0248016	-0.68058	-1.14898	0.414278	YKO
YFL011W	HXT10	No_Match	No_Match	2.23428	0.286199	2.27022	1.01953	-1.46886	-1.65102	-1.62879	-1.49061	YKO
YFL012W	YFL012W	No_Match	No_Match	0.816276	0.153206	0.595498	0.817394	0.375484	-1.12263	-0.477312	-0.870043	YKO
YFL013C	IES1	No_Match	No_Match	0.77485	-0.235015	1.11749	-0.92688	1.05143	0.151517	-0.633083	6.67028	YKO
YFL013W-A	YFL013W-A	No_Match	No_Match	0.109256	-0.113995	-0.619787	-0.0932362	-1.72368	1.32502	-1.67352	5.64656	YKO
YFL014W	HSP12	No_Match	No_Match	-1.2141	-0.079058	-1.07067	-1.60503	0.15643	3.87733	0.165295	4.66092	YKO
YFL015C	YFL015C	No_Match	No_Match	1.00354	-0.537212	0.0646523	-0.164518	-0.647132	-0.238887	0.0285733	2.199	YKO
YFL016C	MDJ1	No_Match	No_Match	-7.85587	-0.9669	NA	NA	10.9466	-1.21866	NA	NA	YKO
YFL017C	GNA1	No_Match	No_Match	1.48631	0.26227	0.587027	-0.468178	0.0193685	-0.779513	1.16514	-3.63626	DAmP
YFL018C	LPD1	No_Match	No_Match	-0.0294906	-0.482706	-1.95263	-11.334	1.03765	2.0897	5.20195	11.817	YKO
YFL019C	YFL019C	No_Match	No_Match	-0.26749	0.472665	-1.16729	0.870779	-0.678108	-0.363072	0.42199	-0.80356	YKO
YFL020C	PAU5	No_Match	No_Match	0.553029	-0.021733	0.00223705	0.471786	-0.447294	-0.241925	-1.13964	1.0596	YKO
YFL021W	GAT1	No_Match	No_Match	0.801711	-0.134196	-0.420325	0.72754	-0.277964	-0.187792	-0.328241	0.123059	YKO
YFL022C	FRS2	No_Match	No_Match	1.03755	0.385572	0.565793	-0.634673	1.6583	-0.858338	-0.0414221	1.31304	DAmP
YFL023W	BUD27	No_Match	No_Match	-2.64753	1.95787	-0.416543	0.450363	6.12432	-1.89119	-0.208074	0.147647	YKO
YFL024C	EPL1	No_Match	No_Match	-4.95985	-21.408	NA	NA	8.32249	34.7644	NA	NA	DAmP
YFL025C	BST1	No_Match	No_Match	-0.0637428	-0.354959	-0.700173	-1.25804	1.59235	0.928209	0.111162	1.54606	YKO
YFL026W	STE2	No_Match	No_Match	0.632692	0.196889	-0.105013	-0.843495	-0.372416	-0.222157	-0.824592	-0.000800174	YKO
YFL027C	GYP8	No_Match	No_Match	0.78292	0.237211	-0.0374775	0.286024	-0.26462	-1.13983	-1.3863	0.15764	YKO
YFL028C	CAF16	No_Match	No_Match	0.955337	0.144259	-0.210192	0.11753	-0.496318	-0.584857	-0.29878	1.0567	YKO
YFL030W	AGX1	No_Match	No_Match	0.839289	0.427375	0.321607	0.541098	0.113315	-2.28811	-1.18699	-0.415395	YKO
YFL031W_1	HAC1	No_Match	No_Match	0.700252	-0.179645	-0.497806	0.56816	0.076654	0.834089	-0.753502	0.503058	YKO
YFL031W_2	HAC1	No_Match	No_Match	0.144731	0.283387	-0.255478	0.430688	-0.192707	-0.376322	-1.54562	0.697709	YKO
YFL032W	YFL032W	No_Match	No_Match	0.877466	-0.267279	0.355582	0.654121	-1.02194	0.036053	-1.3891	-0.0922833	YKO
YFL033C_1	RIM15	No_Match	No_Match	0.923136	-0.264296	1.2474	-0.302077	-0.231195	0.795208	-1.14789	0.799972	YKO
YFL033C_2	RIM15	No_Match	No_Match	0.992706	-0.703723	2.3396	0.0524381	-1.57234	0.867352	-1.7982	0.621007	YKO
YFL034C-A	RPL22B	No_Match	No_Match	0.66467	-0.439828	0.337275	-0.0901781	-0.217841	-0.692793	-1.00737	0.96996	YKO
YFL034W	YFL034W	No_Match	No_Match	2.56409	-0.0686643	2.57018	0.69178	-1.49319	-1.16972	-1.69858	-0.152592	YKO
YFL035C-B	YFL035C-B	No_Match	No_Match	0.948816	-0.26492	0.284865	-0.132438	-1.21613	-0.225736	-0.673185	2.4073	YKO
YFL036W	RPO41	No_Match	No_Match	-6.38	-1.47127	NA	NA	6.26985	0.153942	NA	NA	YKO
YFL037W	TUB2	No_Match	No_Match	1.22102	1.14818	0.927321	-0.581698	2.42723	-3.78515	0.85952	-2.50172	DAmP
YFL038C	YPT1	No_Match	No_Match	1.95984	0.314022	1.23174	0.897065	0.32886	0.698449	-0.181293	-0.408196	DAmP
YFL040W	YFL040W	No_Match	No_Match	0.502535	0.418577	-0.0513376	0.537933	-0.0983906	-1.245	-0.819817	0.320972	YKO
YFL041W	FET5	No_Match	No_Match	0.591729	-0.244756	-0.812729	0.643379	-0.185942	-0.283198	-0.853779	0.846564	YKO
YFL041W-A_1	YFL041W-A_1	No_Match	No_Match	1.80946	-0.0825192	0.420449	1.36066	-1.09897	2.51789	-1.94036	-0.523849	YKO
YFL041W-A_2	YFL041W-A_2	No_Match	No_Match	0.74786	-0.295044	0.729961	1.30209	-0.669613	1.76246	-1.31151	-1.2538	YKO
YFL042C_1	YFL042C_1	No_Match	No_Match	0.0266793	0.290474	-0.612113	0.75092	-1.44409	-0.0973801	-0.930213	-0.599026	YKO
YFL042C_2	YFL042C_2	No_Match	No_Match	0.0702853	-0.0303715	-0.645065	0.571324	0.388264	0.516325	-0.757564	0.57182	YKO
YFL043C	YFL043C	No_Match	No_Match	0.454327	0.0351421	-0.234099	-0.729515	-0.0236103	-1.27298	-0.643371	2.19265	YKO
YFL044C	YOD1	No_Match	No_Match	0.748623	0.142596	-0.182925	0.945159	-0.652672	-0.376837	-0.712375	-1.59934	YKO
YFL046W	FMP32	No_Match	No_Match	0.714529	-0.0361922	0.00214172	0.149926	-0.64097	-0.636595	-0.450581	0.726174	YKO
YFL047W	RGD2	No_Match	No_Match	0.58318	-0.237322	-0.135467	-0.759669	-0.073169	-0.270306	-0.369859	1.28984	YKO
YFL048C	EMP47	No_Match	No_Match	0.769916	-3.61105	-0.375009	-0.411389	-0.486851	3.43978	0.19598	0.768135	YKO
YFL049W	YFL049W	No_Match	No_Match	0.74963	0.0322333	-0.546685	-0.328477	-0.936252	-1.17773	-0.114982	0.117093	YKO
YFL050C	ALR2	No_Match	No_Match	0.666308	0.100588	0.0216517	0.408377	-0.41625	-0.806794	-0.201059	-1.38531	YKO
YFL051C	YFL051C	No_Match	No_Match	2.0316	0.575924	2.21403	0.949687	-1.98631	-0.388708	-1.76194	0.289437	YKO
YFL052W	YFL052W	No_Match	No_Match	1.1885	-0.0119478	0.251246	-0.611177	0.867484	-3.12329	-0.264266	4.44234	YKO
YFL053W	DAK2	No_Match	No_Match	1.05014	-0.206693	0.189444	0.440054	-1.46613	-0.120001	-1.22482	1.25535	YKO
YFL054C	YFL054C	No_Match	No_Match	0.803662	-0.119477	-1.13904	0.501791	-0.873835	0.0909214	0.0333931	0.71378	YKO
YFL055W	AGP3	No_Match	No_Match	0.774287	-0.143857	-0.45394	-1.06848	-0.284272	-0.860988	-0.56282	2.20734	YKO
YFL056C	AAD6	No_Match	No_Match	0.857442	-0.142857	-0.0856162	-0.123602	-0.884235	-0.148443	-1.12212	1.48357	YKO
YFL063W	YFL063W	No_Match	No_Match	1.70744	0.180978	1.62034	0.193165	-0.77118	-0.45677	0.0258803	0.385574	YKO
YFR001W	LOC1	No_Match	Westmoreland_RR	-12.6358	4.16163	-0.877459	0.333266	14.8621	-1.94948	1.26376	-1.18276	YKO
YFR002W	NIC96	No_Match	No_Match	0.982233	-0.139826	0.654658	1.78401	0.965396	2.05663	-0.822482	3.27931	DAmP
YFR003C	YPI1	No_Match	No_Match	1.5185	0.372128	0.945419	0.459709	-1.03953	2.568	-0.591522	2.77665	DAmP
YFR004W	RPN11	No_Match	No_Match	1.14984	-0.120774	0.357392	0.148404	0.922651	-1.25171	0.58949	-0.617911	DAmP
YFR005C	SAD1	No_Match	No_Match	1.18319	0.436201	0.368683	1.07909	-0.717996	-0.654645	-1.20062	-3.70975	DAmP
YFR006W	YFR006W	No_Match	No_Match	0.89582	-0.123433	0.20724	0.299071	-0.16248	-1.18009	-0.786236	0.0527889	YKO
YFR007W	YFR007W	No_Match	No_Match	0.708624	-0.337357	-0.281051	0.0981357	-0.161527	0.26494	0.0742466	0.323899	YKO
YFR008W	FAR7	No_Match	No_Match	1.0071	-0.164342	0.194187	0.546473	-0.970406	-4.48809	-1.59874	-1.9772	YKO
YFR009W	GCN20	No_Match	No_Match	0.995051	0.228483	0.438035	0.35526	-0.895013	-1.31267	-1.15066	-1.45092	YKO
YFR010W	UBP6	No_Match	No_Match	1.08809	-0.436082	0.422099	0.468268	-1.58646	0.343659	-1.24691	-0.0480165	YKO
YFR011C	YFR011C	No_Match	No_Match	0.276996	0.0937677	-0.14801	-2.62975	0.249395	-0.477689	-0.0133368	0.682262	YKO
YFR012W	YFR012W	No_Match	No_Match	2.16294	0.544585	2.06212	2.05799	-0.156016	-1.79537	-1.4473	-7.16448	YKO
YFR012W-A_1	YFR012W-A_1	No_Match	No_Match	1.83386	-0.117696	0.778372	0.897668	0.387166	-0.00842941	-1.16791	1.54881	YKO
YFR012W-A_2	YFR012W-A_2	No_Match	No_Match	0.59777	-0.0875542	0.050261	0.412149	0.853848	0.452621	0.017263	1.07086	YKO
YFR013W	IOC3	No_Match	No_Match	0.906461	-0.353767	0.93824	-1.00829	-0.565228	1.3159	-0.749252	2.72311	YKO
YFR014C	CMK1	No_Match	No_Match	0.861909	0.0630877	0.421069	0.509739	-1.2712	-1.05244	-1.53787	0.899067	YKO
YFR015C	GSY1	No_Match	No_Match	0.864184	0.0034069	-0.108153	0.767006	-2.01102	-0.191005	-1.78572	0.811883	YKO
YFR016C	YFR016C	No_Match	No_Match	0.30835	0.0279479	-1.18781	0.841099	-0.943425	-0.0949993	-1.28132	2.51237	YKO
YFR017C	YFR017C	No_Match	No_Match	0.127592	0.555611	-0.468606	0.565042	-0.182851	-1.08068	-0.958573	1.4544	YKO
YFR018C	YFR018C	No_Match	No_Match	0.517377	0.140385	0.0574245	0.336182	-0.991652	-0.278537	-1.67375	1.62542	YKO
YFR019W	FAB1	No_Match	Westmoreland_RR	-0.0776635	0.351557	-0.590045	0.595859	-0.159758	0.783953	-0.309568	0.76946	YKO
YFR020W	YFR020W	No_Match	No_Match	-0.567534	1.35908	-0.512842	0.883696	-0.826492	-0.416313	-1.34808	0.499578	YKO
YFR021W	ATG18	No_Match	No_Match	0.516638	0.307476	-0.0136873	-1.62989	-0.542776	-1.7801	-1.54128	3.06424	YKO
YFR022W	ROG3	No_Match	No_Match	0.204418	-3.13195	-0.491374	0.919628	-0.793175	-4.66999	-1.51962	0.471739	YKO
YFR023W	PES4	No_Match	No_Match	0.144332	-0.359055	-0.69248	0.942294	-0.279762	-0.287506	-1.36	1.08288	YKO
YFR024C	YFR024C	No_Match	No_Match	1.62916	0.299966	1.52853	1.53598	-2.53456	-2.28161	-1.85755	-8.47098	YKO
YFR024C-A	LSB3	No_Match	No_Match	0.47675	-1.45887	-0.134685	2.20247	-0.932481	-3.09138	-1.45774	-7.31546	YKO
YFR025C	HIS2	No_Match	No_Match	0.144569	0.367666	-0.598596	0.515405	-1.66168	-1.20833	-1.07815	0.465755	YKO
YFR026C	YFR026C	No_Match	No_Match	0.368017	0.211903	0.0779423	0.974602	-0.833364	-1.56574	-1.11938	-0.930077	YKO
YFR027W	ECO1	No_Match	No_Match	-3.15443	-13.7125	NA	NA	5.61321	23.5558	NA	NA	DAmP
YFR028C	CDC14	No_Match	No_Match	-10.3894	-14.6462	NA	NA	17.2878	24.0589	NA	NA	DAmP
YFR029W	PTR3	No_Match	No_Match	0.462259	-8.03088	11.0433	-6.38688	5.32549	10.9795	10.5241	7.41679	DAmP
YFR030W	MET10	No_Match	No_Match	-0.321865	0.22998	-0.676926	0.576266	-0.650107	-1.18527	-1.44922	1.11628	YKO
YFR031C	SMC2	No_Match	No_Match	0.868195	1.19448	0.62027	-0.917303	1.19383	-3.46221	0.128891	0.427169	DAmP
YFR031C-A	RPL2A	No_Match	No_Match	1.43093	0.60635	1.30713	1.01134	0.458166	-0.88386	0.230693	-0.804642	YKO
YFR032C	YFR032C	No_Match	No_Match	0.719334	-0.239678	0.417439	0.196548	-1.35268	-0.0480028	-1.22595	0.709554	YKO
YFR032C-A	RPL29	No_Match	No_Match	0.151692	-1.97632	0.0125212	0.548198	1.30358	3.08792	-0.928944	0.758534	YKO
YFR032C-B_1	YFR032C-B_1	No_Match	No_Match	1.69137	-0.319306	1.00482	0.945503	2.40808	3.34851	-1.52555	0.266323	YKO
YFR032C-B_2	YFR032C-B_2	No_Match	No_Match	0.489219	-1.05276	0.739708	-0.461489	2.01577	3.96183	-0.229292	1.59592	YKO
YFR033C	QCR6	No_Match	No_Match	0.339083	-0.48982	-1.14741	-11.7601	-0.275243	0.0110026	2.16955	15.7766	YKO
YFR034C	PHO4	Xia	No_Match	0.617486	-0.131002	-0.321226	-7.32988	-0.769907	-0.56955	0.567219	11.4721	YKO
YFR035C	YFR035C	No_Match	No_Match	0.554427	-0.114838	0.0257276	-0.594887	-0.394567	-0.792662	-0.15072	3.18814	YKO
YFR036W	CDC26	No_Match	No_Match	0.820564	-0.322836	0.501193	-0.886959	0.747597	-1.05394	-0.385794	-0.212417	YKO
YFR037C	RSC8	No_Match	No_Match	0.695527	0.0482111	0.559069	0.287717	1.54089	1.76492	-1.27982	4.19479	DAmP
YFR038W_1	YFR038W_1	No_Match	No_Match	1.01375	-0.31709	0.590706	1.55339	-0.650495	-1.25364	-0.811381	0.0623462	YKO
YFR038W_2	IRC5	No_Match	No_Match	0.771897	0.39893	0.493191	0.782294	0.335664	-1.21274	-0.920841	0.378279	YKO
YFR039C	YFR039C	No_Match	No_Match	1.0727	0.198084	0.722157	0.812889	-2.282	-0.436188	-0.981337	0.229181	YKO
YFR040W	SAP155	No_Match	Westmoreland_RR	0.318804	-4.929	-0.104126	-6.04509	0.793326	7.78054	-0.628331	12.2967	YKO
YFR041C	ERJ5	No_Match	No_Match	1.01223	-2.0167	0.768675	-3.06007	-0.929274	2.5522	-1.47018	6.11809	YKO
YFR043C	YFR043C	No_Match	No_Match	2.59176	0.107431	2.87318	0.756543	-2.1989	-0.820903	-1.87279	0.543032	YKO
YFR044C	YFR044C	No_Match	No_Match	1.10718	0.203569	0.455642	0.766786	-0.842247	-1.25376	-0.735077	-0.616546	YKO
YFR045W_1	YFR045W_1	No_Match	No_Match	0.534595	0.384736	0.544563	-0.125167	0.557798	-2.76251	-1.10888	1.63907	YKO
YFR045W_2	YFR045W_2	No_Match	No_Match	-0.00529212	-0.217954	-0.291852	0.590196	0.76479	0.735973	-0.865957	1.07854	YKO
YFR046C	CNN1	No_Match	No_Match	0.325861	0.0430772	0.146542	0.241956	0.129653	-1.21147	-0.586387	0.488294	YKO
YFR047C	BNA6	No_Match	No_Match	0.581538	-0.27376	-0.290788	0.124731	-0.984742	-0.692415	-0.0586843	0.711874	YKO
YFR048W	RMD8	No_Match	No_Match	0.0185919	0.27404	-1.05847	-13.126	-0.00114898	-0.950822	0.338846	12.7183	YKO
YFR049W	YMR31	No_Match	No_Match	0.138481	0.384587	-0.742685	0.619183	-0.126518	-1.08939	-0.446719	1.33229	YKO
YFR050C	PRE4	No_Match	No_Match	-0.0946915	-1.51111	-0.0921474	-5.1454	2.73976	3.30072	0.225661	9.93054	DAmP
YFR051C	RET2	No_Match	No_Match	1.25887	-0.367537	1.18091	-2.51533	1.86655	-2.20179	3.80602	-2.05232	DAmP
YFR052W	RPN12	No_Match	No_Match	0.449828	0.264086	0.425632	0.78434	1.92044	-1.16227	-1.44467	0.676477	DAmP
YFR053C	HXK1	No_Match	No_Match	0.403253	0.127754	-0.0261369	-0.0653622	-0.298035	-1.20968	-0.622318	1.13116	YKO
YFR054C	YFR054C	No_Match	No_Match	0.489941	-0.202224	-0.145403	-1.39648	-0.187196	-0.706003	-0.138954	1.12051	YKO
YFR055W	YFR055W	No_Match	No_Match	0.47976	0.126913	-0.0843224	-0.900615	-0.198558	-1.67962	-0.786572	0.922445	YKO
YFR056C	YFR056C	No_Match	No_Match	0.830532	0.252116	0.279811	-0.0292795	-0.977394	-1.5157	-0.806133	0.523848	YKO
YFR057W	YFR057W	No_Match	No_Match	0.962044	-0.0843638	0.38274	0.260252	-1.36403	-0.631555	-0.451957	1.10798	YKO
YGL001C	ERG26	No_Match	No_Match	2.19466	-1.42999	0.611774	1.20448	-0.147036	1.32269	-0.404788	-5.12982	DAmP
YGL002W	ERP6	No_Match	No_Match	0.337558	0.0805846	0.00552698	0.556822	-0.841013	-1.3855	-1.11236	-0.136018	YKO
YGL003C	CDH1	No_Match	No_Match	-0.927183	1.06304	-0.621059	0.189337	2.71984	-3.51423	1.05928	0.457332	YKO
YGL004C	RPN14	No_Match	No_Match	0.23061	-0.0284208	-0.40898	-0.395803	-0.624321	-0.364414	-0.227642	2.03	YKO
YGL005C	COG7	No_Match	No_Match	0.429095	0.350612	-0.30316	0.426128	-2.01654	-1.43632	-0.938028	-0.749385	YKO
YGL006W	PMC1	No_Match	No_Match	0.418244	0.144297	-0.451318	0.961092	-1.44118	-1.18073	-0.99803	0.477789	YKO
YGL006W-A_1	YGL006W-A_1	No_Match	No_Match	2.05107	0.168885	1.14986	0.650486	-0.344114	-0.551836	-1.59155	-0.4063	YKO
YGL006W-A_2	YGL006W-A_2	No_Match	No_Match	0.697391	0.160191	0.570962	0.835265	1.41315	1.38419	-0.0803683	0.000112198	YKO
YGL007C-A_1	YGL007C-A_1	No_Match	No_Match	2.62787	-0.0539456	1.58818	1.23416	1.44895	-3.0631	-1.30138	-3.31756	YKO
YGL007C-A_2	YGL007C-A_2	No_Match	No_Match	-1.05615	2.75325	0.579743	1.80009	6.88221	-8.08406	1.65976	-10.2038	YKO
YGL007W	YGL007W	No_Match	No_Match	-0.0288087	0.0738203	0.120126	1.01679	0.407256	-1.6654	-1.30701	-1.48682	YKO
YGL008C	PMA1	No_Match	No_Match	1.60987	0.123451	1.10849	1.00325	-0.179965	-2.48867	-0.383423	-5.09467	DAmP
YGL010W	YGL010W	No_Match	No_Match	0.681065	-0.130248	-0.146218	0.698217	-0.720717	-0.830497	-0.515702	-0.0249492	YKO
YGL011C	SCL1	No_Match	No_Match	1.3537	11.1513	1.36194	-2.39421	4.4176	12.1596	1.19045	8.22354	DAmP
YGL012W	ERG4	No_Match	Westmoreland_HS	0.632417	-1.76823	-3.43168	1.82441	-0.162518	4.67319	-0.204277	3.73719	YKO
YGL013C	PDR1	No_Match	Westmoreland_HS	0.588738	-2.31495	0.191088	-9.08561	1.04425	2.67429	-0.619409	12.701	YKO
YGL014W	PUF4	No_Match	No_Match	1.88273	0.136579	1.98008	1.08491	-0.982575	0.473626	-2.13049	0.630238	YKO
YGL015C	YGL015C	No_Match	No_Match	-1.45124	-0.449593	0.142731	0.447175	-2.05544	-0.274645	-1.61823	1.51609	YKO
YGL016W	KAP122	No_Match	No_Match	-1.79839	0.0786918	-0.245177	0.235474	-0.151526	-2.53295	-1.01887	-0.696468	YKO
YGL017W	ATE1	No_Match	No_Match	-1.73878	0.207832	-0.0482928	0.79978	-2.03465	-0.97815	-2.43003	2.09233	YKO
YGL018C	JAC1	No_Match	No_Match	-0.236467	-0.162933	0.0141146	0.909437	2.24031	2.65216	-0.803169	-1.1397	DAmP
YGL019W	CKB1	No_Match	Westmoreland_HS	-1.69334	0.0973816	-0.626123	-6.64216	-0.500565	-1.20217	-0.829028	11.128	YKO
YGL020C	GET1	No_Match	Westmoreland_HS	0.40179	-1.1949	-0.954291	1.94395	1.63475	4.02427	2.27312	-7.21726	YKO
YGL021W	ALK1	No_Match	No_Match	-1.80358	0.528589	-0.096846	0.339504	-1.1931	-2.79232	-2.34985	0.0176976	YKO
YGL022W	STT3	No_Match	No_Match	-0.306937	-0.665901	0.357327	0.195678	2.34244	8.86423	0.217201	5.88032	DAmP
YGL023C_1	PIB2	No_Match	Westmoreland_RR	-1.6685	-0.313231	-0.149763	-3.2277	-0.17424	0.409465	-0.426921	10.5272	YKO
YGL023C_2	PIB2	No_Match	Westmoreland_RR	0.891348	-1.19284	-0.229906	0.80541	0.414059	3.89717	-0.342158	10.7323	YKO
YGL024W	YGL024W	No_Match	No_Match	-1.83108	0.125099	-0.56184	-4.52639	0.10174	1.09252	-0.557012	10.8843	YKO
YGL025C	PGD1	No_Match	Westmoreland_HS	-2.08353	-2.17188	-1.50415	-12.6485	3.86302	8.57863	2.61414	15.6853	YKO
YGL026C	TRP5	No_Match	No_Match	-1.64167	-0.259522	-0.0109888	1.85428	-1.02072	-1.09993	-1.01062	-7.35668	YKO
YGL027C	CWH41	No_Match	No_Match	-1.27192	-0.0344499	0.421554	1.01608	-1.81308	-2.08569	-1.76711	-0.862219	YKO
YGL028C	SCW11	No_Match	No_Match	-0.106738	-0.28143	1.47366	1.10716	-2.37864	0.293523	-2.15623	-0.737066	YKO
YGL029W	CGR1	No_Match	No_Match	0.453276	-0.147137	1.00182	0.362042	1.00284	0.218566	-1.30893	-0.65166	YKO
YGL031C	RPL24A	No_Match	No_Match	-0.270817	0.515993	-0.127986	0.734486	1.30572	-2.39433	-1.01952	-0.345538	YKO
YGL032C_1	AGA2	No_Match	No_Match	0.155502	-0.100313	-0.0769624	0.397187	-2.25525	0.0299192	-1.91421	0.541508	YKO
YGL032C_2	AGA2	No_Match	No_Match	0.962556	0.298248	0.636917	0.822235	-0.350635	-0.176496	-1.18228	-0.460712	YKO
YGL033W_1	HOP2	No_Match	No_Match	0.115082	-0.0802819	-0.807382	1.1781	-2.94742	0.951839	-2.29517	-1.1851	YKO
YGL033W_2	HOP2	No_Match	No_Match	0.267035	-0.126989	-0.318211	0.401318	-0.575083	0.112261	-0.896464	1.84735	YKO
YGL034C	YGL034C	No_Match	No_Match	-0.32418	0.24727	-0.5172	0.484189	-1.86705	0.537793	-1.03311	0.618778	YKO
YGL035C	MIG1	No_Match	Westmoreland_RR	-0.338748	-0.557668	-0.545836	-0.405539	-1.71566	3.19333	-0.945527	1.93235	YKO
YGL036W	YGL036W	No_Match	No_Match	0.049638	0.22515	-0.327785	0.535847	-1.12407	-1.05911	-1.53115	0.671589	YKO
YGL037C	PNC1	No_Match	No_Match	0.217808	-0.391782	0.0944172	-0.251471	-2.26059	-0.63901	-1.7786	-0.120583	YKO
YGL038C	OCH1	No_Match	Westmoreland_HS	0.878924	0.126749	-0.0532384	1.07245	-0.534651	0.0845188	0.506596	-1.00762	YKO
YGL039W	YGL039W	No_Match	No_Match	0.145473	-0.165606	-0.121224	0.456651	-1.91062	-0.668996	-1.60018	-0.0774948	YKO
YGL040C	HEM2	No_Match	No_Match	-0.312439	-0.309113	0.436673	-0.0648608	0.115405	3.4949	-1.63125	5.16114	DAmP
YGL041C	YGL041C	No_Match	No_Match	0.340809	0.462596	-0.385443	0.64365	-1.674	-1.2224	-1.44757	-0.316687	YKO
YGL041C-B_1	YGL041C-B_1	No_Match	No_Match	2.06071	0.1043	0.72882	1.15231	0.166363	-0.850493	-0.289312	-1.68487	YKO
YGL041C-B_2	YGL041C-B_2	No_Match	No_Match	0.819002	0.265367	0.998676	1.0626	0.495575	0.800974	-1.00249	-2.2078	YKO
YGL042C	YGL042C	No_Match	No_Match	0.368919	-0.292155	-0.674058	-4.90916	-0.684668	-0.857607	0.295104	10.7362	YKO
YGL043W	DST1	No_Match	No_Match	0.307448	-0.0810981	-0.244095	-2.23797	1.50194	-3.31203	1.25775	5.78723	YKO
YGL044C	RNA15	No_Match	No_Match	1.244	-3.86564	0.511693	-0.796222	1.3713	14.9362	-0.379108	6.28244	DAmP
YGL045W_1	RIM8	No_Match	No_Match	0.442911	0.0195377	-0.586492	-0.225873	-0.539443	0.0593633	0.105279	4.51284	YKO
YGL045W_2	RIM8	No_Match	No_Match	1.39317	0.0256098	0.804065	-1.64704	0.233679	1.07771	0.966725	3.8826	YKO
YGL046W	YGL046W	No_Match	No_Match	-0.322732	-0.611478	-2.39761	0.459104	-0.314664	0.389661	1.21899	2.63488	YKO
YGL047W	ALG13	No_Match	No_Match	-0.716632	0.590069	-0.0971456	1.36883	0.719887	0.368497	-0.162151	-4.44798	DAmP
YGL048C	RPT6	No_Match	No_Match	-0.680568	0.179921	-0.195053	1.03386	0.711344	-1.22662	-1.37529	2.27087	DAmP
YGL049C	TIF4632	No_Match	No_Match	-0.265741	-0.228758	-1.29082	-2.66676	-0.539987	-0.687426	-0.313328	7.9008	YKO
YGL050W	YGL050W	No_Match	No_Match	-0.391467	0.180093	-0.885475	-0.201614	-1.00842	-0.865929	-0.802023	1.52879	YKO
YGL051W	MST27	No_Match	No_Match	-0.306374	0.36299	-0.463333	-0.671785	-0.670099	-1.25354	-1.18159	0.8098	YKO
YGL053W	PRM8	No_Match	No_Match	-0.1807	0.0547758	-0.635748	0.350963	-0.87575	-0.596963	-1.27667	0.801364	YKO
YGL054C	ERV14	No_Match	No_Match	-0.44724	-0.542865	-0.933042	1.06369	0.860894	0.189832	0.0566448	-3.9829	YKO
YGL055W	OLE1	No_Match	No_Match	0.860771	-0.270361	0.738428	1.64793	0.794434	2.5137	-1.38883	6.77911	DAmP
YGL056C	SDS23	No_Match	No_Match	-0.0836623	0.0969348	-0.642314	0.702777	-1.33627	-0.972909	-0.810345	-1.44202	YKO
YGL057C	YGL057C	No_Match	No_Match	-0.73411	-0.148789	-4.28746	-4.11045	1.22695	-1.59946	5.93797	2.54845	YKO
YGL058W	RAD6	No_Match	Westmoreland_RR	-1.29945	-2.63006	-2.78392	-13.4466	2.83456	0.899612	3.53803	16.3734	YKO
YGL059W	YGL059W	No_Match	No_Match	-0.119413	-0.360395	-0.855819	0.0783405	-0.0716236	-1.30066	-0.26995	0.24787	YKO
YGL060W	YBP2	No_Match	No_Match	0.439784	-0.225195	0.18772	-0.0930607	-0.769285	-1.33821	-1.57062	1.6314	YKO
YGL061C	DUO1	No_Match	No_Match	-1.13755	-1.20424	0.441708	-4.01918	3.88071	2.23558	-0.878289	15.6914	DAmP
YGL062W	PYC1	No_Match	No_Match	1.34545	0.28829	1.05688	-0.480981	-2.13181	-0.886683	-1.01143	3.20708	YKO
YGL063W	PUS2	No_Match	No_Match	0.867897	0.100055	0.496582	0.432746	-2.10845	-0.486062	-1.56041	1.22631	YKO
YGL064C	MRH4	No_Match	No_Match	-3.05575	-2.61539	NA	NA	4.02339	0.881499	NA	NA	YKO
YGL065C	ALG2	No_Match	No_Match	1.25694	-0.569049	0.874357	1.39387	1.8459	2.65844	-1.31843	2.56116	DAmP
YGL066W	SGF73	No_Match	No_Match	-0.887417	1.33999	-1.83864	-1.99552	2.5613	-4.61735	1.62523	1.90363	YKO
YGL067W	NPY1	No_Match	No_Match	0.269286	0.217071	-0.309382	-0.463891	-0.304926	-1.94835	0.419891	1.54533	YKO
YGL068W	MNP1	No_Match	No_Match	-1.47812	-0.170268	-13.0769	-17.21	0.775724	2.47683	14.2168	21.2169	DAmP
[truncated: 4,168 more rows]

## Sheet: Table S10
Study	Media	Strain Background/Ploidy	Library
Xia et al. 2007	SC	BY4741 (haploid)	YKO
Westmoreland et al. 2009	YPD	BY4743 (diploid)	YKO
HL Screen	HLD	BY4741 (haploid)	YKO/KD
HLEG Screen	HLEG	BY4741 (haploid)	YKO/KD

## Sheet: Table S11
ORF	Gene	HLD K Shift	HLD K INT	HLEG K Shift	HLEG K INT	HLD L Shift	HLD L INT	HLEG L Shift	HLEG L INT	Characterization L	Characterization K
YAL007C	ERP2	0.992304	0.583798	1.40198	0.30192	-0.381562	-1.09022	-0.319335	0.838852	No Effect	No Effect
YAL032C	PRP45	0.649572	0.714572	-0.17773	-1.86428	-0.125595	-2.15804	1.25425	-0.738094	Deletion Suppressor Doxo_HLD only	No Effect
YAL044C	GCV3	-3.64776	-3.05892	-7.89567	-8.2931	1.80187	1.1785	6.65167	7.62233	Deletion Enhancer Doxo_EG only	Deletion Enhancer Both
YAL044W-A_1		0.960106	-0.342329	-0.415868	1.20584	-2.76068	-1.25622	-2.51645	-0.134064	No Effect	No Effect
YAL044W-A_2		0.663912	0.265043	-0.167232	0.861083	-2.53828	-1.44669	-3.0943	-0.884244	No Effect	No Effect
YAL053W	HUF2	0.796622	0.339877	0.460017	-0.231733	-1.46495	0.157845	-1.14547	2.99602	Deletion Enhancer Doxo_EG only	No Effect
YAL067C	SEO1	0.96921	0.428509	0.648862	0.148374	-2.65232	-0.497734	-2.17974	-0.497404	No Effect	No Effect
YAR002C-A	ERP1	0.198092	0.525987	-0.193034	0.452606	-0.724274	-0.769192	-0.497558	2.91897	Deletion Enhancer Doxo_EG only	No Effect
YAR023C		0.0182829	0.542158	0.29626	-0.304829	0.368184	-0.183861	1.35629	-0.135113	No Effect	No Effect
YBL017C	PEP1	-0.279497	-0.026247	-0.767623	-0.262409	-0.0714001	-0.537683	-1.55214	2.27146	Deletion Enhancer Doxo_EG only	No Effect
YBL059W		0.517944	-0.363177	-1.11498	-1.13206	-0.405307	-0.802328	2.62589	-2.55756	Deletion Suppressor Doxo_EG only	No Effect
YBL064C	PRX1	0.431855	-0.200457	0.00173899	-0.378175	-0.269713	-0.964916	-0.852725	1.31397	No Effect	No Effect
YBL067C	UBP13	0.369031	-1.09404	-0.250805	-1.26786	-0.146316	1.47715	-0.352532	6.51394	Deletion Enhancer Doxo_EG only	No Effect
YBL071C		0.560729	-0.448959	-0.129171	0.80229	-0.251246	-1.16848	0.159768	1.6538	No Effect	No Effect
YBL079W	NUP170	0.55336	0.563262	-0.230379	1.33762	2.89645	-3.66926	0.92627	-6.54882	Deletion Suppressor Both	No Effect
YBL080C	PET112	-2.55259	-2.65955	-15.8325	-11.6505	4.33405	-0.606145	6.44831	14.4024	Deletion Enhancer Doxo_EG only	Deletion Enhancer Both
YBL090W	MRP21	-0.265988	-2.55703	-1.26978	-6.73982	0.99574	0.192184	2.28814	3.0986	Deletion Enhancer Doxo_EG only	Deletion Enhancer Both
YBL106C	SRO77	1.47553	-0.202307	0.965477	0.768341	-2.37221	-2.39001	-1.37654	0.429652	Deletion Suppressor Doxo_HLD only	No Effect
YBR004C	GPI18	0.817349	0.103109	0.122626	1.63659	-0.598827	1.20007	0.0513482	1.62613	No Effect	No Effect
YBR013C		-0.0540968	1.12343	0.689686	0.534059	-0.841256	-0.250686	-1.00422	2.48431	Deletion Enhancer Doxo_EG only	No Effect
YBR015C	MNN2	0.508264	-0.526131	-0.206435	1.13679	-2.79069	0.76376	-2.59798	-0.313471	No Effect	No Effect
YBR024W	SCO2	0.67095	-0.677377	0.0522221	0.758058	-2.12865	-1.14979	-1.26542	1.88468	No Effect	No Effect
YBR027C		0.290841	-0.213467	-0.522853	-0.0869709	-0.847058	-0.331678	0.307148	0.0988144	No Effect	No Effect
YBR028C		-0.327132	0.413972	-0.568479	0.489912	-0.567638	-0.965138	-1.1197	1.56062	No Effect	No Effect
YBR042C		1.53598	0.283239	1.61397	0.76115	-1.04256	-0.790018	-1.47352	2.13052	Deletion Enhancer Doxo_EG only	No Effect
YBR044C	TCM62	-0.45049	-0.239047	-17.3576	-1.72457	0.0681788	0.490121	2.99151	-4.86231	Deletion Suppressor Doxo_EG only	No Effect
YBR047W	FMP23	-0.0653653	0.326471	-0.490213	1.1047	-0.15935	-0.775637	-0.47712	1.38765	No Effect	No Effect
YBR056W		2.0005	0.223143	1.78401	0.366416	-1.53025	-1.23866	-1.11483	1.58208	No Effect	No Effect
YBR060C	ORC2	-0.234085	-0.117612	-0.706708	-0.119248	-0.256757	2.76369	-1.75437	4.49631	Deletion Enhancer Both	No Effect
YBR068C	BAP2	2.62149	-0.0581531	2.59519	1.40103	-0.517982	1.35323	-0.306491	2.30744	Deletion Enhancer Doxo_EG only	No Effect
YBR071W		0.428532	0.31478	0.259639	0.299058	-0.0382573	-0.845814	-0.368916	1.90356	No Effect	No Effect
YBR080C	SEC18	0.636354	0.62631	-0.261226	-0.37004	1.27479	-2.15189	0.429252	-1.08633	Deletion Suppressor Doxo_HLD only	No Effect
YBR084W	MIS1	2.42996	-0.113131	1.79621	0.350808	-1.80507	0.288376	2.47911	0.071247	No Effect	No Effect
YBR088C	POL30	0.511368	-0.220704	-0.13158	0.407454	0.315535	3.28793	-1.55093	3.86332	Deletion Enhancer Both	No Effect
YBR092C	PHO3	0.535235	-0.115001	-0.0821823	0.668187	-1.36995	0.672475	-0.871802	0.861571	No Effect	No Effect
YBR093C	PHO5	0.526611	-0.0183263	-0.120233	0.741685	-0.870773	1.16399	0.137062	0.669235	No Effect	No Effect
YBR105C_1	VID24	1.17704	0.918216	1.92975	1.06052	-0.889298	-0.266526	-1.12285	-0.720312	No Effect	No Effect
YBR105C_2	VID24	0.0452575	-0.496513	-0.394004	0.315527	-1.02504	0.811146	-1.51434	0.356139	No Effect	No Effect
YBR110W	ALG1	1.75328	0.787539	0.775362	-0.336106	-0.610909	-3.10423	0.392162	-0.864902	Deletion Suppressor Doxo_HLD only	No Effect
YBR111C	YSA1	-1.08139	0.349185	-0.617331	0.700733	-0.904111	-1.94719	-0.653909	1.3781	No Effect	No Effect
YBR129C	OPY1	-0.345317	0.429388	-0.938402	0.709809	-2.2166	-0.211096	-1.78679	2.21007	Deletion Enhancer Doxo_EG only	No Effect
YBR146W	MRPS9	-0.626934	0.210904	-0.844334	0.755191	-0.678565	-0.471877	-1.31392	0.0553485	No Effect	No Effect
YBR162C	TOS1	0.684919	-0.362383	-0.0230181	0.606082	-1.83312	1.25388	-1.37755	1.26415	No Effect	No Effect
YBR170C	NPL4	0.491479	0.414538	-0.116515	0.446221	-0.840692	0.0287895	-0.0909856	-0.717074	No Effect	No Effect
YBR172C	SMY2	0.258804	-0.356637	-0.495892	0.898422	-0.560621	2.79767	0.357363	0.831654	Deletion Enhancer Doxo_HLD only	No Effect
YBR175W	SWD3	0.490136	0.319917	-0.104122	-5.83553	-1.21812	-1.34276	-1.02101	15.4587	Deletion Enhancer Doxo_EG only	Deletion Enhancer Doxo_EG only
YBR184W		-0.155259	0.228373	-0.668618	0.63479	-1.43199	-0.575072	-1.36452	1.6334	No Effect	No Effect
YBR200W	BEM1	-5.78682	3.90521	-0.716603	-3.20443	5.1047	0.155177	-0.298931	6.81345	Deletion Enhancer Doxo_EG only	Deletion Enhancer Doxo_EG Deletion Suppressor Doxo_HLD
YBR200W-A_1		1.05583	-0.0516051	-0.118321	1.08387	-0.885761	0.439586	-1.97981	-0.794805	No Effect	No Effect
YBR200W-A_2		0.453608	-0.479627	-0.227828	0.451031	-0.928769	1.1402	-2.03912	0.900677	No Effect	No Effect
YBR221C	PDB1	1.71351	-0.0969717	1.26687	-4.06971	0.761272	3.74096	3.73993	3.69041	Deletion Enhancer Both	Deletion Enhancer Doxo_EG only
YBR221W-A_1		1.17708	-0.270562	-0.409977	1.36228	-2.20695	4.72507	-2.37844	11.572	Deletion Enhancer Both	No Effect
YBR221W-A_2		0.178982	-0.800295	-0.535978	-5.47499	-0.0274786	2.78208	-0.93424	10.0602	Deletion Enhancer Both	Deletion Enhancer Doxo_EG only
YBR227C	MCX1	0.596124	0.0483685	0.624555	-0.224397	-0.709171	-0.376716	-1.40886	0.831931	No Effect	No Effect
YBR238C		0.537474	0.132231	-0.0300513	0.487217	0.356852	-1.04672	1.08266	-1.11114	No Effect	No Effect
YBR243C	ALG7	1.48864	0.347938	2.22373	-1.63859	9.58444	-2.61092	0.556259	5.48499	Deletion Enhancer Doxo_EG Deletion Suppressor Doxo_HLD	No Effect
YBR250W		0.901545	-0.210205	0.470023	0.794501	-0.717403	-0.120953	-1.2207	-0.411543	No Effect	No Effect
YBR256C	RIB5	0.882053	0.0954537	0.173	1.43295	0.971617	1.16987	0.0594818	-4.61482	Deletion Suppressor Doxo_EG only	No Effect
YBR263W	SHM1	0.180031	0.31024	-0.361299	0.106653	-0.553545	-0.984003	-0.429436	-0.0432326	No Effect	No Effect
YBR269C	FMP21	-0.925653	-1.13925	-1.40844	1.70707	1.98372	3.55116	-0.960542	-5.41119	Deletion Suppressor Doxo_EG Deletion Enhancer Doxo_HLD	No Effect
YBR271W		-0.0773476	0.143893	-1.02939	0.30681	-0.346728	-0.109365	-1.71075	1.06833	No Effect	No Effect
YBR273C	UBX7	-0.196102	0.167018	-1.18229	0.818299	0.0658559	-0.257228	-1.25427	-0.0073905	No Effect	No Effect
YBR281C		0.274205	0.317342	-1.00483	1.73385	0.283899	1.03297	-0.683384	-5.78936	Deletion Suppressor Doxo_EG only	No Effect
YBR288C	APM3	-1.67674	0.714097	0.0842673	1.16663	0.76997	-3.28781	-0.821988	-2.60737	Deletion Suppressor Both	No Effect
YCL002C_1		0.865986	-0.0826555	0.371964	-0.103259	-1.08591	-0.447342	0.174204	1.75578	No Effect	No Effect
YCL002C_2		0.463254	0.625189	0.463084	0.692588	-0.801698	-1.10831	-2.40683	-0.0885784	No Effect	No Effect
YCL005W	LDB16	-0.271308	0.300517	-0.47894	1.29825	-2.01404	-0.150112	-1.44872	-4.86206	Deletion Suppressor Doxo_EG only	No Effect
YCL009C	ILV6	0.0702199	0.18778	-0.538369	0.0146802	-1.3805	-0.181254	-0.0660495	0.00236928	No Effect	No Effect
YCL017C	NFS1	1.64104	0.557981	1.2168	0.598667	-0.280695	-2.37727	-0.485346	-1.60959	Deletion Suppressor Doxo_HLD only	No Effect
YCL049C		0.942002	-0.435335	0.372981	0.346498	-0.912566	0.278111	0.821095	-1.09024	No Effect	No Effect
YCR017C	CWH43	1.45631	0.178095	1.50448	0.716656	-1.37072	-0.965605	-0.362398	-0.898332	No Effect	No Effect
YCR043C		0.536504	0.303559	-0.345923	0.548498	-0.133545	0.420471	-1.0882	-0.118843	No Effect	No Effect
YCR068W	ATG15	2.23515	0.032528	1.46336	1.76705	0.241046	0.287511	-0.10692	-5.83077	Deletion Suppressor Doxo_EG only	No Effect
YCR076C		0.811183	0.457385	-0.258358	0.251365	-0.159923	-0.332472	-0.715294	0.912921	No Effect	No Effect
YCR082W	AHC2	1.00103	0.434317	-0.0115764	0.0809483	-0.554896	-1.03622	-1.15192	-1.79815	No Effect	No Effect
YCR083W	TRX3	-0.224933	0.200175	-0.781188	0.631586	-1.2798	-0.804171	-1.68534	0.679463	No Effect	No Effect
YCR093W	CDC39	1.64885	0.731844	1.15512	0.374275	-0.521676	-3.27257	0.487234	-0.843122	Deletion Suppressor Doxo_HLD only	No Effect
YCR095C		-0.162103	0.175825	-0.485736	-1.4812	-0.780267	0.259415	-1.86744	9.14217	Deletion Enhancer Doxo_EG only	No Effect
YCR101C		0.261797	-0.429839	-0.199075	0.330017	-1.09475	-0.515937	-0.734124	0.429365	No Effect	No Effect
YCR105W	ADH7	0.522734	-0.0582272	-1.71991	1.0435	-2.43046	-0.204671	-0.839607	0.798966	No Effect	No Effect
YCR107W	AAD3	1.16768	-0.0301175	1.28135	0.528341	-0.685086	-0.266484	-1.04095	0.438781	No Effect	No Effect
YDL004W	ATP16	1.73212	0.131541	-1.0207	2.86071	-2.71002	0.226838	3.07259	-10.9572	Deletion Suppressor Doxo_EG only	Deletion Suppressor Doxo_EG only
YDL010W		0.220122	-0.0498369	0.00325847	-0.234571	-1.02094	0.43385	-1.01597	2.23479	Deletion Enhancer Doxo_EG only	No Effect
YDL027C		0.262068	-0.26037	0.0868529	0.69868	-0.398075	-0.177006	-0.977437	-0.212832	No Effect	No Effect
YDL035C	GPR1	-0.313125	0.150358	0.152937	0.845645	-0.303633	0.84482	-1.12583	-2.04107	Deletion Suppressor Doxo_EG only	No Effect
YDL039C	PRM7	1.84676	0.606991	2.65818	0.869506	-1.31877	-0.551309	-1.21974	-1.29374	No Effect	No Effect
YDL048C	STP4	0.591876	0.0473372	0.318788	0.514154	-0.387355	0.188261	-0.58155	1.01932	No Effect	No Effect
YDL077C_1	VAM6	-1.50303	-1.47932	-0.940828	1.98951	-1.08799	0.923094	-1.29889	1.58093	No Effect	No Effect
YDL077C_2	VAM6	-0.385432	0.139976	-1.1808	0.461953	1.565	1.05899	0.0526449	2.15136	Deletion Enhancer Doxo_EG only	No Effect
YDL088C	ASM4	0.747103	0.438425	0.320385	0.419301	-1.11434	-0.747874	-1.08277	0.792432	No Effect	No Effect
YDL120W	YFH1	-0.321687	0.749923	1.71488	1.25346	0.812317	-4.79739	-1.01991	-5.87497	Deletion Suppressor Both	No Effect
YDL130W-A	STF1	0.961498	0.0542145	0.436062	0.185415	-0.763764	-0.567913	-1.08648	2.0663	Deletion Enhancer Doxo_EG only	No Effect
YDL142C	CRD1	-0.15854	-2.28737	-18.3642	-9.49367	3.92117	1.64791	8.64804	11.0144	Deletion Enhancer Doxo_EG only	Deletion Enhancer Both
YDL159W	STE7	1.02606	0.196608	-0.0604291	0.552062	-0.662693	0.623726	-1.2872	-1.30653	No Effect	No Effect
YDL159W-A_1		1.48932	0.0362515	0.203446	0.514163	-0.274825	-1.31911	-1.58112	-3.51314	Deletion Suppressor Doxo_EG only	No Effect
YDL159W-A_2		0.435018	0.604342	-0.374538	0.822255	0.967933	-2.48629	-0.366772	-2.57243	Deletion Suppressor Both	No Effect
YDL160C-A_1		1.47073	0.000207837	-0.228929	0.916599	0.549741	-1.58745	-1.50808	-2.55362	Deletion Suppressor Doxo_EG only	No Effect
YDL160C-A_2		0.313354	0.741682	-1.46231	1.25782	1.59835	-2.36358	-1.186	-2.10899	Deletion Suppressor Both	No Effect
YDL174C	DLD1	0.598705	0.30454	-0.255041	0.883251	-0.400962	-0.602058	-0.908244	0.385512	No Effect	No Effect
YDL178W	DLD2	0.791568	-0.437609	-0.447784	0.0200011	0.516093	0.370451	-0.378833	-0.48727	No Effect	No Effect
YDL179W	PCL9	0.656704	-0.00569324	-0.656832	0.647901	-0.418573	0.206759	-0.133328	-0.327592	No Effect	No Effect
YDL183C		1.17218	-0.649969	0.617475	0.510457	-0.0638968	0.205565	0.315532	0.496456	No Effect	No Effect
YDL211C		0.795244	0.627295	0.497621	-0.273632	0.140461	0.261484	-1.13611	0.157055	No Effect	No Effect
YDL212W	SHR3	0.0571174	-1.21744	-0.118854	1.85054	3.94928	2.03326	-0.37908	3.78774	Deletion Enhancer Both	No Effect
YDL215C	GDH2	0.912262	0.262425	0.171712	-0.0334438	0.411523	-0.224031	-0.111723	0.177243	No Effect	No Effect
YDL222C	FMP45	1.09526	0.0902235	-0.0565069	0.245477	0.531294	-0.54625	0.190553	-0.589456	No Effect	No Effect
YDL232W	OST4	0.683834	0.0662003	-0.47303	-0.130358	0.69588	0.50826	-0.00321008	-0.13507	No Effect	No Effect
YDL233W		0.687278	0.358046	-0.215812	-0.020451	0.210469	0.234269	-0.651683	0.747706	No Effect	No Effect
YDL237W		1.27921	-0.265282	0.235479	0.766726	-0.464001	-0.45656	-0.61403	-0.658651	No Effect	No Effect
YDL240W	LRG1	0.664492	-0.0966183	-0.649238	0.32504	0.0208361	0.651963	-0.143424	1.51282	No Effect	No Effect
YDR003W	RCR2	0.281675	0.265561	-0.915995	-0.45515	0.346588	-0.177273	-0.171132	0.290221	No Effect	No Effect
YDR013W	PSF1	0.702273	-0.214852	0.386343	0.880894	-0.342394	0.896691	-1.13892	4.30781	Deletion Enhancer Doxo_EG only	No Effect
YDR034C	LYS14	0.506032	0.118725	-0.900921	1.17381	-1.14734	0.365884	-2.48815	0.12177	No Effect	No Effect
YDR035W	ARO3	0.572117	0.165293	0.00413202	0.931635	-1.50914	-0.261177	-2.53028	-0.500484	No Effect	No Effect
YDR036C	EHD3	0.72464	0.204181	0.0967869	0.70274	-1.00931	-1.22557	-1.24459	1.1604	No Effect	No Effect
YDR041W	RSM10	0.938092	-0.273604	-1.83429	-2.70086	-0.168301	2.64118	5.15734	1.94352	Deletion Enhancer Doxo_HLD only	Deletion Enhancer Doxo_EG only
YDR043C	NRG1	0.179663	0.0469422	-0.972289	-0.21024	0.0761778	0.913498	-0.642249	5.41227	Deletion Enhancer Doxo_EG only	No Effect
YDR045C	RPC11	0.0393129	-6.81349	-2.54959	-4.08393	4.6266	12.2274	6.80796	-0.451455	Deletion Enhancer Doxo_HLD only	Deletion Enhancer Both
YDR056C		-1.14862	0.367739	-0.148337	0.401729	-0.935057	-0.629237	-1.89724	0.106421	No Effect	No Effect
YDR070C	FMP16	0.0743527	-0.0740651	-0.74936	0.713265	-1.20646	-1.37905	-1.32738	-0.10721	No Effect	No Effect
YDR090C_1		0.00679041	-0.202327	-21.9257	0.153815	-1.24546	0.248073	-4.82127	-2.82006	Deletion Suppressor Doxo_EG only	No Effect
YDR090C_2		-0.992037	0.269869	-19.0394	-1.31722	2.18036	-1.13914	1.78363	-12.5215	Deletion Suppressor Doxo_EG only	No Effect
YDR117C	TMA64	0.0885044	0.393271	-0.134306	0.681021	0.590406	-1.44865	-0.573211	0.349906	No Effect	No Effect
YDR125C	ECM18	2.33223	0.412728	2.26355	0.853698	-2.327	0.447001	-0.19239	0.095118	No Effect	No Effect
YDR131C		0.43425	0.237481	0.0879755	1.03304	-0.844259	-0.712068	-1.27118	2.53059	Deletion Enhancer Doxo_EG only	No Effect
YDR139C	RUB1	0.456046	0.311283	0.350555	0.439825	-0.235131	0.146331	-0.817055	0.807791	No Effect	No Effect
YDR140W	MTQ2	0.84239	0.0226307	0.346088	-0.0161626	-0.988649	-0.239512	-1.23857	0.921442	No Effect	No Effect
YDR142C	PEX7	0.487897	0.0596719	0.0105018	0.298291	0.0293405	-1.04858	-0.741046	1.34609	No Effect	No Effect
YDR147W_1	EKI1	1.67895	0.311166	1.76199	0.623451	-0.563925	-1.72558	-0.948765	2.22097	Deletion Enhancer Doxo_EG only	No Effect
YDR147W_2	EKI1	0.239058	0.0631073	-0.576222	0.465912	-0.666406	-0.0659776	-0.990363	-0.295624	No Effect	No Effect
YDR196C	CAB5	1.78511	0.633106	-0.384883	-1.36451	-0.616721	-1.76189	2.06728	-0.103522	No Effect	No Effect
YDR207C	UME6	-1.32402	1.88188	-3.40272	-7.56104	3.50845	-5.31509	8.27532	3.21868	Deletion Enhancer Doxo_EG Deletion Suppressor Doxo_HLD	Deletion Enhancer Doxo_EG only
YDR218C	SPR28	0.640565	0.227277	0.275313	0.253583	-0.295206	-1.21527	-0.735681	1.19999	No Effect	No Effect
YDR222W		0.47528	-0.0394062	0.342599	-1.30689	0.468322	-2.17451	0.406196	2.40879	Deletion Enhancer Doxo_EG Deletion Suppressor Doxo_HLD	No Effect
YDR223W	CRF1	0.0655583	0.137302	0.249199	-0.992921	0.900112	-2.26303	0.68154	3.11792	Deletion Enhancer Doxo_EG Deletion Suppressor Doxo_HLD	No Effect
YDR234W	LYS4	-1.26562	-0.487958	-0.495594	0.788785	-1.02818	-1.54732	-0.342072	1.39448	No Effect	No Effect
YDR239C		-1.53542	0.180656	0.145099	0.488613	-1.4987	-1.49982	-0.849597	2.13751	Deletion Enhancer Doxo_EG only	No Effect
YDR258C	HSP78	-1.34079	-0.152802	-0.782407	0.0281503	-0.783533	0.0731648	-1.81268	2.13166	Deletion Enhancer Doxo_EG only	No Effect
YDR262W		0.295669	0.0427153	-0.142664	0.769817	-3.39328	-1.12856	-2.79293	-0.659451	No Effect	No Effect
YDR275W	BSC2	0.0242414	-0.481257	-1.03055	0.422642	-1.33513	-0.790133	-1.7649	1.32257	No Effect	No Effect
YDR277C	MTH1	0.157777	-0.236997	-1.23073	-1.81829	-2.49551	0.669781	-2.01776	6.27826	Deletion Enhancer Doxo_EG only	No Effect
YDR282C		0.0859357	-0.0267864	-0.880426	-4.59429	-1.80961	-0.307355	-1.47819	7.86198	Deletion Enhancer Doxo_EG only	Deletion Enhancer Doxo_EG only
YDR286C		0.0636366	0.190092	-0.274798	0.839846	-2.14141	-0.186207	-2.24922	-0.435243	No Effect	No Effect
YDR292C	SRP101	1.6731	-1.11619	0.222419	1.21926	-2.8689	2.63028	0.705536	1.7692	Deletion Enhancer Doxo_HLD only	No Effect
YDR305C	HNT2	0.579199	-0.00362291	-0.0441449	1.24557	-1.62561	-0.264067	-2.27257	-2.96197	Deletion Suppressor Doxo_EG only	No Effect
YDR316W	OMS1	-3.06359	0.955758	-1.0763	-12.8022	5.93367	-2.72341	1.77502	14.1007	Deletion Enhancer Doxo_EG Deletion Suppressor Doxo_HLD	Deletion Enhancer Doxo_EG only
YDR319C		1.04055	0.25127	0.480623	0.930949	-1.034	-1.61279	-1.32626	-0.981556	No Effect	No Effect
YDR346C	SVF1	2.46403	0.741668	2.56324	1.21189	-1.09359	-2.21383	-0.813014	-2.74998	Deletion Suppressor Both	No Effect
YDR347W	MRP1	0.831406	-0.531965	0.116696	-0.547335	0.0642522	0.264684	0.961082	2.26453	Deletion Enhancer Doxo_EG only	No Effect
YDR393W	SHE9	-0.518259	0.467108	-6.63844	-2.74047	5.1152	-0.450169	8.12067	-0.166565	No Effect	Deletion Enhancer Doxo_EG only
YDR404C	RPB7	0.702913	0.281745	-0.449874	0.703948	-1.71518	1.18158	-1.10467	2.3631	Deletion Enhancer Doxo_EG only	No Effect
YDR409W	SIZ1	0.210816	0.798332	-0.45231	1.88219	-1.38512	-3.85283	-1.33698	-9.06325	Deletion Suppressor Both	No Effect
YDR430C	CYM1	1.37186	-0.0238955	-0.0205512	0.74559	-0.747329	-0.914312	0.73064	0.581753	No Effect	No Effect
YDR437W	GPI19	1.0625	0.661762	-0.397237	-2.00213	-0.546946	-1.42425	-0.143866	-0.709962	No Effect	Deletion Enhancer Doxo_EG only
YDR456W	NHX1	-0.412074	0.47702	-0.638024	-7.33295	-0.0532153	0.395823	-0.583656	5.42382	Deletion Enhancer Doxo_EG only	Deletion Enhancer Doxo_EG only
YDR460W	TFB3	0.859108	0.78897	-0.042318	0.293751	-0.717092	-1.60125	-0.495311	-1.69634	No Effect	No Effect
YDR462W	MRPL28	0.596502	-0.970841	0.119052	1.12143	-3.11179	2.42852	-2.72127	-2.12415	Deletion Suppressor Doxo_EG Deletion Enhancer Doxo_HLD	No Effect
YDR487C	RIB3	0.824733	-0.29911	0.209308	0.628147	-0.109791	3.37763	-0.818544	1.69109	Deletion Enhancer Doxo_HLD only	No Effect
YDR503C	LPP1	0.425005	0.306316	0.43507	0.492701	-0.966023	0.00359357	-0.777433	0.137588	No Effect	No Effect
YDR504C	SPG3	0.0959421	0.029371	-0.382363	0.0581101	-0.557258	0.0185187	0.578056	1.02119	No Effect	No Effect
YDR517W	GRH1	0.787512	-0.642582	0.352876	0.945541	-0.381135	1.75505	0.000151784	-1.86874	No Effect	No Effect
YDR530C	APA2	0.405126	0.555011	0.226421	0.730577	-0.676106	-0.760493	-1.19861	1.94421	No Effect	No Effect
YDR538W	PAD1	0.694791	-0.453936	0.038115	0.428435	-1.07426	0.187952	-0.5526	0.918578	No Effect	No Effect
YEL011W	GLC3	0.562016	0.235777	0.0644947	0.233595	-0.323247	1.39798	-0.601735	0.890365	No Effect	No Effect
YEL016C	NPP2	0.345594	0.165071	0.0211634	-0.394542	-0.701152	0.171954	-0.894728	0.817353	No Effect	No Effect
YEL017C-A	PMP2	-0.0917164	0.167123	-0.492767	0.788266	-0.298132	-0.634894	-0.387375	-0.332372	No Effect	No Effect
YEL030W	ECM10	0.710569	-0.086964	-0.025989	-0.692106	-0.19883	-0.730459	-0.603824	1.30357	No Effect	No Effect
YEL052W	AFG1	0.727676	0.205231	0.916763	0.834091	-0.782221	-1.03785	-2.26179	0.0246858	No Effect	No Effect
YEL062W	NPR2	-1.74688	0.024513	-0.492297	0.229946	-1.07183	-1.18409	-1.76815	-3.04978	Deletion Suppressor Doxo_EG only	No Effect
YER001W	MNN1	1.00796	-0.219841	0.0138053	0.821828	-2.73097	-1.39742	-1.42268	-0.050743	No Effect	No Effect
YER005W	YND1	0.758003	-0.00511086	-0.198069	0.993504	-2.38965	-1.27596	-0.578233	-2.0431	Deletion Suppressor Doxo_EG only	No Effect
YER007C-A	TMA20	1.03883	-0.256147	0.104556	1.0597	-2.39532	0.385384	-1.21287	-6.24471	Deletion Suppressor Doxo_EG only	No Effect
YER014C-A	BUD25	-5.15749	-7.93227	-21.1512	-13.4385	9.4031	5.70016	20.9924	16.7882	Deletion Enhancer Both	Deletion Enhancer Both
YER019W	ISC1	0.210966	0.253165	-0.116652	0.656478	0.439816	-1.7894	1.06546	-2.82116	Deletion Suppressor Doxo_EG only	No Effect
YER038W-A		0.873001	0.01843	0.0861895	-2.01616	-1.44149	0.497967	1.83045	2.42954	Deletion Enhancer Doxo_EG only	Deletion Enhancer Doxo_EG only
YER039C	HVG1	1.31946	-1.85633	0.0434983	-1.36109	-11.4931	13.4651	0.743844	2.7871	Deletion Enhancer Both	No Effect
YER044C	ERG28	1.27894	0.0959663	1.44514	0.447418	0.173623	-0.520909	-1.08963	0.16107	No Effect	No Effect
YER054C	GIP2	0.645697	-0.203794	0.512944	-0.609365	-0.204691	-0.525327	0.822134	0.274308	No Effect	No Effect
YER056C	FCY2	0.781574	-0.707581	-1.30535	-0.385278	-0.103318	1.49488	2.06052	1.3814	No Effect	No Effect
YER064C		-0.20415	0.226097	-0.0228897	-0.441021	0.418316	1.2119	-1.06012	6.02737	Deletion Enhancer Doxo_EG only	No Effect
YER073W	ALD5	1.41711	0.193174	1.54722	0.104198	-1.09468	-0.290465	1.19534	-1.26196	No Effect	No Effect
YER078C		-1.0896	0.0871897	-0.88845	-1.24645	1.66031	0.632447	0.32959	3.47103	Deletion Enhancer Doxo_EG only	No Effect
YER080W	FMP29	0.637665	-0.196317	0.3696	-0.139672	-0.659505	0.484111	1.07234	-2.10917	Deletion Suppressor Doxo_EG only	No Effect
YER093C-A		-0.783047	0.875497	-2.76056	-5.83169	1.81283	-0.728818	5.95136	3.59727	Deletion Enhancer Doxo_EG only	Deletion Enhancer Doxo_EG only
YER098W	UBP9	1.0302	-0.176667	0.455611	0.300363	-0.752023	-0.202626	-0.917359	0.836173	No Effect	No Effect
YER105C	NUP157	1.02697	-0.0732359	-0.0481488	0.764087	-1.19634	-2.12487	-2.30812	-0.943124	Deletion Suppressor Doxo_HLD only	No Effect
YER112W	LSM4	1.80075	-2.40395	0.604852	-5.15837	0.129955	0.0481265	1.25823	-3.02136	Deletion Suppressor Doxo_EG only	Deletion Enhancer Both
YER128W		1.06423	-0.1066	1.0329	0.488048	0.235535	-0.4931	-0.14612	0.127195	No Effect	No Effect
YER141W	COX15	1.22396	0.206168	1.21796	0.00553369	0.865482	-3.74913	1.31852	0.794167	Deletion Suppressor Doxo_HLD only	No Effect
YER150W	SPI1	0.603063	0.0522537	0.880677	0.244258	0.139548	1.37344	-0.673758	0.76878	No Effect	No Effect
YER158C		0.0151701	0.383324	0.920955	0.41414	-1.21672	1.08637	-0.403392	-0.0580605	No Effect	No Effect
YER168C	CCA1	0.57299	0.180134	-0.144697	0.515397	-0.213457	0.562861	-1.56532	6.11575	Deletion Enhancer Doxo_EG only	No Effect
YER178W	PDA1	0.456389	-0.793616	-0.466026	-13.4466	-1.30785	2.55161	1.26974	16.3734	Deletion Enhancer Both	Deletion Enhancer Doxo_EG only
YER182W	FMP10	0.741754	-0.0851136	0.164103	0.88397	-3.01501	-0.886442	-1.78227	-0.842208	No Effect	No Effect
YER186C		1.98038	0.146309	2.27551	0.590472	-3.85729	-0.203825	-2.73485	-0.237641	No Effect	No Effect
YER187W		0.499369	0.130769	0.318251	0.143936	-0.960619	-0.514484	-1.00674	1.50984	No Effect	No Effect
YFL004W	VTC2	0.731943	-0.123651	0.850262	-0.116016	-0.349547	0.390966	-0.522388	0.426059	No Effect	No Effect
YFL018C	LPD1	-0.0294906	-0.482706	-1.95263	-11.334	1.03765	2.0897	5.20195	11.817	Deletion Enhancer Both	Deletion Enhancer Doxo_EG only
YFL033C_1	RIM15	0.923136	-0.264296	1.2474	-0.302077	-0.231195	0.795208	-1.14789	0.799972	No Effect	No Effect
YFL033C_2	RIM15	0.992706	-0.703723	2.3396	0.0524381	-1.57234	0.867352	-1.7982	0.621007	No Effect	No Effect
YFL041W	FET5	0.591729	-0.244756	-0.812729	0.643379	-0.185942	-0.283198	-0.853779	0.846564	No Effect	No Effect
YFL046W	FMP32	0.714529	-0.0361922	0.00214172	0.149926	-0.64097	-0.636595	-0.450581	0.726174	No Effect	No Effect
YFL047W	RGD2	0.58318	-0.237322	-0.135467	-0.759669	-0.073169	-0.270306	-0.369859	1.28984	No Effect	No Effect
YFL049W		0.74963	0.0322333	-0.546685	-0.328477	-0.936252	-1.17773	-0.114982	0.117093	No Effect	No Effect
YFR002W	NIC96	0.982233	-0.139826	0.654658	1.78401	0.965396	2.05663	-0.822482	3.27931	Deletion Enhancer Both	No Effect
YFR012W		2.16294	0.544585	2.06212	2.05799	-0.156016	-1.79537	-1.4473	-7.16448	Deletion Suppressor Doxo_EG only	Deletion Suppressor Doxo_EG only
YFR012W-A_1		1.83386	-0.117696	0.778372	0.897668	0.387166	-0.00842941	-1.16791	1.54881	No Effect	No Effect
YFR012W-A_2		0.59777	-0.0875542	0.050261	0.412149	0.853848	0.452621	0.017263	1.07086	No Effect	No Effect
YFR023W	PES4	0.144332	-0.359055	-0.69248	0.942294	-0.279762	-0.287506	-1.36	1.08288	No Effect	No Effect
YFR036W	CDC26	0.820564	-0.322836	0.501193	-0.886959	0.747597	-1.05394	-0.385794	-0.212417	No Effect	No Effect
YFR049W	YMR31	0.138481	0.384587	-0.742685	0.619183	-0.126518	-1.08939	-0.446719	1.33229	No Effect	No Effect
YFR055W		0.47976	0.126913	-0.0843224	-0.900615	-0.198558	-1.67962	-0.786572	0.922445	No Effect	No Effect
YFR057W		0.962044	-0.0843638	0.38274	0.260252	-1.36403	-0.631555	-0.451957	1.10798	No Effect	No Effect
YGL002W	ERP6	0.337558	0.0805846	0.00552698	0.556822	-0.841013	-1.3855	-1.11236	-0.136018	No Effect	No Effect
YGL006W-A_1		2.05107	0.168885	1.14986	0.650486	-0.344114	-0.551836	-1.59155	-0.4063	No Effect	No Effect
YGL006W-A_2		0.697391	0.160191	0.570962	0.835265	1.41315	1.38419	-0.0803683	0.000112198	No Effect	No Effect
YGL007C-A_1		2.62787	-0.0539456	1.58818	1.23416	1.44895	-3.0631	-1.30138	-3.31756	Deletion Suppressor Both	No Effect
YGL007C-A_2		-1.05615	2.75325	0.579743	1.80009	6.88221	-8.08406	1.65976	-10.2038	Deletion Suppressor Both	Deletion Suppressor Doxo_HLD only
YGL018C	JAC1	-0.236467	-0.162933	0.0141146	0.909437	2.24031	2.65216	-0.803169	-1.1397	Deletion Enhancer Doxo_HLD only	No Effect
YGL021W	ALK1	-1.80358	0.528589	-0.096846	0.339504	-1.1931	-2.79232	-2.34985	0.0176976	Deletion Suppressor Doxo_HLD only	No Effect
YGL027C	CWH41	-1.27192	-0.0344499	0.421554	1.01608	-1.81308	-2.08569	-1.76711	-0.862219	Deletion Suppressor Doxo_HLD only	No Effect
YGL028C	SCW11	-0.106738	-0.28143	1.47366	1.10716	-2.37864	0.293523	-2.15623	-0.737066	No Effect	No Effect
YGL041C-B_1		2.06071	0.1043	0.72882	1.15231	0.166363	-0.850493	-0.289312	-1.68487	No Effect	No Effect
YGL041C-B_2		0.819002	0.265367	0.998676	1.0626	0.495575	0.800974	-1.00249	-2.2078	Deletion Suppressor Doxo_EG only	No Effect
YGL060W	YBP2	0.439784	-0.225195	0.18772	-0.0930607	-0.769285	-1.33821	-1.57062	1.6314	No Effect	No Effect
YGL063W	PUS2	0.867897	0.100055	0.496582	0.432746	-2.10845	-0.486062	-1.56041	1.22631	No Effect	No Effect
YGL065C	ALG2	1.25694	-0.569049	0.874357	1.39387	1.8459	2.65844	-1.31843	2.56116	Deletion Enhancer Both	No Effect
YGL110C	CUE3	-1.57809	0.541451	0.472043	0.658255	-2.32319	-0.897518	-2.121	0.912334	No Effect	No Effect
YGL121C	GPG1	-2.17262	1.27914	-0.382484	1.48651	-0.243451	-2.69073	-1.10931	-0.386978	Deletion Suppressor Doxo_HLD only	No Effect
YGL136C	MRM2	-0.206274	0.228144	-0.215028	-0.361671	0.489228	2.75834	0.930307	-0.179556	Deletion Enhancer Doxo_HLD only	No Effect
YGL138C		0.532543	0.285917	0.427873	0.736424	-1.79456	-0.798304	-1.84183	-0.669254	No Effect	No Effect
YGL141W	HUL5	0.600329	0.570127	0.542485	0.774854	-2.37561	0.510822	-2.27369	-1.37098	No Effect	No Effect
YGL168W	HUR1	-1.97441	2.72616	-11.0079	1.10894	4.87588	-4.98927	13.4092	-6.48501	Deletion Suppressor Both	Deletion Suppressor Doxo_HLD only
YGL169W	SUA5	0.953204	0.843115	-0.314119	-0.189886	-0.492362	-1.72471	-0.400095	-2.04729	Deletion Suppressor Doxo_EG only	No Effect
YGL178W	MPT5	-0.0615483	-0.234433	-0.649388	0.846155	-0.263803	-0.698794	-2.20481	-1.3143	No Effect	No Effect
YGL188C-A_1		1.22939	-1.72932	-1.36136	0.944221	8.42026	9.7361	2.95169	4.19228	Deletion Enhancer Both	No Effect
YGL188C-A_2		-2.15483	-9.28994	-1.13845	-5.22906	8.37232	9.43458	6.12348	3.90176	Deletion Enhancer Both	Deletion Enhancer Both
YGL191W	COX13	-0.131608	-0.354841	-1.76559	-12.7779	-0.192289	0.900594	0.27601	15.4616	Deletion Enhancer Doxo_EG only	Deletion Enhancer Doxo_EG only
YGL192W	IME4	-0.421801	0.376892	-0.508655	0.296976	0.696522	-0.91464	-0.851892	3.69252	Deletion Enhancer Doxo_EG only	No Effect
YGL203C	KEX1	0.192114	0.284499	0.232549	-0.586109	-0.814664	-1.62853	-1.1946	6.38903	Deletion Enhancer Doxo_EG only	No Effect
YGL234W	ADE5,7	-1.38848	-0.546441	-5.07092	5.02585	0.97774	-1.81382	3.13445	1.53146	No Effect	Deletion Suppressor Doxo_EG only
YGL236C	MTO1	0.254166	0.2151	0.0665842	0.308395	-0.0108683	-0.701922	1.97266	2.46361	Deletion Enhancer Doxo_EG only	No Effect
YGL249W	ZIP2	0.566141	0.0148928	0.572641	-0.0598862	0.0905623	-1.92794	-0.0180743	2.90872	Deletion Enhancer Doxo_EG only	No Effect
YGR003W	CUL3	-0.0867793	0.739349	0.747663	0.319967	1.01573	-2.54436	0.0749052	1.9467	Deletion Suppressor Doxo_HLD only	No Effect
YGR018C_1		0.23786	-0.52157	0.375592	-4.10917	2.12434	-0.445074	1.41599	9.11891	Deletion Enhancer Doxo_EG only	Deletion Enhancer Doxo_EG only
YGR018C_2		-0.329659	-0.574838	-1.29271	0.337385	2.90827	1.71475	0.120795	2.7404	Deletion Enhancer Doxo_EG only	No Effect
YGR021W		0.15449	1.10059	-0.0942992	-0.100457	-0.116605	-1.90893	2.22344	0.851034	No Effect	No Effect
YGR030C	POP6	0.696266	0.328413	-0.147504	1.25568	0.94725	-0.2496	-0.0568352	-4.43844	Deletion Suppressor Doxo_EG only	No Effect
YGR035C		0.477937	0.169551	0.157391	-0.116173	-2.26368	-1.12901	-1.80772	-1.5485	No Effect	No Effect
YGR035W-A_1		1.70553	0.150299	0.944742	0.156101	0.63081	0.0449798	-0.761094	0.90839	No Effect	No Effect
YGR035W-A_2		1.23283	0.326969	1.72744	0.159781	1.39895	-1.7849	-0.480581	1.56659	No Effect	No Effect
YGR042W		-0.393823	-0.162808	-0.920032	-0.164986	-1.19138	-0.191771	-0.939335	-0.0575639	No Effect	No Effect
YGR046W	TAM41	0.798382	0.0444117	-0.151736	-6.48961	0.908383	4.60348	0.566461	-9.98096	Deletion Suppressor Doxo_EG Deletion Enhancer Doxo_HLD	Deletion Enhancer Doxo_EG only
YGR052W	FMP48	0.0954133	-0.0898528	-0.313331	0.744317	-0.943114	-0.623147	-1.95119	0.0805021	No Effect	No Effect
YGR053C		-0.303483	0.178275	-0.836609	0.466858	-0.261296	-0.668501	-0.791598	0.89286	No Effect	No Effect
YGR062C_2	COX18	1.00799	0.359121	0.743157	0.367984	0.152231	-1.00452	-0.831772	1.90488	No Effect	No Effect
YGR068C		0.727585	-0.191784	0.633615	0.0355607	-0.877451	1.13267	-1.19414	3.38439	Deletion Enhancer Doxo_EG only	No Effect
YGR077C	PEX8	-0.316115	-0.442551	0.082421	0.0553916	0.584089	0.554624	-0.574377	-0.218287	No Effect	No Effect
YGR092W	DBF2	-4.48912	2.38689	-1.7189	-3.9936	5.04076	-0.0448601	1.81224	6.29346	Deletion Enhancer Doxo_EG only	Deletion Enhancer Doxo_EG Deletion Suppressor Doxo_HLD
YGR096W	TPC1	0.902834	-0.165692	0.176091	-2.45571	-0.610918	0.259269	-0.364147	0.298307	No Effect	Deletion Enhancer Doxo_EG only
YGR110W		0.423175	0.214283	-0.533465	0.729809	-1.21633	-0.916764	-1.35087	0.432961	No Effect	No Effect
YGR130C		0.147332	0.335147	-0.25808	0.951565	-0.669681	-0.714911	0.403826	-0.546608	No Effect	No Effect
YGR131W		-0.517501	-0.129806	-4.06345	-2.48181	1.87085	0.375059	3.56029	-0.685829	No Effect	Deletion Enhancer Doxo_EG only
YGR142W	BTN2	-1.09987	0.216935	0.152624	0.226954	-1.18354	-0.245886	0.101203	0.623059	No Effect	No Effect
YGR149W		-0.993537	-0.0673931	0.141788	-1.812	-1.60721	1.05916	2.0371	-1.94423	No Effect	No Effect
YGR161C	RTS3	0.92063	0.0127417	0.116287	0.584379	-3.40941	-0.738614	-1.43222	0.462131	No Effect	No Effect
YGR193C	PDX1	0.419849	-0.294885	-0.217492	0.0199052	-1.19057	0.155359	0.536221	0.952732	No Effect	No Effect
YGR194C	XKS1	0.104402	-0.200883	0.192533	0.155615	-0.463389	-0.536333	-0.649309	1.28556	No Effect	No Effect
YGR221C	TOS2	0.73623	-0.0336894	0.167175	0.15809	-1.00041	-0.490005	-1.25067	1.67765	No Effect	No Effect
YGR234W	YHB1	1.87703	0.257819	1.78269	0.783369	-1.67606	-0.882617	-1.47992	0.189328	No Effect	No Effect
YGR244C_1	LSC2	-0.613606	0.0538149	-0.221873	0.0422842	-0.683706	-0.675057	-0.947122	1.25867	No Effect	No Effect
YGR244C_2	LSC2	1.29028	0.157439	0.632967	-0.0817893	-0.125002	0.533751	0.586413	0.778098	No Effect	No Effect
YGR255C	COQ6	1.07377	-0.0631602	1.58066	-0.164863	0.497752	0.350229	0.0318699	0.344037	No Effect	No Effect
YGR285C	ZUO1	-5.52454	-12.4848	-1.22924	-14.989	11.3046	16.7689	4.24508	18.368	Deletion Enhancer Both	Deletion Enhancer Both
YHL021C	FMP12	0.697538	-0.207284	-0.376015	0.573368	-1.40457	0.346642	3.18722	-3.9211	Deletion Suppressor Doxo_EG only	No Effect
YHL032C	GUT1	0.515217	-0.307871	-2.13179	-5.25144	-0.662839	0.349038	3.81135	1.62077	No Effect	Deletion Enhancer Doxo_EG only
YHL039W		0.280084	0.0562987	-0.058649	0.478393	-0.59354	-0.257559	-1.43677	1.47275	No Effect	No Effect
YHL047C	ARN2	2.53478	0.328578	2.48398	1.0673	-2.70157	-0.142537	-1.22108	-1.70447	No Effect	No Effect
YHR008C	SOD2	0.069154	0.344561	-0.516171	-0.882112	-0.178351	-1.07533	0.885944	0.564772	No Effect	No Effect
YHR012W	VPS29	-1.30492	-0.466394	-0.916876	-0.948211	-0.702571	3.29367	0.917968	3.07742	Deletion Enhancer Both	No Effect
YHR031C	RRM3	0.413248	-0.28567	0.14893	0.629572	-1.2208	-1.43871	-0.0961382	-2.20488	Deletion Suppressor Doxo_EG only	No Effect
YHR037W	PUT2	0.833077	-0.257594	0.169276	0.0607712	-2.39606	-0.126088	-0.263	2.20704	Deletion Enhancer Doxo_EG only	No Effect
YHR038W	RRF1	0.373662	0.0306243	-0.0610887	-0.143151	-1.69497	-0.978402	-0.999931	2.6571	Deletion Enhancer Doxo_EG only	No Effect
YHR059W	FYV4	1.34429	0.151422	0.651726	0.527182	-1.02314	-0.280918	-0.471617	1.45922	No Effect	No Effect
YHR062C	RPP1	-8.97806	-21.408	-10.1797	-11.2029	2.93526	34.7644	13.8997	12.8633	Deletion Enhancer Both	Deletion Enhancer Both
YHR076W	PTC7	0.273136	-0.108704	-0.0733554	-0.892727	-1.02381	0.180628	-0.683291	2.63666	Deletion Enhancer Doxo_EG only	No Effect
YHR091C_2	MSR1	0.207795	0.195928	-0.118331	-0.144393	-1.18817	-0.103081	-1.01375	1.66403	No Effect	No Effect
YHR106W	TRR2	0.685399	-0.0272013	0.548087	0.272137	-1.37036	-0.125468	0.734914	-0.523591	No Effect	No Effect
YHR113W		0.817664	-0.044639	0.420764	-0.140058	-1.36784	-0.923364	-0.334089	1.28478	No Effect	No Effect
YHR132C	ECM14	0.847812	-0.61332	0.148665	0.128875	-0.455303	-0.0795406	0.535206	0.211344	No Effect	No Effect
YHR149C	SKG6	1.04612	0.153511	0.874104	-1.03284	0.0840407	0.258453	-0.784751	3.30185	Deletion Enhancer Doxo_EG only	No Effect
YHR181W	SVP26	0.419621	0.0492741	0.371291	0.153118	-0.305868	0.364247	-1.07491	1.05568	No Effect	No Effect
YHR192W		1.20096	0.143723	0.752358	0.714748	-0.539462	-0.485885	0.21729	-1.62693	No Effect	No Effect
YHR202W		0.331534	0.0385657	0.0963161	-0.47559	-1.84401	-0.46676	-0.908666	2.59432	Deletion Enhancer Doxo_EG only	No Effect
YIL014W	MNT3	1.151	-0.336634	0.252377	1.12706	-1.47307	1.16234	-2.22374	-1.45063	No Effect	No Effect
YIL036W	CST6	-10.0647	-1.22581	-15.8912	0.390639	7.59864	1.29144	5.43515	-0.410586	No Effect	No Effect
YIL039W		0.120248	-0.849456	-0.294594	-0.526577	0.577684	0.0156772	-0.797539	2.50994	Deletion Enhancer Doxo_EG only	No Effect
YIL049W	DFG10	-0.630774	-0.231796	-0.601246	1.53946	-3.1818	2.70448	-3.43417	-0.691524	Deletion Enhancer Doxo_HLD only	No Effect
YIL051C	MMF1	-2.94251	-18.0438	-17.4263	-13.4466	12.3865	17.5905	14.2168	16.3734	Deletion Enhancer Both	Deletion Enhancer Both
YIL066C	RNR3	1.25388	-0.0137843	0.918961	0.927238	-1.65956	1.2161	-1.56665	-2.00972	Deletion Suppressor Doxo_EG only	No Effect
YIL070C	MAM33	-0.727684	0.0204986	-1.3083	-10.3922	-0.197246	1.17661	2.48031	4.57789	Deletion Enhancer Doxo_EG only	Deletion Enhancer Doxo_EG only
YIL071C	PCI8	0.758578	0.00796245	-0.0911338	0.82002	-0.853395	-0.678529	-0.854221	-0.722971	No Effect	No Effect
YIL077C		0.297713	-0.275761	-0.266233	0.420692	-2.73083	-0.84042	-3.19539	-0.375325	No Effect	No Effect
YIL094C	LYS12	1.94196	0.234263	1.80811	0.709592	-1.64044	-0.8108	-1.45351	-0.772405	No Effect	No Effect
YIL102C		0.483013	0.466961	0.502156	0.576228	-0.473585	-1.10953	-0.91467	-0.708222	No Effect	No Effect
YIL104C	SHQ1	-0.00267329	-4.99921	0.0418621	-3.69145	3.17856	10.2374	2.59139	2.05749	Deletion Enhancer Both	Deletion Enhancer Both
YIL107C	PFK26	-0.647859	-1.70322	-0.407959	-0.197649	-2.21589	-1.31575	1.05286	2.06321	Deletion Enhancer Doxo_EG only	No Effect
YIL111W	COX5B	0.722501	0.174998	0.282712	0.412971	-0.517642	0.346658	-0.257851	0.872539	No Effect	No Effect
YIL119C	RPI1	0.246855	0.120814	-0.234647	0.384689	-1.31894	-0.743767	-1.44029	0.896706	No Effect	No Effect
YIL125W	KGD1	0.581	-0.722391	-0.0377946	1.38965	-2.78576	2.6537	-2.31837	-0.344379	Deletion Enhancer Doxo_HLD only	No Effect
YIL126W	STH1	0.65994	0.668844	0.210685	1.13418	1.09345	-1.05502	0.167525	-4.65606	Deletion Suppressor Doxo_EG only	No Effect
YIL155C	GUT2	0.77743	0.00228971	-0.61588	0.728026	-1.16869	0.424139	0.139793	0.475667	No Effect	No Effect
YIL156W	UBP7	0.411506	0.380307	-0.0476352	0.722148	0.0286018	-0.311443	0.085893	0.677683	No Effect	No Effect
YIL162W	SUC2	2.2481	0.29544	2.29267	0.651516	-1.99142	-0.380911	-1.24685	0.809772	No Effect	No Effect
YIL163C		0.733447	0.17692	0.379117	0.32696	0.0551841	-0.600181	-0.171979	1.9533	No Effect	No Effect
YIR006C	PAN1	0.659155	-9.0612	0.497749	1.06976	2.3843	6.70426	1.0294	-3.31961	Deletion Suppressor Doxo_EG Deletion Enhancer Doxo_HLD	Deletion Enhancer Doxo_HLD only
YIR014W		0.910356	-0.444891	0.041866	0.350267	-0.179488	0.575953	0.605949	0.886561	No Effect	No Effect
YIR024C		-0.3444	0.00690119	-1.74406	-4.55396	0.273771	-0.303509	0.919663	4.46834	Deletion Enhancer Doxo_EG only	Deletion Enhancer Doxo_EG only
YJL024C	APS3	0.394662	0.161438	-0.355593	0.838821	1.21378	-0.731415	-1.46164	-0.837707	No Effect	No Effect
YJL029C	VPS53	-0.316441	1.77456	-0.159522	1.40237	0.688192	-2.44338	1.03322	-5.7987	Deletion Suppressor Both	No Effect
YJL034W	KAR2	1.08048	0.034551	0.487564	0.883457	0.671922	4.70861	0.408169	-3.69105	Deletion Suppressor Doxo_EG Deletion Enhancer Doxo_HLD	No Effect
YJL043W		1.02057	-0.00772812	0.874616	0.961661	-2.34944	-0.429436	-2.42006	-0.634897	No Effect	No Effect
YJL045W		0.525428	0.273321	0.0888199	1.04488	-1.78781	-0.738975	-2.20733	-0.182827	No Effect	No Effect
YJL047C	RTT101	-0.68339	-0.100764	-1.08601	-2.74602	1.2488	4.43665	-1.03088	10.1267	Deletion Enhancer Both	Deletion Enhancer Doxo_EG only
YJL048C	UBX6	-0.0138639	0.510436	-0.534009	0.762898	-1.50309	-1.24422	-1.78171	1.36856	No Effect	No Effect
YJL073W	JEM1	0.476551	0.0566775	0.290889	0.715363	-1.28863	0.395388	-1.86165	0.605138	No Effect	No Effect
YJL074C	SMC3	1.20791	0.230599	0.744846	0.96842	-0.729299	1.69219	-1.39353	-1.19344	No Effect	No Effect
YJL076W	NET1	-7.12163	2.11905	-13.1104	-3.07566	12.5066	-0.40078	6.3813	2.78347	Deletion Enhancer Doxo_EG only	Deletion Enhancer Doxo_EG Deletion Suppressor Doxo_HLD
YJL078C	PRY3	0.0916075	0.42512	-0.473386	0.491498	-1.19528	-0.354563	-1.00867	0.492786	No Effect	No Effect
YJL082W	IML2	0.531994	0.222812	0.254052	0.633638	-1.23274	-0.798082	-2.22562	0.91643	No Effect	No Effect
YJL096W_1	MRPL49	-6.72561	-1.97113	-16.8638	-13.4466	6.22187	0.165713	1.23839	16.3734	Deletion Enhancer Doxo_EG only	Deletion Enhancer Doxo_EG only
YJL108C	PRM10	0.759235	0.124805	0.0534128	1.28228	-0.727657	0.183643	-1.22005	0.194465	No Effect	No Effect
YJL127C	SPT10	-10.3319	-4.43066	-2.60692	-7.37052	11.4383	5.59686	2.65636	5.31229	Deletion Enhancer Both	Deletion Enhancer Both
YJL127C-B_1		1.85414	0.0656716	0.192755	0.561255	1.55619	-1.50951	-0.502375	2.86745	Deletion Enhancer Doxo_EG only	No Effect
YJL127C-B_2		-3.5495	7.84572	1.64038	1.64809	1.18409	-3.36246	-0.804589	3.6799	Deletion Enhancer Doxo_EG Deletion Suppressor Doxo_HLD	Deletion Suppressor Doxo_HLD only
YJL131C		1.02101	0.447626	0.463033	-0.95416	-0.240321	-1.27575	0.474566	7.08437	Deletion Enhancer Doxo_EG only	No Effect
YJL144W		0.293156	0.0906177	-0.296765	-0.626527	0.262477	-1.63215	2.11162	1.00638	No Effect	No Effect
YJL161W_1	FMP33	1.47755	0.237282	1.25021	-0.408456	0.445035	-1.06672	0.601483	3.47955	Deletion Enhancer Doxo_EG only	No Effect
YJL161W_2	FMP33	0.669767	0.177602	0.291519	0.656552	0.0807653	-0.493983	0.0192904	0.657379	No Effect	No Effect
YJL171C		0.595904	-0.314176	0.26863	-0.712373	0.710216	-1.20922	0.752523	3.4543	Deletion Enhancer Doxo_EG only	No Effect
YJL172W_1	CPS1	0.327325	-0.0276614	0.300185	-1.41539	0.818509	-0.940248	1.80676	2.95295	Deletion Enhancer Doxo_EG only	No Effect
YJL172W_2	CPS1	0.252572	0.409439	0.428655	0.658442	1.03265	-1.22426	-0.615944	1.35084	No Effect	No Effect
YJL186W	MNN5	-0.15755	0.198004	-0.142924	0.922404	0.468847	-1.80246	-0.402376	0.340654	No Effect	No Effect
YJL192C	SOP4	0.892219	0.0662444	0.734247	0.0631805	-0.126897	-1.86976	-0.726093	2.06964	Deletion Enhancer Doxo_EG only	No Effect
YJL193W		0.348142	0.385421	0.248124	0.325975	0.144223	-2.48472	-0.843511	2.01906	Deletion Enhancer Doxo_EG Deletion Suppressor Doxo_HLD	No Effect
YJL200C_1		-0.198307	0.288886	-0.951752	0.46448	-0.538441	-1.59918	-0.766555	2.1462	Deletion Enhancer Doxo_EG only	No Effect
YJL200C_2		0.472578	0.176985	-0.755067	0.411753	-0.283154	-0.780556	0.886092	0.641898	No Effect	No Effect
YJL201W	ECM25	-0.0576437	0.254422	-0.41571	-0.146151	0.211159	-1.86218	-0.563327	4.12092	Deletion Enhancer Doxo_EG only	No Effect
YJL213W		0.153981	0.501883	-0.100556	0.515736	0.657897	-0.293141	0.00493043	0.304279	No Effect	No Effect
YJR003C		0.137194	0.617996	0.256552	0.365491	-0.797772	-0.85138	-0.865542	1.80152	No Effect	No Effect
YJR014W	TMA22	-1.69706	0.575525	-0.813324	1.88724	1.55149	-1.08647	-1.76981	-6.4447	Deletion Suppressor Doxo_EG only	No Effect
YJR032W	CPR7	-0.269245	0.947348	-0.0208197	1.12694	6.35458	-1.72169	3.53961	-3.98436	Deletion Suppressor Doxo_EG only	No Effect
YJR045C	SSC1	-0.710579	-0.721854	0.299188	0.770832	-1.97417	4.01319	-2.3972	0.493727	Deletion Enhancer Doxo_HLD only	No Effect
YJR051W	OSM1	0.50287	0.0717494	-0.118621	0.784725	-0.840508	-0.132899	-2.02327	0.668359	No Effect	No Effect
YJR052W	RAD7	1.11483	0.261548	0.608348	1.02767	-1.51362	-0.622169	-1.96449	-0.46633	No Effect	No Effect
YJR054W		0.419152	-0.444278	-0.732695	0.943402	-2.66301	3.01249	-2.35525	1.0287	Deletion Enhancer Doxo_HLD only	No Effect
YJR062C	NTA1	0.143217	0.315547	-1.00286	0.474524	-0.212884	-0.542283	-0.775506	0.0202414	No Effect	No Effect
YJR068W	RFC2	-1.13833	0.189805	0.277929	0.88425	-0.884623	0.0507118	-2.40557	0.230124	No Effect	No Effect
YJR080C	FMP26	-0.290411	0.697637	-2.97946	-2.78812	-0.222321	-0.109055	2.57815	4.04029	Deletion Enhancer Doxo_EG only	Deletion Enhancer Doxo_EG only
YJR088C		0.879983	-0.126585	0.924885	0.170716	-0.207587	0.611679	-1.56121	1.8363	No Effect	No Effect
YJR115W		0.435313	0.141286	0.216347	0.731749	-0.283689	0.0840802	-1.5666	0.289691	No Effect	No Effect
YJR117W	STE24	0.469588	0.276965	-0.439189	0.948271	-1.70741	0.78881	-2.99391	2.2164	Deletion Enhancer Doxo_EG only	No Effect
YJR130C	STR2	1.31137	0.650424	1.16139	1.03087	-1.04805	-0.788613	-1.59718	0.244413	No Effect	No Effect
YJR149W		0.476236	-0.4517	0.156776	0.968627	-2.13962	1.90891	-2.28354	-0.534615	No Effect	No Effect
YJR151W-A_1		1.05908	-0.124506	0.177276	0.691905	0.605199	-0.506913	-0.716663	1.09768	No Effect	No Effect
YJR151W-A_2		-0.200426	0.356766	0.422624	-0.136869	-1.23711	0.679967	-1.3907	2.85277	Deletion Enhancer Doxo_EG only	No Effect
YJR153W	PGU1	0.312508	0.0874319	-0.839019	0.516797	-0.248981	1.38256	-1.05886	0.689068	No Effect	No Effect
YKL018C-A_1		1.19746	0.00639867	0.252993	0.668847	3.68815	-0.623786	-0.998483	1.18796	No Effect	No Effect
YKL018C-A_2		-0.503511	0.133271	0.574468	-0.0104824	-0.30962	0.566511	-0.199841	0.915954	No Effect	No Effect
YKL021C	MAK11	0.370254	0.448192	-0.159857	0.824366	-0.740272	0.846752	-1.69643	1.69296	No Effect	No Effect
YKL029C	MAE1	1.13047	0.141051	0.289338	0.173077	-1.66216	0.494298	-0.880584	0.413407	No Effect	No Effect
YKL040C	NFU1	0.185963	-0.298426	-0.74809	-1.87051	-1.85532	1.05722	-0.0984366	2.39227	Deletion Enhancer Doxo_EG only	No Effect
YKL043W	PHD1	0.136865	0.116242	-0.20677	-1.81106	-0.115963	0.525604	-0.0933766	1.86017	No Effect	No Effect
YKL045W	PRI2	0.6489	-0.233215	-0.448631	0.779161	-0.36743	2.15742	-1.20828	2.22375	Deletion Enhancer Both	No Effect
YKL046C	DCW1	0.886945	0.12792	1.06295	-0.0147365	-0.753481	-0.750697	-1.16422	-0.443402	No Effect	No Effect
YKL051W	SFK1	-1.57442	0.619885	-0.224632	0.343242	-0.572702	0.591915	-0.770579	-0.783719	No Effect	No Effect
YKL056C	TMA19	-2.39265	-0.586057	-0.468707	1.41483	2.6661	-2.33614	0.0380379	-3.19964	Deletion Suppressor Both	No Effect
YKL062W	MSN4	1.7036	-1.75224	0.974754	0.458946	-5.52998	3.12204	-1.96352	-2.12288	Deletion Suppressor Doxo_EG Deletion Enhancer Doxo_HLD	No Effect
YKL068W	NUP100	0.291386	0.30922	0.0894425	0.18768	-2.94576	-0.89857	-1.7718	-1.46	No Effect	No Effect
YKL070W		0.79319	-0.0373459	0.260503	0.279277	-3.66927	-0.538839	-2.72506	-0.564081	No Effect	No Effect
YKL084W	HOT13	0.1208	0.000224847	-0.454784	-0.181081	-1.90347	0.382939	-2.38835	0.913663	No Effect	No Effect
YKL085W	MDH1	-0.21254	-0.128262	-3.29764	-7.55452	-1.13375	-0.351526	1.24998	-2.45455	Deletion Suppressor Doxo_EG only	Deletion Enhancer Doxo_EG only
YKL105C		1.42544	0.862528	1.98664	0.845729	-2.33389	0.164039	-1.72808	0.184777	No Effect	No Effect
YKL106W	AAT1	0.983656	0.273993	-12.621	2.92522	-1.00552	-0.320069	11.4186	-4.25967	Deletion Suppressor Doxo_EG only	Deletion Suppressor Doxo_EG only
YKL107W		0.504248	0.303854	0.432385	0.250981	-0.312682	-0.858468	-1.3286	0.86047	No Effect	No Effect
YKL121W		2.22685	0.200766	2.68966	-0.190053	-0.811437	1.54271	-0.619141	11.0824	Deletion Enhancer Doxo_EG only	No Effect
YKL124W	SSH4	0.477716	-0.141893	0.539649	-0.316399	-0.422617	0.276159	-0.577584	0.821065	No Effect	No Effect
YKL126W	YPK1	0.638248	0.091544	0.348745	0.540637	-0.426611	-0.565496	-1.11592	-1.26153	No Effect	No Effect
YKL138C	MRPL31	0.292917	-1.01356	0.241007	0.00642255	-0.527323	2.16668	-0.885404	0.337275	Deletion Enhancer Doxo_HLD only	No Effect
YKL140W	TGL1	0.411143	0.240618	0.472354	-0.229584	-0.672782	0.376316	-1.15506	-0.247467	No Effect	No Effect
YKL144C	RPC25	1.13876	-0.0179365	0.797493	0.162824	-0.0814498	1.64089	-1.29036	2.02936	Deletion Enhancer Doxo_EG only	No Effect
YKL148C	SDH1	0.523016	-0.322174	-13.8824	-4.30485	-0.5108	-0.413452	3.38678	-12.1359	Deletion Suppressor Doxo_EG only	Deletion Enhancer Doxo_EG only
YKL150W	MCR1	0.823673	-0.298955	0.117579	-2.23213	-1.33054	0.318244	-0.156583	1.5904	No Effect	Deletion Enhancer Doxo_EG only
YKL151C		2.62645	0.17595	3.21616	-0.0865821	-1.80953	0.629621	-1.56197	-0.556377	No Effect	No Effect
YKL166C	TPK3	-0.153656	-0.310176	0.311607	-0.16702	-0.467743	0.447405	-0.965073	-0.20423	No Effect	No Effect
YKL171W		-1.49692	0.604626	-0.166639	-0.39575	-0.566589	-0.218562	-1.77613	0.0917357	No Effect	No Effect
YKL176C	LST4	-1.53122	-1.6973	-0.449845	-10.8453	1.18729	4.11634	-0.735379	10.8364	Deletion Enhancer Both	Deletion Enhancer Doxo_EG only
YKL188C	PXA2	0.168291	-0.304415	-0.224169	0.403528	-1.33714	-0.398514	-1.80695	-0.249027	No Effect	No Effect
YKL189W	HYM1	0.561127	-1.03028	0.61165	-0.599133	4.09786	5.80133	-0.876135	2.9043	Deletion Enhancer Both	No Effect
YKL192C	ACP1	-4.21573	-3.06206	-3.00262	-11.2602	20.5556	11.918	6.84785	10.8999	Deletion Enhancer Both	Deletion Enhancer Both
YKL195W	MIA40	-2.62538	-16.4982	-14.3675	-13.4466	9.14308	-3.38347	14.2168	16.3734	Deletion Enhancer Doxo_EG Deletion Suppressor Doxo_HLD	Deletion Enhancer Both
YKL201C_1	MNN4	0.0611528	0.427228	-0.13794	0.526645	0.206825	-1.0067	0.386756	-1.20096	No Effect	No Effect
YKL201C_2	MNN4	0.738594	0.210119	0.390081	-0.0901436	0.0936045	-0.296963	-0.47503	-0.628409	No Effect	No Effect
YKL205W	LOS1	-0.0895331	0.0820572	-0.968507	-0.14414	-0.136169	-1.02437	-0.684722	3.15403	Deletion Enhancer Doxo_EG only	No Effect
YKL207W		-0.0967565	-0.768638	-0.445053	-1.78239	-0.0401525	1.48484	-1.75381	5.61581	Deletion Enhancer Doxo_EG only	No Effect
YKL218C	SRY1	1.43565	-0.0306451	0.464128	-0.144794	-0.490934	-1.43732	-0.554055	2.67623	Deletion Enhancer Doxo_EG only	No Effect
YKR005C		0.483677	-0.40201	-1.10769	1.20057	-0.121513	1.21894	-0.556665	-0.565721	No Effect	No Effect
YKR010C	TOF2	0.376705	0.560482	0.122507	0.443432	0.31987	-1.81196	-0.595546	0.388641	No Effect	No Effect
YKR014C	YPT52	1.592	-0.26693	0.881459	-0.222785	-0.717539	-0.442839	-0.896656	2.65943	Deletion Enhancer Doxo_EG only	No Effect
YKR015C		1.79298	-0.397609	0.973831	-0.0613536	-0.554459	-1.72893	-0.659309	2.43566	Deletion Enhancer Doxo_EG only	No Effect
YKR018C		0.869952	0.0195735	0.00162421	0.815316	-0.453796	-0.834711	-0.956274	-0.645427	No Effect	No Effect
YKR021W		0.399156	0.336203	-0.580374	-0.167338	0.111391	-0.50415	-0.21133	0.431268	No Effect	No Effect
YKR056W	TRM2	0.686705	-0.232041	-0.246305	0.581689	-1.83661	-0.583641	-2.05479	1.00541	No Effect	No Effect
YKR058W	GLG1	-0.220582	-0.0171157	-0.666044	-0.212022	0.00169878	-0.176796	-1.50777	1.08414	No Effect	No Effect
YKR063C	LAS1	1.07069	-0.289307	0.0863238	1.08426	2.86203	7.41972	1.77641	-3.31104	Deletion Suppressor Doxo_EG Deletion Enhancer Doxo_HLD	No Effect
YKR065C	PAM17	-0.583687	-0.463321	-1.18657	-2.22419	0.482746	0.0404305	0.324064	2.46692	Deletion Enhancer Doxo_EG only	Deletion Enhancer Doxo_EG only
YKR070W		0.547225	-0.284273	-0.243478	-0.390099	-0.526594	0.546077	-0.805265	-0.0534513	No Effect	No Effect
YKR079C	TRZ1	1.31631	0.582704	0.534989	0.0786641	-0.193912	-2.29916	0.725731	-2.59972	Deletion Suppressor Both	No Effect
YKR081C	RPF2	-1.05085	0.340152	-0.946723	-7.25037	4.87412	3.14133	1.1869	3.81214	Deletion Enhancer Both	Deletion Enhancer Doxo_EG only
YKR087C	OMA1	0.324478	-0.0100066	-0.218171	0.989837	-1.45385	0.373895	-1.44846	-0.0773836	No Effect	No Effect
YKR090W	PXL1	-0.110915	0.620441	0.287169	0.69479	-0.772628	-0.515579	-1.76871	0.265552	No Effect	No Effect
YKR091W_1	SRL3	0.99578	0.109385	0.85674	1.11873	-1.01882	-0.628952	-1.43598	-0.517889	No Effect	No Effect
YKR091W_2	SRL3	0.693917	0.19161	0.921638	-0.266457	0.13841	-0.977533	-0.24758	2.87995	Deletion Enhancer Doxo_EG only	No Effect
YKR093W	PTR2	-1.26701	-0.0465436	0.446509	0.824381	-2.26638	-0.230368	-2.76055	-1.03145	No Effect	No Effect
YKR098C	UBP11	-1.64207	0.193303	-0.267652	1.40713	-1.59895	-0.774438	-2.32623	-0.638034	No Effect	No Effect
YKR101W	SIR1	-1.43926	0.0191739	0.256836	1.25518	-2.2562	0.398984	-3.17466	-2.61876	Deletion Suppressor Doxo_EG only	No Effect
YKR103W	NFT1	-2.15363	1.34428	0.245347	1.13387	-0.810562	-3.16065	-2.94741	-2.06788	Deletion Suppressor Both	No Effect
YLL040C	VPS13	0.709865	0.652591	0.819822	0.759895	-2.43847	-3.33346	-1.64786	-5.60381	Deletion Suppressor Both	No Effect
YLL041C	SDH2	0.866132	0.231203	-19.6461	0.0601095	-2.78629	-1.2009	-4.07382	-4.77563	Deletion Suppressor Doxo_EG only	No Effect
YLL042C	ATG10	0.342149	0.62832	0.0913083	0.737026	-2.58736	-1.66028	-1.81493	-1.96613	No Effect	No Effect
YLL046C	RNP1	0.735314	0.529798	0.029253	0.829845	-3.78175	0.297242	-2.57377	-0.416256	No Effect	No Effect
YLL063C	AYT1	-0.385143	0.408992	-0.685509	0.690668	-1.44327	-0.426621	-1.19913	-0.441238	No Effect	No Effect
YLR006C	SSK1	0.996577	-0.0222695	1.39507	0.259249	-0.11122	1.20956	-0.696121	-0.737995	No Effect	No Effect
YLR016C	PML1	0.0420987	0.0535223	-0.212056	-0.0786243	-1.01255	-0.0939403	-1.37903	1.49397	No Effect	No Effect
YLR021W		-2.43866	1.58778	-1.94318	-7.7274	1.68279	-1.89987	3.05305	1.1644	No Effect	Deletion Enhancer Doxo_EG only
YLR039C	RIC1	-1.25388	-0.146933	-6.58926	4.34801	3.09158	0.0333064	5.68149	-7.61117	Deletion Suppressor Doxo_EG only	Deletion Suppressor Doxo_EG only
YLR040C		-0.0804841	-0.0316098	-0.551957	0.282268	-0.112347	0.40461	-0.955729	0.888789	No Effect	No Effect
YLR063W		0.555056	0.0997377	0.705028	0.0673085	-0.786896	0.38785	0.189507	1.52595	No Effect	No Effect
YLR066W	SPC3	1.22254	0.147292	0.576021	1.08666	-1.1592	2.12092	-1.37486	-1.5797	Deletion Enhancer Doxo_HLD only	No Effect
YLR083C	EMP70	0.833256	0.175378	0.83589	0.563565	-1.52987	0.44496	-0.0271033	-0.809446	No Effect	No Effect
YLR084C_1	RAX2	2.40655	0.294481	2.83226	0.251371	-1.35871	-0.642317	-0.456671	1.31733	No Effect	No Effect
YLR084C_2	RAX2	0.818142	0.172051	0.937765	0.506614	-0.337563	0.156711	-0.767725	5.10241	Deletion Enhancer Doxo_EG only	No Effect
YLR089C	ALT1	-2.49623	1.75925	-5.51815	-13.4466	4.13593	-1.96094	11.8705	16.3734	Deletion Enhancer Doxo_EG only	Deletion Enhancer Doxo_EG only
YLR094C	GIS3	-0.109702	-0.0281887	-0.0501761	-1.01349	-0.936	1.04888	-0.234458	1.83094	No Effect	No Effect
YLR097C	HRT3	0.187836	0.0699025	0.448395	0.0875069	-0.814518	0.208538	-0.14082	0.858458	No Effect	No Effect
YLR103C	CDC45	-0.600462	-0.0828445	0.32909	-0.852251	-2.13156	-1.05977	-1.15187	-0.566397	No Effect	No Effect
YLR142W	PUT1	-1.5205	-0.130234	-1.14888	1.32803	-1.48549	-0.332957	3.76612	-6.52729	Deletion Suppressor Doxo_EG only	No Effect
YLR148W	PEP3	-3.6457	-7.3612	-23.2524	-13.4466	7.83654	7.36167	5.77127	16.3734	Deletion Enhancer Both	Deletion Enhancer Both
YLR151C	PCD1	0.246851	0.173886	-0.368429	0.465569	-2.6802	-1.48696	-2.03939	0.972721	No Effect	No Effect
YLR163C	MAS1	0.711458	0.604922	0.137206	1.28942	-1.65981	-1.28009	-1.60162	-5.51698	Deletion Suppressor Doxo_EG only	No Effect
YLR172C	DPH5	1.23133	0.014117	1.14442	-0.527834	-2.08795	-1.06915	-1.38083	-1.72845	No Effect	No Effect
YLR188W	MDL1	-0.0398908	-0.25056	-0.565891	-0.251957	-1.02336	0.0961558	-0.886811	0.649834	No Effect	No Effect
YLR196W	PWP1	0.486324	0.595211	-0.279553	1.02575	-1.13893	-3.62402	-1.40492	-5.84209	Deletion Suppressor Both	No Effect
YLR199C		-0.372558	0.46603	-0.486563	-1.43283	0.134221	-0.523987	-0.340107	-0.100613	No Effect	No Effect
YLR207W	HRD3	0.670624	0.0250767	0.256019	0.453916	-0.559882	-0.564682	-0.667288	-1.40638	No Effect	No Effect
YLR218C		1.58805	0.0363876	-0.727041	-10.3775	-0.721932	0.0243978	0.892709	-2.84277	Deletion Suppressor Doxo_EG only	Deletion Enhancer Doxo_EG only
YLR242C	ARV1	-3.5943	3.59749	-0.575084	0.190065	4.6488	-0.90415	4.77557	-1.268	No Effect	Deletion Suppressor Doxo_HLD only
YLR248W	RCK2	0.805216	0.00943685	1.02563	-0.00994733	-0.351918	-1.64819	-0.541194	2.64847	Deletion Enhancer Doxo_EG only	No Effect
YLR259C	HSP60	0.065614	-0.563138	-0.394531	-0.921244	2.47893	4.44585	-0.484035	7.0454	Deletion Enhancer Both	No Effect
YLR268W	SEC22	-1.1871	-4.1456	-0.477542	1.62831	4.56471	1.03596	1.32084	-5.31927	Deletion Suppressor Doxo_EG only	Deletion Enhancer Doxo_HLD only
YLR285C-A		0.457775	0.237491	-0.158938	0.580004	-0.40344	-0.340321	-1.58766	0.658626	No Effect	No Effect
YLR289W	GUF1	-0.608726	-5.10456	0.193866	-5.70259	7.8937	-2.2484	0.974927	9.12163	Deletion Enhancer Doxo_EG Deletion Suppressor Doxo_HLD	Deletion Enhancer Both
YLR290C		0.299878	-8.36998	1.40465	0.65991	-0.0670458	5.57594	-0.203594	1.18071	Deletion Enhancer Doxo_HLD only	Deletion Enhancer Doxo_HLD only
YLR295C	ATP14	0.345997	-0.0932272	-0.427414	0.122218	-0.250381	-1.93412	0.170279	1.62861	No Effect	No Effect
YLR299W	ECM38	-0.119145	0.192031	0.583558	-0.295604	-0.788354	-1.67842	-0.263422	2.11341	Deletion Enhancer Doxo_EG only	No Effect
YLR300W	EXG1	0.20528	-0.102352	0.200074	0.470167	-0.959044	-1.71381	-0.668622	0.726679	No Effect	No Effect
YLR304C	ACO1	0.572141	0.156798	0.668728	-4.00428	-1.64563	-1.19847	-1.89422	6.0792	Deletion Enhancer Doxo_EG only	Deletion Enhancer Doxo_EG only
YLR306W	UBC12	0.337441	0.393283	0.356224	0.223479	-0.768109	-2.00347	-0.504361	0.751837	Deletion Suppressor Doxo_HLD only	No Effect
YLR309C	IMH1	-0.543632	-0.0591259	-0.848181	-0.078954	1.13472	-1.68913	0.371048	2.87646	Deletion Enhancer Doxo_EG only	No Effect
YLR313C	SPH1	-0.52729	0.614337	-0.841817	-0.495048	0.431904	-1.84348	-0.893164	2.44683	Deletion Enhancer Doxo_EG only	No Effect
YLR323C	CWC24	-4.66139	4.24776	-0.418124	-4.7649	5.47391	-3.12351	3.19078	1.16952	Deletion Suppressor Doxo_HLD only	Deletion Enhancer Doxo_EG Deletion Suppressor Doxo_HLD
YLR332W_1	MID2	0.83369	1.08471	1.14351	-1.71559	-0.228027	-2.3736	0.224817	6.3698	Deletion Enhancer Doxo_EG Deletion Suppressor Doxo_HLD	No Effect
YLR332W_2	MID2	-1.15113	0.548145	0.40276	-7.54714	-1.21497	-1.25818	0.36243	7.82177	Deletion Enhancer Doxo_EG only	Deletion Enhancer Doxo_EG only
YLR341W	SPO77	-1.95193	0.763116	-0.286132	0.735772	1.3094	-2.22709	-0.559423	2.19151	Deletion Enhancer Doxo_EG Deletion Suppressor Doxo_HLD	No Effect
YLR350W	ORM2	-0.859835	-5.41096	-0.507388	1.09057	1.34111	0.5497	2.75225	-2.73714	Deletion Suppressor Doxo_EG only	Deletion Enhancer Doxo_HLD only
YLR353W	BUD8	0.12627	1.04418	0.379878	0.623113	-2.33553	-3.12385	-1.28291	1.95699	Deletion Suppressor Doxo_HLD only	No Effect
YLR355C	ILV5	-0.109486	-13.7834	-11.3883	-4.11749	5.00325	9.46076	14.9986	1.37593	Deletion Enhancer Doxo_HLD only	Deletion Enhancer Both
YLR361C	DCR2	0.0803223	-0.660424	-2.45799	1.7808	-0.254482	3.43566	2.34074	-2.43908	Deletion Suppressor Doxo_EG Deletion Enhancer Doxo_HLD	No Effect
YLR395C	COX8	-1.34664	1.37741	-0.942608	-5.80698	0.654777	-1.42761	2.29944	10.9688	Deletion Enhancer Doxo_EG only	Deletion Enhancer Doxo_EG only
YLR406C-A_1		1.61523	-0.00572323	0.748418	0.906041	0.13775	0.0848725	-1.51358	0.154912	No Effect	No Effect
YLR406C-A_2		0.479394	0.139616	0.271731	0.459036	-0.140329	-0.558801	-1.63999	1.12643	No Effect	No Effect
YLR408C		0.359202	-0.154894	0.0861623	-1.15398	0.963239	-1.12676	1.04622	2.5072	Deletion Enhancer Doxo_EG only	No Effect
YLR415C		0.687132	0.356053	-0.210373	-0.282321	0.916965	-2.3478	3.01751	0.787519	Deletion Suppressor Doxo_HLD only	No Effect
YLR425W	TUS1	0.716163	-0.114974	0.0237918	0.277085	-1.91048	-0.514027	-2.06349	3.31587	Deletion Enhancer Doxo_EG only	No Effect
YLR457C	NBP1	1.37986	0.652453	0.442387	-1.03405	0.141715	-1.55446	1.03456	-0.679306	No Effect	No Effect
YML031W	NDC1	1.92046	0.231168	2.12709	1.34193	-0.918806	2.86755	-2.15655	-2.20651	Deletion Suppressor Doxo_EG Deletion Enhancer Doxo_HLD	No Effect
YML050W		0.36601	-0.29968	0.473016	0.682446	-1.2581	0.839283	-0.520049	-0.350676	No Effect	No Effect
YML053C		-0.0268105	0.70705	0.299506	0.615086	-0.545731	-0.659934	-0.191646	-1.25269	No Effect	No Effect
YML054C	CYB2	0.212647	-0.0563665	0.111019	0.73806	-0.740758	0.731656	-0.537434	-0.910805	No Effect	No Effect
YML054C-A_1		1.75109	-0.0271563	0.944448	0.802341	2.32702	-2.00122	-1.37775	1.5337	Deletion Suppressor Doxo_HLD only	No Effect
YML054C-A_2		0.878102	0.585812	0.829357	0.0527164	-0.475412	-0.296779	-2.11079	-0.935436	No Effect	No Effect
YML066C	SMA2	1.11696	0.126939	0.753113	0.933018	-1.24244	0.693891	-1.09836	-1.19112	No Effect	No Effect
YML078W	CPR3	-0.527443	0.21575	-0.625468	-0.363114	-1.18276	0.171931	-0.626232	2.51765	Deletion Enhancer Doxo_EG only	No Effect
YML100W-A		-0.371054	0.218078	-0.590989	1.12746	-0.302049	-0.770717	-1.585	-0.0726919	No Effect	No Effect
YML120C	NDI1	1.51803	0.228195	0.998602	-0.597859	-1.60146	-0.000565662	-1.37953	2.37732	Deletion Enhancer Doxo_EG only	No Effect
YMR001C-A_1		1.75678	0.0838341	-0.348289	-0.166527	1.75585	0.601426	0.829901	5.40405	Deletion Enhancer Doxo_EG only	No Effect
YMR001C-A_2		0.847645	-0.0943334	-0.0803107	0.375158	-0.297986	3.52234	-0.327335	-0.447712	Deletion Enhancer Doxo_HLD only	No Effect
YMR021C	MAC1	-1.15224	-0.167103	-18.648	-13.4466	-0.607419	1.30399	4.66008	16.3734	Deletion Enhancer Doxo_EG only	Deletion Enhancer Doxo_EG only
YMR047C	NUP116	1.50935	0.121787	1.13152	0.813282	-0.38857	1.75884	-1.80719	-1.67358	No Effect	No Effect
YMR065W	KAR5	0.348584	0.166793	-0.463152	-0.882982	1.07265	-0.799121	-0.107095	1.41023	No Effect	No Effect
YMR068W	AVO2	0.390577	0.532802	-0.142243	0.77329	0.163515	-1.09264	-0.862286	1.30941	No Effect	No Effect
YMR081C	ISF1	0.790069	-0.530256	-0.272033	0.0822284	-0.297383	-0.231278	-0.326735	0.674831	No Effect	No Effect
YMR086W		0.74337	-0.166035	-0.239412	0.141753	-1.33148	0.456758	-1.61251	4.54876	Deletion Enhancer Doxo_EG only	No Effect
YMR105W-A_1		1.82306	0.102378	1.14322	0.0400968	-0.375731	-0.170233	-0.896975	-0.30168	No Effect	No Effect
YMR105W-A_2		1.1311	0.664616	0.779887	0.359443	-0.411206	-1.19211	-1.40825	0.60075	No Effect	No Effect
YMR115W	FMP24	0.569398	-0.615358	0.170278	-1.73265	-0.76911	0.396783	-1.53622	2.79556	Deletion Enhancer Doxo_EG only	No Effect
YMR125W	STO1	-3.04114	1.71373	-1.2224	1.33457	6.41905	-3.04614	0.238422	-4.32296	Deletion Suppressor Both	No Effect
YMR133W	REC114	0.0881899	0.613444	-0.0747153	1.17399	-0.325074	-0.70589	-1.63605	-0.687376	No Effect	No Effect
YMR145C	NDE1	-0.26208	1.03722	0.479053	0.83025	8.19907	-7.05294	-1.55734	-5.79064	Deletion Suppressor Both	No Effect
YMR157C	FMP39	-0.355597	0.323475	-0.693803	-0.941083	-1.02895	-0.0637848	0.0880817	4.42615	Deletion Enhancer Doxo_EG only	No Effect
YMR168C	CEP3	1.04048	-0.433294	0.567579	0.489242	1.41647	4.73284	-0.276818	2.70762	Deletion Enhancer Both	No Effect
YMR177W	MMT1	-0.0101972	0.521818	0.229779	-0.0367285	0.253788	-0.52586	-0.620805	-0.0188516	No Effect	No Effect
YMR189W	GCV2	1.5156	0.0978565	1.19824	-0.63667	-0.991993	-0.410062	-0.180548	1.55764	No Effect	No Effect
YMR206W		0.488425	0.172943	0.569353	0.0405176	-1.20935	0.2734	-0.965554	1.2985	No Effect	No Effect
YMR214W	SCJ1	0.413734	-0.376196	-0.64489	-1.83154	-0.839798	1.42364	2.23359	2.31514	Deletion Enhancer Doxo_EG only	No Effect
YMR225C	MRPL44	0.440235	0.269933	-0.154697	-0.519649	-1.59657	0.562926	0.212124	5.71647	Deletion Enhancer Doxo_EG only	No Effect
YMR230W	RPS10B	-0.958115	0.797185	0.402242	0.134714	2.65021	-0.844854	-0.586881	0.141153	No Effect	No Effect
YMR232W	FUS2	-0.0887302	0.336727	0.414036	0.397937	-0.59076	0.0711822	-1.19644	1.58619	No Effect	No Effect
YMR237W	BCH1	0.406236	0.21573	0.94253	0.0907499	-1.7835	-0.112794	-1.12288	1.944	No Effect	No Effect
YMR238W	DFG5	1.15138	0.101787	1.02313	-0.32931	-1.88255	-0.0215377	-0.932614	2.73189	Deletion Enhancer Doxo_EG only	No Effect
YMR242W-A_1		-0.462557	0.974565	0.779448	0.846836	13.3773	-3.12312	0.397294	1.16631	Deletion Suppressor Doxo_HLD only	No Effect
YMR242W-A_2		-2.5349	0.0129363	0.353946	0.0774005	12.3268	-3.63062	1.09475	2.32572	Deletion Enhancer Doxo_EG Deletion Suppressor Doxo_HLD	No Effect
YMR243C	ZRC1	-1.50569	0.341602	0.189368	0.952771	-2.15943	0.0466006	-1.93669	0.258305	No Effect	No Effect
YMR250W	GAD1	-1.32203	-0.195488	0.284992	0.944472	-2.06122	-0.124508	-1.33372	-0.432733	No Effect	No Effect
YMR252C		1.2338	-0.131674	0.00395498	0.959953	-3.3386	-0.30826	-1.35652	0.920885	No Effect	No Effect
YMR274C	RCE1	0.0473267	0.240039	-0.475545	1.17927	-1.3354	-0.706177	-1.142	-2.1634	Deletion Suppressor Doxo_EG only	No Effect
YMR278W		0.160515	-0.379719	-0.547317	0.6025	-1.17425	-0.647189	-0.0735656	0.454395	No Effect	No Effect
YMR279C		-1.54302	0.142557	-0.265642	0.357014	-0.761713	1.66683	-1.33097	-0.150493	No Effect	No Effect
YMR301C	ATM1	0.531981	0.948983	0.120013	0.719693	-1.61586	-0.209825	-1.92509	1.09858	No Effect	No Effect
YMR302C	PRP12	0.604804	-0.0461321	0.177759	-0.103844	0.0760806	-0.827481	0.613239	0.179035	No Effect	No Effect
YMR307W	GAS1	-1.98559	-7.55421	0.0574051	-1.40893	5.26567	8.20682	2.69528	5.27301	Deletion Enhancer Both	Deletion Enhancer Doxo_HLD only
YMR314W	PRE5	-0.505851	1.79868	-0.533404	-1.1414	3.87671	-5.38917	3.34619	-4.90625	Deletion Suppressor Both	No Effect
YNL029C	KTR5	-0.509419	0.804401	-0.6346	0.608834	0.0867426	-1.52326	-0.493003	0.590854	No Effect	No Effect
YNL037C	IDH1	-1.0657	1.33487	-1.94531	-0.0511908	0.88425	-2.05334	1.95162	-1.12377	Deletion Suppressor Doxo_HLD only	No Effect
YNL038W	GPI15	-0.0870159	-0.303165	-0.373155	1.00571	1.40592	7.53378	-0.847638	-0.332458	Deletion Enhancer Doxo_HLD only	No Effect
YNL042W-B_1		3.19259	-0.0534537	2.95833	0.847081	-1.40654	-0.774361	-2.45065	1.06637	No Effect	No Effect
YNL042W-B_2		0.84504	0.294592	0.740893	0.377255	0.356113	-0.0598621	-0.646245	1.29069	No Effect	No Effect
YNL045W		0.0601857	0.204614	-0.437625	0.449072	-0.739893	0.487037	-0.749828	2.97705	Deletion Enhancer Doxo_EG only	No Effect
YNL075W	IMP4	-1.06717	1.55416	0.351059	0.737106	1.20749	-3.45923	-1.2628	-3.19899	Deletion Suppressor Both	No Effect
YNL083W	SAL1	0.330215	0.327651	0.312484	0.564396	-0.687302	-1.02803	-0.426379	-0.615525	No Effect	No Effect
YNL116W	DMA2	0.673519	0.348381	0.301574	0.59618	-0.495103	-0.914167	-0.51762	1.36056	No Effect	No Effect
YNL140C		-0.123127	0.759973	-0.227013	1.19093	-9.43238	10.0901	0.832309	-3.67013	Deletion Suppressor Doxo_EG Deletion Enhancer Doxo_HLD	No Effect
YNL146C-A_1		1.574	0.0431717	0.439797	0.91603	-0.920342	0.356122	-1.55261	0.697675	No Effect	No Effect
YNL146C-A_2		1.12544	0.117546	0.951454	0.0732059	-0.491896	0.242525	-0.134882	1.19651	No Effect	No Effect
YNL161W	CBK1	0.505467	0.120335	-0.24426	0.545702	0.129857	2.41441	-0.709359	3.09279	Deletion Enhancer Both	No Effect
YNL195C		-1.76112	0.503048	0.0803723	0.690555	-1.62349	-2.46563	-2.58254	0.498323	Deletion Suppressor Doxo_HLD only	No Effect
YNL231C	PDR16	0.344811	-0.133265	-0.0504679	0.909686	-0.067075	-0.603709	-0.741798	4.96728	Deletion Enhancer Doxo_EG only	No Effect
YNL271C	BNI1	0.407079	0.367116	-0.366754	1.22605	-1.24537	-1.25628	-1.18965	0.824328	No Effect	No Effect
YNL288W	CAF40	-1.29221	0.64183	-0.332946	-2.04363	0.382559	1.33185	0.25623	10.1626	Deletion Enhancer Doxo_EG only	Deletion Enhancer Doxo_EG only
YNL291C	MID1	-0.406505	-0.0220132	-0.165043	0.35152	-0.557384	-1.6012	-1.03536	-0.241785	No Effect	No Effect
YNL306W	MRPS18	1.3014	-0.339685	0.29178	0.898452	0.579948	2.76784	0.00395618	1.91159	Deletion Enhancer Doxo_HLD only	No Effect
YNL310C	ZIM17	1.41571	0.270043	0.212763	2.12406	6.5945	0.241806	6.34614	-11.1344	Deletion Suppressor Doxo_EG only	Deletion Suppressor Doxo_EG only
YNL320W		0.678684	-0.234159	0.190796	0.307236	-1.01386	-0.0858098	0.0654817	-1.27049	No Effect	No Effect
YNR004W		-1.3227	1.94015	-0.609792	-0.0178178	3.82217	-3.55495	1.0698	-1.12486	Deletion Suppressor Doxo_HLD only	No Effect
YNR007C	ATG3	0.634022	0.471649	0.405126	0.579716	0.0233534	-0.126183	-0.28948	1.61634	No Effect	No Effect
YNR022C	MRPL50	0.171425	0.545977	0.174218	-0.723156	3.09491	-1.31832	1.36553	2.08432	Deletion Enhancer Doxo_EG only	No Effect
YNR032C-A	HUB1	1.21138	-0.415226	-0.121255	0.967182	-1.53336	2.81559	-1.33649	-1.23478	Deletion Enhancer Doxo_HLD only	No Effect
YNR033W	ABZ1	-0.181994	0.0351098	0.558956	0.568447	-1.39197	0.366314	-1.13105	-1.16825	No Effect	No Effect
YNR035C	ARC35	1.18045	0.960363	0.350384	-0.273101	1.41657	-3.46396	0.759285	-2.69634	Deletion Suppressor Both	No Effect
YNR060W	FRE4	-0.253377	1.67307	-0.0590556	0.284864	4.01316	-4.68702	-0.318134	-0.0333203	Deletion Suppressor Doxo_HLD only	No Effect
YNR061C		1.10065	0.342149	-0.0630692	0.808278	0.599581	-0.237022	-0.536429	0.0558623	No Effect	No Effect
YNR065C	YSN1	0.745275	0.130863	0.107633	0.673464	-0.106322	-0.223291	-1.30816	-0.543947	No Effect	No Effect
YNR066C		0.888545	0.343806	0.0554109	0.376035	0.836713	-1.76291	-0.376596	-0.079741	No Effect	No Effect
YOL011W	PLB3	-1.18831	-0.0827634	-0.361927	1.2086	-3.03464	-0.754741	-1.17087	0.313483	No Effect	No Effect
YOL015W		-1.62896	0.52384	-0.264846	1.34648	-1.60079	-1.34409	-0.550405	-0.0687018	No Effect	No Effect
YOL023W	IFM1	-6.07629	1.95277	-6.83969	-10.3444	2.82546	0.239176	9.73904	8.99937	Deletion Enhancer Doxo_EG only	Deletion Enhancer Doxo_EG only
YOL027C	MDM38	-2.0146	1.96499	-9.3083	-1.99407	2.35485	-0.921167	7.73886	-0.863378	No Effect	No Effect
YOL030W	GAS5	0.0287249	0.0801939	-0.00739926	0.386277	-0.395198	-0.087079	-0.595694	3.25077	Deletion Enhancer Doxo_EG only	No Effect
YOL032W	OPI10	0.599429	0.334717	0.840705	0.94849	-1.52096	-1.9171	-1.46632	-1.12293	No Effect	No Effect
YOL042W	NGL1	0.19184	-0.618213	-0.70964	0.103465	-0.796508	0.223886	-0.314567	3.56396	Deletion Enhancer Doxo_EG only	No Effect
YOL059W	GPD2	1.45163	-0.11343	0.897017	0.555546	-0.406784	-0.000608104	-0.0807285	0.429807	No Effect	No Effect
YOL062C	APM4	0.759139	-0.156779	-0.00742844	0.062835	-1.00747	-0.458439	0.00916364	-1.23276	No Effect	No Effect
YOL119C	MCH4	-0.120034	-0.281575	-0.777182	0.471515	-0.715197	0.704021	-0.794706	1.31589	No Effect	No Effect
YOL125W		1.13837	0.587715	0.624728	0.574272	0.0676053	-1.52613	0.565734	1.16422	No Effect	No Effect
YOL128C	YGK3	-0.110474	0.0381091	-1.33629	0.648934	-0.475655	-0.165019	-1.29998	2.1205	Deletion Enhancer Doxo_EG only	No Effect
YOL140W	ARG8	0.4019	0.381121	0.612755	-0.280885	-0.786721	-0.656894	0.350907	2.65924	Deletion Enhancer Doxo_EG only	No Effect
YOL152W_1	FRE7	0.362358	0.494073	-0.319933	0.693542	-0.719152	-1.66604	-1.00992	0.739334	No Effect	No Effect
YOL152W_2	FRE7	-1.01828	0.323258	-0.309253	0.719408	-0.331809	-1.60388	-1.73198	2.493	Deletion Enhancer Doxo_EG only	No Effect
YOL155C		-1.09817	-0.498284	-0.104239	0.515135	-0.809571	0.419944	-1.11952	1.33931	No Effect	No Effect
YOL158C	ENB1	1.60626	-0.132421	0.695448	0.598273	-1.16891	0.156014	-0.776144	1.19749	No Effect	No Effect
YOL163W		0.486228	0.031126	-0.293117	0.415818	-0.791717	0.109527	-0.828575	0.257763	No Effect	No Effect
YOL164W	BDS1	1.34153	0.366436	1.57533	-0.0776625	-0.739048	0.480548	-0.809083	1.30009	No Effect	No Effect
YOL164W-A_1		1.27887	-0.151097	0.284095	0.77529	-0.666454	0.0767056	-1.30864	0.389378	No Effect	No Effect
YOL164W-A_2		1.22489	0.229706	0.712375	0.452436	0.149889	-1.02473	-0.324875	0.856196	No Effect	No Effect
YOR005C	DNL4	0.387132	-0.184187	-0.588734	1.14491	-1.98428	-1.18547	-1.0978	-0.58054	No Effect	No Effect
YOR018W	ROD1	2.39961	-0.196677	1.5361	1.30421	-2.40461	-1.20293	-0.50996	-2.03164	Deletion Suppressor Doxo_EG only	No Effect
YOR019W		0.866412	-0.057723	0.601506	0.305066	-1.35713	0.543803	-0.0984057	1.34644	No Effect	No Effect
YOR022C		0.428321	-0.257644	-1.78612	0.0861109	-0.7587	1.05954	4.38306	-1.88888	No Effect	No Effect
YOR028C	CIN5	0.1879	0.385876	0.317467	0.883638	-0.0960871	-1.17183	-0.0856306	-0.444581	No Effect	No Effect
YOR030W	DFG16	0.736837	0.0574366	0.381563	0.186321	0.0114958	0.0697513	1.17818	2.04654	Deletion Enhancer Doxo_EG only	No Effect
YOR037W	CYC2	-0.445377	-0.481024	-6.93886	-9.34272	0.0643008	0.163049	16.9767	6.48857	Deletion Enhancer Doxo_EG only	Deletion Enhancer Doxo_EG only
YOR044W		1.00209	-0.0761447	0.80694	0.66956	-0.846845	-0.624479	0.275667	0.231315	No Effect	No Effect
YOR047C	STD1	0.480617	-0.460042	-0.0470768	0.555314	-0.662207	-0.194971	0.106448	0.497423	No Effect	No Effect
YOR068C	VAM10	-0.126488	-1.93507	-0.895792	-5.35701	0.00236941	3.13115	1.90768	4.28943	Deletion Enhancer Both	Deletion Enhancer Doxo_EG only
YOR109W	INP53	0.313586	-0.675439	0.29664	0.899545	-0.219036	-2.44093	-1.14764	-2.28837	Deletion Suppressor Both	No Effect
YOR129C		-1.50711	0.0845257	0.412402	0.503005	-2.06944	-0.579566	-2.25459	-0.902674	No Effect	No Effect
YOR134W	BAG7	-1.41786	-0.213738	0.308443	0.74457	-2.33238	-0.208131	-2.40937	-0.796831	No Effect	No Effect
YOR142W	LSC1	0.122915	-0.0615653	-0.359334	0.511698	-1.60952	-0.0816667	-2.01389	0.571421	No Effect	No Effect
YOR147W	MDM32	1.29136	-0.0416458	1.18437	1.07345	-2.29538	2.24836	-2.36483	-2.99181	Deletion Suppressor Doxo_EG Deletion Enhancer Doxo_HLD	No Effect
YOR152C		-0.112123	0.406307	-0.273453	-1.09554	-0.711571	-0.754353	-0.605172	0.845516	No Effect	No Effect
YOR175C		0.785943	0.219548	0.701779	0.819844	-1.82881	-1.38323	-2.09705	-0.158016	No Effect	No Effect
YOR176W	HEM15	0.480113	-0.0494742	-0.122944	0.781267	-0.330507	2.06445	-1.92165	1.8313	Deletion Enhancer Doxo_HLD only	No Effect
YOR196C	LIP5	0.748105	-0.0802167	-0.0171776	0.496493	-1.2669	0.330607	-0.910961	-1.18676	No Effect	No Effect
YOR197W	MCA1	0.375282	0.201464	-0.032205	-0.882781	-0.442765	-0.876208	-0.434403	0.303645	No Effect	No Effect
YOR214C		0.510935	0.274308	0.164206	0.0116361	-1.14014	0.380265	-1.27574	0.631396	No Effect	No Effect
YOR215C		0.572247	0.36114	0.462689	-0.269417	-0.498447	-0.610864	-1.13912	0.905292	No Effect	No Effect
YOR226C	ISU2	0.535441	-0.236526	0.248528	-0.623172	-0.294127	0.525673	-1.3314	2.94403	Deletion Enhancer Doxo_EG only	No Effect
YOR228C		0.565797	0.254602	-0.0925755	-0.216779	-0.951395	-0.48622	-0.347149	-0.873009	No Effect	No Effect
YOR242C	SSP2	0.562561	-0.132359	0.31243	0.495792	-1.78778	-0.210322	-1.32597	-0.785406	No Effect	No Effect
YOR246C		0.325647	0.102439	0.202144	0.420682	-1.63476	-0.186032	-1.09386	-0.353203	No Effect	No Effect
YOR247W	SRL1	-0.0100539	0.439545	-0.291979	0.694435	-1.03481	-0.343191	-1.41805	-0.519446	No Effect	No Effect
YOR274W	MOD5	0.741394	0.14203	-0.302487	0.866531	-3.40855	-0.615295	-2.44157	-0.809069	No Effect	No Effect
YOR276W	CAF20	0.496896	0.678746	-0.301461	0.749121	-3.37738	-1.50644	-2.79324	1.02176	No Effect	No Effect
YOR288C	MPD1	0.751478	0.431034	0.428655	0.578973	-2.40207	-2.4856	-0.98626	1.87177	Deletion Suppressor Doxo_HLD only	No Effect
YOR293W	RPS10A	-3.95516	2.04534	-0.943268	0.25687	10.5647	-2.56919	2.59727	-1.04873	Deletion Suppressor Doxo_HLD only	Deletion Suppressor Doxo_HLD only
YOR297C	TIM18	-7.94723	-2.0916	-3.79337	-6.21907	4.7102	0.533352	6.63812	3.28967	Deletion Enhancer Doxo_EG only	Deletion Enhancer Both
YOR299W	BUD7	-0.100191	-0.233205	-0.831087	1.01399	-0.275758	0.310494	-0.307833	-0.0435404	No Effect	No Effect
YOR302W_1		-0.115492	0.0423051	-0.633125	0.875095	-1.32363	-1.17372	-1.02814	-1.41663	No Effect	No Effect
YOR302W_2		0.113186	0.20572	0.0362531	0.623796	-3.4247	-0.737646	-2.11136	-0.397689	No Effect	No Effect
YOR307C	SLY41	0.352208	0.241049	0.48143	0.673884	-0.46301	-0.754236	-0.57753	0.130897	No Effect	No Effect
YOR316C-A_1		-0.0903917	-0.081265	-0.0114479	0.874232	-0.600295	0.909652	-1.78159	0.548429	No Effect	No Effect
YOR316C-A_2		1.48217	0.230775	1.42528	-0.320853	-0.623155	-0.450353	-0.703075	0.5093	No Effect	No Effect
YOR328W	PDR10	0.63302	-0.300741	-0.404807	-0.632143	-0.149368	-1.13328	0.159518	-1.00991	No Effect	No Effect
YOR338W		0.446766	0.203959	0.0504945	0.939609	-0.273824	-0.739784	0.549391	-0.28972	No Effect	No Effect
YOR354C	MSC6	0.162939	0.330228	-0.692768	-3.99179	-0.488873	-0.397488	3.90244	4.47987	Deletion Enhancer Doxo_EG only	Deletion Enhancer Doxo_EG only
YOR356W		0.601151	0.0459271	0.583848	0.723627	-0.91833	-0.900563	-0.115771	-0.0642855	No Effect	No Effect
YOR363C	PIP2	0.745301	0.479123	0.118093	0.964012	-0.810485	-1.73572	-0.618016	-2.02521	Deletion Suppressor Doxo_EG only	No Effect
YOR365C		0.770812	-0.474749	0.24239	0.00212673	-0.82069	0.278954	-0.324858	1.46403	No Effect	No Effect
YOR370C	MRS6	1.4442	-0.0616281	1.48972	-0.780548	2.98406	3.64133	-0.0328459	7.79543	Deletion Enhancer Both	No Effect
YOR374W	ALD4	0.280189	0.570816	0.39226	0.0558777	-0.0281783	-1.25954	0.0483156	1.7585	No Effect	No Effect
YOR381W	FRE3	0.644622	-0.222484	0.107215	0.595027	-0.871036	-0.128578	-0.453024	0.00634426	No Effect	No Effect
YOR384W	FRE5	0.448964	-0.152583	-0.118051	0.570334	-1.2435	-0.0137709	0.249352	0.281988	No Effect	No Effect
YPL014W		0.730035	0.286304	0.0294242	0.0549347	-0.335153	-1.49254	-0.134282	-0.0044252	No Effect	No Effect
YPL019C	VTC3	0.835977	-0.521533	0.564303	0.776037	-1.43152	-0.245039	-1.63919	0.0273591	No Effect	No Effect
YPL021W	ECM23	-0.420156	0.210671	-0.55248	-0.736591	1.17661	-1.82697	-0.704165	2.62524	Deletion Enhancer Doxo_EG only	No Effect
YPL026C	SKS1	0.0533853	-0.0349248	-0.446738	0.556937	-0.262744	-0.359388	-0.297768	-1.28052	No Effect	No Effect
YPL039W		0.0931952	-0.265312	-0.685754	0.0484532	-1.15558	-0.764058	-0.634211	1.28619	No Effect	No Effect
YPL042C	SSN3	-1.16494	-2.88622	-2.35207	-1.43725	1.1247	0.759479	1.5386	3.00686	Deletion Enhancer Doxo_EG only	Deletion Enhancer Doxo_HLD only
YPL051W	ARL3	0.0441276	-0.476204	-0.801324	0.284844	-0.66037	-0.622618	-1.19406	1.5659	No Effect	No Effect
YPL052W	OAZ1	0.658892	0.185195	-0.0388549	0.0783692	-1.93238	-0.00529482	-0.951602	1.25101	No Effect	No Effect
YPL063W	TIM50	1.52522	0.0307938	1.03746	1.05948	-0.0402886	2.635	-1.59257	-1.78797	Deletion Enhancer Doxo_HLD only	No Effect
YPL087W	YDC1	-0.073148	0.206209	0.456301	0.803206	0.542374	-1.45688	-0.734618	0.598191	No Effect	No Effect
YPL091W	GLR1	-0.00145711	0.0288714	0.0191867	0.890196	0.638342	-1.17539	-0.258108	0.719333	No Effect	No Effect
YPL095C	EEB1	0.44569	0.138531	-0.316884	1.01542	-2.26592	-1.30831	-1.92267	-0.544363	No Effect	No Effect
YPL099C	FMP14	0.762965	-0.517461	-0.711366	1.13818	-3.05263	-1.61568	-1.97905	0.853387	No Effect	No Effect
YPL107W		-1.36785	0.471242	-0.463275	1.23426	-0.651924	-0.507643	-1.32245	-2.31369	Deletion Suppressor Doxo_EG only	No Effect
YPL113C		1.03926	0.41808	0.716573	0.978953	-1.3875	-0.424595	-0.623803	-0.481346	No Effect	No Effect
YPL123C	RNY1	0.365472	0.102898	-0.0973829	0.86641	-0.960366	-0.176224	-1.25961	-1.15447	No Effect	No Effect
YPL135W	ISU1	0.736358	-0.473406	0.0593409	0.0634038	-0.484655	0.415237	-0.619371	1.69081	No Effect	No Effect
YPL137C	GIP3	-0.499773	0.465833	-2.0557	0.927583	0.831338	-2.03978	0.832511	-0.42821	Deletion Suppressor Doxo_HLD only	No Effect
YPL144W		0.155101	-0.753246	-0.943666	-2.48314	0.936637	-0.814951	0.127498	2.3068	Deletion Enhancer Doxo_EG only	Deletion Enhancer Doxo_EG only
YPL152W	RRD2	0.632629	-0.0753853	-0.186898	1.10781	-0.398192	-0.438993	-0.346292	-0.388972	No Effect	No Effect
YPL154C	PEP4	0.613807	0.199667	0.0129376	1.24867	-1.23528	0.295763	-1.07172	-0.200926	No Effect	No Effect
YPL155C	KIP2	0.58405	-0.39577	0.366859	0.76133	-0.860607	0.545511	-1.20191	0.108531	No Effect	No Effect
YPL156C	PRM4	0.282273	-0.0345699	-0.613242	-4.06415	-1.0212	-0.524466	-1.47628	6.03568	Deletion Enhancer Doxo_EG only	Deletion Enhancer Doxo_EG only
YPL158C		0.401334	0.446134	0.21524	0.0507237	0.969994	-3.32094	-1.20201	3.12608	Deletion Enhancer Doxo_EG Deletion Suppressor Doxo_HLD	No Effect
YPL159C	PET20	-1.62645	0.26176	-0.886049	-6.51566	1.38763	0.945032	1.82263	8.10622	Deletion Enhancer Doxo_EG only	Deletion Enhancer Doxo_EG only
YPL162C		0.625663	0.246596	0.160562	0.481795	-1.1079	-0.650368	-0.973005	1.42764	No Effect	No Effect
YPL163C	SVS1	0.544887	0.1191	0.13319	0.30672	0.674488	-1.49985	-0.453199	0.760446	No Effect	No Effect
YPL166W	ATG29	1.19868	0.109327	1.33108	0.812498	-0.843919	-0.334133	-0.541719	-0.878889	No Effect	No Effect
YPL196W	OXR1	0.307135	-0.839478	-0.641252	-0.320799	-1.52251	1.75787	-1.11296	4.66925	Deletion Enhancer Doxo_EG only	No Effect
YPL224C	MMT2	0.394072	0.260747	0.0794735	0.658998	-1.08036	-0.0858199	-1.07161	0.978772	No Effect	No Effect
YPL236C		-1.1935	0.144363	-0.222241	1.32782	-2.54311	-0.316904	-1.12719	-0.527142	No Effect	No Effect
YPL252C	YAH1	1.73628	0.808933	1.31518	-0.0413952	-0.466023	-2.43532	-0.102831	-2.47923	Deletion Suppressor Both	No Effect
YPL260W		0.33813	-0.298932	-0.238114	-1.48696	-0.416795	0.918086	1.58191	2.52472	Deletion Enhancer Doxo_EG only	No Effect
YPL262W	FUM1	0.445036	-0.689936	-20.8427	-6.32822	-1.15471	1.34828	-2.3113	12.1639	Deletion Enhancer Doxo_EG only	Deletion Enhancer Doxo_EG only
YPL267W	ACM1	0.725909	-0.0333396	0.145922	0.676538	-0.673141	-0.0127483	0.309735	0.032105	No Effect	No Effect
YPL270W	MDL2	-0.740379	0.78203	-4.54011	1.3619	1.09722	-0.378743	8.39084	-2.6255	Deletion Suppressor Doxo_EG only	No Effect
YPR002W	PDH1	1.8915	-0.127715	0.857791	-0.0290742	-1.07182	-1.29377	-0.609824	2.20373	Deletion Enhancer Doxo_EG only	No Effect
YPR004C		0.0378393	0.36262	-0.245334	-0.216523	0.214182	-1.11221	-0.563674	1.61052	No Effect	No Effect
YPR006C	ICL2	-0.53207	0.447335	0.0127683	0.512031	-1.45919	0.494626	-1.6986	1.6886	No Effect	No Effect
YPR020W	ATP20	-1.92373	0.0978591	-1.37535	-1.12341	0.331436	0.648877	0.676123	3.40171	Deletion Enhancer Doxo_EG only	No Effect
YPR032W	SRO7	-0.0429953	0.0107492	-0.19589	0.75287	-2.02967	0.916319	-2.40733	-0.890401	No Effect	No Effect
YPR033C	HTS1	0.966827	0.642297	-0.0471936	0.501476	-1.25014	-2.37521	-1.00801	-2.90643	Deletion Suppressor Both	No Effect
YPR061C	JID1	0.0507832	-0.142777	-0.764648	-0.213466	-1.34999	0.343194	-1.92288	-0.178757	No Effect	No Effect
YPR079W	MRL1	2.50527	0.124517	2.47476	0.870088	-1.90626	-0.102526	-2.40905	-1.14882	No Effect	No Effect
YPR097W		0.329434	0.768462	0.0125854	1.43127	-0.640912	-2.1568	-1.17388	-3.49775	Deletion Suppressor Both	No Effect
YPR111W	DBF20	0.562314	-0.117872	0.372964	0.0960574	-0.79022	-0.254895	-1.2425	2.54122	Deletion Enhancer Doxo_EG only	No Effect
YPR125W		0.618897	0.112622	0.328123	0.643083	-1.58731	-0.518989	-1.19627	0.319721	No Effect	No Effect
YPR128C	ANT1	0.547733	-0.17819	0.0175077	-0.430061	-0.466227	-1.52912	-0.890732	0.724577	No Effect	No Effect
YPR133W-A	TOM5	-2.3703	-9.39112	-3.1771	-10.6431	6.39978	6.15824	7.98911	12.799	Deletion Enhancer Both	Deletion Enhancer Both
YPR149W	NCE102	1.07336	-0.310541	0.743247	0.191093	-1.71291	1.55065	-1.24175	1.73084	No Effect	No Effect
YPR151C	SUE1	0.305909	0.125829	-0.161829	0.285608	-0.810698	-0.216341	-1.14852	0.632818	No Effect	No Effect
YPR155C	NCA2	-1.33042	0.286895	-0.242601	0.656484	-1.49765	0.0577728	-1.63971	0.929623	No Effect	No Effect
YPR164W	MMS1	-0.0438844	-0.268362	-0.533036	-4.23579	-0.635868	6.16753	0.109961	12.2746	Deletion Enhancer Both	Deletion Enhancer Doxo_EG only
YPR175W	DPB2	0.999172	0.292416	0.331245	-2.28894	0.71874	0.0556729	1.03341	-1.45607	No Effect	Deletion Enhancer Doxo_EG only

## Sheet: Table S12
ORF	Gene	HLD K Shift	HLD K INT	HLEG K Shift	HLEG K INT	HLD L Shift	HLD L INT	HLEG L Shift	HLEG L INT	Characterization L	Characterization K
YAL003W	EFB1	0.374859	-1.75627	0.178741	2.43383	2.10515	2.13423	0.0667613	5.76643	Deletion Enhancer Both	Deletion Suppressor Doxo_EG only
YAL040C	CLN3	-0.257017	-0.262523	-0.400967	0.152374	-0.80512	0.725536	-0.884276	2.28214	Deletion Enhancer Doxo_EG only	No Effect
YAL047C	SPC72	1.08851	0.527022	-5.37193	2.74669	9.37328	-2.8494	8.64804	-6.44048	Deletion Suppressor Both	Deletion Suppressor Doxo_EG only
YAL053W	HUF2	0.796622	0.339877	0.460017	-0.231733	-1.46495	0.157845	-1.14547	2.99602	Deletion Enhancer Doxo_EG only	No Effect
YBL016W	FUS3	0.129981	-0.162183	-1.08281	0.588297	0.0170456	-2.49413	-0.650033	-1.24226	Deletion Suppressor Doxo_HLD only	No Effect
YBL025W	RRN10	1.16403	0.697609	2.11018	-0.0540363	-0.319057	-1.66809	-1.0777	3.18458	Deletion Enhancer Doxo_EG only	No Effect
YBL031W	SHE1	-0.124399	-0.255726	-0.688087	0.215536	-0.321905	0.21869	-0.878382	0.69918	No Effect	No Effect
YBL052C	SAS3	0.551675	-0.065253	0.272832	0.499907	-0.770422	-1.39221	-1.63111	0.043271	No Effect	No Effect
YBL055C		0.413483	-0.496323	-0.273455	-1.02788	-0.148503	-0.594239	-0.0964366	3.73458	Deletion Enhancer Doxo_EG only	No Effect
YBL064C	PRX1	0.431855	-0.200457	0.00173899	-0.378175	-0.269713	-0.964916	-0.852725	1.31397	No Effect	No Effect
YBL067C	UBP13	0.369031	-1.09404	-0.250805	-1.26786	-0.146316	1.47715	-0.352532	6.51394	Deletion Enhancer Doxo_EG only	No Effect
YBR025C		0.806767	-0.137303	0.179444	1.09283	-1.33781	-0.779943	-1.04869	-2.06414	Deletion Suppressor Doxo_EG only	No Effect
YBR040W	FIG1	-0.649461	0.736931	-0.6825	-0.414006	0.121995	-0.609388	-0.597577	1.73565	No Effect	No Effect
YBR054W	YRO2	0.309396	0.14049	-0.119827	-0.143615	-0.496464	-0.897338	-0.956538	2.95502	Deletion Enhancer Doxo_EG only	No Effect
YBR063C		1.02297	0.192415	0.502751	0.0566116	-0.498058	-0.512582	-0.129897	2.45613	Deletion Enhancer Doxo_EG only	No Effect
YBR077C	SLM4	0.261859	-1.55668	-0.390478	-1.34009	1.50025	4.16183	0.17548	11.9023	Deletion Enhancer Both	No Effect
YBR103W	SIF2	-0.863493	1.10704	-0.238134	-0.376483	1.51428	-0.67192	0.662741	2.86524	Deletion Enhancer Doxo_EG only	No Effect
YBR126C	TPS1	-0.196999	-4.29542	-0.680033	-0.839119	0.439952	14.532	-1.57688	7.78137	Deletion Enhancer Both	Deletion Enhancer Doxo_HLD only
YBR203W	COS111	0.196952	-0.300572	-0.539046	0.521621	-0.817599	-0.664568	-1.30194	1.28221	No Effect	No Effect
YCL027W	FUS1	0.655426	-0.276621	0.454257	0.0445157	-0.762053	-0.26723	0.394121	1.49688	No Effect	No Effect
YCL057W	PRD1	0.3412	-0.12657	-0.15745	-0.104217	-0.738406	0.0946036	1.41925	0.209077	No Effect	No Effect
YCR011C	ADP1	0.886134	0.00264663	-0.287136	0.628721	-0.621872	-0.151919	0.152966	-0.550812	No Effect	No Effect
YCR015C		0.773917	0.122061	0.838509	-0.284238	-0.592753	-0.535399	0.308946	-0.26357	No Effect	No Effect
YCR048W	ARE1	0.268052	0.879043	-0.342297	1.04476	-3.32577	-0.564783	-2.36258	-0.91093	No Effect	No Effect
YDL004W	ATP16	1.73212	0.131541	-1.0207	2.86071	-2.71002	0.226838	3.07259	-10.9572	Deletion Suppressor Doxo_EG only	Deletion Suppressor Doxo_EG only
YDL014W	NOP1	0.355528	-0.177182	0.792895	-0.393522	3.66832	2.71996	-1.47946	7.75416	Deletion Enhancer Both	No Effect
YDL021W	GPM2	0.524405	-0.419615	-0.0150939	1.16265	-2.1301	1.94869	-1.48151	-1.94315	No Effect	No Effect
YDL051W	LHP1	0.493655	0.672455	0.360049	1.10932	-0.995433	-1.23902	-0.546851	-1.88704	No Effect	No Effect
YDL078C	MDH3	-2.11504	0.804984	-0.0648689	1.14853	-0.78123	-1.29297	-1.27199	1.90537	No Effect	No Effect
YDL139C	SCM3	0.766788	1.06459	0.283688	-2.05994	-1.04888	-3.01862	-0.245175	-1.1938	Deletion Suppressor Doxo_HLD only	Deletion Enhancer Doxo_EG only
YDL176W		-0.0398741	1.51854	-1.18858	2.29334	1.0697	-3.61252	0.638823	-6.74931	Deletion Suppressor Both	Deletion Suppressor Doxo_EG only
YDL205C	HEM3	-11.4105	1.82624	-13.5657	-13.4466	20.6591	0.406661	10.4425	16.3734	Deletion Enhancer Doxo_EG only	Deletion Enhancer Doxo_EG only
YDL229W	SSB1	0.466661	0.238909	-0.470884	-0.021561	0.516413	-0.314457	-0.651552	0.373244	No Effect	No Effect
YDR085C	AFR1	-0.0421854	-0.0877551	-0.947464	0.310071	-1.13343	-0.706318	-0.878313	1.34562	No Effect	No Effect
YDR123C	INO2	-0.199513	0.900383	-0.53706	-0.0201225	-0.226413	-1.16244	0.242998	0.428575	No Effect	No Effect
YDR124W		0.701919	-0.447251	0.15936	0.138095	-1.09899	0.462274	-0.774504	0.879087	No Effect	No Effect
YDR145W	TAF12	0.527742	0.507883	-0.183188	-3.14456	0.267143	-2.32648	1.23329	-3.56258	Deletion Suppressor Both	Deletion Enhancer Doxo_EG only
YDR146C	SWI5	0.618704	0.171178	0.192899	0.469319	-0.601248	-0.356587	-0.781207	-0.660524	No Effect	No Effect
YDR198C		2.32068	0.231797	2.9985	0.67053	-0.390776	-2.28394	-0.470612	0.788234	Deletion Suppressor Doxo_HLD only	No Effect
YDR224C	HTB1	0.328917	-0.588822	0.629747	-5.75901	1.50583	0.188522	-0.536258	7.79847	Deletion Enhancer Doxo_EG only	Deletion Enhancer Doxo_EG only
YDR225W	HTA1	-0.270622	0.838558	0.480156	-5.16787	2.25872	-3.52999	1.07974	13.5286	Deletion Enhancer Doxo_EG Deletion Suppressor Doxo_HLD	Deletion Enhancer Doxo_EG only
YDR253C	MET32	-1.25523	0.416243	-0.514626	0.928982	-1.07414	-0.47543	-1.847	0.203299	No Effect	No Effect
YDR346C	SVF1	2.46403	0.741668	2.56324	1.21189	-1.09359	-2.21383	-0.813014	-2.74998	Deletion Suppressor Both	No Effect
YDR420W	HKR1	0.446727	-0.0810975	-0.0618494	0.933903	-0.911935	-0.253202	-1.29374	-0.302799	No Effect	No Effect
YDR423C	CAD1	0.410358	0.13997	-0.082943	0.89342	-1.01968	-0.907309	-1.23654	-0.126691	No Effect	No Effect
YDR435C	PPM1	0.605684	0.524349	-0.550618	1.33554	-1.17772	-1.96782	-0.481013	-2.78212	Deletion Suppressor Doxo_EG only	No Effect
YDR436W	PPZ2	0.395341	0.204396	-0.248702	0.677536	-1.22201	-0.337563	-0.884279	0.0336588	No Effect	No Effect
YDR466W	PKH3	0.350267	0.718189	0.128036	1.21591	-0.875585	-1.81443	-1.44331	-2.73557	Deletion Suppressor Doxo_EG only	No Effect
YDR480W	DIG2	0.294369	-0.303126	0.408425	0.565739	-1.28397	0.634354	-1.56925	0.541398	No Effect	No Effect
YEL007W		1.32884	-0.0776494	-0.986653	1.63848	-1.27341	-0.766324	0.0113317	-1.05087	No Effect	No Effect
YEL009C	GCN4	0.373323	-0.0497795	-0.13251	0.96957	-0.665317	-0.970403	-0.394799	-0.868428	No Effect	No Effect
YEL013W	VAC8	-0.760165	-1.91631	-1.19117	-5.18004	1.93223	3.46376	1.32572	6.8009	Deletion Enhancer Both	Deletion Enhancer Doxo_EG only
YEL047C		0.346432	0.102574	0.124408	0.636997	-0.886635	-0.0416992	-1.50831	-0.116752	No Effect	No Effect
YEL061C	CIN8	-2.18073	0.93533	-0.533073	1.563	1.50615	-3.66989	2.49004	-10.2635	Deletion Suppressor Both	No Effect
YER090W	TRP2	0.0885281	-0.289722	-0.0142009	0.0105816	0.24196	0.522657	-0.268416	0.510147	No Effect	No Effect
YER092W	IES5	0.263063	-0.238943	-0.00849849	-4.43904	0.798691	0.299989	-0.777468	9.48404	Deletion Enhancer Doxo_EG only	Deletion Enhancer Doxo_EG only
YER098W	UBP9	1.0302	-0.176667	0.455611	0.300363	-0.752023	-0.202626	-0.917359	0.836173	No Effect	No Effect
YER109C_1	FLO8	1.27417	0.0841126	1.41834	-0.343595	-0.229173	-0.592438	-0.352	-1.04498	No Effect	No Effect
YER109C_2	FLO8	0.0471319	-0.246965	-0.643427	0.483015	-0.690374	0.11078	-0.994462	0.0203315	No Effect	No Effect
YER118C	SHO1	0.656752	0.0750217	1.65217	0.361898	2.03744	-1.05625	-1.17106	-0.866525	No Effect	No Effect
YER129W	SAK1	0.592641	0.532739	0.806703	1.25915	0.0341126	-1.06029	0.746019	-5.92547	Deletion Suppressor Doxo_EG only	No Effect
YER130C		0.87662	0.318288	1.0758	0.23795	0.467778	-0.88507	0.111121	-1.29814	No Effect	No Effect
YER158C		0.0151701	0.383324	0.920955	0.41414	-1.21672	1.08637	-0.403392	-0.0580605	No Effect	No Effect
YER167W	BCK2	-0.301755	-0.361551	0.563838	-0.085846	-0.144285	0.134682	-1.33004	2.1115	Deletion Enhancer Doxo_EG only	No Effect
YFL027C	GYP8	0.78292	0.237211	-0.0374775	0.286024	-0.26462	-1.13983	-1.3863	0.15764	No Effect	No Effect
YFL030W	AGX1	0.839289	0.427375	0.321607	0.541098	0.113315	-2.28811	-1.18699	-0.415395	Deletion Suppressor Doxo_HLD only	No Effect
YFR030W	MET10	-0.321865	0.22998	-0.676926	0.576266	-0.650107	-1.18527	-1.44922	1.11628	No Effect	No Effect
YGL006W	PMC1	0.418244	0.144297	-0.451318	0.961092	-1.44118	-1.18073	-0.99803	0.477789	No Effect	No Effect
YGL032C_1	AGA2	0.155502	-0.100313	-0.0769624	0.397187	-2.25525	0.0299192	-1.91421	0.541508	No Effect	No Effect
YGL032C_2	AGA2	0.962556	0.298248	0.636917	0.822235	-0.350635	-0.176496	-1.18228	-0.460712	No Effect	No Effect
YGL071W	RCS1	-0.464536	-0.768111	-20.2739	-13.4466	2.10374	0.186893	6.39616	16.3734	Deletion Enhancer Doxo_EG only	Deletion Enhancer Doxo_EG only
YGL124C	MON1	-1.42726	-0.652732	-0.10298	0.0227315	-1.23324	-0.270324	-0.210682	3.07491	Deletion Enhancer Doxo_EG only	No Effect
YGL162W	SUT1	0.630094	0.211407	0.479471	0.584455	-0.498116	-0.718957	-0.635752	0.368452	No Effect	No Effect
YGL197W	MDS3	-1.16285	-0.512638	-0.290621	1.26942	0.0897945	-1.96493	1.12895	2.93547	Deletion Enhancer Doxo_EG only	No Effect
YGL248W	PDE1	0.553783	0.245076	-1.77108	1.39595	-0.144664	-1.31836	2.74385	-0.77871	No Effect	No Effect
YGR089W	NNF2	-0.350175	-0.0280997	-0.952347	-0.626807	-0.0218511	0.673857	0.10439	3.29333	Deletion Enhancer Doxo_EG only	No Effect
YGR136W	LSB1	0.253583	-0.0357767	0.146346	-0.303661	-0.388784	-0.197424	0.718091	0.269911	No Effect	No Effect
YGR148C	RPL24B	-1.42185	1.13295	-0.116375	0.54004	0.833136	-0.283986	0.292349	-1.69809	No Effect	No Effect
YGR221C	TOS2	0.73623	-0.0336894	0.167175	0.15809	-1.00041	-0.490005	-1.25067	1.67765	No Effect	No Effect
YGR254W	ENO1	2.09734	0.0385213	2.82703	0.507388	-1.04842	-0.113459	-1.62013	-1.16389	No Effect	No Effect
YGR285C	ZUO1	-5.52454	-12.4848	-1.22924	-14.989	11.3046	16.7689	4.24508	18.368	Deletion Enhancer Both	Deletion Enhancer Both
YHL015W	RPS20	1.39493	0.816787	1.17275	-7.06231	1.09971	-1.77467	-0.0909238	7.1054	Deletion Enhancer Doxo_EG only	Deletion Enhancer Doxo_EG only
YHL034C	SBP1	2.47263	-2.05776	3.04895	0.787779	-2.07191	1.14522	-0.944449	-1.52889	No Effect	Deletion Enhancer Doxo_HLD only
YHR009C		-0.316908	-0.350213	-1.38661	-6.61522	1.6569	-0.627866	1.58708	8.73582	Deletion Enhancer Doxo_EG only	Deletion Enhancer Doxo_EG only
YHR064C	SSZ1	-6.15861	-12.0384	-1.8909	-12.977	10.2074	14.1401	4.78458	14.7026	Deletion Enhancer Both	Deletion Enhancer Both
YHR071W	PCL5	0.808272	0.293003	0.0131652	0.61449	0.331193	-0.566775	-0.208335	2.06254	Deletion Enhancer Doxo_EG only	No Effect
YHR092C	HXT4	0.441671	-0.0743929	0.178043	0.537818	-0.803574	0.0156731	0.292212	-1.61861	No Effect	No Effect
YHR094C	HXT1	1.00362	-0.0724261	1.15371	0.614708	-1.67466	0.138389	-1.08363	0.48123	No Effect	No Effect
YHR140W		1.24482	0.417702	1.5887	0.403196	-0.696069	-0.473461	-1.83068	1.13598	No Effect	No Effect
YHR171W	ATG7	-0.00673513	0.403723	-0.608759	0.753627	-1.05929	-0.469256	-1.41779	-0.376184	No Effect	No Effect
YHR204W	MNL1	0.24552	-0.0388221	-0.0711608	-1.46108	-2.10638	0.970268	-0.0342559	1.87681	No Effect	No Effect
YHR206W	SKN7	0.231019	-0.00753812	-0.121195	0.951333	-1.66972	-0.545789	0.0286967	-0.512649	No Effect	No Effect
YIL002C	INP51	1.26634	-0.627146	0.702622	0.296823	-1.39533	1.61003	-1.07127	2.54593	Deletion Enhancer Doxo_EG only	No Effect
YIL011W	TIR3	1.25858	-0.876172	0.272065	1.15619	-2.36115	2.43381	-2.49095	0.481333	Deletion Enhancer Doxo_HLD only	No Effect
YIL031W	ULP2	-0.0713432	-0.107372	-0.812126	0.990527	2.31749	4.64763	3.06072	6.91988	Deletion Enhancer Both	No Effect
YIL118W	RHO3	2.09623	0.254821	1.14961	0.70131	-1.23767	-1.35716	-0.652972	-2.10179	Deletion Suppressor Doxo_EG only	No Effect
YIL119C	RPI1	0.246855	0.120814	-0.234647	0.384689	-1.31894	-0.743767	-1.44029	0.896706	No Effect	No Effect
YIL166C		0.517449	0.458314	0.0798976	-0.345394	-0.295585	-1.04186	-0.0653908	0.47635	No Effect	No Effect
YIR027C	DAL1	-0.00726808	0.212611	-0.680112	0.158517	-0.964273	-0.166082	-1.01748	1.07516	No Effect	No Effect
YJL036W	SNX4	-0.342541	-0.197197	-2.44575	0.915071	0.00979495	1.03322	-0.601738	3.30323	Deletion Enhancer Doxo_EG only	No Effect
YJL088W_1	ARG3	-0.106831	-0.287007	-0.649678	0.49277	-0.30684	-0.56833	-1.13828	0.0683747	No Effect	No Effect
YJL088W_2	ARG3	2.09003	0.507878	2.16261	0.21807	-1.0912	-1.21305	-0.843518	0.963436	No Effect	No Effect
YJL105W	SET4	0.29707	0.410546	-0.427555	1.06254	-0.901885	-0.161098	-0.728141	-0.54795	No Effect	No Effect
YJL139C_1	YUR1	0.4324	-0.382132	0.777547	-0.0313044	1.42411	-1.22939	0.469255	1.87924	No Effect	No Effect
YJL139C_2	YUR1	0.895859	0.394588	0.868149	0.84068	-0.0429517	-0.386823	-0.71788	0.913217	No Effect	No Effect
YJL160C_1		0.233691	0.491232	-0.582969	-0.456115	0.10312	-0.866608	0.54418	2.47542	Deletion Enhancer Doxo_EG only	No Effect
YJL160C_2		1.12272	0.222488	0.554248	-0.250934	-0.396306	-0.31327	-0.850973	-0.00498868	No Effect	No Effect
YJL161W_1	FMP33	1.47755	0.237282	1.25021	-0.408456	0.445035	-1.06672	0.601483	3.47955	Deletion Enhancer Doxo_EG only	No Effect
YJL161W_2	FMP33	0.669767	0.177602	0.291519	0.656552	0.0807653	-0.493983	0.0192904	0.657379	No Effect	No Effect
YJL190C	RPS22A	-0.241908	-0.0781231	-0.440529	0.160251	0.307487	-1.29175	0.157833	1.82106	No Effect	No Effect
YJL200C_1		-0.198307	0.288886	-0.951752	0.46448	-0.538441	-1.59918	-0.766555	2.1462	Deletion Enhancer Doxo_EG only	No Effect
YJL200C_2		0.472578	0.176985	-0.755067	0.411753	-0.283154	-0.780556	0.886092	0.641898	No Effect	No Effect
YJR036C	HUL4	-0.0934252	0.271883	-0.344219	0.580925	-0.442288	-0.573309	-1.89469	0.324843	No Effect	No Effect
YJR062C	NTA1	0.143217	0.315547	-1.00286	0.474524	-0.212884	-0.542283	-0.775506	0.0202414	No Effect	No Effect
YJR104C	SOD1	0.0124789	-0.547621	-1.28815	-10.6961	0.268396	6.17305	0.278421	8.09557	Deletion Enhancer Both	Deletion Enhancer Doxo_EG only
YKL051W	SFK1	-1.57442	0.619885	-0.224632	0.343242	-0.572702	0.591915	-0.770579	-0.783719	No Effect	No Effect
YKL064W	MNR2	0.677681	-0.220918	0.130208	-0.0898464	-3.24673	-0.752387	-2.61373	0.654846	No Effect	No Effect
YKL067W	YNK1	0.105819	0.459219	2.92717	-10.1302	-2.47977	-0.440923	11.4186	-8.08075	Deletion Suppressor Doxo_EG only	Deletion Enhancer Doxo_EG only
YKL093W	MBR1	-0.0152303	-0.246412	-0.82411	-0.153818	-1.15585	0.296173	-0.353002	-0.369225	No Effect	No Effect
YKL096W	CWP1	0.156839	-0.119034	-0.206993	0.222266	-1.38802	0.596594	-2.01496	0.802396	No Effect	No Effect
YKL113C	RAD27	0.639158	-0.868399	-1.02111	-0.926419	-0.24523	1.7344	0.520067	0.520138	No Effect	No Effect
YKL144C	RPC25	1.13876	-0.0179365	0.797493	0.162824	-0.0814498	1.64089	-1.29036	2.02936	Deletion Enhancer Doxo_EG only	No Effect
YKL179C	COY1	-0.898316	-0.532259	0.164045	0.141334	-0.85844	-1.00897	-1.66105	-1.07205	No Effect	No Effect
YKR004C	ECM9	1.59948	0.507235	1.1158	0.784254	-0.262355	-1.74984	-0.635374	-2.47425	Deletion Suppressor Doxo_EG only	No Effect
YLL046C	RNP1	0.735314	0.529798	0.029253	0.829845	-3.78175	0.297242	-2.57377	-0.416256	No Effect	No Effect
YLL051C	FRE6	0.292112	0.964212	0.160276	1.03742	-3.27999	-0.418185	-2.6596	-1.11988	No Effect	No Effect
YLR009W	RLP24	0.876711	-1.82304	0.838524	-2.2843	2.59124	3.59448	-1.20865	1.91933	Deletion Enhancer Doxo_HLD only	Deletion Enhancer Doxo_EG only
YLR022C	SDO1	1.74993	-1.02099	1.21837	0.71791	0.184665	3.52082	-1.0107	1.9229	Deletion Enhancer Doxo_HLD only	No Effect
YLR028C	ADE16	0.320502	0.180982	-0.204057	0.829064	-1.01302	-0.140098	-0.110405	-3.33955	Deletion Suppressor Doxo_EG only	No Effect
YLR047C	FRE8	0.562701	0.202472	0.596044	-0.0660688	-0.861822	0.913005	0.243307	0.349542	No Effect	No Effect
YLR055C	SPT8	-0.220632	1.45225	-0.238632	-4.26418	1.91445	-4.06927	2.49815	3.93813	Deletion Enhancer Doxo_EG Deletion Suppressor Doxo_HLD	Deletion Enhancer Doxo_EG only
YLR072W		0.107507	0.383807	0.606249	-0.325451	-0.424366	-0.434515	-1.26141	1.76905	No Effect	No Effect
YLR083C	EMP70	0.833256	0.175378	0.83589	0.563565	-1.52987	0.44496	-0.0271033	-0.809446	No Effect	No Effect
YLR088W	GAA1	-2.45207	3.2328	2.51322	-9.44542	11.3265	-3.89876	7.27739	-6.71745	Deletion Suppressor Both	Deletion Enhancer Doxo_EG Deletion Suppressor Doxo_HLD
YLR105C	SEN2	-1.01273	-0.446946	0.358872	-0.513134	-1.28449	1.18094	-0.766686	1.49177	No Effect	No Effect
YLR108C		-1.45677	0.334121	0.305029	0.201386	-1.31192	0.63029	-1.41343	0.281988	No Effect	No Effect
YLR109W	AHP1	-2.08338	0.518704	0.12696	-0.0378809	0.159297	0.083672	-0.861353	1.28929	No Effect	No Effect
YLR136C	TIS11	-1.45602	0.126834	-0.0530808	1.24353	-2.97717	-0.298436	-0.374538	-2.99802	Deletion Suppressor Doxo_EG only	No Effect
YLR150W	STM1	0.0870475	0.496306	-0.150185	1.02681	-1.36403	-0.0116321	-0.253559	-6.13083	Deletion Suppressor Doxo_EG only	No Effect
YLR196W	PWP1	0.486324	0.595211	-0.279553	1.02575	-1.13893	-3.62402	-1.40492	-5.84209	Deletion Suppressor Both	No Effect
YLR216C	CPR6	0.723597	-0.107415	0.915111	-0.120127	-0.323227	0.486388	-1.10684	3.98203	Deletion Enhancer Doxo_EG only	No Effect
YLR220W	CCC1	0.158787	-0.00817673	0.270992	-0.301548	0.256121	0.498674	-0.482749	0.841706	No Effect	No Effect
YLR224W		0.155073	0.337161	0.00535966	0.14255	-0.11677	0.314386	-0.493589	-0.359501	No Effect	No Effect
YLR243W		-0.187859	0.197258	-0.668005	0.12155	-0.0318134	0.0209561	-1.66079	3.62345	Deletion Enhancer Doxo_EG only	No Effect
YLR312C		0.24199	0.102613	-2.77184	1.44591	-0.554235	-1.25673	1.30222	0.757159	No Effect	No Effect
YLR319C	BUD6	-0.549485	0.434374	-0.0900463	0.14427	-0.0749184	-0.814891	-0.385547	3.11419	Deletion Enhancer Doxo_EG only	No Effect
YLR325C	RPL38	0.123731	0.755329	-1.20628	2.32977	0.615958	-3.86686	0.216124	-6.06816	Deletion Suppressor Both	Deletion Suppressor Doxo_EG only
YLR353W	BUD8	0.12627	1.04418	0.379878	0.623113	-2.33553	-3.12385	-1.28291	1.95699	Deletion Suppressor Doxo_HLD only	No Effect
YLR373C	VID22	-5.41757	-1.83672	-2.74507	-7.68548	8.7829	-2.99197	3.37903	10.9797	Deletion Enhancer Doxo_EG Deletion Suppressor Doxo_HLD	Deletion Enhancer Doxo_EG only
YLR399C	BDF1	0.849157	-1.22209	1.23892	-0.630011	5.43773	4.31397	3.88003	-0.0960473	Deletion Enhancer Doxo_HLD only	No Effect
YLR401C	DUS3	0.506807	0.192916	0.441898	0.567535	0.450653	-1.60367	0.0642159	1.33034	No Effect	No Effect
YLR413W		-9.78726	13.3534	0.549231	0.336627	-21.1889	24.8644	-0.0135941	0.50036	Deletion Enhancer Doxo_HLD only	Deletion Suppressor Doxo_HLD only
YLR427W	MAG2	0.230088	0.562992	-0.717605	1.2626	-2.16154	-0.359422	-2.30143	-0.73566	No Effect	No Effect
YLR443W	ECM7	-0.0514153	0.0778776	-0.936279	0.501372	-0.50871	0.600757	-1.03558	-0.405733	No Effect	No Effect
YML007W	YAP1	2.51153	-0.118218	2.90908	-0.696606	-1.2043	0.484699	-0.859223	6.65858	Deletion Enhancer Doxo_EG only	No Effect
YML035C_1	AMD1	-8.68291	8.22449	-0.175199	-3.57568	7.71039	-4.62458	0.732012	3.95451	Deletion Enhancer Doxo_EG Deletion Suppressor Doxo_HLD	Deletion Enhancer Doxo_EG Deletion Suppressor Doxo_HLD
YML035C_2	AMD1	-5.57978	5.54658	-1.30053	-2.44711	7.73334	-5.0367	1.76493	4.51157	Deletion Enhancer Doxo_EG Deletion Suppressor Doxo_HLD	Deletion Enhancer Doxo_EG Deletion Suppressor Doxo_HLD
YML093W	UTP14	1.03857	-0.62602	0.840466	0.570093	1.2189	4.76376	-1.58572	2.11745	Deletion Enhancer Both	No Effect
YML106W	URA5	0.905836	-1.1521	0.253698	-3.55686	-1.19056	4.35235	-0.663868	13.1123	Deletion Enhancer Both	Deletion Enhancer Doxo_EG only
YMR010W		0.869689	0.483125	0.936858	0.756931	-1.99901	-0.962153	-1.34168	-2.12776	Deletion Suppressor Doxo_EG only	No Effect
YMR014W	BUD22	-9.48665	-2.86574	-0.471182	-0.59456	10.0127	11.1363	2.02894	4.35955	Deletion Enhancer Both	Deletion Enhancer Doxo_HLD only
YMR016C	SOK2	-0.0258072	-0.208956	0.253526	-0.777721	-0.495307	1.89518	-0.966552	3.80546	Deletion Enhancer Doxo_EG only	No Effect
YMR063W	RIM9	-0.782027	-1.15603	-22.3464	-6.24982	1.41225	1.71641	9.8125	9.07397	Deletion Enhancer Doxo_EG only	Deletion Enhancer Doxo_EG only
YMR126C	DLT1	0.145991	-0.713959	-0.786711	-6.45798	-0.497863	2.0928	-1.20593	11.3024	Deletion Enhancer Both	Deletion Enhancer Doxo_EG only
YMR144W		0.741117	0.393038	0.732476	0.811765	-1.73006	-0.269833	-1.78624	-1.23448	No Effect	No Effect
YMR145C	NDE1	-0.26208	1.03722	0.479053	0.83025	8.19907	-7.05294	-1.55734	-5.79064	Deletion Suppressor Both	No Effect
YMR146C	TIF34	0.852615	-0.0304721	-0.0784994	1.36554	-2.35387	1.24588	-2.51293	-3.85036	Deletion Suppressor Doxo_EG only	No Effect
YMR215W	GAS3	0.541981	-0.158519	0.453572	-0.496012	-0.70919	0.510242	0.442357	0.703422	No Effect	No Effect
YMR233W		0.299788	0.0208161	0.031288	0.685044	-1.03263	0.537968	0.0505797	-0.708023	No Effect	No Effect
YMR280C	CAT8	0.624572	-0.331116	-6.51762	-8.26748	-1.23611	-0.297862	7.19849	-20.768	Deletion Suppressor Doxo_EG only	Deletion Enhancer Doxo_EG only
YNL004W	HRB1	0.599664	-0.0517377	-0.180261	0.910511	-2.917	-1.91818	-1.19066	-1.80019	No Effect	No Effect
YNL014W	HEF3	0.967794	-0.366213	0.889159	0.0206481	-0.202115	0.57931	-0.815069	-0.433174	No Effect	No Effect
YNL053W	MSG5	1.19402	-0.36311	0.990861	0.124112	-0.376673	-0.0494781	0.278528	3.04535	Deletion Enhancer Doxo_EG only	No Effect
YNL064C	YDJ1	-3.64698	-5.35448	-0.547546	-13.4466	6.89641	-0.747205	1.36584	16.3734	Deletion Enhancer Doxo_EG only	Deletion Enhancer Both
YNL068C	FKH2	1.37839	0.133741	0.639761	1.14281	-0.446584	-0.597101	-0.386956	-3.09089	Deletion Suppressor Doxo_EG only	No Effect
YNL094W	APP1	-0.245878	0.537514	-1.94178	-1.0034	1.56873	-1.49266	1.56387	1.8249	No Effect	No Effect
YNL125C	ESBP6	0.0376737	-0.0338946	1.26474	0.838373	-2.09905	-0.350435	-0.320807	0.0485755	No Effect	No Effect
YNL154C	YCK2	-0.298618	-0.490631	-0.797466	-1.95054	0.117125	0.0829566	-1.26732	2.75548	Deletion Enhancer Doxo_EG only	No Effect
YNL158W	PGA1	0.830569	-0.00722791	0.129914	-0.00291417	-0.0267107	3.08042	-1.24299	4.34902	Deletion Enhancer Both	No Effect
YNL218W	MGS1	0.682643	0.148404	-1.60491	1.79725	-0.435164	-0.63162	-1.65042	1.05101	No Effect	No Effect
YNL220W	ADE12	-2.00512	-0.158805	-1.58869	-0.119137	5.53151	0.431174	2.61948	-0.196702	No Effect	No Effect
YNL229C	URE2	0.123271	-2.16712	0.512656	-3.77774	3.4677	0.63705	0.679677	3.46109	Deletion Enhancer Doxo_EG only	Deletion Enhancer Both
YNL256W	FOL1	1.82911	0.414856	0.561254	-0.230985	2.23154	0.326761	1.02104	0.184225	No Effect	No Effect
YNL282W	POP3	1.58054	0.679114	1.10779	0.624379	0.038982	-0.9268	-0.68091	-2.08805	Deletion Suppressor Doxo_EG only	No Effect
YNR003C	RPC34	3.05859	0.551808	3.73531	-0.317845	-0.300027	-3.88185	5.36835	-4.51754	Deletion Suppressor Both	No Effect
YNR016C	ACC1	1.02606	0.1473	0.925778	1.77789	1.22813	1.37987	-1.18676	5.89869	Deletion Enhancer Doxo_EG only	No Effect
YNR017W	TIM23	1.05283	-0.132233	0.365512	-7.82825	2.22607	2.06226	2.02609	13.5856	Deletion Enhancer Both	Deletion Enhancer Doxo_EG only
YNR032W	PPG1	0.144642	0.583026	0.1668	0.15835	0.318052	-1.16879	-0.728981	-0.204434	No Effect	No Effect
YNR049C	MSO1	0.53527	-0.277792	0.0498622	-0.12678	-0.922334	1.39985	-0.914515	2.99693	Deletion Enhancer Doxo_EG only	No Effect
YNR055C	HOL1	0.549849	0.443208	0.574996	0.599129	-0.0272647	-0.693272	-1.15916	0.815425	No Effect	No Effect
YOL001W	PHO80	-0.391388	0.461209	-11.3008	-2.14434	0.914895	-1.65455	9.45126	-4.79818	Deletion Suppressor Doxo_EG only	Deletion Enhancer Doxo_EG only
YOL041C	NOP12	-1.69607	1.05686	-0.568825	0.487277	4.15614	-1.31744	-0.682924	-0.228202	No Effect	No Effect
YOL113W	SKM1	-0.355276	0.320226	-0.748839	0.882466	-1.11003	-0.635995	-1.77328	-0.674214	No Effect	No Effect
YOL119C	MCH4	-0.120034	-0.281575	-0.777182	0.471515	-0.715197	0.704021	-0.794706	1.31589	No Effect	No Effect
YOL137W	BSC6	0.23988	0.112793	-0.0733301	0.946783	0.196444	0.232309	-0.983478	0.365681	No Effect	No Effect
YOL144W	NOP8	-0.0677489	0.389564	0.420147	0.7129	-0.0329214	-0.598622	-0.77462	-2.92853	Deletion Suppressor Doxo_EG only	No Effect
YOR060C	SLD7	1.10378	-2.02084	-18.3283	1.86907	-0.663548	-4.66358	-0.732093	-1.78619	Deletion Suppressor Doxo_HLD only	Deletion Enhancer Doxo_HLD only
YOR061W	CKA2	0.577572	1.01103	-4.70221e-05	1.17029	0.508813	-5.48065	0.915395	-4.00597	Deletion Suppressor Both	No Effect
YOR112W		0.57525	-0.0104068	0.251059	0.474891	-1.37502	0.265201	-0.958158	-1.18938	No Effect	No Effect
YOR124C	UBP2	0.00413401	1.06633	0.359415	-0.415884	-1.25349	-1.82676	-0.449364	-2.4461	Deletion Suppressor Doxo_EG only	No Effect
YOR166C		-0.000584625	-0.0649973	-0.675122	-0.262419	-0.95329	-0.0384576	-1.2872	0.967181	No Effect	No Effect
YOR167C	RPS28A	-0.193417	-0.151651	-0.928119	-0.00211418	0.0398276	0.320383	-1.69163	0.428185	No Effect	No Effect
YOR231W	MKK1	0.671779	-0.573692	0.127141	-0.785362	-1.02208	0.940038	-0.600133	0.14877	No Effect	No Effect
YOR238W		1.41044	0.188072	1.73978	0.23509	-1.86087	-0.413086	-1.38418	-1.07717	No Effect	No Effect
YOR251C		-0.472297	-0.325735	0.34052	-0.345513	2.1101	-0.191256	-0.796071	2.45027	Deletion Enhancer Doxo_EG only	No Effect
YOR254C	SEC63	2.46761	-0.0925448	2.69813	0.953797	1.52828	4.19583	-1.77844	0.281935	Deletion Enhancer Doxo_HLD only	No Effect
YOR271C		-1.21763	-0.575001	0.381034	-0.0974194	0.383696	-0.806758	-0.199135	0.757532	No Effect	No Effect
YOR308C	SNU66	0.223228	0.295168	0.198627	0.514905	-0.0347777	-1.24759	-0.341911	-0.173304	No Effect	No Effect
YOR353C	SOG2	1.39367	-0.140278	0.4782	0.59054	1.36694	0.314564	-1.47082	2.61057	Deletion Enhancer Doxo_EG only	No Effect
YPL004C	LSP1	0.384583	0.53415	-0.284508	1.06906	-3.10431	-0.312694	-2.02435	-1.68076	No Effect	No Effect
YPL011C	TAF3	2.77479	0.313439	3.29147	0.721178	-0.923501	1.27285	-1.14247	2.21959	Deletion Enhancer Doxo_EG only	No Effect
YPL020C	ULP1	1.48319	0.0881855	1.05394	-0.982269	3.7857	2.6306	0.652765	9.76734	Deletion Enhancer Both	No Effect
YPL034W		0.325885	0.798713	-0.279434	1.26996	-3.18192	-0.774319	-2.53862	-0.457813	No Effect	No Effect
YPL057C	SUR1	0.384451	1.1006	-0.78567	-0.465761	-1.69774	-4.07659	0.91167	-3.13096	Deletion Suppressor Both	No Effect
YPL075W_2	GCR1	1.39436	-0.0858292	0.846945	1.1135	-0.69292	3.9263	-1.38528	-2.91419	Deletion Suppressor Doxo_EG Deletion Enhancer Doxo_HLD	No Effect
YPL086C	ELP3	-0.635986	-0.593545	-4.22672	-5.96244	4.69088	-1.28086	6.38108	8.82276	Deletion Enhancer Doxo_EG only	Deletion Enhancer Doxo_EG only
YPL103C	FMP30	-1.29232	0.34398	-0.319569	-0.928004	-1.2729	0.582186	-0.660955	3.03734	Deletion Enhancer Doxo_EG only	No Effect
YPL106C	SSE1	-3.92337	3.01938	-5.82946	4.42252	9.25751	-6.2583	7.58961	-13.6807	Deletion Suppressor Both	Deletion Suppressor Both
YPL254W	HFI1	-9.1693	-4.07019	-22.667	-12.8158	16.9599	5.78249	18.5346	15.5011	Deletion Enhancer Both	Deletion Enhancer Both
YPL262W	FUM1	0.445036	-0.689936	-20.8427	-6.32822	-1.15471	1.34828	-2.3113	12.1639	Deletion Enhancer Doxo_EG only	Deletion Enhancer Doxo_EG only
YPR006C	ICL2	-0.53207	0.447335	0.0127683	0.512031	-1.45919	0.494626	-1.6986	1.6886	No Effect	No Effect
YPR016C	TIF6	-7.04443	1.34948	-0.109529	-0.864927	26.9603	2.3819	0.027671	0.292824	Deletion Enhancer Doxo_HLD only	No Effect
YPR026W	ATH1	0.485118	0.333218	0.193559	0.909213	-0.901953	-0.0943364	-1.02409	0.285407	No Effect	No Effect
YPR051W	MAK3	-0.50789	-0.482313	-3.12126	-11.5685	0.0500134	0.164919	3.34346	16.5649	Deletion Enhancer Doxo_EG only	Deletion Enhancer Doxo_EG only
YPR054W	SMK1	-0.46689	0.297462	-2.1607	1.61006	-1.29716	-0.31211	-1.46892	-0.131256	No Effect	No Effect
YPR091C		0.729558	0.321728	0.194654	1.01706	-0.939946	-0.191036	-0.892951	-1.35183	No Effect	No Effect
YPR113W	PIS1	0.474952	1.22114	-0.00667746	0.477826	0.0524724	-2.55147	0.46059	-1.86225	Deletion Suppressor Doxo_HLD only	No Effect
YPR137W	RRP9	0.627318	-0.0511533	-0.375311	-0.122465	0.255003	1.54901	0.776317	-0.906484	No Effect	No Effect
YPR149W	NCE102	1.07336	-0.310541	0.743247	0.191093	-1.71291	1.55065	-1.24175	1.73084	No Effect	No Effect
YPR174C		0.66328	0.130511	0.165539	0.586472	-3.64094	-1.27985	-2.49125	-0.134891	No Effect	No Effect
