# Supplementary material for: A yeast phenomic model for the influence of Warburg metabolism on genetic buffering of doxorubicin
Source: Cancer Metab. 2019 Oct 23;7:9. doi: 10.1186/s40170-019-0201-3 (PMC6806529; doi:10.1186/s40170-019-0201-3)
Supplement: Supplementary file 8 — Additional file 8. Quantitative summaries of REMc clusters. File A depicts REMc results, in terms of cluster distributions of L and K interaction (‘shift’ is not used for REMc and thus is not displayed), as a way to visualize cluster differences quantitatively. File B is organized by first round clusters and plots the change in p-value for significant terms with respect to round of clustering. Clusters derived from one another and sharing enrichment of the same GO term are connected by a line. Only GO terms with a background size of 500 or smaller are included. Scroll over a symbol to see embedded detail about each GO term. The square root of the p-value is used on the y-axis to evenly distribute data. [file 40170_2019_201_MOESM8_ESM.bz2]

Archive with 16 entries (14 files):
- Additional_File8_REMc_SignificanceByRound
- Additional_File8_REMc_SignificanceByRound/._.DS_Store
- Additional_File8_REMc_SignificanceByRound/.DS_Store
- Additional_File8_REMc_SignificanceByRound/._A - Clust_Scores_by_first_rd_boxplots.pdf
- Additional_File8_REMc_SignificanceByRound/A - Clust_Scores_by_first_rd_boxplots.pdf
- Additional_File8_REMc_SignificanceByRound/B - Process
- Additional_File8_REMc_SignificanceByRound/B - Process/._.DS_Store
- Additional_File8_REMc_SignificanceByRound/B - Process/.DS_Store
- Additional_File8_REMc_SignificanceByRound/B - Process/Process_Cluster_vs_pval_by_GO_Term_for_1-0-0.html
- Additional_File8_REMc_SignificanceByRound/B - Process/Process_Cluster_vs_pval_by_GO_Term_for_1-0-2.html
- Additional_File8_REMc_SignificanceByRound/B - Process/Process_Cluster_vs_pval_by_GO_Term_for_1-0-3.html
- Additional_File8_REMc_SignificanceByRound/B - Process/Process_Cluster_vs_pval_by_GO_Term_for_1-0-4.html
- Additional_File8_REMc_SignificanceByRound/B - Process/Process_Cluster_vs_pval_by_GO_Term_for_1-0-5.html
- Additional_File8_REMc_SignificanceByRound/B - Process/Process_Cluster_vs_pval_by_GO_Term_for_1-0-6.html
- Additional_File8_REMc_SignificanceByRound/B - Process/Process_Cluster_vs_pval_by_GO_Term_for_1-0-7.html
- Additional_File8_REMc_SignificanceByRound/B - Process/Process_Cluster_vs_pval_by_GO_Term_for_1-0-8.html
