# Supplementary material for: A yeast phenomic model for the influence of Warburg metabolism on genetic buffering of doxorubicin
Source: Cancer Metab. 2019 Oct 23;7:9. doi: 10.1186/s40170-019-0201-3 (PMC6806529; doi:10.1186/s40170-019-0201-3)
Supplement: Supplementary file 9 — Additional file 9. GO term-specific heatmaps for REMc/GTF-enriched clusters. GO term-specific heatmaps for significant GO process terms were generated as described in methods and Figs. 3 and 4. Any related child terms are presented in subsequent pages of the parent file name. GO terms with more than 100 children, with 2 or fewer genes annotated to the term, or a file size over 300KB are not shown. All heatmaps are generated with the same layout (see Figs. 3 and 4). [file 40170_2019_201_MOESM9_ESM.bz2]

Archive with 376 entries (374 files):
- Additional_File9_GOTermHeatmaps
- Additional_File9_GOTermHeatmaps/._.DS_Store
- Additional_File9_GOTermHeatmaps/.DS_Store
- Additional_File9_GOTermHeatmaps/Additional_File9_GOTermHeatmap
- Additional_File9_GOTermHeatmaps/Additional_File9_GOTermHeatmap/._'de_novo'_cotranslational_protein_folding.pdf
- Additional_File9_GOTermHeatmaps/Additional_File9_GOTermHeatmap/'de_novo'_cotranslational_protein_folding.pdf
- Additional_File9_GOTermHeatmaps/Additional_File9_GOTermHeatmap/._.DS_Store
- Additional_File9_GOTermHeatmaps/Additional_File9_GOTermHeatmap/.DS_Store
- Additional_File9_GOTermHeatmaps/Additional_File9_GOTermHeatmap/._actin_cortical_patch_localization.pdf
- Additional_File9_GOTermHeatmaps/Additional_File9_GOTermHeatmap/actin_cortical_patch_localization.pdf
- Additional_File9_GOTermHeatmaps/Additional_File9_GOTermHeatmap/actin_filament-based_process.pdf
- Additional_File9_GOTermHeatmaps/Additional_File9_GOTermHeatmap/amide_biosynthetic_process.pdf
- Additional_File9_GOTermHeatmaps/Additional_File9_GOTermHeatmap/amino_acid_activation.pdf
- Additional_File9_GOTermHeatmaps/Additional_File9_GOTermHeatmap/anatomical_structure_homeostasis.pdf
- Additional_File9_GOTermHeatmaps/Additional_File9_GOTermHeatmap/asparagine_metabolic_process.pdf
- Additional_File9_GOTermHeatmaps/Additional_File9_GOTermHeatmap/aspartate_metabolic_process.pdf
- Additional_File9_GOTermHeatmaps/Additional_File9_GOTermHeatmap/._ATP-dependent_chromatin_remodeling.pdf
- Additional_File9_GOTermHeatmaps/Additional_File9_GOTermHeatmap/ATP-dependent_chromatin_remodeling.pdf
- Additional_File9_GOTermHeatmaps/Additional_File9_GOTermHeatmap/._ATP_biosynthetic_process.pdf
- Additional_File9_GOTermHeatmaps/Additional_File9_GOTermHeatmap/ATP_biosynthetic_process.pdf
- Additional_File9_GOTermHeatmaps/Additional_File9_GOTermHeatmap/ATP_hydrolysis_coupled_cation_transmembrane_transport.pdf
- Additional_File9_GOTermHeatmaps/Additional_File9_GOTermHeatmap/ATP_hydrolysis_coupled_ion_transmembrane_transport.pdf
- Additional_File9_GOTermHeatmaps/Additional_File9_GOTermHeatmap/ATP_hydrolysis_coupled_proton_transport.pdf
- Additional_File9_GOTermHeatmaps/Additional_File9_GOTermHeatmap/ATP_hydrolysis_coupled_transmembrane_transport.pdf
- Additional_File9_GOTermHeatmaps/Additional_File9_GOTermHeatmap/ATP_metabolic_process.pdf
- Additional_File9_GOTermHeatmaps/Additional_File9_GOTermHeatmap/ATP_synthesis_coupled_proton_transport.pdf
- Additional_File9_GOTermHeatmaps/Additional_File9_GOTermHeatmap/base-excision_repair.pdf
- Additional_File9_GOTermHeatmaps/Additional_File9_GOTermHeatmap/._cell_cycle.pdf
- Additional_File9_GOTermHeatmaps/Additional_File9_GOTermHeatmap/cell_cycle.pdf
- Additional_File9_GOTermHeatmaps/Additional_File9_GOTermHeatmap/._cell_cycle_arrest.pdf
- Additional_File9_GOTermHeatmaps/Additional_File9_GOTermHeatmap/cell_cycle_arrest.pdf
- Additional_File9_GOTermHeatmaps/Additional_File9_GOTermHeatmap/cell_cycle_DNA_replication.pdf
- Additional_File9_GOTermHeatmaps/Additional_File9_GOTermHeatmap/cell_division.pdf
- Additional_File9_GOTermHeatmaps/Additional_File9_GOTermHeatmap/cell_growth.pdf
- Additional_File9_GOTermHeatmaps/Additional_File9_GOTermHeatmap/cellular_component_biogenesis.pdf
- Additional_File9_GOTermHeatmaps/Additional_File9_GOTermHeatmap/cellular_monovalent_inorganic_cation_homeostasis.pdf
- Additional_File9_GOTermHeatmaps/Additional_File9_GOTermHeatmap/cellular_protein_complex_localization.pdf
- Additional_File9_GOTermHeatmaps/Additional_File9_GOTermHeatmap/cellular_response_to_DNA_damage_stimulus.pdf
- Additional_File9_GOTermHeatmaps/Additional_File9_GOTermHeatmap/cellular_response_to_external_stimulus.pdf
- Additional_File9_GOTermHeatmaps/Additional_File9_GOTermHeatmap/cellular_response_to_extracellular_stimulus.pdf
- Additional_File9_GOTermHeatmaps/Additional_File9_GOTermHeatmap/cellular_response_to_nitrogen_levels.pdf
- Additional_File9_GOTermHeatmaps/Additional_File9_GOTermHeatmap/cellular_response_to_nitrogen_starvation.pdf
- Additional_File9_GOTermHeatmaps/Additional_File9_GOTermHeatmap/cellular_response_to_nutrient_levels.pdf
- Additional_File9_GOTermHeatmaps/Additional_File9_GOTermHeatmap/._cellular_sphingolipid_homeostasis.pdf
- Additional_File9_GOTermHeatmaps/Additional_File9_GOTermHeatmap/cellular_sphingolipid_homeostasis.pdf
- Additional_File9_GOTermHeatmaps/Additional_File9_GOTermHeatmap/centromere_complex_assembly.pdf
- Additional_File9_GOTermHeatmaps/Additional_File9_GOTermHeatmap/chromatin_assembly.pdf
- Additional_File9_GOTermHeatmaps/Additional_File9_GOTermHeatmap/chromatin_assembly_or_disassembly.pdf
- Additional_File9_GOTermHeatmaps/Additional_File9_GOTermHeatmap/._chromatin_organization.pdf
- Additional_File9_GOTermHeatmaps/Additional_File9_GOTermHeatmap/chromatin_organization.pdf
- Additional_File9_GOTermHeatmaps/Additional_File9_GOTermHeatmap/chromatin_remodeling.pdf
- Additional_File9_GOTermHeatmaps/Additional_File9_GOTermHeatmap/chromatin_silencing.pdf
- Additional_File9_GOTermHeatmaps/Additional_File9_GOTermHeatmap/chromatin_silencing_at_telomere.pdf
- Additional_File9_GOTermHeatmaps/Additional_File9_GOTermHeatmap/chromosome_localization.pdf
- Additional_File9_GOTermHeatmaps/Additional_File9_GOTermHeatmap/cleavage_involved_in_rRNA_processing.pdf
- Additional_File9_GOTermHeatmaps/Additional_File9_GOTermHeatmap/._cytochrome_complex_assembly.pdf
- Additional_File9_GOTermHeatmaps/Additional_File9_GOTermHeatmap/cytochrome_complex_assembly.pdf
- Additional_File9_GOTermHeatmaps/Additional_File9_GOTermHeatmap/cytoplasmic_translation.pdf
- Additional_File9_GOTermHeatmaps/Additional_File9_GOTermHeatmap/cytosolic_transport.pdf
- Additional_File9_GOTermHeatmaps/Additional_File9_GOTermHeatmap/dicarboxylic_acid_catabolic_process.pdf
- Additional_File9_GOTermHeatmaps/Additional_File9_GOTermHeatmap/DNA-dependent_DNA_replication.pdf
- Additional_File9_GOTermHeatmaps/Additional_File9_GOTermHeatmap/DNA-templated_transcription,_elongation.pdf
- Additional_File9_GOTermHeatmaps/Additional_File9_GOTermHeatmap/DNA_conformation_change.pdf
- Additional_File9_GOTermHeatmaps/Additional_File9_GOTermHeatmap/DNA_double-strand_break_processing.pdf
- Additional_File9_GOTermHeatmaps/Additional_File9_GOTermHeatmap/DNA_duplex_unwinding.pdf
- Additional_File9_GOTermHeatmaps/Additional_File9_GOTermHeatmap/DNA_geometric_change.pdf
- Additional_File9_GOTermHeatmaps/Additional_File9_GOTermHeatmap/DNA_packaging.pdf
- Additional_File9_GOTermHeatmaps/Additional_File9_GOTermHeatmap/DNA_recombinase_assembly.pdf
- Additional_File9_GOTermHeatmaps/Additional_File9_GOTermHeatmap/DNA_recombination.pdf
- Additional_File9_GOTermHeatmaps/Additional_File9_GOTermHeatmap/._DNA_repair.pdf
- Additional_File9_GOTermHeatmaps/Additional_File9_GOTermHeatmap/DNA_repair.pdf
- Additional_File9_GOTermHeatmaps/Additional_File9_GOTermHeatmap/._DNA_repair_complex_assembly.pdf
- Additional_File9_GOTermHeatmaps/Additional_File9_GOTermHeatmap/DNA_repair_complex_assembly.pdf
- Additional_File9_GOTermHeatmaps/Additional_File9_GOTermHeatmap/._DNA_replication-dependent_nucleosome_assembly.pdf
- Additional_File9_GOTermHeatmaps/Additional_File9_GOTermHeatmap/DNA_replication-dependent_nucleosome_assembly.pdf
- Additional_File9_GOTermHeatmaps/Additional_File9_GOTermHeatmap/DNA_replication-dependent_nucleosome_organization.pdf
- Additional_File9_GOTermHeatmaps/Additional_File9_GOTermHeatmap/._DNA_replication-independent_nucleosome_assembly.pdf
- Additional_File9_GOTermHeatmaps/Additional_File9_GOTermHeatmap/DNA_replication-independent_nucleosome_assembly.pdf
- Additional_File9_GOTermHeatmaps/Additional_File9_GOTermHeatmap/DNA_replication-independent_nucleosome_organization.pdf
- Additional_File9_GOTermHeatmaps/Additional_File9_GOTermHeatmap/DNA_replication.pdf
- Additional_File9_GOTermHeatmaps/Additional_File9_GOTermHeatmap/DNA_replication_initiation.pdf
- Additional_File9_GOTermHeatmaps/Additional_File9_GOTermHeatmap/._DNA_topological_change.pdf
- Additional_File9_GOTermHeatmaps/Additional_File9_GOTermHeatmap/DNA_topological_change.pdf
- Additional_File9_GOTermHeatmaps/Additional_File9_GOTermHeatmap/double-strand_break_repair.pdf
- Additional_File9_GOTermHeatmaps/Additional_File9_GOTermHeatmap/double-strand_break_repair_via_break-induced_replication.pdf
- Additional_File9_GOTermHeatmaps/Additional_File9_GOTermHeatmap/._double-strand_break_repair_via_homologous_recombination.pdf
- Additional_File9_GOTermHeatmaps/Additional_File9_GOTermHeatmap/double-strand_break_repair_via_homologous_recombination.pdf
- Additional_File9_GOTermHeatmaps/Additional_File9_GOTermHeatmap/double-strand_break_repair_via_nonhomologous_end_joining.pdf
- Additional_File9_GOTermHeatmaps/Additional_File9_GOTermHeatmap/._double-strand_break_repair_via_synthesis-dependent_strand_annealing.pdf
- Additional_File9_GOTermHeatmaps/Additional_File9_GOTermHeatmap/double-strand_break_repair_via_synthesis-dependent_strand_annealing.pdf
- Additional_File9_GOTermHeatmaps/Additional_File9_GOTermHeatmap/endonucleolytic_cleavage_in_5'-ETS_of_tricistronic_rRNA_transcript_(SSU-rRNA,_5.8S_rRNA,_LSU-rRNA).pdf
- Additional_File9_GOTermHeatmaps/Additional_File9_GOTermHeatmap/endonucleolytic_cleavage_involved_in_rRNA_processing.pdf
- Additional_File9_GOTermHeatmaps/Additional_File9_GOTermHeatmap/endonucleolytic_cleavage_of_tricistronic_rRNA_transcript_(SSU-rRNA,_5.8S_rRNA,_LSU-rRNA).pdf
- Additional_File9_GOTermHeatmaps/Additional_File9_GOTermHeatmap/endosomal_transport.pdf
- Additional_File9_GOTermHeatmaps/Additional_File9_GOTermHeatmap/energy_coupled_proton_transmembrane_transport,_against_electrochemical_gradient.pdf
- Additional_File9_GOTermHeatmaps/Additional_File9_GOTermHeatmap/energy_coupled_proton_transport,_down_electrochemical_gradient.pdf
- Additional_File9_GOTermHeatmaps/Additional_File9_GOTermHeatmap/establishment_of_protein_localization_to_membrane.pdf
- Additional_File9_GOTermHeatmaps/Additional_File9_GOTermHeatmap/establishment_of_protein_localization_to_mitochondrial_membrane.pdf
- Additional_File9_GOTermHeatmaps/Additional_File9_GOTermHeatmap/establishment_of_protein_localization_to_mitochondrion.pdf
- Additional_File9_GOTermHeatmaps/Additional_File9_GOTermHeatmap/establishment_of_protein_localization_to_organelle.pdf
- Additional_File9_GOTermHeatmaps/Additional_File9_GOTermHeatmap/establishment_of_RNA_localization.pdf
- Additional_File9_GOTermHeatmaps/Additional_File9_GOTermHeatmap/exocytic_process.pdf
- Additional_File9_GOTermHeatmaps/Additional_File9_GOTermHeatmap/fatty_acid_biosynthetic_process.pdf
- Additional_File9_GOTermHeatmaps/Additional_File9_GOTermHeatmap/gene_expression.pdf
- Additional_File9_GOTermHeatmaps/Additional_File9_GOTermHeatmap/gene_silencing.pdf
- Additional_File9_GOTermHeatmaps/Additional_File9_GOTermHeatmap/glycolipid_biosynthetic_process.pdf
- Additional_File9_GOTermHeatmaps/Additional_File9_GOTermHeatmap/Golgi_vesicle_transport.pdf
- Additional_File9_GOTermHeatmaps/Additional_File9_GOTermHeatmap/GPI_anchor_biosynthetic_process.pdf
- Additional_File9_GOTermHeatmaps/Additional_File9_GOTermHeatmap/GPI_anchor_metabolic_process.pdf
- Additional_File9_GOTermHeatmaps/Additional_File9_GOTermHeatmap/heteroduplex_formation.pdf
- Additional_File9_GOTermHeatmaps/Additional_File9_GOTermHeatmap/._histone_acetylation.pdf
- Additional_File9_GOTermHeatmaps/Additional_File9_GOTermHeatmap/histone_acetylation.pdf
- Additional_File9_GOTermHeatmaps/Additional_File9_GOTermHeatmap/._histone_exchange.pdf
- Additional_File9_GOTermHeatmaps/Additional_File9_GOTermHeatmap/histone_exchange.pdf
- Additional_File9_GOTermHeatmaps/Additional_File9_GOTermHeatmap/histone_methylation.pdf
- Additional_File9_GOTermHeatmaps/Additional_File9_GOTermHeatmap/hydrogen_ion_transmembrane_transport.pdf
- Additional_File9_GOTermHeatmaps/Additional_File9_GOTermHeatmap/hydrogen_transport.pdf
- Additional_File9_GOTermHeatmaps/Additional_File9_GOTermHeatmap/inorganic_cation_transmembrane_transport.pdf
- Additional_File9_GOTermHeatmaps/Additional_File9_GOTermHeatmap/inorganic_ion_transmembrane_transport.pdf
- Additional_File9_GOTermHeatmaps/Additional_File9_GOTermHeatmap/internal_peptidyl-lysine_acetylation.pdf
- Additional_File9_GOTermHeatmaps/Additional_File9_GOTermHeatmap/internal_protein_amino_acid_acetylation.pdf
- Additional_File9_GOTermHeatmaps/Additional_File9_GOTermHeatmap/intracellular_mRNA_localization.pdf
- Additional_File9_GOTermHeatmaps/Additional_File9_GOTermHeatmap/intracellular_pH_reduction.pdf
- Additional_File9_GOTermHeatmaps/Additional_File9_GOTermHeatmap/intracellular_protein_transmembrane_transport.pdf
- Additional_File9_GOTermHeatmaps/Additional_File9_GOTermHeatmap/iron_assimilation.pdf
- Additional_File9_GOTermHeatmaps/Additional_File9_GOTermHeatmap/iron_assimilation_by_reduction_and_transport.pdf
- Additional_File9_GOTermHeatmaps/Additional_File9_GOTermHeatmap/ketone_biosynthetic_process.pdf
- Additional_File9_GOTermHeatmaps/Additional_File9_GOTermHeatmap/._kinetochore_assembly.pdf
- Additional_File9_GOTermHeatmaps/Additional_File9_GOTermHeatmap/kinetochore_assembly.pdf
- Additional_File9_GOTermHeatmaps/Additional_File9_GOTermHeatmap/._kinetochore_organization.pdf
- Additional_File9_GOTermHeatmaps/Additional_File9_GOTermHeatmap/kinetochore_organization.pdf
- Additional_File9_GOTermHeatmaps/Additional_File9_GOTermHeatmap/._lipid_homeostasis.pdf
- Additional_File9_GOTermHeatmaps/Additional_File9_GOTermHeatmap/lipid_homeostasis.pdf
- Additional_File9_GOTermHeatmaps/Additional_File9_GOTermHeatmap/macromolecular_complex_disassembly.pdf
- Additional_File9_GOTermHeatmaps/Additional_File9_GOTermHeatmap/maintenance_of_DNA_repeat_elements.pdf
- Additional_File9_GOTermHeatmaps/Additional_File9_GOTermHeatmap/maintenance_of_DNA_trinucleotide_repeats.pdf
- Additional_File9_GOTermHeatmaps/Additional_File9_GOTermHeatmap/maintenance_of_organelle_location.pdf
- Additional_File9_GOTermHeatmaps/Additional_File9_GOTermHeatmap/maturation_of_5.8S_rRNA.pdf
- Additional_File9_GOTermHeatmaps/Additional_File9_GOTermHeatmap/maturation_of_5.8S_rRNA_from_tricistronic_rRNA_transcript_(SSU-rRNA,_5.8S_rRNA,_LSU-rRNA).pdf
- Additional_File9_GOTermHeatmaps/Additional_File9_GOTermHeatmap/maturation_of_SSU-rRNA.pdf
- Additional_File9_GOTermHeatmaps/Additional_File9_GOTermHeatmap/maturation_of_SSU-rRNA_from_tricistronic_rRNA_transcript_(SSU-rRNA,_5.8S_rRNA,_LSU-rRNA).pdf
- Additional_File9_GOTermHeatmaps/Additional_File9_GOTermHeatmap/meiosis_I.pdf
- Additional_File9_GOTermHeatmaps/Additional_File9_GOTermHeatmap/meiotic_chromosome_condensation.pdf
- Additional_File9_GOTermHeatmaps/Additional_File9_GOTermHeatmap/meiotic_DNA_double-strand_break_formation.pdf
- Additional_File9_GOTermHeatmaps/Additional_File9_GOTermHeatmap/meiotic_DNA_double-strand_break_processing.pdf
- Additional_File9_GOTermHeatmaps/Additional_File9_GOTermHeatmap/meiotic_nuclear_division.pdf
- Additional_File9_GOTermHeatmaps/Additional_File9_GOTermHeatmap/membrane_lipid_biosynthetic_process.pdf
- Additional_File9_GOTermHeatmaps/Additional_File9_GOTermHeatmap/mitochondrial_double-strand_break_repair.pdf
- Additional_File9_GOTermHeatmaps/Additional_File9_GOTermHeatmap/mitochondrial_double-strand_break_repair_via_homologous_recombination.pdf
- Additional_File9_GOTermHeatmaps/Additional_File9_GOTermHeatmap/mitochondrial_genome_maintenance.pdf
- Additional_File9_GOTermHeatmaps/Additional_File9_GOTermHeatmap/mitochondrial_membrane_organization.pdf
- Additional_File9_GOTermHeatmaps/Additional_File9_GOTermHeatmap/mitochondrial_protein_processing.pdf
- Additional_File9_GOTermHeatmaps/Additional_File9_GOTermHeatmap/mitochondrial_respiratory_chain_complex_assembly.pdf
- Additional_File9_GOTermHeatmaps/Additional_File9_GOTermHeatmap/mitochondrial_respiratory_chain_complex_III_assembly.pdf
- Additional_File9_GOTermHeatmaps/Additional_File9_GOTermHeatmap/mitochondrial_respiratory_chain_complex_IV_biogenesis.pdf
- Additional_File9_GOTermHeatmaps/Additional_File9_GOTermHeatmap/mitochondrial_translation.pdf
- Additional_File9_GOTermHeatmaps/Additional_File9_GOTermHeatmap/mitochondrial_transmembrane_transport.pdf
- Additional_File9_GOTermHeatmaps/Additional_File9_GOTermHeatmap/mitochondrial_transport.pdf
- Additional_File9_GOTermHeatmaps/Additional_File9_GOTermHeatmap/._mitochondrion-ER_tethering.pdf
- Additional_File9_GOTermHeatmaps/Additional_File9_GOTermHeatmap/mitochondrion-ER_tethering.pdf
- Additional_File9_GOTermHeatmaps/Additional_File9_GOTermHeatmap/mitochondrion_organization.pdf
- Additional_File9_GOTermHeatmaps/Additional_File9_GOTermHeatmap/mitotic_cell_cycle.pdf
- Additional_File9_GOTermHeatmaps/Additional_File9_GOTermHeatmap/mitotic_cell_cycle_arrest.pdf
- Additional_File9_GOTermHeatmaps/Additional_File9_GOTermHeatmap/mitotic_nuclear_division.pdf
- Additional_File9_GOTermHeatmaps/Additional_File9_GOTermHeatmap/mitotic_recombination.pdf
- Additional_File9_GOTermHeatmaps/Additional_File9_GOTermHeatmap/mitotic_sister_chromatid_segregation.pdf
- Additional_File9_GOTermHeatmaps/Additional_File9_GOTermHeatmap/mitotic_spindle_assembly.pdf
- Additional_File9_GOTermHeatmaps/Additional_File9_GOTermHeatmap/modification-dependent_macromolecule_catabolic_process.pdf
- Additional_File9_GOTermHeatmaps/Additional_File9_GOTermHeatmap/monovalent_inorganic_cation_homeostasis.pdf
- Additional_File9_GOTermHeatmaps/Additional_File9_GOTermHeatmap/monovalent_inorganic_cation_transport.pdf
- Additional_File9_GOTermHeatmaps/Additional_File9_GOTermHeatmap/mRNA-containing_ribonucleoprotein_complex_export_from_nucleus.pdf
- Additional_File9_GOTermHeatmaps/Additional_File9_GOTermHeatmap/._mRNA_3'-end_processing.pdf
- Additional_File9_GOTermHeatmaps/Additional_File9_GOTermHeatmap/mRNA_3'-end_processing.pdf
- Additional_File9_GOTermHeatmaps/Additional_File9_GOTermHeatmap/mRNA_catabolic_process.pdf
- Additional_File9_GOTermHeatmaps/Additional_File9_GOTermHeatmap/._mRNA_cleavage.pdf
- Additional_File9_GOTermHeatmaps/Additional_File9_GOTermHeatmap/mRNA_cleavage.pdf
- Additional_File9_GOTermHeatmaps/Additional_File9_GOTermHeatmap/mRNA_export_from_nucleus.pdf
- Additional_File9_GOTermHeatmaps/Additional_File9_GOTermHeatmap/mRNA_export_from_nucleus_in_response_to_heat_stress.pdf
- Additional_File9_GOTermHeatmaps/Additional_File9_GOTermHeatmap/mRNA_metabolic_process.pdf
- Additional_File9_GOTermHeatmaps/Additional_File9_GOTermHeatmap/._mRNA_processing.pdf
- Additional_File9_GOTermHeatmaps/Additional_File9_GOTermHeatmap/mRNA_processing.pdf
- Additional_File9_GOTermHeatmaps/Additional_File9_GOTermHeatmap/mRNA_splicing,_via_spliceosome.pdf
- Additional_File9_GOTermHeatmaps/Additional_File9_GOTermHeatmap/mRNA_transport.pdf
- Additional_File9_GOTermHeatmaps/Additional_File9_GOTermHeatmap/ncRNA_3'-end_processing.pdf
- Additional_File9_GOTermHeatmaps/Additional_File9_GOTermHeatmap/ncRNA_transcription.pdf
- Additional_File9_GOTermHeatmaps/Additional_File9_GOTermHeatmap/negative_regulation_of_cellular_catabolic_process.pdf
- Additional_File9_GOTermHeatmaps/Additional_File9_GOTermHeatmap/negative_regulation_of_chromatin_silencing.pdf
- Additional_File9_GOTermHeatmaps/Additional_File9_GOTermHeatmap/negative_regulation_of_chromatin_silencing_at_rDNA.pdf
- Additional_File9_GOTermHeatmaps/Additional_File9_GOTermHeatmap/negative_regulation_of_chromatin_silencing_at_silent_mating-type_cassette.pdf
- Additional_File9_GOTermHeatmaps/Additional_File9_GOTermHeatmap/negative_regulation_of_chromatin_silencing_at_telomere.pdf
- Additional_File9_GOTermHeatmaps/Additional_File9_GOTermHeatmap/._negative_regulation_of_DNA_damage_checkpoint.pdf
- Additional_File9_GOTermHeatmaps/Additional_File9_GOTermHeatmap/negative_regulation_of_DNA_damage_checkpoint.pdf
- Additional_File9_GOTermHeatmaps/Additional_File9_GOTermHeatmap/negative_regulation_of_gene_expression,_epigenetic.pdf
- Additional_File9_GOTermHeatmaps/Additional_File9_GOTermHeatmap/negative_regulation_of_gene_silencing.pdf
- Additional_File9_GOTermHeatmaps/Additional_File9_GOTermHeatmap/negative_regulation_of_glucose_mediated_signaling_pathway.pdf
- Additional_File9_GOTermHeatmaps/Additional_File9_GOTermHeatmap/negative_regulation_of_meiotic_DNA_double-strand_break_formation.pdf
- Additional_File9_GOTermHeatmaps/Additional_File9_GOTermHeatmap/negative_regulation_of_response_to_DNA_damage_stimulus.pdf
- Additional_File9_GOTermHeatmaps/Additional_File9_GOTermHeatmap/negative_regulation_of_sequence-specific_DNA_binding_transcription_factor_activity.pdf
- Additional_File9_GOTermHeatmaps/Additional_File9_GOTermHeatmap/negative_regulation_of_transcription_from_RNA_polymerase_II_promoter.pdf
- Additional_File9_GOTermHeatmaps/Additional_File9_GOTermHeatmap/non-recombinational_repair.pdf
- Additional_File9_GOTermHeatmaps/Additional_File9_GOTermHeatmap/nuclear-transcribed_mRNA_catabolic_process,_nonsense-mediated_decay.pdf
- Additional_File9_GOTermHeatmaps/Additional_File9_GOTermHeatmap/nuclear-transcribed_mRNA_catabolic_process.pdf
- Additional_File9_GOTermHeatmaps/Additional_File9_GOTermHeatmap/nuclear_DNA_replication.pdf
- Additional_File9_GOTermHeatmaps/Additional_File9_GOTermHeatmap/nuclear_export.pdf
- Additional_File9_GOTermHeatmaps/Additional_File9_GOTermHeatmap/nuclear_transport.pdf
- Additional_File9_GOTermHeatmaps/Additional_File9_GOTermHeatmap/nucleic_acid-templated_transcription.pdf
- Additional_File9_GOTermHeatmaps/Additional_File9_GOTermHeatmap/nucleic_acid_phosphodiester_bond_hydrolysis.pdf
- Additional_File9_GOTermHeatmaps/Additional_File9_GOTermHeatmap/nucleic_acid_transport.pdf
- Additional_File9_GOTermHeatmaps/Additional_File9_GOTermHeatmap/nucleocytoplasmic_transport.pdf
- Additional_File9_GOTermHeatmaps/Additional_File9_GOTermHeatmap/nucleoside_monophosphate_biosynthetic_process.pdf
- Additional_File9_GOTermHeatmaps/Additional_File9_GOTermHeatmap/nucleoside_triphosphate_biosynthetic_process.pdf
- Additional_File9_GOTermHeatmaps/Additional_File9_GOTermHeatmap/nucleosome_assembly.pdf
- Additional_File9_GOTermHeatmaps/Additional_File9_GOTermHeatmap/._nucleosome_organization.pdf
- Additional_File9_GOTermHeatmaps/Additional_File9_GOTermHeatmap/nucleosome_organization.pdf
- Additional_File9_GOTermHeatmaps/Additional_File9_GOTermHeatmap/nucleotide_phosphorylation.pdf
- Additional_File9_GOTermHeatmaps/Additional_File9_GOTermHeatmap/nucleus_organization.pdf
- Additional_File9_GOTermHeatmaps/Additional_File9_GOTermHeatmap/organelle_assembly.pdf
- Additional_File9_GOTermHeatmaps/Additional_File9_GOTermHeatmap/peptide_biosynthetic_process.pdf
- Additional_File9_GOTermHeatmaps/Additional_File9_GOTermHeatmap/peptide_metabolic_process.pdf
- Additional_File9_GOTermHeatmaps/Additional_File9_GOTermHeatmap/peptidyl-lysine_acetylation.pdf
- Additional_File9_GOTermHeatmaps/Additional_File9_GOTermHeatmap/peptidyl-serine_modification.pdf
- Additional_File9_GOTermHeatmaps/Additional_File9_GOTermHeatmap/peptidyl-serine_phosphorylation.pdf
- Additional_File9_GOTermHeatmaps/Additional_File9_GOTermHeatmap/pH_reduction.pdf
- Additional_File9_GOTermHeatmaps/Additional_File9_GOTermHeatmap/phospholipid_biosynthetic_process.pdf
- Additional_File9_GOTermHeatmaps/Additional_File9_GOTermHeatmap/positive_regulation_of_cellular_amide_metabolic_process.pdf
- Additional_File9_GOTermHeatmaps/Additional_File9_GOTermHeatmap/positive_regulation_of_DNA-templated_transcription,_elongation.pdf
- Additional_File9_GOTermHeatmaps/Additional_File9_GOTermHeatmap/positive_regulation_of_fatty_acid_beta-oxidation.pdf
- Additional_File9_GOTermHeatmaps/Additional_File9_GOTermHeatmap/positive_regulation_of_fatty_acid_oxidation.pdf
- Additional_File9_GOTermHeatmaps/Additional_File9_GOTermHeatmap/positive_regulation_of_gene_expression,_epigenetic.pdf
- Additional_File9_GOTermHeatmaps/Additional_File9_GOTermHeatmap/positive_regulation_of_lipid_catabolic_process.pdf
- Additional_File9_GOTermHeatmaps/Additional_File9_GOTermHeatmap/positive_regulation_of_mitochondrial_translation.pdf
- Additional_File9_GOTermHeatmaps/Additional_File9_GOTermHeatmap/positive_regulation_of_phosphatidylcholine_biosynthetic_process.pdf
- Additional_File9_GOTermHeatmaps/Additional_File9_GOTermHeatmap/positive_regulation_of_phospholipid_biosynthetic_process.pdf
- Additional_File9_GOTermHeatmaps/Additional_File9_GOTermHeatmap/positive_regulation_of_phospholipid_metabolic_process.pdf
- Additional_File9_GOTermHeatmaps/Additional_File9_GOTermHeatmap/positive_regulation_of_transcription_by_oleic_acid.pdf
- Additional_File9_GOTermHeatmaps/Additional_File9_GOTermHeatmap/positive_regulation_of_transcription_elongation_from_RNA_polymerase_II_promoter.pdf
- Additional_File9_GOTermHeatmaps/Additional_File9_GOTermHeatmap/positive_regulation_of_transcription_from_RNA_polymerase_I_promoter.pdf
- Additional_File9_GOTermHeatmaps/Additional_File9_GOTermHeatmap/positive_regulation_of_transcription_from_RNA_polymerase_II_promoter_by_oleic_acid.pdf
- Additional_File9_GOTermHeatmaps/Additional_File9_GOTermHeatmap/positive_regulation_of_translation.pdf
- Additional_File9_GOTermHeatmaps/Additional_File9_GOTermHeatmap/post-Golgi_vesicle-mediated_transport.pdf
- Additional_File9_GOTermHeatmaps/Additional_File9_GOTermHeatmap/posttranscriptional_tethering_of_RNA_polymerase_II_gene_DNA_at_nuclear_periphery.pdf
- Additional_File9_GOTermHeatmaps/Additional_File9_GOTermHeatmap/protein-cofactor_linkage.pdf
- Additional_File9_GOTermHeatmaps/Additional_File9_GOTermHeatmap/protein-DNA_complex_assembly.pdf
- Additional_File9_GOTermHeatmaps/Additional_File9_GOTermHeatmap/protein-DNA_complex_disassembly.pdf
- Additional_File9_GOTermHeatmaps/Additional_File9_GOTermHeatmap/protein-DNA_complex_subunit_organization.pdf
- Additional_File9_GOTermHeatmaps/Additional_File9_GOTermHeatmap/protein_complex_biogenesis.pdf
- Additional_File9_GOTermHeatmaps/Additional_File9_GOTermHeatmap/protein_complex_localization.pdf
- Additional_File9_GOTermHeatmaps/Additional_File9_GOTermHeatmap/protein_export_from_nucleus.pdf
- Additional_File9_GOTermHeatmaps/Additional_File9_GOTermHeatmap/._protein_folding_in_endoplasmic_reticulum.pdf
- Additional_File9_GOTermHeatmaps/Additional_File9_GOTermHeatmap/protein_folding_in_endoplasmic_reticulum.pdf
- Additional_File9_GOTermHeatmaps/Additional_File9_GOTermHeatmap/protein_import.pdf
- Additional_File9_GOTermHeatmaps/Additional_File9_GOTermHeatmap/._protein_import_into_mitochondrial_inner_membrane.pdf
- Additional_File9_GOTermHeatmaps/Additional_File9_GOTermHeatmap/protein_import_into_mitochondrial_inner_membrane.pdf
- Additional_File9_GOTermHeatmaps/Additional_File9_GOTermHeatmap/._protein_import_into_mitochondrial_matrix.pdf
- Additional_File9_GOTermHeatmaps/Additional_File9_GOTermHeatmap/protein_import_into_mitochondrial_matrix.pdf
- Additional_File9_GOTermHeatmaps/Additional_File9_GOTermHeatmap/protein_import_into_nucleus.pdf
- Additional_File9_GOTermHeatmaps/Additional_File9_GOTermHeatmap/protein_insertion_into_membrane.pdf
- Additional_File9_GOTermHeatmaps/Additional_File9_GOTermHeatmap/protein_insertion_into_membrane_from_inner_side.pdf
- Additional_File9_GOTermHeatmaps/Additional_File9_GOTermHeatmap/protein_insertion_into_mitochondrial_membrane.pdf
- Additional_File9_GOTermHeatmaps/Additional_File9_GOTermHeatmap/protein_insertion_into_mitochondrial_membrane_from_inner_side.pdf
- Additional_File9_GOTermHeatmaps/Additional_File9_GOTermHeatmap/protein_localization_to_membrane.pdf
- Additional_File9_GOTermHeatmaps/Additional_File9_GOTermHeatmap/protein_localization_to_mitochondrion.pdf
- Additional_File9_GOTermHeatmaps/Additional_File9_GOTermHeatmap/protein_localization_to_nucleus.pdf
- Additional_File9_GOTermHeatmaps/Additional_File9_GOTermHeatmap/protein_targeting.pdf
- Additional_File9_GOTermHeatmaps/Additional_File9_GOTermHeatmap/protein_targeting_to_mitochondrion.pdf
- Additional_File9_GOTermHeatmaps/Additional_File9_GOTermHeatmap/protein_transmembrane_import_into_intracellular_organelle.pdf
- Additional_File9_GOTermHeatmaps/Additional_File9_GOTermHeatmap/protein_transmembrane_transport.pdf
- Additional_File9_GOTermHeatmaps/Additional_File9_GOTermHeatmap/._protein_urmylation.pdf
- Additional_File9_GOTermHeatmaps/Additional_File9_GOTermHeatmap/protein_urmylation.pdf
- Additional_File9_GOTermHeatmaps/Additional_File9_GOTermHeatmap/proton-transporting_ATP_synthase_complex_biogenesis.pdf
- Additional_File9_GOTermHeatmaps/Additional_File9_GOTermHeatmap/proton_transport.pdf
- Additional_File9_GOTermHeatmaps/Additional_File9_GOTermHeatmap/pseudohyphal_growth.pdf
- Additional_File9_GOTermHeatmaps/Additional_File9_GOTermHeatmap/purine-containing_compound_biosynthetic_process.pdf
- Additional_File9_GOTermHeatmaps/Additional_File9_GOTermHeatmap/purine_nucleoside_monophosphate_biosynthetic_process.pdf
- Additional_File9_GOTermHeatmaps/Additional_File9_GOTermHeatmap/purine_nucleoside_triphosphate_biosynthetic_process.pdf
- Additional_File9_GOTermHeatmaps/Additional_File9_GOTermHeatmap/purine_nucleotide_biosynthetic_process.pdf
- Additional_File9_GOTermHeatmaps/Additional_File9_GOTermHeatmap/purine_ribonucleoside_monophosphate_biosynthetic_process.pdf
- Additional_File9_GOTermHeatmaps/Additional_File9_GOTermHeatmap/purine_ribonucleoside_triphosphate_biosynthetic_process.pdf
- Additional_File9_GOTermHeatmaps/Additional_File9_GOTermHeatmap/purine_ribonucleoside_triphosphate_metabolic_process.pdf
- Additional_File9_GOTermHeatmaps/Additional_File9_GOTermHeatmap/purine_ribonucleotide_biosynthetic_process.pdf
- Additional_File9_GOTermHeatmaps/Additional_File9_GOTermHeatmap/pyrimidine-containing_compound_transmembrane_transport.pdf
- Additional_File9_GOTermHeatmaps/Additional_File9_GOTermHeatmap/quinone_biosynthetic_process.pdf
- Additional_File9_GOTermHeatmaps/Additional_File9_GOTermHeatmap/quinone_metabolic_process.pdf
- Additional_File9_GOTermHeatmaps/Additional_File9_GOTermHeatmap/reciprocal_DNA_recombination.pdf
- Additional_File9_GOTermHeatmaps/Additional_File9_GOTermHeatmap/reciprocal_meiotic_recombination.pdf
- Additional_File9_GOTermHeatmaps/Additional_File9_GOTermHeatmap/recombinational_repair.pdf
- Additional_File9_GOTermHeatmaps/Additional_File9_GOTermHeatmap/regulation_of_cell_division.pdf
- Additional_File9_GOTermHeatmaps/Additional_File9_GOTermHeatmap/regulation_of_cell_shape.pdf
- Additional_File9_GOTermHeatmaps/Additional_File9_GOTermHeatmap/regulation_of_cellular_pH.pdf
- Additional_File9_GOTermHeatmaps/Additional_File9_GOTermHeatmap/regulation_of_chromatin_silencing.pdf
- Additional_File9_GOTermHeatmaps/Additional_File9_GOTermHeatmap/regulation_of_chromatin_silencing_at_rDNA.pdf
- Additional_File9_GOTermHeatmaps/Additional_File9_GOTermHeatmap/regulation_of_chromatin_silencing_at_silent_mating-type_cassette.pdf
- Additional_File9_GOTermHeatmaps/Additional_File9_GOTermHeatmap/regulation_of_chromatin_silencing_at_telomere.pdf
- Additional_File9_GOTermHeatmaps/Additional_File9_GOTermHeatmap/regulation_of_cytokinesis.pdf
- Additional_File9_GOTermHeatmaps/Additional_File9_GOTermHeatmap/regulation_of_DNA-templated_transcription,_elongation.pdf
- Additional_File9_GOTermHeatmaps/Additional_File9_GOTermHeatmap/regulation_of_DNA_repair.pdf
- Additional_File9_GOTermHeatmaps/Additional_File9_GOTermHeatmap/regulation_of_double-strand_break_repair.pdf
- Additional_File9_GOTermHeatmaps/Additional_File9_GOTermHeatmap/regulation_of_double-strand_break_repair_via_nonhomologous_end_joining.pdf
- Additional_File9_GOTermHeatmaps/Additional_File9_GOTermHeatmap/regulation_of_fatty_acid_beta-oxidation.pdf
- Additional_File9_GOTermHeatmaps/Additional_File9_GOTermHeatmap/regulation_of_fatty_acid_oxidation.pdf
[truncated: 76 more entries]
