# Supplementary material for: A yeast phenomic model for the influence of Warburg metabolism on genetic buffering of doxorubicin
Source: Cancer Metab. 2019 Oct 23;7:9. doi: 10.1186/s40170-019-0201-3 (PMC6806529; doi:10.1186/s40170-019-0201-3)
Supplement: Supplementary file 11 — Additional file 11. Integration of yeast phenomic and cancer cell line pharmacogenomic data to predict human genes that modify doxorubicin toxicity in cancer cells. (A) Tables of UES and OES human genes and whether their yeast homologs were found to be deletion enhancing or deletion suppressing, respectively. (B-C) Overlap between the gCSI and GDSC1000 databases with regard to UES and OES human genes (B) across all tissues or (C) for individual tissues. Note: the intersection of UES with OES between gCSI and GDSC was used as a negative control for assessing UES and OES overlap. (D-E) Yeast phenomic doxorubicin-gene interaction profiles for homologs of human UES or OES genes, sub-classified according to interaction type (deletion enhancing or suppressing) and Warburg-dependence of the interaction, for the (D) gCSI or (E) GDSC1000 databases. Similar to Fig. 11, yeast-human homology relationships are shown to the left of heatmaps (blue - one to one; green - one to many; red - many to many). (F-I) Interactive plots for yeast-human homologs, comparing the p-value of human genes to L interaction scores for yeast counterparts in (F, G) HLD or (H, I) HLEG from (F, H) gCSI or (G, I) GDSC1000. For the standardized coefficient (‘estimate’; color gradient), a negative value (purple) indicates UES, while a positive value (orange) indicates OES. Thus, the model would predict causality for a human gene if its yeast homolog has a positive L interaction (deletion enhancing) and is colored purple (UES), or a negative L interaction (deletion suppressing) and colored orange (OES). Genes are only plotted if the human homolog was significant (p-value < 0.05). [file 40170_2019_201_MOESM11_ESM.bz2 › Additional_File11_Pharmacogenomics/A - ComparisonTable_gCSI_GDSC1000.xlsx]

## Sheet: Readme
Hs_Gene	Sc_ORf	Sc_Gene	Sc-Hs_homolog_type	Sc_INT	HLD K SHIFT	HLD K INT	HLEG K SHIFT	HLEG K INT	HLD L SHIFT	HLD L INT	HLEG L SHIFT	HLEG L INT	UES_Num	UES_Tissues	D-EG_UES_Num	D-EG_UES_Tissues	EG_UES_Num	EG_UES_Tissues	HLD_UES_Num	HLD_UES_Tissues	OES_Num	OES_Tissues	D-EG_OES_Num	D-EG_OES_Tissue	EG_OES_Num	EG_OES_Tissue	HLD_OES_Num	HLD_OES_Tissue	UES_Across	UES_Across_D_EG	UES_Across_HLEG	UES_Across_HLD	OES_Across	OES_Across_D-EG	OES_Across_HLEG	OES_Across_HLD	description_Human
Header descriptions
Hs_Gene	human gene name
Sc_ORf	yeast open reading frame name
Sc_Gene	yeast gene name
Sc-Hs_homolog_type	homology type (1:1, 1:many, many:many) by biomaRt/ENSEMBL
Sc_INT	indicates (Y/N) if yeast homolog was deletion enhancer (INT_L > 2) or suppressor (INT_L < -2).
HLD K Shift	The 'shift' z-score for K, calculated as ∆K (difference between K values for YKO/KD and Reference mean in absence of doxorubicin) divided by standard deviation of replicate Reference strain K values in HLD media
HLD K INT	z-score for the K interaction for each gene in HLD media (see methods)
HLEG K Shift	The 'shift' z-score for K, calculated as ∆K (difference between K values for YKO/KD and Reference mean in absence of doxorubicin) divided by standard deviation of replicate Reference strain K values in HLEG media
HLEG K INT	z-score for the K interaction for each gene in HLEG media (see methods)
HLD L Shift	The 'shift' z-score for L, calculated as ∆L (difference between L values for YKO/KD and Reference mean in absence of doxorubicin) divided by standard deviation of replicate Reference strain L values in HLD media
HLD L INT	z-score for the L interaction for each gene in HLD media (see methods)
HLEG L Shift	The 'shift' z-score for L, calculated as ∆L (difference between L values for YKO/KD and Reference mean in absence of doxorubicin) divided by standard deviation of replicate Reference strain L values in HLEG media
HLEG L INT	z-score for the L interaction for each gene in HLEG media (see methods)
UES_Num	Number of tissues the human gene is UES
UES_Tissues	Names of tissues corresponding to 'UES_Num'
D-EG_UES_Num	Number of tissues that the human gene is UES, and the yeast homolog is a deletion enhancer in both HLD and HLEG
D-EG_UES_Tissues	Names of tissues corresponding to 'Both_UES_Num'
EG_UES_Num	Number of tissues for which the human gene is UES and the yeast homolog is a deletion enhancer in HLEG
EG_UES_Tissues	Names of tissues correspondding to 'EG_UES_Num'
HLD_UES_Num	Number of tissues for which the human gene is UES and the yeast homolog is a deletion enhancer in HLD
HLD_UES_Tissues	Names of tissues correspondding to 'HLD_UES_Num'
OES_Num	Number of times the human gene is OES in a tissue type
OES_Tissues	Names of tissues correspondding to 'OES_Num'
D-EG_OES_Num	Number of tissues that the human gene is OES, and the yeast homolog is deletion suppressor in both HLD and HLEG
D-EG_OES_Tissue	Names of tissues corresponding to 'Both_OES_Num'
EG_OES_Num	Number of tissues for which the human gene is OES and the yeast homolog is a deletion suppressor in HLEG
EG_OES_Tissue	Names of tissues correspondding to 'EG_OES_Num'
HLD_OES_Num	Number of tissues for which the human gene is OES and the yeast homolog is a deletion suppressor in HLD
HLD_OES_Tissue	Names of tissues correspondding to 'HLD_OES_Num'
UES_Across	With data aggregated 'across' all tissues, 'Y' or 'N', the gene is UES?
UES_Across_D_EG	With data aggregated 'across' all tissues, 'Y' or 'N', the gene is UES and the yeast homolog is a deletion enhancer in both HLEG and HLD?
UES_Across_HLEG	With data aggregated 'across' all tissues, 'Y' or 'N', the gene is UES and the yeast homolog is a deletion enhancer in HLEG?
UES_Across_HLD	With data aggregated 'across' all tissues, 'Y' or 'N', the gene is UES and the yeast homolog is a deletion enhancer in HLD?
OES_Across	With data aggregated 'across' all tissues, 'Y' or 'N', the gene is OES?
OES_Across_D-EG	With data aggregated 'across' all tissues, 'Y' or 'N', the gene is OES and the yeast homolog is a deletion suppressor in both HLEG and HLD?
OES_Across_HLEG	With data aggregated 'across' all tissues, 'Y' or 'N', the gene is OES and the yeast homolog is a deletion suppressor in HLEG?
OES_Across_HLD	With data aggregated 'across' all tissues, 'Y' or 'N', the gene is OES and the yeast homolog is a deletion suppressor in HLD?
description_Human	ENSEMBL description of the human gene

## Sheet: gCSI
Hs_Gene	Sc_ORf	Sc_Gene	Sc-Hs_homolog_type	Sc_INT	HLD K SHIFT	HLD K INT	HLEG K SHIFT	HLEG K INT	HLD L SHIFT	HLD L INT	HLEG L SHIFT	HLEG L INT	UES_Num	UES_Tissues	D-EG_UES_Num	D-EG_UES_Tissues	EG_UES_Num	EG_UES_Tissues	HLD_UES_Num	HLD_UES_Tissues	OES_Num	OES_Tissues	D-EG_OES_Num	D-EG_OES_Tissue	EG_OES_Num	EG_OES_Tissue	HLD_OES_Num	HLD_OES_Tissue	UES_Across	UES_Across_D_EG	UES_Across_HLEG	UES_Across_HLD	OES_Across	OES_Across_D-EG	OES_Across_HLEG	OES_Across_HLD	description_Human
AACS	YAL054C	ACS1	1:M	Yes	1.06156	-0.108756	-0.0973012	-0.478712	-0.0509312	1.02974	-0.596637	2.30571	4	|breast|large_intestine|lung|oesophagus	0		4	|breast|large_intestine|lung|oesophagus	0		0		0		0		0		Y	N	Y	N	N	N	N	N	acetoacetyl-CoA synthetase [Source:HGNC Symbol;Acc:HGNC:21298]
AADAT	YHR137W	ARO9	1:M	No	0.871821	0.317447	-0.555556	-0.558535	-0.689178	-1.35119	0.710273	1.04329	0		0		0		0		2	|autonomic_ganglia|large_intestine	0		0		0		N	N	N	N	N	N	N	N	aminoadipate aminotransferase [Source:HGNC Symbol;Acc:HGNC:17929]
AADAT	YGL202W_1	YGL202W_1	1:M	Yes	-0.0583145	0.26958	-0.169503	0.503786	-0.100888	-2.28739	-0.15235	1.38175	0		0		0		0		2	|autonomic_ganglia|large_intestine	0		0		2	|autonomic_ganglia|large_intestine	N	N	N	N	N	N	N	Y	aminoadipate aminotransferase [Source:HGNC Symbol;Acc:HGNC:17929]
AADAT	YGL202W_1	YGL202W_1	1:M	Yes	-0.0583145	0.26958	-0.169503	0.503786	-0.100888	-2.28739	-0.15235	1.38175	0		0		0		0		2	|autonomic_ganglia|large_intestine	0		0		2	|autonomic_ganglia|large_intestine	N	N	N	N	N	N	N	Y	aminoadipate aminotransferase [Source:HGNC Symbol;Acc:HGNC:17929]
AADAT	YGL202W_2	YGL202W_2	1:M	No	0.667946	0.271891	0.258021	-1.35305	0.469868	-0.632806	-0.606503	0.395055	0		0		0		0		2	|autonomic_ganglia|large_intestine	0		0		0		N	N	N	N	N	N	N	N	aminoadipate aminotransferase [Source:HGNC Symbol;Acc:HGNC:17929]
AADAT	YGL202W_2	YGL202W_2	1:M	No	0.667946	0.271891	0.258021	-1.35305	0.469868	-0.632806	-0.606503	0.395055	0		0		0		0		2	|autonomic_ganglia|large_intestine	0		0		0		N	N	N	N	N	N	N	N	aminoadipate aminotransferase [Source:HGNC Symbol;Acc:HGNC:17929]
AAK1	YBR059C	AKL1	M:M	Yes	0.0892238	-0.067335	0.180916	-4.43065	0.949564	0.242159	-0.215786	7.53219	1	|ovary	0		1	|ovary	0		1	|lung	0		0		0		N	N	Y	N	N	N	N	N	AP2 associated kinase 1 [Source:HGNC Symbol;Acc:HGNC:19679]
AAK1	YNL020C	ARK1	M:M	No	-0.0932652	0.169405	-0.614582	0.480975	-0.550863	-1.01394	-0.426191	1.59432	1	|ovary	0		0		0		1	|lung	0		0		0		N	N	N	N	N	N	N	N	AP2 associated kinase 1 [Source:HGNC Symbol;Acc:HGNC:19679]
AAK1	YIL095W	PRK1	M:M	No	0.408105	0.054357	-0.771047	1.02697	-2.0818	-0.689	-2.46016	1.33139	1	|ovary	0		0		0		1	|lung	0		0		0		N	N	N	N	N	N	N	N	AP2 associated kinase 1 [Source:HGNC Symbol;Acc:HGNC:19679]
AAMP	YIR012W	SQT1	1:1	Yes	0.447406	1.34597	0.241937	0.084883	1.28651	-4.12789	2.51821	-6.17549	1	|pancreas	0		0		0		1	|oesophagus	1	|oesophagus	1	|oesophagus	1	|oesophagus	Y	N	N	N	N	N	Y	Y	angio associated migratory cell protein [Source:HGNC Symbol;Acc:HGNC:18]
AARS	YOR335C	ALA1	1:M	Yes	1.15096	0.149061	1.1088	-0.693551	0.000202007	2.76454	-1.183	4.82345	1	|lung	1	|lung	1	|lung	1	|lung	1	|bone	0		0		0		Y	Y	Y	Y	N	N	N	N	alanyl-tRNA synthetase [Source:HGNC Symbol;Acc:HGNC:20]
AARS2	YOR335C	ALA1	1:M	Yes	1.15096	0.149061	1.1088	-0.693551	0.000202007	2.76454	-1.183	4.82345	0		0		0		0		0		0		0		0		N	N	Y	Y	N	N	N	N	alanyl-tRNA synthetase 2, mitochondrial [Source:HGNC Symbol;Acc:HGNC:21022]
AARSD1	YNL040W	YNL040W	1:M	Yes	-0.217509	0.029818	-1.65253	4.36846	-0.393527	0.332301	0.341734	8.87779	0		0		0		0		1	|liver	0		0		0		N	N	Y	N	Y	N	N	N	alanyl-tRNA synthetase domain containing 1 [Source:HGNC Symbol;Acc:HGNC:28417]
AASDH	YBR115C	LYS2	1:1	No	-0.945403	0.045806	-1.30017	0.766779	-1.019	-0.260271	-0.157725	0.697837	0		0		0		0		0		0		0		0		N	N	N	N	N	N	N	N	aminoadipate-semialdehyde dehydrogenase [Source:HGNC Symbol;Acc:HGNC:23993]
AASS	YNR050C	LYS9	1:1	No	0.953646	-0.198417	-1.9932	0.679798	0.450235	0.981473	-0.394884	1.41369	1	|haematopoietic_and_lymphoid_tissue	0		0		0		0		0		0		0		N	N	N	N	N	N	N	N	aminoadipate-semialdehyde synthase [Source:HGNC Symbol;Acc:HGNC:17366]
AATF	YDR299W	BFR2	1:1	Yes	1.30857	0.485157	0.797084	-0.143772	-0.106555	-2.19652	-0.145592	-0.88355	0		0		0		0		3	|haematopoietic_and_lymphoid_tissue|oesophagus|pancreas	0		0		3	|haematopoietic_and_lymphoid_tissue|oesophagus|pancreas	N	N	N	N	Y	N	N	Y	apoptosis antagonizing transcription factor [Source:HGNC Symbol;Acc:HGNC:19235]
ABAT	YGR019W	UGA1	1:1	No	0.890762	-0.554093	0.92714	1.22079	-0.691511	0.115954	-1.07818	0.275977	1	|breast	0		0		0		0		0		0		0		Y	N	N	N	N	N	N	N	4-aminobutyrate aminotransferase [Source:HGNC Symbol;Acc:HGNC:23]
ABCB10	YLR188W	MDL1	M:M	No	-0.0398908	-0.25056	-0.565891	-0.251957	-1.02336	0.096156	-0.886811	0.649834	1	|central_nervous_system	0		0		0		1	|skin	0		0		0		N	N	N	N	N	N	N	N	ATP binding cassette subfamily B member 10 [Source:HGNC Symbol;Acc:HGNC:41]
ABCB10	YPL270W	MDL2	M:M	Yes	-0.740379	0.78203	-4.54011	1.3619	1.09722	-0.378743	8.39084	-2.6255	1	|central_nervous_system	0		0		0		1	|skin	0		1	|skin	0		N	N	N	N	N	N	Y	N	ATP binding cassette subfamily B member 10 [Source:HGNC Symbol;Acc:HGNC:41]
ABCB6	YMR301C	ATM1	1:M	No	0.531981	0.948983	0.120013	0.719693	-1.61586	-0.209825	-1.92509	1.09858	2	|haematopoietic_and_lymphoid_tissue|lung	0		0		0		0		0		0		0		Y	N	N	N	N	N	N	N	ATP binding cassette subfamily B member 6 (Langereis blood group) [Source:HGNC Symbol;Acc:HGNC:47]
ABCB7	YMR301C	ATM1	1:M	No	0.531981	0.948983	0.120013	0.719693	-1.61586	-0.209825	-1.92509	1.09858	0		0		0		0		1	|central_nervous_system	0		0		0		N	N	N	N	N	N	N	N	ATP binding cassette subfamily B member 7 [Source:HGNC Symbol;Acc:HGNC:48]
ABCB8	YLR188W	MDL1	M:M	No	-0.0398908	-0.25056	-0.565891	-0.251957	-1.02336	0.096156	-0.886811	0.649834	1	|haematopoietic_and_lymphoid_tissue	0		0		0		0		0		0		0		N	N	N	N	N	N	N	N	ATP binding cassette subfamily B member 8 [Source:HGNC Symbol;Acc:HGNC:49]
ABCB8	YPL270W	MDL2	M:M	Yes	-0.740379	0.78203	-4.54011	1.3619	1.09722	-0.378743	8.39084	-2.6255	1	|haematopoietic_and_lymphoid_tissue	0		0		0		0		0		0		0		N	N	N	N	N	N	Y	N	ATP binding cassette subfamily B member 8 [Source:HGNC Symbol;Acc:HGNC:49]
ABCB9	YLR188W	MDL1	M:M	No	-0.0398908	-0.25056	-0.565891	-0.251957	-1.02336	0.096156	-0.886811	0.649834	1	|breast	0		0		0		0		0		0		0		Y	N	N	N	N	N	N	N	ATP binding cassette subfamily B member 9 [Source:HGNC Symbol;Acc:HGNC:50]
ABCB9	YPL270W	MDL2	M:M	Yes	-0.740379	0.78203	-4.54011	1.3619	1.09722	-0.378743	8.39084	-2.6255	1	|breast	0		0		0		0		0		0		0		Y	N	N	N	N	N	Y	N	ATP binding cassette subfamily B member 9 [Source:HGNC Symbol;Acc:HGNC:50]
ABCC1	YDR135C	YCF1	1:M	Yes	0.348787	-0.126095	-0.05847	-0.320279	-0.853026	0.449588	-0.177615	2.54283	1	|ovary	0		1	|ovary	0		1	|large_intestine	0		0		0		N	N	Y	N	N	N	N	N	ATP binding cassette subfamily C member 1 [Source:HGNC Symbol;Acc:HGNC:51]
ABCC10	YLL015W	BPT1	1:1	Yes	0.106988	-0.18925	-0.154648	-1.00342	-1.01076	1.11504	0.074298	2.24527	1	|haematopoietic_and_lymphoid_tissue	0		1	|haematopoietic_and_lymphoid_tissue	0		1	|soft_tissue	0		0		0		Y	N	Y	N	N	N	N	N	ATP binding cassette subfamily C member 10 [Source:HGNC Symbol;Acc:HGNC:52]
ABCC11	YDR135C	YCF1	1:M	Yes	0.348787	-0.126095	-0.05847	-0.320279	-0.853026	0.449588	-0.177615	2.54283	3	|breast|endometrium|pancreas	0		3	|breast|endometrium|pancreas	0		0		0		0		0		Y	N	Y	N	N	N	N	N	ATP binding cassette subfamily C member 11 [Source:HGNC Symbol;Acc:HGNC:14639]
ABCC12	YGR281W	YOR1	1:1	No	1.30008	-0.2489	-0.344155	0.968321	-2.41791	-0.185456	-1.60534	0.0686	1	|oesophagus	0		0		0		0		0		0		0		N	N	N	N	N	N	N	N	ATP binding cassette subfamily C member 12 [Source:HGNC Symbol;Acc:HGNC:14640]
ABCC2	YDR135C	YCF1	1:M	Yes	0.348787	-0.126095	-0.05847	-0.320279	-0.853026	0.449588	-0.177615	2.54283	0		0		0		0		0		0		0		0		Y	N	Y	N	N	N	N	N	ATP binding cassette subfamily C member 2 [Source:HGNC Symbol;Acc:HGNC:53]
ABCC3	YDR135C	YCF1	1:M	Yes	0.348787	-0.126095	-0.05847	-0.320279	-0.853026	0.449588	-0.177615	2.54283	5	|bone|haematopoietic_and_lymphoid_tissue|large_intestine|ovary|pancreas	0		5	|bone|haematopoietic_and_lymphoid_tissue|large_intestine|ovary|pancreas	0		0		0		0		0		Y	N	Y	N	N	N	N	N	ATP binding cassette subfamily C member 3 [Source:HGNC Symbol;Acc:HGNC:54]
ABCC4	YDR135C	YCF1	1:M	Yes	0.348787	-0.126095	-0.05847	-0.320279	-0.853026	0.449588	-0.177615	2.54283	0		0		0		0		1	|breast	0		0		0		N	N	Y	N	Y	N	N	N	ATP binding cassette subfamily C member 4 [Source:HGNC Symbol;Acc:HGNC:55]
ABCC5	YDR135C	YCF1	1:M	Yes	0.348787	-0.126095	-0.05847	-0.320279	-0.853026	0.449588	-0.177615	2.54283	2	|breast|haematopoietic_and_lymphoid_tissue	0		2	|breast|haematopoietic_and_lymphoid_tissue	0		0		0		0		0		Y	N	Y	N	N	N	N	N	ATP binding cassette subfamily C member 5 [Source:HGNC Symbol;Acc:HGNC:56]
ABCC6	YDR135C	YCF1	1:M	Yes	0.348787	-0.126095	-0.05847	-0.320279	-0.853026	0.449588	-0.177615	2.54283	2	|breast|large_intestine	0		2	|breast|large_intestine	0		2	|kidney|soft_tissue	0		0		0		Y	N	Y	N	N	N	N	N	ATP binding cassette subfamily C member 6 [Source:HGNC Symbol;Acc:HGNC:57]
ABCC8	YDR135C	YCF1	1:M	Yes	0.348787	-0.126095	-0.05847	-0.320279	-0.853026	0.449588	-0.177615	2.54283	4	|breast|haematopoietic_and_lymphoid_tissue|kidney|large_intestine	0		4	|breast|haematopoietic_and_lymphoid_tissue|kidney|large_intestine	0		0		0		0		0		Y	N	Y	N	N	N	N	N	ATP binding cassette subfamily C member 8 [Source:HGNC Symbol;Acc:HGNC:59]
ABCC9	YDR135C	YCF1	1:M	Yes	0.348787	-0.126095	-0.05847	-0.320279	-0.853026	0.449588	-0.177615	2.54283	1	|bone	0		1	|bone	0		1	|liver	0		0		0		N	N	Y	N	N	N	N	N	ATP binding cassette subfamily C member 9 [Source:HGNC Symbol;Acc:HGNC:60]
ABCD1	YPL147W	PXA1	1:M	No	0.763846	-0.161621	-0.081229	0.409408	-0.860675	-0.343377	-0.498529	1.33958	2	|liver|ovary	0		0		0		0		0		0		0		N	N	N	N	N	N	N	N	ATP binding cassette subfamily D member 1 [Source:HGNC Symbol;Acc:HGNC:61]
ABCD2	YPL147W	PXA1	1:M	No	0.763846	-0.161621	-0.081229	0.409408	-0.860675	-0.343377	-0.498529	1.33958	2	|haematopoietic_and_lymphoid_tissue|upper_aerodigestive_tract	0		0		0		2	|cervix|liver	0		0		0		N	N	N	N	N	N	N	N	ATP binding cassette subfamily D member 2 [Source:HGNC Symbol;Acc:HGNC:66]
ABCD3	YPL147W	PXA1	1:M	No	0.763846	-0.161621	-0.081229	0.409408	-0.860675	-0.343377	-0.498529	1.33958	0		0		0		0		1	|haematopoietic_and_lymphoid_tissue	0		0		0		N	N	N	N	N	N	N	N	ATP binding cassette subfamily D member 3 [Source:HGNC Symbol;Acc:HGNC:67]
ABCD4	YPL147W	PXA1	1:M	No	0.763846	-0.161621	-0.081229	0.409408	-0.860675	-0.343377	-0.498529	1.33958	1	|soft_tissue	0		0		0		0		0		0		0		Y	N	N	N	N	N	N	N	ATP binding cassette subfamily D member 4 [Source:HGNC Symbol;Acc:HGNC:68]
ABCE1	YDR091C	RLI1	1:1	Yes	0.799511	-0.782643	0.632603	1.19647	0.656741	1.44535	-1.0546	2.16279	0		0		0		0		3	|liver|ovary|pancreas	0		0		0		N	N	Y	N	Y	N	N	N	ATP binding cassette subfamily E member 1 [Source:HGNC Symbol;Acc:HGNC:69]
ABCF1	YFR009W	GCN20	1:M	No	0.995051	0.228483	0.438035	0.35526	-0.895013	-1.31267	-1.15066	-1.45093	1	|kidney	0		0		0		2	|central_nervous_system|oesophagus	0		0		0		N	N	N	N	N	N	N	N	ATP binding cassette subfamily F member 1 [Source:HGNC Symbol;Acc:HGNC:70]
ABCF2	YER036C	ARB1	1:M	Yes	1.39048	-0.304558	0.969499	0.482102	-0.258448	3.30131	-1.19329	1.99859	0		0		0		0		3	|breast|kidney|pancreas	0		0		0		N	N	N	Y	Y	N	N	N	ATP binding cassette subfamily F member 2 [Source:HGNC Symbol;Acc:HGNC:71]
ABCF2	YER036C	ARB1	1:M	Yes	1.39048	-0.304558	0.969499	0.482102	-0.258448	3.30131	-1.19329	1.99859	0		0		0		0		3	|breast|kidney|pancreas	0		0		0		N	N	N	Y	Y	N	N	N	ATP binding cassette subfamily F member 2 [Source:HGNC Symbol;Acc:HGNC:71]
ABCF3	YFR009W	GCN20	1:M	No	0.995051	0.228483	0.438035	0.35526	-0.895013	-1.31267	-1.15066	-1.45093	2	|breast|haematopoietic_and_lymphoid_tissue	0		0		0		0		0		0		0		Y	N	N	N	N	N	N	N	ATP binding cassette subfamily F member 3 [Source:HGNC Symbol;Acc:HGNC:72]
ABCG1	YCR011C	ADP1	1:M	No	0.886134	0.002647	-0.287136	0.628721	-0.621872	-0.151919	0.152966	-0.550812	2	|bone|breast	0		0		0		0		0		0		0		Y	N	N	N	N	N	N	N	ATP binding cassette subfamily G member 1 [Source:HGNC Symbol;Acc:HGNC:73]
ABCG2	YCR011C	ADP1	1:M	No	0.886134	0.002647	-0.287136	0.628721	-0.621872	-0.151919	0.152966	-0.550812	2	|haematopoietic_and_lymphoid_tissue|large_intestine	0		0		0		0		0		0		0		N	N	N	N	N	N	N	N	ATP binding cassette subfamily G member 2 (Junior blood group) [Source:HGNC Symbol;Acc:HGNC:74]
ABCG4	YCR011C	ADP1	1:M	No	0.886134	0.002647	-0.287136	0.628721	-0.621872	-0.151919	0.152966	-0.550812	1	|haematopoietic_and_lymphoid_tissue	0		0		0		3	|breast|large_intestine|soft_tissue	0		0		0		N	N	N	N	N	N	N	N	ATP binding cassette subfamily G member 4 [Source:HGNC Symbol;Acc:HGNC:13884]
ABCG5	YOL075C	YOL075C	1:M	No	1.64972	-0.01656	1.01939	0.555832	-1.37038	-0.488316	0.127512	0.940017	1	|large_intestine	0		0		0		0		0		0		0		N	N	N	N	N	N	N	N	ATP binding cassette subfamily G member 5 [Source:HGNC Symbol;Acc:HGNC:13886]
ABCG8	YOL075C	YOL075C	1:M	No	1.64972	-0.01656	1.01939	0.555832	-1.37038	-0.488316	0.127512	0.940017	3	|haematopoietic_and_lymphoid_tissue|kidney|large_intestine	0		0		0		1	|autonomic_ganglia	0		0		0		Y	N	N	N	N	N	N	N	ATP binding cassette subfamily G member 8 [Source:HGNC Symbol;Acc:HGNC:13887]
ABHD1	YPL095C	EEB1	M:M	No	0.44569	0.138531	-0.316884	1.01542	-2.26592	-1.30831	-1.92267	-0.544363	0		0		0		0		0		0		0		0		N	N	N	N	N	N	N	N	abhydrolase domain containing 1 [Source:HGNC Symbol;Acc:HGNC:17553]
ABHD1	YBR177C	EHT1	M:M	No	0.103228	0.151154	-0.46372	0.48365	-1.4763	-0.96398	-1.00141	1.69233	0		0		0		0		0		0		0		0		N	N	N	N	N	N	N	N	abhydrolase domain containing 1 [Source:HGNC Symbol;Acc:HGNC:17553]
ABHD1	YMR210W	MGL2	M:M	Yes	0.714271	0.232871	0.805936	-0.881801	-1.72837	0.560614	-1.12621	3.82956	0		0		0		0		0		0		0		0		N	N	Y	N	N	N	N	N	abhydrolase domain containing 1 [Source:HGNC Symbol;Acc:HGNC:17553]
ABHD11	YGR031W	IMO32	1:1	No	0.360528	0.007146	0.0706854	-0.415909	-1.78529	-0.343816	-2.08383	-0.131802	2	|breast|pancreas	0		0		0		0		0		0		0		Y	N	N	N	N	N	N	N	abhydrolase domain containing 11 [Source:HGNC Symbol;Acc:HGNC:16407]
ABHD13	YNL320W	YNL320W	1:M	No	0.678684	-0.234159	0.190796	0.307236	-1.01386	-0.08581	0.0654817	-1.27049	0		0		0		0		0		0		0		0		N	N	N	N	N	N	N	N	abhydrolase domain containing 13 [Source:HGNC Symbol;Acc:HGNC:20293]
ABHD14A-ACY1	YJL172W_1	YJL172W_1	1:M	Yes	0.327325	-0.027661	0.300185	-1.41539	0.818509	-0.940248	1.80676	2.95295	1	|large_intestine	0		1	|large_intestine	0		0		0		0		0		Y	N	Y	N	N	N	N	N	ABHD14A-ACY1 readthrough [Source:HGNC Symbol;Acc:HGNC:38856]
ABHD14A-ACY1	YJL172W_1	YJL172W_1	1:M	Yes	0.327325	-0.027661	0.300185	-1.41539	0.818509	-0.940248	1.80676	2.95295	1	|large_intestine	0		1	|large_intestine	0		0		0		0		0		Y	N	Y	N	N	N	N	N	ABHD14A-ACY1 readthrough [Source:HGNC Symbol;Acc:HGNC:38856]
ABHD14A-ACY1	YJL172W_2	YJL172W_2	1:M	No	0.252572	0.409439	0.428655	0.658442	1.03265	-1.22426	-0.615944	1.35084	1	|large_intestine	0		0		0		0		0		0		0		Y	N	N	N	N	N	N	N	ABHD14A-ACY1 readthrough [Source:HGNC Symbol;Acc:HGNC:38856]
ABHD14A-ACY1	YJL172W_2	YJL172W_2	1:M	No	0.252572	0.409439	0.428655	0.658442	1.03265	-1.22426	-0.615944	1.35084	1	|large_intestine	0		0		0		0		0		0		0		Y	N	N	N	N	N	N	N	ABHD14A-ACY1 readthrough [Source:HGNC Symbol;Acc:HGNC:38856]
ABHD15	YPL095C	EEB1	M:M	No	0.44569	0.138531	-0.316884	1.01542	-2.26592	-1.30831	-1.92267	-0.544363	0		0		0		0		1	|soft_tissue	0		0		0		N	N	N	N	N	N	N	N	abhydrolase domain containing 15 [Source:HGNC Symbol;Acc:HGNC:26971]
ABHD15	YBR177C	EHT1	M:M	No	0.103228	0.151154	-0.46372	0.48365	-1.4763	-0.96398	-1.00141	1.69233	0		0		0		0		1	|soft_tissue	0		0		0		N	N	N	N	N	N	N	N	abhydrolase domain containing 15 [Source:HGNC Symbol;Acc:HGNC:26971]
ABHD15	YMR210W	MGL2	M:M	Yes	0.714271	0.232871	0.805936	-0.881801	-1.72837	0.560614	-1.12621	3.82956	0		0		0		0		1	|soft_tissue	0		0		0		N	N	Y	N	N	N	N	N	abhydrolase domain containing 15 [Source:HGNC Symbol;Acc:HGNC:26971]
ABHD2	YPL095C	EEB1	M:M	No	0.44569	0.138531	-0.316884	1.01542	-2.26592	-1.30831	-1.92267	-0.544363	3	|haematopoietic_and_lymphoid_tissue|lung|pancreas	0		0		0		0		0		0		0		Y	N	N	N	N	N	N	N	abhydrolase domain containing 2 [Source:HGNC Symbol;Acc:HGNC:18717]
ABHD2	YBR177C	EHT1	M:M	No	0.103228	0.151154	-0.46372	0.48365	-1.4763	-0.96398	-1.00141	1.69233	3	|haematopoietic_and_lymphoid_tissue|lung|pancreas	0		0		0		0		0		0		0		Y	N	N	N	N	N	N	N	abhydrolase domain containing 2 [Source:HGNC Symbol;Acc:HGNC:18717]
ABHD2	YMR210W	MGL2	M:M	Yes	0.714271	0.232871	0.805936	-0.881801	-1.72837	0.560614	-1.12621	3.82956	3	|haematopoietic_and_lymphoid_tissue|lung|pancreas	0		3	|haematopoietic_and_lymphoid_tissue|lung|pancreas	0		0		0		0		0		Y	N	Y	N	N	N	N	N	abhydrolase domain containing 2 [Source:HGNC Symbol;Acc:HGNC:18717]
ABHD3	YPL095C	EEB1	M:M	No	0.44569	0.138531	-0.316884	1.01542	-2.26592	-1.30831	-1.92267	-0.544363	2	|lung|soft_tissue	0		0		0		0		0		0		0		N	N	N	N	N	N	N	N	abhydrolase domain containing 3 [Source:HGNC Symbol;Acc:HGNC:18718]
ABHD3	YBR177C	EHT1	M:M	No	0.103228	0.151154	-0.46372	0.48365	-1.4763	-0.96398	-1.00141	1.69233	2	|lung|soft_tissue	0		0		0		0		0		0		0		N	N	N	N	N	N	N	N	abhydrolase domain containing 3 [Source:HGNC Symbol;Acc:HGNC:18718]
ABHD3	YMR210W	MGL2	M:M	Yes	0.714271	0.232871	0.805936	-0.881801	-1.72837	0.560614	-1.12621	3.82956	2	|lung|soft_tissue	0		2	|lung|soft_tissue	0		0		0		0		0		N	N	Y	N	N	N	N	N	abhydrolase domain containing 3 [Source:HGNC Symbol;Acc:HGNC:18718]
ABHD4	YDR125C	ECM18	M:M	No	2.33223	0.412728	2.26355	0.853698	-2.327	0.447001	-0.19239	0.095118	2	|haematopoietic_and_lymphoid_tissue|pancreas	0		0		0		0		0		0		0		Y	N	N	N	N	N	N	N	abhydrolase domain containing 4 [Source:HGNC Symbol;Acc:HGNC:20154]
ABHD4	YLR099C	ICT1	M:M	No	-0.596462	0.138715	0.293562	0.385294	-1.33893	0.340455	-0.0642107	0.647595	2	|haematopoietic_and_lymphoid_tissue|pancreas	0		0		0		0		0		0		0		Y	N	N	N	N	N	N	N	abhydrolase domain containing 4 [Source:HGNC Symbol;Acc:HGNC:20154]
ABHD5	YDR125C	ECM18	M:M	No	2.33223	0.412728	2.26355	0.853698	-2.327	0.447001	-0.19239	0.095118	1	|haematopoietic_and_lymphoid_tissue	0		0		0		0		0		0		0		N	N	N	N	N	N	N	N	abhydrolase domain containing 5 [Source:HGNC Symbol;Acc:HGNC:21396]
ABHD5	YLR099C	ICT1	M:M	No	-0.596462	0.138715	0.293562	0.385294	-1.33893	0.340455	-0.0642107	0.647595	1	|haematopoietic_and_lymphoid_tissue	0		0		0		0		0		0		0		N	N	N	N	N	N	N	N	abhydrolase domain containing 5 [Source:HGNC Symbol;Acc:HGNC:21396]
ABHD6	YNR064C	YNR064C	1:1	No	0.759692	0.233742	0.101622	0.267993	0.33891	0.979733	-0.239765	-0.520002	0		0		0		0		2	|haematopoietic_and_lymphoid_tissue|lung	0		0		0		N	N	N	N	Y	N	N	N	abhydrolase domain containing 6 [Source:HGNC Symbol;Acc:HGNC:21398]
ABT1	YNR054C	ESF2	1:1	Yes	1.9215	0.791587	0.91293	0.922583	-0.351967	-2.40002	-0.177636	-3.74116	2	|kidney|soft_tissue	0		0		0		1	|stomach	1	|stomach	1	|stomach	1	|stomach	N	N	N	N	N	N	Y	Y	activator of basal transcription 1 [Source:HGNC Symbol;Acc:HGNC:17369]
ABTB1	YIL001W	YIL001W	1:1	No	2.3609	0.56215	2.76754	1.10845	-1.89438	-1.30913	-1.69179	-0.620817	0		0		0		0		0		0		0		0		Y	N	N	N	N	N	N	N	ankyrin repeat and BTB domain containing 1 [Source:HGNC Symbol;Acc:HGNC:18275]
ACAA1	YIL160C	POT1	1:1	Yes	0.249749	0.296871	-0.197166	1.20143	-0.501965	0.512055	-0.183811	4.19537	0		0		0		0		0		0		0		0		N	N	Y	N	N	N	N	N	acetyl-CoA acyltransferase 1 [Source:HGNC Symbol;Acc:HGNC:82]
ACAA2	YPL028W	ERG10	1:M	No	1.75156	0.551413	1.05252	-0.547875	0.110915	-1.6593	0.136441	-0.178232	1	|liver	0		0		0		1	|breast	0		0		0		N	N	N	N	N	N	N	N	acetyl-CoA acyltransferase 2 [Source:HGNC Symbol;Acc:HGNC:83]
ACACA	YNR016C	ACC1	1:M	Yes	1.02606	0.1473	0.925778	1.77789	1.22813	1.37987	-1.18676	5.89869	0		0		0		0		0		0		0		0		N	N	Y	N	N	N	N	N	acetyl-CoA carboxylase alpha [Source:HGNC Symbol;Acc:HGNC:84]
ACACB	YNR016C	ACC1	1:M	Yes	1.02606	0.1473	0.925778	1.77789	1.22813	1.37987	-1.18676	5.89869	0		0		0		0		2	|autonomic_ganglia|lung	0		0		0		N	N	Y	N	N	N	N	N	acetyl-CoA carboxylase beta [Source:HGNC Symbol;Acc:HGNC:85]
ACAT1	YPL028W	ERG10	1:M	No	1.75156	0.551413	1.05252	-0.547875	0.110915	-1.6593	0.136441	-0.178232	0		0		0		0		0		0		0		0		N	N	N	N	N	N	N	N	acetyl-CoA acetyltransferase 1 [Source:HGNC Symbol;Acc:HGNC:93]
ACAT2	YPL028W	ERG10	1:M	No	1.75156	0.551413	1.05252	-0.547875	0.110915	-1.6593	0.136441	-0.178232	0		0		0		0		2	|haematopoietic_and_lymphoid_tissue|stomach	0		0		0		N	N	N	N	N	N	N	N	acetyl-CoA acetyltransferase 2 [Source:HGNC Symbol;Acc:HGNC:94]
ACBD4	YGR037C_1	YGR037C_1	1:M	No	1.88962	0.186143	1.81211	-0.634148	-1.44227	-1.61848	-1.02981	-1.22885	5	|central_nervous_system|haematopoietic_and_lymphoid_tissue|oesophagus|pancreas|upper_aerodigestive_tract	0		0		0		0		0		0		0		Y	N	N	N	N	N	N	N	acyl-CoA binding domain containing 4 [Source:HGNC Symbol;Acc:HGNC:23337]
ACBD4	YGR037C_1	YGR037C_1	1:M	No	1.88962	0.186143	1.81211	-0.634148	-1.44227	-1.61848	-1.02981	-1.22885	5	|central_nervous_system|haematopoietic_and_lymphoid_tissue|oesophagus|pancreas|upper_aerodigestive_tract	0		0		0		0		0		0		0		Y	N	N	N	N	N	N	N	acyl-CoA binding domain containing 4 [Source:HGNC Symbol;Acc:HGNC:23337]
ACBD4	YGR037C_2	YGR037C_2	1:M	Yes	0.434232	-0.161858	0.146146	-9.62232	2.4531	0.224114	1.31615	4.9902	5	|central_nervous_system|haematopoietic_and_lymphoid_tissue|oesophagus|pancreas|upper_aerodigestive_tract	0		5	|central_nervous_system|haematopoietic_and_lymphoid_tissue|oesophagus|pancreas|upper_aerodigestive_tract	0		0		0		0		0		Y	N	Y	N	N	N	N	N	acyl-CoA binding domain containing 4 [Source:HGNC Symbol;Acc:HGNC:23337]
ACBD4	YGR037C_2	YGR037C_2	1:M	Yes	0.434232	-0.161858	0.146146	-9.62232	2.4531	0.224114	1.31615	4.9902	5	|central_nervous_system|haematopoietic_and_lymphoid_tissue|oesophagus|pancreas|upper_aerodigestive_tract	0		5	|central_nervous_system|haematopoietic_and_lymphoid_tissue|oesophagus|pancreas|upper_aerodigestive_tract	0		0		0		0		0		Y	N	Y	N	N	N	N	N	acyl-CoA binding domain containing 4 [Source:HGNC Symbol;Acc:HGNC:23337]
ACBD5	YGR037C_1	YGR037C_1	1:M	No	1.88962	0.186143	1.81211	-0.634148	-1.44227	-1.61848	-1.02981	-1.22885	2	|kidney|pancreas	0		0		0		0		0		0		0		N	N	N	N	N	N	N	N	acyl-CoA binding domain containing 5 [Source:HGNC Symbol;Acc:HGNC:23338]
ACBD5	YGR037C_1	YGR037C_1	1:M	No	1.88962	0.186143	1.81211	-0.634148	-1.44227	-1.61848	-1.02981	-1.22885	2	|kidney|pancreas	0		0		0		0		0		0		0		N	N	N	N	N	N	N	N	acyl-CoA binding domain containing 5 [Source:HGNC Symbol;Acc:HGNC:23338]
ACBD5	YGR037C_2	YGR037C_2	1:M	Yes	0.434232	-0.161858	0.146146	-9.62232	2.4531	0.224114	1.31615	4.9902	2	|kidney|pancreas	0		2	|kidney|pancreas	0		0		0		0		0		N	N	Y	N	N	N	N	N	acyl-CoA binding domain containing 5 [Source:HGNC Symbol;Acc:HGNC:23338]
ACBD5	YGR037C_2	YGR037C_2	1:M	Yes	0.434232	-0.161858	0.146146	-9.62232	2.4531	0.224114	1.31615	4.9902	2	|kidney|pancreas	0		2	|kidney|pancreas	0		0		0		0		0		N	N	Y	N	N	N	N	N	acyl-CoA binding domain containing 5 [Source:HGNC Symbol;Acc:HGNC:23338]
ACBD7	YGR037C_1	YGR037C_1	1:M	No	1.88962	0.186143	1.81211	-0.634148	-1.44227	-1.61848	-1.02981	-1.22885	1	|endometrium	0		0		0		0		0		0		0		N	N	N	N	N	N	N	N	acyl-CoA binding domain containing 7 [Source:HGNC Symbol;Acc:HGNC:17715]
ACBD7	YGR037C_1	YGR037C_1	1:M	No	1.88962	0.186143	1.81211	-0.634148	-1.44227	-1.61848	-1.02981	-1.22885	1	|endometrium	0		0		0		0		0		0		0		N	N	N	N	N	N	N	N	acyl-CoA binding domain containing 7 [Source:HGNC Symbol;Acc:HGNC:17715]
ACBD7	YGR037C_2	YGR037C_2	1:M	Yes	0.434232	-0.161858	0.146146	-9.62232	2.4531	0.224114	1.31615	4.9902	1	|endometrium	0		1	|endometrium	0		0		0		0		0		N	N	Y	N	N	N	N	N	acyl-CoA binding domain containing 7 [Source:HGNC Symbol;Acc:HGNC:17715]
ACBD7	YGR037C_2	YGR037C_2	1:M	Yes	0.434232	-0.161858	0.146146	-9.62232	2.4531	0.224114	1.31615	4.9902	1	|endometrium	0		1	|endometrium	0		0		0		0		0		N	N	Y	N	N	N	N	N	acyl-CoA binding domain containing 7 [Source:HGNC Symbol;Acc:HGNC:17715]
ACER3	YPL087W	YDC1	1:M	No	-0.073148	0.206209	0.456301	0.803206	0.542374	-1.45688	-0.734618	0.598191	1	|cervix	0		0		0		0		0		0		0		N	N	N	N	N	N	N	N	alkaline ceramidase 3 [Source:HGNC Symbol;Acc:HGNC:16066]
ACER3	YBR183W	YPC1	1:M	No	-0.0187119	-0.041357	-1.09842	0.538242	-1.42894	-0.550943	-0.854468	1.28313	1	|cervix	0		0		0		0		0		0		0		N	N	N	N	N	N	N	N	alkaline ceramidase 3 [Source:HGNC Symbol;Acc:HGNC:16066]
ACLY	YOR142W	LSC1	1:M	No	0.122915	-0.061565	-0.359334	0.511698	-1.60952	-0.081667	-2.01389	0.571421	0		0		0		0		0		0		0		0		N	N	N	N	Y	N	N	N	ATP citrate lyase [Source:HGNC Symbol;Acc:HGNC:115]
ACO1	YLR304C	ACO1	1:M	Yes	0.572141	0.156798	0.668728	-4.00428	-1.64563	-1.19847	-1.89422	6.0792	1	|soft_tissue	0		1	|soft_tissue	0		0		0		0		0		N	N	Y	N	N	N	N	N	aconitase 1 [Source:HGNC Symbol;Acc:HGNC:117]
ACO2	YLR304C	ACO1	1:M	Yes	0.572141	0.156798	0.668728	-4.00428	-1.64563	-1.19847	-1.89422	6.0792	0		0		0		0		0		0		0		0		N	N	Y	N	N	N	N	N	aconitase 2 [Source:HGNC Symbol;Acc:HGNC:118]
ACOT8	YJR019C	TES1	1:1	No	-1.70069	0.577206	-0.199954	0.974933	0.498715	-1.19094	0.085008	0.313987	3	|autonomic_ganglia|large_intestine|ovary	0		0		0		0		0		0		0		Y	N	N	N	N	N	N	N	acyl-CoA thioesterase 8 [Source:HGNC Symbol;Acc:HGNC:15919]
ACOX1	YGL205W	POX1	1:M	No	0.256931	-0.147729	-0.869636	0.370756	-1.08914	-1.22493	1.19921	0.185623	1	|haematopoietic_and_lymphoid_tissue	0		0		0		0		0		0		0		Y	N	N	N	N	N	N	N	acyl-CoA oxidase 1 [Source:HGNC Symbol;Acc:HGNC:119]
ACOX2	YGL205W	POX1	1:M	No	0.256931	-0.147729	-0.869636	0.370756	-1.08914	-1.22493	1.19921	0.185623	2	|breast|large_intestine	0		0		0		0		0		0		0		N	N	N	N	N	N	N	N	acyl-CoA oxidase 2 [Source:HGNC Symbol;Acc:HGNC:120]
ACOX3	YGL205W	POX1	1:M	No	0.256931	-0.147729	-0.869636	0.370756	-1.08914	-1.22493	1.19921	0.185623	1	|upper_aerodigestive_tract	0		0		0		1	|haematopoietic_and_lymphoid_tissue	0		0		0		N	N	N	N	N	N	N	N	acyl-CoA oxidase 3, pristanoyl [Source:HGNC Symbol;Acc:HGNC:121]
ACOXL	YGL205W	POX1	1:M	No	0.256931	-0.147729	-0.869636	0.370756	-1.08914	-1.22493	1.19921	0.185623	3	|lung|oesophagus|ovary	0		0		0		1	|soft_tissue	0		0		0		Y	N	N	N	N	N	N	N	acyl-CoA oxidase like [Source:HGNC Symbol;Acc:HGNC:25621]
ACP1	YPR073C	LTP1	1:1	No	0.384101	-0.262455	-0.149788	1.1859	-0.943775	-0.123954	-1.57852	0.271219	0		0		0		0		3	|bone|haematopoietic_and_lymphoid_tissue|oesophagus	0		0		0		N	N	N	N	N	N	N	N	acid phosphatase 1 [Source:HGNC Symbol;Acc:HGNC:122]
ACSBG1	YER015W	FAA2	1:M	No	0.836966	-0.011841	0.281449	-1.03177	0.0958302	-0.594069	-0.82228	0.961113	0		0		0		0		0		0		0		0		N	N	N	N	N	N	N	N	acyl-CoA synthetase bubblegum family member 1 [Source:HGNC Symbol;Acc:HGNC:29567]
ACSBG2	YER015W	FAA2	1:M	No	0.836966	-0.011841	0.281449	-1.03177	0.0958302	-0.594069	-0.82228	0.961113	1	|central_nervous_system	0		0		0		0		0		0		0		N	N	N	N	N	N	N	N	acyl-CoA synthetase bubblegum family member 2 [Source:HGNC Symbol;Acc:HGNC:24174]
ACSF2	YBR222C	PCS60	1:M	No	0.992213	-0.347527	0.519942	0.347419	-1.00385	0.18504	-1.16062	1.6945	2	|oesophagus|ovary	0		0		0		1	|lung	0		0		0		N	N	N	N	N	N	N	N	acyl-CoA synthetase family member 2 [Source:HGNC Symbol;Acc:HGNC:26101]
ACSF3	YBR222C	PCS60	1:M	No	0.992213	-0.347527	0.519942	0.347419	-1.00385	0.18504	-1.16062	1.6945	2	|central_nervous_system|pancreas	0		0		0		0		0		0		0		N	N	N	N	N	N	N	N	acyl-CoA synthetase family member 3 [Source:HGNC Symbol;Acc:HGNC:27288]
ACSL1	YER015W	FAA2	1:M	No	0.836966	-0.011841	0.281449	-1.03177	0.0958302	-0.594069	-0.82228	0.961113	1	|breast	0		0		0		1	|haematopoietic_and_lymphoid_tissue	0		0		0		N	N	N	N	N	N	N	N	acyl-CoA synthetase long chain family member 1 [Source:HGNC Symbol;Acc:HGNC:3569]
ACSL3	YOR317W	FAA1	M:M	No	-0.149432	-0.305354	-3.26708	2.32042	-0.845085	0.345825	-2.06408	0.371603	1	|breast	0		0		0		1	|bone	0		0		0		N	N	N	N	N	N	N	N	acyl-CoA synthetase long chain family member 3 [Source:HGNC Symbol;Acc:HGNC:3570]
ACSL3	YIL009W	FAA3	M:M	Yes	0.434946	-1.00997	-0.692887	1.27676	-3.3628	3.43031	-3.47219	-1.1963	1	|breast	0		0		1	|breast	1	|bone	0		0		0		N	N	N	Y	N	N	N	N	acyl-CoA synthetase long chain family member 3 [Source:HGNC Symbol;Acc:HGNC:3570]
ACSL3	YMR246W	FAA4	M:M	No	-1.6465	0.193537	0.012852	0.964746	-2.1441	0.012858	-1.47015	-1.2492	1	|breast	0		0		0		1	|bone	0		0		0		N	N	N	N	N	N	N	N	acyl-CoA synthetase long chain family member 3 [Source:HGNC Symbol;Acc:HGNC:3570]
ACSL4	YOR317W	FAA1	M:M	No	-0.149432	-0.305354	-3.26708	2.32042	-0.845085	0.345825	-2.06408	0.371603	1	|bone	0		0		0		2	|breast|central_nervous_system	0		0		0		N	N	N	N	N	N	N	N	acyl-CoA synthetase long chain family member 4 [Source:HGNC Symbol;Acc:HGNC:3571]
ACSL4	YIL009W	FAA3	M:M	Yes	0.434946	-1.00997	-0.692887	1.27676	-3.3628	3.43031	-3.47219	-1.1963	1	|bone	0		0		1	|bone	2	|breast|central_nervous_system	0		0		0		N	N	N	Y	N	N	N	N	acyl-CoA synthetase long chain family member 4 [Source:HGNC Symbol;Acc:HGNC:3571]
ACSL4	YMR246W	FAA4	M:M	No	-1.6465	0.193537	0.012852	0.964746	-2.1441	0.012858	-1.47015	-1.2492	1	|bone	0		0		0		2	|breast|central_nervous_system	0		0		0		N	N	N	N	N	N	N	N	acyl-CoA synthetase long chain family member 4 [Source:HGNC Symbol;Acc:HGNC:3571]
ACSL5	YER015W	FAA2	1:M	No	0.836966	-0.011841	0.281449	-1.03177	0.0958302	-0.594069	-0.82228	0.961113	2	|bone|large_intestine	0		0		0		0		0		0		0		N	N	N	N	N	N	N	N	acyl-CoA synthetase long chain family member 5 [Source:HGNC Symbol;Acc:HGNC:16526]
ACSM1	YLR153C_1	YLR153C_1	1:M	Yes	1.33546	0.117405	0.43683	0.892223	0.548837	8.77732	-1.36401	6.27357	2	|autonomic_ganglia|skin	2	|autonomic_ganglia|skin	2	|autonomic_ganglia|skin	2	|autonomic_ganglia|skin	0		0		0		0		Y	Y	Y	Y	N	N	N	N	acyl-CoA synthetase medium chain family member 1 [Source:HGNC Symbol;Acc:HGNC:18049]
ACSM1	YLR153C_1	YLR153C_1	1:M	Yes	1.33546	0.117405	0.43683	0.892223	0.548837	8.77732	-1.36401	6.27357	2	|autonomic_ganglia|skin	2	|autonomic_ganglia|skin	2	|autonomic_ganglia|skin	2	|autonomic_ganglia|skin	0		0		0		0		Y	Y	Y	Y	N	N	N	N	acyl-CoA synthetase medium chain family member 1 [Source:HGNC Symbol;Acc:HGNC:18049]
ACSM1	YLR153C_2	YLR153C_2	1:M	Yes	1.13748	0.769906	0.616405	1.483	-0.831595	-1.69474	-1.3197	-5.53299	2	|autonomic_ganglia|skin	0		0		0		0		0		0		0		Y	N	N	N	N	N	Y	N	acyl-CoA synthetase medium chain family member 1 [Source:HGNC Symbol;Acc:HGNC:18049]
ACSM1	YLR153C_2	YLR153C_2	1:M	Yes	1.13748	0.769906	0.616405	1.483	-0.831595	-1.69474	-1.3197	-5.53299	2	|autonomic_ganglia|skin	0		0		0		0		0		0		0		Y	N	N	N	N	N	Y	N	acyl-CoA synthetase medium chain family member 1 [Source:HGNC Symbol;Acc:HGNC:18049]
ACSM2A	YLR153C_1	YLR153C_1	1:M	Yes	1.33546	0.117405	0.43683	0.892223	0.548837	8.77732	-1.36401	6.27357	0		0		0		0		0		0		0		0		N	N	Y	Y	N	N	N	N	acyl-CoA synthetase medium chain family member 2A [Source:HGNC Symbol;Acc:HGNC:32017]
ACSM2A	YLR153C_1	YLR153C_1	1:M	Yes	1.33546	0.117405	0.43683	0.892223	0.548837	8.77732	-1.36401	6.27357	0		0		0		0		0		0		0		0		N	N	Y	Y	N	N	N	N	acyl-CoA synthetase medium chain family member 2A [Source:HGNC Symbol;Acc:HGNC:32017]
ACSM2A	YLR153C_2	YLR153C_2	1:M	Yes	1.13748	0.769906	0.616405	1.483	-0.831595	-1.69474	-1.3197	-5.53299	0		0		0		0		0		0		0		0		N	N	N	N	N	N	Y	N	acyl-CoA synthetase medium chain family member 2A [Source:HGNC Symbol;Acc:HGNC:32017]
ACSM2A	YLR153C_2	YLR153C_2	1:M	Yes	1.13748	0.769906	0.616405	1.483	-0.831595	-1.69474	-1.3197	-5.53299	0		0		0		0		0		0		0		0		N	N	N	N	N	N	Y	N	acyl-CoA synthetase medium chain family member 2A [Source:HGNC Symbol;Acc:HGNC:32017]
ACSM2B	YLR153C_1	YLR153C_1	1:M	Yes	1.33546	0.117405	0.43683	0.892223	0.548837	8.77732	-1.36401	6.27357	0		0		0		0		0		0		0		0		N	N	Y	Y	N	N	N	N	acyl-CoA synthetase medium chain family member 2B [Source:HGNC Symbol;Acc:HGNC:30931]
ACSM2B	YLR153C_1	YLR153C_1	1:M	Yes	1.33546	0.117405	0.43683	0.892223	0.548837	8.77732	-1.36401	6.27357	0		0		0		0		0		0		0		0		N	N	Y	Y	N	N	N	N	acyl-CoA synthetase medium chain family member 2B [Source:HGNC Symbol;Acc:HGNC:30931]
ACSM2B	YLR153C_2	YLR153C_2	1:M	Yes	1.13748	0.769906	0.616405	1.483	-0.831595	-1.69474	-1.3197	-5.53299	0		0		0		0		0		0		0		0		N	N	N	N	N	N	Y	N	acyl-CoA synthetase medium chain family member 2B [Source:HGNC Symbol;Acc:HGNC:30931]
ACSM2B	YLR153C_2	YLR153C_2	1:M	Yes	1.13748	0.769906	0.616405	1.483	-0.831595	-1.69474	-1.3197	-5.53299	0		0		0		0		0		0		0		0		N	N	N	N	N	N	Y	N	acyl-CoA synthetase medium chain family member 2B [Source:HGNC Symbol;Acc:HGNC:30931]
ACSM3	YLR153C_1	YLR153C_1	1:M	Yes	1.33546	0.117405	0.43683	0.892223	0.548837	8.77732	-1.36401	6.27357	2	|haematopoietic_and_lymphoid_tissue|pancreas	2	|haematopoietic_and_lymphoid_tissue|pancreas	2	|haematopoietic_and_lymphoid_tissue|pancreas	2	|haematopoietic_and_lymphoid_tissue|pancreas	0		0		0		0		Y	Y	Y	Y	N	N	N	N	acyl-CoA synthetase medium chain family member 3 [Source:HGNC Symbol;Acc:HGNC:10522]
ACSM3	YLR153C_1	YLR153C_1	1:M	Yes	1.33546	0.117405	0.43683	0.892223	0.548837	8.77732	-1.36401	6.27357	2	|haematopoietic_and_lymphoid_tissue|pancreas	2	|haematopoietic_and_lymphoid_tissue|pancreas	2	|haematopoietic_and_lymphoid_tissue|pancreas	2	|haematopoietic_and_lymphoid_tissue|pancreas	0		0		0		0		Y	Y	Y	Y	N	N	N	N	acyl-CoA synthetase medium chain family member 3 [Source:HGNC Symbol;Acc:HGNC:10522]
ACSM3	YLR153C_2	YLR153C_2	1:M	Yes	1.13748	0.769906	0.616405	1.483	-0.831595	-1.69474	-1.3197	-5.53299	2	|haematopoietic_and_lymphoid_tissue|pancreas	0		0		0		0		0		0		0		Y	N	N	N	N	N	Y	N	acyl-CoA synthetase medium chain family member 3 [Source:HGNC Symbol;Acc:HGNC:10522]
ACSM3	YLR153C_2	YLR153C_2	1:M	Yes	1.13748	0.769906	0.616405	1.483	-0.831595	-1.69474	-1.3197	-5.53299	2	|haematopoietic_and_lymphoid_tissue|pancreas	0		0		0		0		0		0		0		Y	N	N	N	N	N	Y	N	acyl-CoA synthetase medium chain family member 3 [Source:HGNC Symbol;Acc:HGNC:10522]
ACSM4	YLR153C_1	YLR153C_1	1:M	Yes	1.33546	0.117405	0.43683	0.892223	0.548837	8.77732	-1.36401	6.27357	4	|bone|cervix|liver|lung	4	|bone|cervix|liver|lung	4	|bone|cervix|liver|lung	4	|bone|cervix|liver|lung	0		0		0		0		Y	Y	Y	Y	N	N	N	N	acyl-CoA synthetase medium chain family member 4 [Source:HGNC Symbol;Acc:HGNC:32016]
ACSM4	YLR153C_1	YLR153C_1	1:M	Yes	1.33546	0.117405	0.43683	0.892223	0.548837	8.77732	-1.36401	6.27357	4	|bone|cervix|liver|lung	4	|bone|cervix|liver|lung	4	|bone|cervix|liver|lung	4	|bone|cervix|liver|lung	0		0		0		0		Y	Y	Y	Y	N	N	N	N	acyl-CoA synthetase medium chain family member 4 [Source:HGNC Symbol;Acc:HGNC:32016]
ACSM4	YLR153C_2	YLR153C_2	1:M	Yes	1.13748	0.769906	0.616405	1.483	-0.831595	-1.69474	-1.3197	-5.53299	4	|bone|cervix|liver|lung	0		0		0		0		0		0		0		Y	N	N	N	N	N	Y	N	acyl-CoA synthetase medium chain family member 4 [Source:HGNC Symbol;Acc:HGNC:32016]
ACSM4	YLR153C_2	YLR153C_2	1:M	Yes	1.13748	0.769906	0.616405	1.483	-0.831595	-1.69474	-1.3197	-5.53299	4	|bone|cervix|liver|lung	0		0		0		0		0		0		0		Y	N	N	N	N	N	Y	N	acyl-CoA synthetase medium chain family member 4 [Source:HGNC Symbol;Acc:HGNC:32016]
ACSM5	YLR153C_1	YLR153C_1	1:M	Yes	1.33546	0.117405	0.43683	0.892223	0.548837	8.77732	-1.36401	6.27357	1	|haematopoietic_and_lymphoid_tissue	1	|haematopoietic_and_lymphoid_tissue	1	|haematopoietic_and_lymphoid_tissue	1	|haematopoietic_and_lymphoid_tissue	0		0		0		0		Y	Y	Y	Y	N	N	N	N	acyl-CoA synthetase medium chain family member 5 [Source:HGNC Symbol;Acc:HGNC:26060]
ACSM5	YLR153C_1	YLR153C_1	1:M	Yes	1.33546	0.117405	0.43683	0.892223	0.548837	8.77732	-1.36401	6.27357	1	|haematopoietic_and_lymphoid_tissue	1	|haematopoietic_and_lymphoid_tissue	1	|haematopoietic_and_lymphoid_tissue	1	|haematopoietic_and_lymphoid_tissue	0		0		0		0		Y	Y	Y	Y	N	N	N	N	acyl-CoA synthetase medium chain family member 5 [Source:HGNC Symbol;Acc:HGNC:26060]
ACSM5	YLR153C_2	YLR153C_2	1:M	Yes	1.13748	0.769906	0.616405	1.483	-0.831595	-1.69474	-1.3197	-5.53299	1	|haematopoietic_and_lymphoid_tissue	0		0		0		0		0		0		0		Y	N	N	N	N	N	Y	N	acyl-CoA synthetase medium chain family member 5 [Source:HGNC Symbol;Acc:HGNC:26060]
ACSM5	YLR153C_2	YLR153C_2	1:M	Yes	1.13748	0.769906	0.616405	1.483	-0.831595	-1.69474	-1.3197	-5.53299	1	|haematopoietic_and_lymphoid_tissue	0		0		0		0		0		0		0		Y	N	N	N	N	N	Y	N	acyl-CoA synthetase medium chain family member 5 [Source:HGNC Symbol;Acc:HGNC:26060]
ACSS1	YLR153C_1	YLR153C_1	1:M	Yes	1.33546	0.117405	0.43683	0.892223	0.548837	8.77732	-1.36401	6.27357	1	|large_intestine	1	|large_intestine	1	|large_intestine	1	|large_intestine	1	|bone	0		0		0		Y	Y	Y	Y	N	N	N	N	acyl-CoA synthetase short chain family member 1 [Source:HGNC Symbol;Acc:HGNC:16091]
ACSS1	YLR153C_1	YLR153C_1	1:M	Yes	1.33546	0.117405	0.43683	0.892223	0.548837	8.77732	-1.36401	6.27357	1	|large_intestine	1	|large_intestine	1	|large_intestine	1	|large_intestine	1	|bone	0		0		0		Y	Y	Y	Y	N	N	N	N	acyl-CoA synthetase short chain family member 1 [Source:HGNC Symbol;Acc:HGNC:16091]
ACSS1	YLR153C_2	YLR153C_2	1:M	Yes	1.13748	0.769906	0.616405	1.483	-0.831595	-1.69474	-1.3197	-5.53299	1	|large_intestine	0		0		0		1	|bone	0		1	|bone	0		Y	N	N	N	N	N	Y	N	acyl-CoA synthetase short chain family member 1 [Source:HGNC Symbol;Acc:HGNC:16091]
ACSS1	YLR153C_2	YLR153C_2	1:M	Yes	1.13748	0.769906	0.616405	1.483	-0.831595	-1.69474	-1.3197	-5.53299	1	|large_intestine	0		0		0		1	|bone	0		1	|bone	0		Y	N	N	N	N	N	Y	N	acyl-CoA synthetase short chain family member 1 [Source:HGNC Symbol;Acc:HGNC:16091]
ACSS2	YLR153C_1	YLR153C_1	1:M	Yes	1.33546	0.117405	0.43683	0.892223	0.548837	8.77732	-1.36401	6.27357	3	|central_nervous_system|large_intestine|liver	3	|central_nervous_system|large_intestine|liver	3	|central_nervous_system|large_intestine|liver	3	|central_nervous_system|large_intestine|liver	0		0		0		0		Y	Y	Y	Y	N	N	N	N	acyl-CoA synthetase short chain family member 2 [Source:HGNC Symbol;Acc:HGNC:15814]
ACSS2	YLR153C_1	YLR153C_1	1:M	Yes	1.33546	0.117405	0.43683	0.892223	0.548837	8.77732	-1.36401	6.27357	3	|central_nervous_system|large_intestine|liver	3	|central_nervous_system|large_intestine|liver	3	|central_nervous_system|large_intestine|liver	3	|central_nervous_system|large_intestine|liver	0		0		0		0		Y	Y	Y	Y	N	N	N	N	acyl-CoA synthetase short chain family member 2 [Source:HGNC Symbol;Acc:HGNC:15814]
ACSS2	YLR153C_2	YLR153C_2	1:M	Yes	1.13748	0.769906	0.616405	1.483	-0.831595	-1.69474	-1.3197	-5.53299	3	|central_nervous_system|large_intestine|liver	0		0		0		0		0		0		0		Y	N	N	N	N	N	Y	N	acyl-CoA synthetase short chain family member 2 [Source:HGNC Symbol;Acc:HGNC:15814]
ACSS2	YLR153C_2	YLR153C_2	1:M	Yes	1.13748	0.769906	0.616405	1.483	-0.831595	-1.69474	-1.3197	-5.53299	3	|central_nervous_system|large_intestine|liver	0		0		0		0		0		0		0		Y	N	N	N	N	N	Y	N	acyl-CoA synthetase short chain family member 2 [Source:HGNC Symbol;Acc:HGNC:15814]
ACSS3	YAL054C	ACS1	1:M	Yes	1.06156	-0.108756	-0.0973012	-0.478712	-0.0509312	1.02974	-0.596637	2.30571	1	|endometrium	0		1	|endometrium	0		0		0		0		0		N	N	Y	N	N	N	N	N	acyl-CoA synthetase short chain family member 3 [Source:HGNC Symbol;Acc:HGNC:24723]
ACTL10	YDL029W	ARP2	1:M	Yes	0.715558	1.37069	1.20918	-6.9431	0.854324	-3.69983	1.90151	-3.34788	5	|haematopoietic_and_lymphoid_tissue|large_intestine|lung|ovary|pancreas	0		0		0		0		0		0		0		Y	N	N	N	N	N	Y	Y	actin like 10 [Source:HGNC Symbol;Acc:HGNC:16127]
ACTL6A	YJL081C	ARP4	1:M	Yes	0.907761	-9.98333	0.820182	-12.5715	5.3947	8.31314	1.78706	16.4263	1	|kidney	1	|kidney	1	|kidney	1	|kidney	1	|liver	0		0		0		N	N	Y	Y	N	N	N	N	actin like 6A [Source:HGNC Symbol;Acc:HGNC:24124]
ACTL6B	YJL081C	ARP4	1:M	Yes	0.907761	-9.98333	0.820182	-12.5715	5.3947	8.31314	1.78706	16.4263	1	|haematopoietic_and_lymphoid_tissue	1	|haematopoietic_and_lymphoid_tissue	1	|haematopoietic_and_lymphoid_tissue	1	|haematopoietic_and_lymphoid_tissue	0		0		0		0		Y	Y	Y	Y	N	N	N	N	actin like 6B [Source:HGNC Symbol;Acc:HGNC:160]
ACTL8	YDL029W	ARP2	1:M	Yes	0.715558	1.37069	1.20918	-6.9431	0.854324	-3.69983	1.90151	-3.34788	0		0		0		0		1	|skin	1	|skin	1	|skin	1	|skin	N	N	N	N	N	N	Y	Y	actin like 8 [Source:HGNC Symbol;Acc:HGNC:24018]
ACTR2	YDL029W	ARP2	1:M	Yes	0.715558	1.37069	1.20918	-6.9431	0.854324	-3.69983	1.90151	-3.34788	0		0		0		0		2	|haematopoietic_and_lymphoid_tissue|kidney	2	|haematopoietic_and_lymphoid_tissue|kidney	2	|haematopoietic_and_lymphoid_tissue|kidney	2	|haematopoietic_and_lymphoid_tissue|kidney	N	N	N	N	Y	Y	Y	Y	ARP2 actin related protein 2 homolog [Source:HGNC Symbol;Acc:HGNC:169]
ACTR3	YJR065C	ARP3	1:M	Yes	-1.50937	0.393278	-0.0881493	-2.62311	0.694461	-3.62726	0.257959	-2.27196	0		0		0		0		1	|haematopoietic_and_lymphoid_tissue	1	|haematopoietic_and_lymphoid_tissue	1	|haematopoietic_and_lymphoid_tissue	1	|haematopoietic_and_lymphoid_tissue	N	N	N	N	N	N	Y	Y	ARP3 actin related protein 3 homolog [Source:HGNC Symbol;Acc:HGNC:170]
ACTR3B	YJR065C	ARP3	1:M	Yes	-1.50937	0.393278	-0.0881493	-2.62311	0.694461	-3.62726	0.257959	-2.27196	0		0		0		0		0		0		0		0		N	N	N	N	N	N	Y	Y	ARP3 actin related protein 3 homolog B [Source:HGNC Symbol;Acc:HGNC:17256]
ACTR3C	YJR065C	ARP3	1:M	Yes	-1.50937	0.393278	-0.0881493	-2.62311	0.694461	-3.62726	0.257959	-2.27196	1	|lung	0		0		0		0		0		0		0		Y	N	N	N	N	N	Y	Y	ARP3 actin related protein 3 homolog C [Source:HGNC Symbol;Acc:HGNC:37282]
ACTR5	YNL059C	ARP5	1:1	Yes	-0.49157	-5.59788	-0.304751	-13.4466	16.5729	26.3094	10.7428	16.3734	1	|haematopoietic_and_lymphoid_tissue	1	|haematopoietic_and_lymphoid_tissue	1	|haematopoietic_and_lymphoid_tissue	1	|haematopoietic_and_lymphoid_tissue	1	|oesophagus	0		0		0		N	N	Y	Y	N	N	N	N	ARP5 actin related protein 5 homolog [Source:HGNC Symbol;Acc:HGNC:14671]
ACTR6	YLR085C	ARP6	1:1	Yes	0.0753699	-0.567994	0.291134	-8.5169	0.295027	1.05137	0.684044	7.34223	1	|lung	0		1	|lung	0		1	|bone	0		0		0		N	N	Y	N	N	N	N	N	ARP6 actin related protein 6 homolog [Source:HGNC Symbol;Acc:HGNC:24025]
ACTR8	YOR141C	ARP8	1:1	Yes	-1.22222	-8.93021	-0.84079	-12.8499	2.91755	6.75302	1.30192	15.4458	0		0		0		0		1	|cervix	0		0		0		N	N	Y	Y	Y	N	N	N	ARP8 actin related protein 8 homolog [Source:HGNC Symbol;Acc:HGNC:14672]
ADA	YNL141W	AAH1	1:1	No	0.33162	0.00429	-0.538163	1.00133	4.08728	0.42495	2.38395	-0.079438	0		0		0		0		2	|breast|lung	0		0		0		N	N	N	N	N	N	N	N	adenosine deaminase [Source:HGNC Symbol;Acc:HGNC:186]
ADAP1	YIL044C	AGE2	1:M	No	-1.21529	0.20218	-0.741895	1.15234	-1.17649	0.366124	-2.02126	1.01044	1	|pancreas	0		0		0		0		0		0		0		N	N	N	N	N	N	N	N	ArfGAP with dual PH domains 1 [Source:HGNC Symbol;Acc:HGNC:16486]
ADAP2	YIL044C	AGE2	1:M	No	-1.21529	0.20218	-0.741895	1.15234	-1.17649	0.366124	-2.02126	1.01044	1	|stomach	0		0		0		0		0		0		0		N	N	N	N	N	N	N	N	ArfGAP with dual PH domains 2 [Source:HGNC Symbol;Acc:HGNC:16487]
ADAT2	YJL035C	TAD2	1:1	No	-1.67411	1.41043	-2.31201	-3.03272	3.95862	0.213821	5.25385	-1.69533	0		0		0		0		5	|autonomic_ganglia|central_nervous_system|oesophagus|ovary|pancreas	0		0		0		N	N	N	N	N	N	N	N	adenosine deaminase, tRNA specific 2 [Source:HGNC Symbol;Acc:HGNC:21172]
ADAT3	YLR316C	TAD3	1:1	Yes	1.42297	-0.03248	0.595926	1.18133	-0.919768	3.48659	-0.607906	5.24437	0		0		0		0		1	|cervix	0		0		0		N	N	Y	Y	N	N	N	N	adenosine deaminase, tRNA specific 3 [Source:HGNC Symbol;Acc:HGNC:25151]
ADCK1	YLR253W	MCP2	1:M	No	0.552464	0.225946	0.457336	0.276227	0.27867	-1.41605	0.418995	1.88791	2	|haematopoietic_and_lymphoid_tissue|soft_tissue	0		0		0		1	|endometrium	0		0		0		Y	N	N	N	N	N	N	N	aarF domain containing kinase 1 [Source:HGNC Symbol;Acc:HGNC:19038]
ADCK2	YPL109C	YPL109C	1:1	No	-1.00404	0.295005	-0.467115	-0.291834	0.218342	-0.511753	-0.59133	1.80351	0		0		0		0		1	|haematopoietic_and_lymphoid_tissue	0		0		0		N	N	N	N	N	N	N	N	aarF domain containing kinase 2 [Source:HGNC Symbol;Acc:HGNC:19039]
ADCK5	YLR253W	MCP2	1:M	No	0.552464	0.225946	0.457336	0.276227	0.27867	-1.41605	0.418995	1.88791	5	|breast|haematopoietic_and_lymphoid_tissue|lung|ovary|pancreas	0		0		0		0		0		0		0		Y	N	N	N	N	N	N	N	aarF domain containing kinase 5 [Source:HGNC Symbol;Acc:HGNC:21738]
ADH1A	YDL168W	SFA1	1:M	Yes	0.757737	-5.3e-05	-0.0582521	-0.330993	0.662592	4.83258	-0.119791	0.859324	1	|haematopoietic_and_lymphoid_tissue	0		0		1	|haematopoietic_and_lymphoid_tissue	2	|cervix|soft_tissue	0		0		0		Y	N	N	Y	N	N	N	N	alcohol dehydrogenase 1A (class I), alpha polypeptide [Source:HGNC Symbol;Acc:HGNC:249]
ADH1B	YDL168W	SFA1	1:M	Yes	0.757737	-5.3e-05	-0.0582521	-0.330993	0.662592	4.83258	-0.119791	0.859324	1	|haematopoietic_and_lymphoid_tissue	0		0		1	|haematopoietic_and_lymphoid_tissue	0		0		0		0		N	N	N	Y	N	N	N	N	alcohol dehydrogenase 1B (class I), beta polypeptide [Source:HGNC Symbol;Acc:HGNC:250]
ADH1C	YDL168W	SFA1	1:M	Yes	0.757737	-5.3e-05	-0.0582521	-0.330993	0.662592	4.83258	-0.119791	0.859324	2	|haematopoietic_and_lymphoid_tissue|large_intestine	0		0		2	|haematopoietic_and_lymphoid_tissue|large_intestine	0		0		0		0		N	N	N	Y	N	N	N	N	alcohol dehydrogenase 1C (class I), gamma polypeptide [Source:HGNC Symbol;Acc:HGNC:251]
ADH4	YDL168W	SFA1	1:M	Yes	0.757737	-5.3e-05	-0.0582521	-0.330993	0.662592	4.83258	-0.119791	0.859324	2	|haematopoietic_and_lymphoid_tissue|large_intestine	0		0		2	|haematopoietic_and_lymphoid_tissue|large_intestine	0		0		0		0		Y	N	N	Y	N	N	N	N	alcohol dehydrogenase 4 (class II), pi polypeptide [Source:HGNC Symbol;Acc:HGNC:252]
ADH5	YDL168W	SFA1	1:M	Yes	0.757737	-5.3e-05	-0.0582521	-0.330993	0.662592	4.83258	-0.119791	0.859324	0		0		0		0		0		0		0		0		N	N	N	Y	Y	N	N	N	alcohol dehydrogenase 5 (class III), chi polypeptide [Source:HGNC Symbol;Acc:HGNC:253]
ADH6	YDL168W	SFA1	1:M	Yes	0.757737	-5.3e-05	-0.0582521	-0.330993	0.662592	4.83258	-0.119791	0.859324	2	|haematopoietic_and_lymphoid_tissue|large_intestine	0		0		2	|haematopoietic_and_lymphoid_tissue|large_intestine	1	|breast	0		0		0		Y	N	N	Y	N	N	N	N	alcohol dehydrogenase 6 (class V) [Source:HGNC Symbol;Acc:HGNC:255]
ADH7	YDL168W	SFA1	1:M	Yes	0.757737	-5.3e-05	-0.0582521	-0.330993	0.662592	4.83258	-0.119791	0.859324	0		0		0		0		0		0		0		0		N	N	N	Y	N	N	N	N	alcohol dehydrogenase 7 (class IV), mu or sigma polypeptide [Source:HGNC Symbol;Acc:HGNC:256]
ADHFE1	YGL256W	ADH4	1:1	Yes	0.371457	0.64846	1.0645	-0.583373	-0.252286	-2.1262	0.261643	1.99831	2	|haematopoietic_and_lymphoid_tissue|stomach	0		0		0		0		0		0		0		Y	N	N	N	N	N	N	Y	alcohol dehydrogenase, iron containing 1 [Source:HGNC Symbol;Acc:HGNC:16354]
ADI1	YMR009W	ADI1	1:1	No	2.32427	0.342418	2.82804	0.613445	-2.03881	0.004632	-0.400692	0.231765	3	|bone|large_intestine|lung	0		0		0		0		0		0		0		N	N	N	N	N	N	N	N	acireductone dioxygenase 1 [Source:HGNC Symbol;Acc:HGNC:30576]
ADIPOR1	YDR492W	IZH1	M:M	No	0.823212	0.447303	0.210181	0.783963	-1.11857	-0.754626	-0.476502	-0.529882	1	|ovary	0		0		0		0		0		0		0		Y	N	N	N	N	N	N	N	adiponectin receptor 1 [Source:HGNC Symbol;Acc:HGNC:24040]
ADIPOR1	YOL002C	IZH2	M:M	No	0.509093	-0.14563	-0.320335	0.252951	-0.85324	-0.575898	0.691382	-0.143256	1	|ovary	0		0		0		0		0		0		0		Y	N	N	N	N	N	N	N	adiponectin receptor 1 [Source:HGNC Symbol;Acc:HGNC:24040]
ADIPOR2	YDR492W	IZH1	M:M	No	0.823212	0.447303	0.210181	0.783963	-1.11857	-0.754626	-0.476502	-0.529882	3	|breast|large_intestine|skin	0		0		0		2	|haematopoietic_and_lymphoid_tissue|pancreas	0		0		0		N	N	N	N	N	N	N	N	adiponectin receptor 2 [Source:HGNC Symbol;Acc:HGNC:24041]
ADIPOR2	YOL002C	IZH2	M:M	No	0.509093	-0.14563	-0.320335	0.252951	-0.85324	-0.575898	0.691382	-0.143256	3	|breast|large_intestine|skin	0		0		0		2	|haematopoietic_and_lymphoid_tissue|pancreas	0		0		0		N	N	N	N	N	N	N	N	adiponectin receptor 2 [Source:HGNC Symbol;Acc:HGNC:24041]
ADK	YJR105W	ADO1	1:1	No	-5.37708	-1.08486	-3.81933	0.334143	7.44665	1.87623	3.40755	-0.337114	1	|soft_tissue	0		0		0		1	|haematopoietic_and_lymphoid_tissue	0		0		0		N	N	N	N	N	N	N	N	adenosine kinase [Source:HGNC Symbol;Acc:HGNC:257]
ADSL	YLR359W	ADE13	1:M	Yes	0.741056	-0.263037	0.423813	0.458523	1.34182	4.1936	-1.35317	1.69947	0		0		0		0		4	|haematopoietic_and_lymphoid_tissue|ovary|pancreas|skin	0		0		0		N	N	N	Y	Y	N	N	N	adenylosuccinate lyase [Source:HGNC Symbol;Acc:HGNC:291]
ADSS	YNL220W	ADE12	1:M	No	-2.00512	-0.158805	-1.58869	-0.119137	5.53151	0.431174	2.61948	-0.196702	1	|endometrium	0		0		0		1	|autonomic_ganglia	0		0		0		N	N	N	N	N	N	N	N	adenylosuccinate synthase [Source:HGNC Symbol;Acc:HGNC:292]
ADSSL1	YNL220W	ADE12	1:M	No	-2.00512	-0.158805	-1.58869	-0.119137	5.53151	0.431174	2.61948	-0.196702	0		0		0		0		0		0		0		0		N	N	N	N	N	N	N	N	adenylosuccinate synthase like 1 [Source:HGNC Symbol;Acc:HGNC:20093]
AEN	YOL080C	REX4	1:M	No	0.412324	-0.472496	-0.134387	-0.320641	-0.409194	0.460137	-0.0364136	1.52652	1	|stomach	0		0		0		1	|ovary	0		0		0		N	N	N	N	N	N	N	N	apoptosis enhancing nuclease [Source:HGNC Symbol;Acc:HGNC:25722]
AFG3L2	YER017C	AFG3	M:M	Yes	-13.881	-21.408	0.001	0.0001	10.5989	34.7644	0.001	0.0001	0		0		0		0		0		0		0		0		N	N	N	Y	N	N	N	N	AFG3 like matrix AAA peptidase subunit 2 [Source:HGNC Symbol;Acc:HGNC:315]
AFG3L2	YMR089C	YTA12	M:M	No	-8.28617	-0.143097	0.001	0.0001	6.96984	-0.668897	0.001	0.0001	0		0		0		0		0		0		0		0		N	N	N	N	N	N	N	N	AFG3 like matrix AAA peptidase subunit 2 [Source:HGNC Symbol;Acc:HGNC:315]
AGK	YOR171C	LCB4	M:M	Yes	-0.0462597	0.199053	-0.5006	1.25742	-0.683969	-1.19317	-1.24652	-4.58624	2	|haematopoietic_and_lymphoid_tissue|liver	0		0		0		2	|breast|kidney	0		2	|breast|kidney	0		N	N	N	N	N	N	Y	N	acylglycerol kinase [Source:HGNC Symbol;Acc:HGNC:21869]
AGK	YLR260W	LCB5	M:M	No	-4.26151	-3.38765	0.001	0.0001	4.63719	0.463684	0.001	0.0001	2	|haematopoietic_and_lymphoid_tissue|liver	0		0		0		2	|breast|kidney	0		0		0		N	N	N	N	N	N	N	N	acylglycerol kinase [Source:HGNC Symbol;Acc:HGNC:21869]
AGL	YPR184W	GDB1	1:1	No	0.482315	0.809766	-0.123755	1.25897	-3.56502	-1.44112	-2.49781	0.242268	0		0		0		0		1	|soft_tissue	0		0		0		N	N	N	N	N	N	N	N	amylo-alpha-1, 6-glucosidase, 4-alpha-glucanotransferase [Source:HGNC Symbol;Acc:HGNC:321]
AGMAT	YPL111W	CAR1	1:M	No	-1.16524	0.499863	-0.0224987	0.449305	-0.434377	1.00986	-0.861504	0.70812	1	|bone	0		0		0		0		0		0		0		Y	N	N	N	N	N	N	N	agmatinase [Source:HGNC Symbol;Acc:HGNC:18407]
AGPAT1	YDL052C	SLC1	1:M	Yes	0.58473	-1.19452	0.373174	-0.096051	0.342049	4.33511	0.36278	1.3982	1	|kidney	0		0		1	|kidney	0		0		0		0		N	N	N	Y	N	N	N	N	1-acylglycerol-3-phosphate O-acyltransferase 1 [Source:HGNC Symbol;Acc:HGNC:324]
AGPAT2	YDL052C	SLC1	1:M	Yes	0.58473	-1.19452	0.373174	-0.096051	0.342049	4.33511	0.36278	1.3982	1	|central_nervous_system	0		0		1	|central_nervous_system	1	|endometrium	0		0		0		N	N	N	Y	N	N	N	N	1-acylglycerol-3-phosphate O-acyltransferase 2 [Source:HGNC Symbol;Acc:HGNC:325]
AGPAT3	YBR042C	CST26	M:M	Yes	1.53598	0.283239	1.61397	0.76115	-1.04256	-0.790018	-1.47352	2.13052	2	|bone|central_nervous_system	0		2	|bone|central_nervous_system	0		0		0		0		0		N	N	Y	N	N	N	N	N	1-acylglycerol-3-phosphate O-acyltransferase 3 [Source:HGNC Symbol;Acc:HGNC:326]
AGPAT3	YDR018C	YDR018C	M:M	No	-0.681931	0.343494	-0.886636	0.330849	-0.433036	-0.609059	-0.530004	1.06008	2	|bone|central_nervous_system	0		0		0		0		0		0		0		N	N	N	N	N	N	N	N	1-acylglycerol-3-phosphate O-acyltransferase 3 [Source:HGNC Symbol;Acc:HGNC:326]
AGPAT4	YBR042C	CST26	M:M	Yes	1.53598	0.283239	1.61397	0.76115	-1.04256	-0.790018	-1.47352	2.13052	1	|oesophagus	0		1	|oesophagus	0		1	|breast	0		0		0		N	N	Y	N	N	N	N	N	1-acylglycerol-3-phosphate O-acyltransferase 4 [Source:HGNC Symbol;Acc:HGNC:20885]
AGPAT4	YDR018C	YDR018C	M:M	No	-0.681931	0.343494	-0.886636	0.330849	-0.433036	-0.609059	-0.530004	1.06008	1	|oesophagus	0		0		0		1	|breast	0		0		0		N	N	N	N	N	N	N	N	1-acylglycerol-3-phosphate O-acyltransferase 4 [Source:HGNC Symbol;Acc:HGNC:20885]
AGPAT5	YBR042C	CST26	M:M	Yes	1.53598	0.283239	1.61397	0.76115	-1.04256	-0.790018	-1.47352	2.13052	1	|urinary_tract	0		1	|urinary_tract	0		4	|breast|cervix|oesophagus|ovary	0		0		0		N	N	Y	N	Y	N	N	N	1-acylglycerol-3-phosphate O-acyltransferase 5 [Source:HGNC Symbol;Acc:HGNC:20886]
AGPAT5	YDR018C	YDR018C	M:M	No	-0.681931	0.343494	-0.886636	0.330849	-0.433036	-0.609059	-0.530004	1.06008	1	|urinary_tract	0		0		0		4	|breast|cervix|oesophagus|ovary	0		0		0		N	N	N	N	Y	N	N	N	1-acylglycerol-3-phosphate O-acyltransferase 5 [Source:HGNC Symbol;Acc:HGNC:20886]
AGPS	YDL174C	DLD1	1:M	No	0.598705	0.30454	-0.255041	0.883251	-0.400962	-0.602058	-0.908244	0.385512	1	|liver	0		0		0		3	|kidney|pancreas|urinary_tract	0		0		0		N	N	N	N	N	N	N	N	alkylglycerone phosphate synthase [Source:HGNC Symbol;Acc:HGNC:327]
AGXT	YFL030W	AGX1	1:1	Yes	0.839289	0.427375	0.321607	0.541098	0.113315	-2.28811	-1.18699	-0.415395	3	|large_intestine|lung|oesophagus	0		0		0		0		0		0		0		Y	N	N	N	N	N	N	Y	alanine--glyoxylate and serine--pyruvate aminotransferase [Source:HGNC Symbol;Acc:HGNC:341]
AGXT2	YOL140W	ARG8	1:M	Yes	0.4019	0.381121	0.612755	-0.280885	-0.786721	-0.656894	0.350907	2.65924	1	|haematopoietic_and_lymphoid_tissue	0		1	|haematopoietic_and_lymphoid_tissue	0		0		0		0		0		N	N	Y	N	N	N	N	N	alanine--glyoxylate aminotransferase 2 [Source:HGNC Symbol;Acc:HGNC:14412]
AHCY	YER043C	SAH1	1:M	No	2.10965	0.677895	1.17947	-3.86664	0.713744	-1.58552	1.98366	-1.55035	0		0		0		0		1	|haematopoietic_and_lymphoid_tissue	0		0		0		N	N	N	N	N	N	N	N	adenosylhomocysteinase [Source:HGNC Symbol;Acc:HGNC:343]
AHCYL1	YER043C	SAH1	1:M	No	2.10965	0.677895	1.17947	-3.86664	0.713744	-1.58552	1.98366	-1.55035	1	|cervix	0		0		0		0		0		0		0		N	N	N	N	N	N	N	N	adenosylhomocysteinase like 1 [Source:HGNC Symbol;Acc:HGNC:344]
AHCYL2	YER043C	SAH1	1:M	No	2.10965	0.677895	1.17947	-3.86664	0.713744	-1.58552	1.98366	-1.55035	0		0		0		0		1	|soft_tissue	0		0		0		Y	N	N	N	N	N	N	N	adenosylhomocysteinase like 2 [Source:HGNC Symbol;Acc:HGNC:22204]
AHI1	YKL121W	DGR2	M:M	Yes	2.22685	0.200766	2.68966	-0.190053	-0.811437	1.54271	-0.619141	11.0824	0		0		0		0		2	|large_intestine|pancreas	0		0		0		N	N	Y	N	N	N	N	N	Abelson helper integration site 1 [Source:HGNC Symbol;Acc:HGNC:21575]
AHI1	YMR102C	YMR102C	M:M	No	2.57156	0.497032	2.98133	0.993538	-1.77074	-0.975504	-1.51926	-1.70903	0		0		0		0		2	|large_intestine|pancreas	0		0		0		N	N	N	N	N	N	N	N	Abelson helper integration site 1 [Source:HGNC Symbol;Acc:HGNC:21575]
AIMP1	YGR185C	TYS1	1:M	Yes	1.54189	0.099128	1.27792	0.083361	-0.553526	2.01145	-1.42018	0.984633	0		0		0		0		0		0		0		0		N	N	N	Y	N	N	N	N	aminoacyl tRNA synthetase complex interacting multifunctional protein 1 [Source:HGNC Symbol;Acc:HGNC:10648]
AIRE	YMR075W	RCO1	1:M	Yes	0.0945575	-0.522108	-0.41936	-4.41769	0.682419	0.913787	-0.677607	7.9274	3	|breast|haematopoietic_and_lymphoid_tissue|ovary	0		3	|breast|haematopoietic_and_lymphoid_tissue|ovary	0		0		0		0		0		Y	N	Y	N	N	N	N	N	autoimmune regulator [Source:HGNC Symbol;Acc:HGNC:360]
AK2	YDR226W	ADK1	1:M	Yes	-8.82516	-5.44817	-22.7928	-13.4466	11.5126	7.51283	3.60875	16.3734	1	|ovary	1	|ovary	1	|ovary	1	|ovary	2	|breast|pancreas	0		0		0		N	N	Y	Y	Y	N	N	N	adenylate kinase 2 [Source:HGNC Symbol;Acc:HGNC:362]
AK3	YER170W	ADK2	1:M	No	-0.0467468	-0.284761	0.577241	0.073313	-0.318649	0.122781	-0.286344	0.273896	1	|endometrium	0		0		0		0		0		0		0		N	N	N	N	N	N	N	N	adenylate kinase 3 [Source:HGNC Symbol;Acc:HGNC:17376]
AK4	YER170W	ADK2	1:M	No	-0.0467468	-0.284761	0.577241	0.073313	-0.318649	0.122781	-0.286344	0.273896	0		0		0		0		0		0		0		0		N	N	N	N	N	N	N	N	adenylate kinase 4 [Source:HGNC Symbol;Acc:HGNC:363]
AK8	YDR226W	ADK1	1:M	Yes	-8.82516	-5.44817	-22.7928	-13.4466	11.5126	7.51283	3.60875	16.3734	2	|central_nervous_system|oesophagus	2	|central_nervous_system|oesophagus	2	|central_nervous_system|oesophagus	2	|central_nervous_system|oesophagus	1	|soft_tissue	0		0		0		N	N	Y	Y	N	N	N	N	adenylate kinase 8 [Source:HGNC Symbol;Acc:HGNC:26526]
AKAP13	YGR070W	ROM1	M:M	No	2.26051	0.250768	2.68604	0.856625	-1.76944	-0.752918	-1.95028	-0.568453	3	|endometrium|oesophagus|pancreas	0		0		0		0		0		0		0		N	N	N	N	N	N	N	N	A-kinase anchoring protein 13 [Source:HGNC Symbol;Acc:HGNC:371]
AKAP13	YLR371W_1	YLR371W_1	M:M	Yes	-0.26382	0.837413	-0.696148	1.44776	0.251008	-4.10914	-0.586281	-3.72436	3	|endometrium|oesophagus|pancreas	0		0		0		0		0		0		0		N	N	N	N	N	N	Y	Y	A-kinase anchoring protein 13 [Source:HGNC Symbol;Acc:HGNC:371]
AKAP13	YLR371W_1	YLR371W_1	M:M	Yes	-0.26382	0.837413	-0.696148	1.44776	0.251008	-4.10914	-0.586281	-3.72436	3	|endometrium|oesophagus|pancreas	0		0		0		0		0		0		0		N	N	N	N	N	N	Y	Y	A-kinase anchoring protein 13 [Source:HGNC Symbol;Acc:HGNC:371]
AKAP13	YLR371W_2	YLR371W_2	M:M	Yes	-0.138082	2.44376	-9.52969	7.12015	8.44258	-9.08384	10.0225	-18.5883	3	|endometrium|oesophagus|pancreas	0		0		0		0		0		0		0		N	N	N	N	N	N	Y	Y	A-kinase anchoring protein 13 [Source:HGNC Symbol;Acc:HGNC:371]
AKAP13	YLR371W_2	YLR371W_2	M:M	Yes	-0.138082	2.44376	-9.52969	7.12015	8.44258	-9.08384	10.0225	-18.5883	3	|endometrium|oesophagus|pancreas	0		0		0		0		0		0		0		N	N	N	N	N	N	Y	Y	A-kinase anchoring protein 13 [Source:HGNC Symbol;Acc:HGNC:371]
AKR7A2	YPL088W	YPL088W	1:M	Yes	-0.602475	0.560489	0.182144	-3.28254	0.137283	-0.84219	0.183294	4.72926	1	|lung	0		1	|lung	0		1	|soft_tissue	0		0		0		Y	N	Y	N	N	N	N	N	aldo-keto reductase family 7 member A2 [Source:HGNC Symbol;Acc:HGNC:389]
AKR7A3	YPL088W	YPL088W	1:M	Yes	-0.602475	0.560489	0.182144	-3.28254	0.137283	-0.84219	0.183294	4.72926	3	|breast|lung|pancreas	0		3	|breast|lung|pancreas	0		0		0		0		0		Y	N	Y	N	N	N	N	N	aldo-keto reductase family 7 member A3 [Source:HGNC Symbol;Acc:HGNC:390]
AKT1	YHR205W	SCH9	M:M	Yes	-0.181457	-3.6925	-1.12154	-9.83343	3.75756	6.02674	3.00335	8.78897	3	|breast|oesophagus|ovary	3	|breast|oesophagus|ovary	3	|breast|oesophagus|ovary	3	|breast|oesophagus|ovary	0		0		0		0		N	N	Y	Y	N	N	N	N	AKT serine/threonine kinase 1 [Source:HGNC Symbol;Acc:HGNC:391]
AKT1	YKL126W	YPK1	M:M	No	0.638248	0.091544	0.348745	0.540637	-0.426611	-0.565496	-1.11592	-1.26154	3	|breast|oesophagus|ovary	0		0		0		0		0		0		0		N	N	N	N	N	N	N	N	AKT serine/threonine kinase 1 [Source:HGNC Symbol;Acc:HGNC:391]
AKT1	YMR104C	YPK2	M:M	No	0.564333	0.119388	0.00686552	0.313106	-1.18605	0.40686	-0.488941	1.72022	3	|breast|oesophagus|ovary	0		0		0		0		0		0		0		N	N	N	N	N	N	N	N	AKT serine/threonine kinase 1 [Source:HGNC Symbol;Acc:HGNC:391]
AKT2	YHR205W	SCH9	M:M	Yes	-0.181457	-3.6925	-1.12154	-9.83343	3.75756	6.02674	3.00335	8.78897	2	|kidney|urinary_tract	2	|kidney|urinary_tract	2	|kidney|urinary_tract	2	|kidney|urinary_tract	0		0		0		0		N	N	Y	Y	N	N	N	N	AKT serine/threonine kinase 2 [Source:HGNC Symbol;Acc:HGNC:392]
AKT2	YKL126W	YPK1	M:M	No	0.638248	0.091544	0.348745	0.540637	-0.426611	-0.565496	-1.11592	-1.26154	2	|kidney|urinary_tract	0		0		0		0		0		0		0		N	N	N	N	N	N	N	N	AKT serine/threonine kinase 2 [Source:HGNC Symbol;Acc:HGNC:392]
AKT2	YMR104C	YPK2	M:M	No	0.564333	0.119388	0.00686552	0.313106	-1.18605	0.40686	-0.488941	1.72022	2	|kidney|urinary_tract	0		0		0		0		0		0		0		N	N	N	N	N	N	N	N	AKT serine/threonine kinase 2 [Source:HGNC Symbol;Acc:HGNC:392]
AKT3	YHR205W	SCH9	M:M	Yes	-0.181457	-3.6925	-1.12154	-9.83343	3.75756	6.02674	3.00335	8.78897	0		0		0		0		0		0		0		0		N	N	Y	Y	N	N	N	N	AKT serine/threonine kinase 3 [Source:HGNC Symbol;Acc:HGNC:393]
AKT3	YKL126W	YPK1	M:M	No	0.638248	0.091544	0.348745	0.540637	-0.426611	-0.565496	-1.11592	-1.26154	0		0		0		0		0		0		0		0		N	N	N	N	N	N	N	N	AKT serine/threonine kinase 3 [Source:HGNC Symbol;Acc:HGNC:393]
AKT3	YMR104C	YPK2	M:M	No	0.564333	0.119388	0.00686552	0.313106	-1.18605	0.40686	-0.488941	1.72022	0		0		0		0		0		0		0		0		N	N	N	N	N	N	N	N	AKT serine/threonine kinase 3 [Source:HGNC Symbol;Acc:HGNC:393]
ALAD	YGL040C	HEM2	1:1	Yes	-0.312439	-0.309113	0.436673	-0.064861	0.115405	3.4949	-1.63125	5.16113	2	|haematopoietic_and_lymphoid_tissue|large_intestine	2	|haematopoietic_and_lymphoid_tissue|large_intestine	2	|haematopoietic_and_lymphoid_tissue|large_intestine	2	|haematopoietic_and_lymphoid_tissue|large_intestine	0		0		0		0		Y	Y	Y	Y	N	N	N	N	aminolevulinate dehydratase [Source:HGNC Symbol;Acc:HGNC:395]
ALAS1	YDR232W	HEM1	1:M	Yes	1.46183	-0.162197	1.42441	0.73248	0.0493817	2.36751	-1.78621	2.57077	0		0		0		0		0		0		0		0		N	N	Y	Y	N	N	N	N	5'-aminolevulinate synthase 1 [Source:HGNC Symbol;Acc:HGNC:396]
ALAS2	YDR232W	HEM1	1:M	Yes	1.46183	-0.162197	1.42441	0.73248	0.0493817	2.36751	-1.78621	2.57077	1	|haematopoietic_and_lymphoid_tissue	1	|haematopoietic_and_lymphoid_tissue	1	|haematopoietic_and_lymphoid_tissue	1	|haematopoietic_and_lymphoid_tissue	0		0		0		0		Y	Y	Y	Y	N	N	N	N	5'-aminolevulinate synthase 2 [Source:HGNC Symbol;Acc:HGNC:397]
ALDH16A1	YOR374W	ALD4	M:M	No	0.280189	0.570816	0.39226	0.055878	-0.0281783	-1.25954	0.0483156	1.7585	0		0		0		0		2	|autonomic_ganglia|upper_aerodigestive_tract	0		0		0		N	N	N	N	N	N	N	N	aldehyde dehydrogenase 16 family member A1 [Source:HGNC Symbol;Acc:HGNC:28114]
ALDH16A1	YER073W	ALD5	M:M	No	1.41711	0.193174	1.54722	0.104198	-1.09468	-0.290465	1.19534	-1.26196	0		0		0		0		2	|autonomic_ganglia|upper_aerodigestive_tract	0		0		0		N	N	N	N	N	N	N	N	aldehyde dehydrogenase 16 family member A1 [Source:HGNC Symbol;Acc:HGNC:28114]
ALDH16A1	YPL061W	ALD6	M:M	Yes	-0.00993422	0.316966	-0.105167	0.393533	-0.0432433	-1.29383	-2.3838	6.25636	0		0		0		0		2	|autonomic_ganglia|upper_aerodigestive_tract	0		0		0		N	N	Y	N	N	N	N	N	aldehyde dehydrogenase 16 family member A1 [Source:HGNC Symbol;Acc:HGNC:28114]
ALDH18A1	YOR323C	PRO2	1:1	Yes	0.293068	-0.437945	-0.368826	-0.281	0.0871508	0.095461	1.13325	2.81529	0		0		0		0		2	|haematopoietic_and_lymphoid_tissue|lung	0		0		0		N	N	Y	N	Y	N	N	N	aldehyde dehydrogenase 18 family member A1 [Source:HGNC Symbol;Acc:HGNC:9722]
ALDH1A1	YOR374W	ALD4	M:M	No	0.280189	0.570816	0.39226	0.055878	-0.0281783	-1.25954	0.0483156	1.7585	0		0		0		0		0		0		0		0		N	N	N	N	N	N	N	N	aldehyde dehydrogenase 1 family member A1 [Source:HGNC Symbol;Acc:HGNC:402]
ALDH1A1	YER073W	ALD5	M:M	No	1.41711	0.193174	1.54722	0.104198	-1.09468	-0.290465	1.19534	-1.26196	0		0		0		0		0		0		0		0		N	N	N	N	N	N	N	N	aldehyde dehydrogenase 1 family member A1 [Source:HGNC Symbol;Acc:HGNC:402]
ALDH1A1	YPL061W	ALD6	M:M	Yes	-0.00993422	0.316966	-0.105167	0.393533	-0.0432433	-1.29383	-2.3838	6.25636	0		0		0		0		0		0		0		0		N	N	Y	N	N	N	N	N	aldehyde dehydrogenase 1 family member A1 [Source:HGNC Symbol;Acc:HGNC:402]
ALDH1A2	YOR374W	ALD4	M:M	No	0.280189	0.570816	0.39226	0.055878	-0.0281783	-1.25954	0.0483156	1.7585	3	|haematopoietic_and_lymphoid_tissue|ovary|skin	0		0		0		0		0		0		0		Y	N	N	N	N	N	N	N	aldehyde dehydrogenase 1 family member A2 [Source:HGNC Symbol;Acc:HGNC:15472]
ALDH1A2	YER073W	ALD5	M:M	No	1.41711	0.193174	1.54722	0.104198	-1.09468	-0.290465	1.19534	-1.26196	3	|haematopoietic_and_lymphoid_tissue|ovary|skin	0		0		0		0		0		0		0		Y	N	N	N	N	N	N	N	aldehyde dehydrogenase 1 family member A2 [Source:HGNC Symbol;Acc:HGNC:15472]
ALDH1A2	YPL061W	ALD6	M:M	Yes	-0.00993422	0.316966	-0.105167	0.393533	-0.0432433	-1.29383	-2.3838	6.25636	3	|haematopoietic_and_lymphoid_tissue|ovary|skin	0		3	|haematopoietic_and_lymphoid_tissue|ovary|skin	0		0		0		0		0		Y	N	Y	N	N	N	N	N	aldehyde dehydrogenase 1 family member A2 [Source:HGNC Symbol;Acc:HGNC:15472]
ALDH1A3	YOR374W	ALD4	M:M	No	0.280189	0.570816	0.39226	0.055878	-0.0281783	-1.25954	0.0483156	1.7585	0		0		0		0		0		0		0		0		N	N	N	N	N	N	N	N	aldehyde dehydrogenase 1 family member A3 [Source:HGNC Symbol;Acc:HGNC:409]
ALDH1A3	YER073W	ALD5	M:M	No	1.41711	0.193174	1.54722	0.104198	-1.09468	-0.290465	1.19534	-1.26196	0		0		0		0		0		0		0		0		N	N	N	N	N	N	N	N	aldehyde dehydrogenase 1 family member A3 [Source:HGNC Symbol;Acc:HGNC:409]
ALDH1A3	YPL061W	ALD6	M:M	Yes	-0.00993422	0.316966	-0.105167	0.393533	-0.0432433	-1.29383	-2.3838	6.25636	0		0		0		0		0		0		0		0		N	N	Y	N	N	N	N	N	aldehyde dehydrogenase 1 family member A3 [Source:HGNC Symbol;Acc:HGNC:409]
ALDH1B1	YOR374W	ALD4	M:M	No	0.280189	0.570816	0.39226	0.055878	-0.0281783	-1.25954	0.0483156	1.7585	0		0		0		0		2	|lung|pancreas	0		0		0		N	N	N	N	Y	N	N	N	aldehyde dehydrogenase 1 family member B1 [Source:HGNC Symbol;Acc:HGNC:407]
ALDH1B1	YER073W	ALD5	M:M	No	1.41711	0.193174	1.54722	0.104198	-1.09468	-0.290465	1.19534	-1.26196	0		0		0		0		2	|lung|pancreas	0		0		0		N	N	N	N	Y	N	N	N	aldehyde dehydrogenase 1 family member B1 [Source:HGNC Symbol;Acc:HGNC:407]
ALDH1B1	YPL061W	ALD6	M:M	Yes	-0.00993422	0.316966	-0.105167	0.393533	-0.0432433	-1.29383	-2.3838	6.25636	0		0		0		0		2	|lung|pancreas	0		0		0		N	N	Y	N	Y	N	N	N	aldehyde dehydrogenase 1 family member B1 [Source:HGNC Symbol;Acc:HGNC:407]
ALDH1L1	YOR374W	ALD4	M:M	No	0.280189	0.570816	0.39226	0.055878	-0.0281783	-1.25954	0.0483156	1.7585	0		0		0		0		0		0		0		0		Y	N	N	N	N	N	N	N	aldehyde dehydrogenase 1 family member L1 [Source:HGNC Symbol;Acc:HGNC:3978]
ALDH1L1	YER073W	ALD5	M:M	No	1.41711	0.193174	1.54722	0.104198	-1.09468	-0.290465	1.19534	-1.26196	0		0		0		0		0		0		0		0		Y	N	N	N	N	N	N	N	aldehyde dehydrogenase 1 family member L1 [Source:HGNC Symbol;Acc:HGNC:3978]
ALDH1L1	YPL061W	ALD6	M:M	Yes	-0.00993422	0.316966	-0.105167	0.393533	-0.0432433	-1.29383	-2.3838	6.25636	0		0		0		0		0		0		0		0		Y	N	Y	N	N	N	N	N	aldehyde dehydrogenase 1 family member L1 [Source:HGNC Symbol;Acc:HGNC:3978]
ALDH1L2	YOR374W	ALD4	M:M	No	0.280189	0.570816	0.39226	0.055878	-0.0281783	-1.25954	0.0483156	1.7585	1	|haematopoietic_and_lymphoid_tissue	0		0		0		1	|skin	0		0		0		N	N	N	N	N	N	N	N	aldehyde dehydrogenase 1 family member L2 [Source:HGNC Symbol;Acc:HGNC:26777]
ALDH1L2	YER073W	ALD5	M:M	No	1.41711	0.193174	1.54722	0.104198	-1.09468	-0.290465	1.19534	-1.26196	1	|haematopoietic_and_lymphoid_tissue	0		0		0		1	|skin	0		0		0		N	N	N	N	N	N	N	N	aldehyde dehydrogenase 1 family member L2 [Source:HGNC Symbol;Acc:HGNC:26777]
ALDH1L2	YPL061W	ALD6	M:M	Yes	-0.00993422	0.316966	-0.105167	0.393533	-0.0432433	-1.29383	-2.3838	6.25636	1	|haematopoietic_and_lymphoid_tissue	0		1	|haematopoietic_and_lymphoid_tissue	0		1	|skin	0		0		0		N	N	Y	N	N	N	N	N	aldehyde dehydrogenase 1 family member L2 [Source:HGNC Symbol;Acc:HGNC:26777]
ALDH2	YOR374W	ALD4	M:M	No	0.280189	0.570816	0.39226	0.055878	-0.0281783	-1.25954	0.0483156	1.7585	1	|kidney	0		0		0		1	|skin	0		0		0		N	N	N	N	N	N	N	N	aldehyde dehydrogenase 2 family member [Source:HGNC Symbol;Acc:HGNC:404]
ALDH2	YER073W	ALD5	M:M	No	1.41711	0.193174	1.54722	0.104198	-1.09468	-0.290465	1.19534	-1.26196	1	|kidney	0		0		0		1	|skin	0		0		0		N	N	N	N	N	N	N	N	aldehyde dehydrogenase 2 family member [Source:HGNC Symbol;Acc:HGNC:404]
ALDH2	YPL061W	ALD6	M:M	Yes	-0.00993422	0.316966	-0.105167	0.393533	-0.0432433	-1.29383	-2.3838	6.25636	1	|kidney	0		1	|kidney	0		1	|skin	0		0		0		N	N	Y	N	N	N	N	N	aldehyde dehydrogenase 2 family member [Source:HGNC Symbol;Acc:HGNC:404]
ALDH3A1	YMR110C	HFD1	1:M	No	0.5165	0.416283	0.0850922	1.03489	-0.71301	-0.6467	-1.37394	-0.215104	0		0		0		0		0		0		0		0		N	N	N	N	N	N	N	N	aldehyde dehydrogenase 3 family member A1 [Source:HGNC Symbol;Acc:HGNC:405]
ALDH3A2	YMR110C	HFD1	1:M	No	0.5165	0.416283	0.0850922	1.03489	-0.71301	-0.6467	-1.37394	-0.215104	2	|bone|skin	0		0		0		0		0		0		0		N	N	N	N	N	N	N	N	aldehyde dehydrogenase 3 family member A2 [Source:HGNC Symbol;Acc:HGNC:403]
ALDH3B1	YMR110C	HFD1	1:M	No	0.5165	0.416283	0.0850922	1.03489	-0.71301	-0.6467	-1.37394	-0.215104	3	|large_intestine|ovary|pancreas	0		0		0		0		0		0		0		N	N	N	N	N	N	N	N	aldehyde dehydrogenase 3 family member B1 [Source:HGNC Symbol;Acc:HGNC:410]
ALDH3B2	YMR110C	HFD1	1:M	No	0.5165	0.416283	0.0850922	1.03489	-0.71301	-0.6467	-1.37394	-0.215104	2	|breast|pancreas	0		0		0		1	|haematopoietic_and_lymphoid_tissue	0		0		0		Y	N	N	N	N	N	N	N	aldehyde dehydrogenase 3 family member B2 [Source:HGNC Symbol;Acc:HGNC:411]
ALDH4A1	YHR037W	PUT2	1:1	Yes	0.833077	-0.257594	0.169276	0.060771	-2.39606	-0.126088	-0.263	2.20704	1	|breast	0		1	|breast	0		1	|lung	0		0		0		N	N	Y	N	N	N	N	N	aldehyde dehydrogenase 4 family member A1 [Source:HGNC Symbol;Acc:HGNC:406]
ALDH5A1	YBR006W	UGA2	1:1	No	-1.36523	0.179304	0.0364904	0.233784	0.173798	-1.10732	-0.95283	1.48105	1	|kidney	0		0		0		1	|bone	0		0		0		N	N	N	N	N	N	N	N	aldehyde dehydrogenase 5 family member A1 [Source:HGNC Symbol;Acc:HGNC:408]
ALDH6A1	YMR170C	ALD2	1:M	No	0.552057	0.257073	0.589902	0.709939	-1.21317	-0.4108	-0.749458	1.23356	4	|breast|endometrium|lung|pancreas	0		0		0		1	|bone	0		0		0		Y	N	N	N	N	N	N	N	aldehyde dehydrogenase 6 family member A1 [Source:HGNC Symbol;Acc:HGNC:7179]
ALDH7A1	YOR374W	ALD4	M:M	No	0.280189	0.570816	0.39226	0.055878	-0.0281783	-1.25954	0.0483156	1.7585	0		0		0		0		4	|cervix|oesophagus|pancreas|soft_tissue	0		0		0		N	N	N	N	N	N	N	N	aldehyde dehydrogenase 7 family member A1 [Source:HGNC Symbol;Acc:HGNC:877]
ALDH7A1	YER073W	ALD5	M:M	No	1.41711	0.193174	1.54722	0.104198	-1.09468	-0.290465	1.19534	-1.26196	0		0		0		0		4	|cervix|oesophagus|pancreas|soft_tissue	0		0		0		N	N	N	N	N	N	N	N	aldehyde dehydrogenase 7 family member A1 [Source:HGNC Symbol;Acc:HGNC:877]
ALDH7A1	YPL061W	ALD6	M:M	Yes	-0.00993422	0.316966	-0.105167	0.393533	-0.0432433	-1.29383	-2.3838	6.25636	0		0		0		0		4	|cervix|oesophagus|pancreas|soft_tissue	0		0		0		N	N	Y	N	N	N	N	N	aldehyde dehydrogenase 7 family member A1 [Source:HGNC Symbol;Acc:HGNC:877]
ALDH8A1	YMR170C	ALD2	1:M	No	0.552057	0.257073	0.589902	0.709939	-1.21317	-0.4108	-0.749458	1.23356	0		0		0		0		0		0		0		0		N	N	N	N	N	N	N	N	aldehyde dehydrogenase 8 family member A1 [Source:HGNC Symbol;Acc:HGNC:15471]
ALDH9A1	YMR170C	ALD2	1:M	No	0.552057	0.257073	0.589902	0.709939	-1.21317	-0.4108	-0.749458	1.23356	1	|lung	0		0		0		1	|ovary	0		0		0		N	N	N	N	N	N	N	N	aldehyde dehydrogenase 9 family member A1 [Source:HGNC Symbol;Acc:HGNC:412]
ALG1	YBR110W	ALG1	1:M	Yes	1.75328	0.787539	0.775362	-0.336106	-0.610909	-3.10423	0.392162	-0.864902	2	|haematopoietic_and_lymphoid_tissue|pancreas	0		0		0		1	|oesophagus	0		0		1	|oesophagus	N	N	N	N	N	N	N	Y	ALG1, chitobiosyldiphosphodolichol beta-mannosyltransferase [Source:HGNC Symbol;Acc:HGNC:18294]
ALG10	YGR227W	DIE2	1:M	No	-0.038445	0.085591	-0.797246	0.161501	0.134251	-1.249	-0.45948	0.140181	2	|haematopoietic_and_lymphoid_tissue|soft_tissue	0		0		0		1	|ovary	0		0		0		N	N	N	N	N	N	N	N	ALG10, alpha-1,2-glucosyltransferase [Source:HGNC Symbol;Acc:HGNC:23162]
ALG10B	YGR227W	DIE2	1:M	No	-0.038445	0.085591	-0.797246	0.161501	0.134251	-1.249	-0.45948	0.140181	0		0		0		0		0		0		0		0		N	N	N	N	N	N	N	N	ALG10B, alpha-1,2-glucosyltransferase [Source:HGNC Symbol;Acc:HGNC:31088]
ALG12	YNR030W	ALG12	1:1	No	1.84947	-0.080041	0.261758	0.832487	0.0211082	0.18329	2.20625	-1.48948	0		0		0		0		1	|endometrium	0		0		0		Y	N	N	N	N	N	N	N	ALG12, alpha-1,6-mannosyltransferase [Source:HGNC Symbol;Acc:HGNC:19358]
ALG14	YBR070C	ALG14	1:1	Yes	-0.2515	0.129083	-0.518085	0.924059	2.0266	0.282489	-0.509565	3.08503	2	|large_intestine|soft_tissue	0		2	|large_intestine|soft_tissue	0		1	|oesophagus	0		0		0		N	N	Y	N	N	N	N	N	ALG14, UDP-N-acetylglucosaminyltransferase subunit [Source:HGNC Symbol;Acc:HGNC:28287]
ALG1L	YBR110W	ALG1	1:M	Yes	1.75328	0.787539	0.775362	-0.336106	-0.610909	-3.10423	0.392162	-0.864902	2	|large_intestine|pancreas	0		0		0		0		0		0		0		Y	N	N	N	N	N	N	Y	ALG1, chitobiosyldiphosphodolichol beta-mannosyltransferase like [Source:HGNC Symbol;Acc:HGNC:33721]
ALG1L2	YBR110W	ALG1	1:M	Yes	1.75328	0.787539	0.775362	-0.336106	-0.610909	-3.10423	0.392162	-0.864902	1	|breast	0		0		0		0		0		0		0		Y	N	N	N	N	N	N	Y	ALG1, chitobiosyldiphosphodolichol beta-mannosyltransferase like 2 [Source:HGNC Symbol;Acc:HGNC:37258]
ALG2	YGL065C	ALG2	1:1	Yes	1.25694	-0.569049	0.874357	1.39387	1.8459	2.65844	-1.31843	2.56116	1	|haematopoietic_and_lymphoid_tissue	1	|haematopoietic_and_lymphoid_tissue	1	|haematopoietic_and_lymphoid_tissue	1	|haematopoietic_and_lymphoid_tissue	0		0		0		0		Y	Y	Y	Y	N	N	N	N	ALG2, alpha-1,3/1,6-mannosyltransferase [Source:HGNC Symbol;Acc:HGNC:23159]
ALG3	YBL082C	ALG3	1:1	Yes	0.567539	0.189103	0.094032	1.03756	0.501747	-2.07601	-0.934422	-1.88259	1	|haematopoietic_and_lymphoid_tissue	0		0		0		0		0		0		0		Y	N	N	N	N	N	N	Y	ALG3, alpha-1,3- mannosyltransferase [Source:HGNC Symbol;Acc:HGNC:23056]
ALG5	YPL227C	ALG5	1:1	No	-1.55157	0.332606	-0.43901	1.15667	-1.90774	-1.38703	-0.0508113	-0.634032	0		0		0		0		1	|liver	0		0		0		N	N	N	N	N	N	N	N	ALG5, dolichyl-phosphate beta-glucosyltransferase [Source:HGNC Symbol;Acc:HGNC:20266]
ALG6	YOR002W	ALG6	1:1	Yes	-0.345859	0.171983	-1.21828	1.27098	-0.521404	-0.815836	1.45704	-3.11307	1	|soft_tissue	0		0		0		2	|bone|stomach	0		2	|bone|stomach	0		N	N	N	N	Y	N	Y	N	ALG6, alpha-1,3-glucosyltransferase [Source:HGNC Symbol;Acc:HGNC:23157]
ALG8	YOR067C	ALG8	1:1	No	0.271828	-0.11252	-0.662742	0.893618	-0.866886	-0.330625	0.323491	-1.57351	1	|haematopoietic_and_lymphoid_tissue	0		0		0		0		0		0		0		Y	N	N	N	N	N	N	N	ALG8, alpha-1,3-glucosyltransferase [Source:HGNC Symbol;Acc:HGNC:23161]
ALG9	YNL219C	ALG9	1:M	No	0.511887	-0.161463	-0.399971	-0.022409	-0.718142	-0.84564	-0.500052	-0.33026	1	|upper_aerodigestive_tract	0		0		0		0		0		0		0		N	N	N	N	N	N	N	N	ALG9, alpha-1,2-mannosyltransferase [Source:HGNC Symbol;Acc:HGNC:15672]
ALKBH8	YML014W	TRM9	1:M	Yes	-1.81424	1.36057	-0.384486	0.582363	3.33669	-2.12214	0.616103	-1.37715	0		0		0		0		0		0		0		0		N	N	N	N	Y	N	N	Y	alkB homolog 8, tRNA methyltransferase [Source:HGNC Symbol;Acc:HGNC:25189]
ALLC	YIR029W	DAL2	1:1	No	1.47333	-0.081902	0.829495	0.258115	-2.21259	-0.180979	-0.748099	1.81203	1	|urinary_tract	0		0		0		1	|pancreas	0		0		0		N	N	N	N	N	N	N	N	allantoicase [Source:HGNC Symbol;Acc:HGNC:17377]
ALPI	YDR481C	PHO8	1:M	No	-0.123991	0.582228	-1.46782	1.21699	-0.376411	-0.149215	1.42778	-1.99306	3	|cervix|haematopoietic_and_lymphoid_tissue|large_intestine	0		0		0		0		0		0		0		Y	N	N	N	N	N	N	N	alkaline phosphatase, intestinal [Source:HGNC Symbol;Acc:HGNC:437]
ALPL	YDR481C	PHO8	1:M	No	-0.123991	0.582228	-1.46782	1.21699	-0.376411	-0.149215	1.42778	-1.99306	1	|upper_aerodigestive_tract	0		0		0		0		0		0		0		N	N	N	N	N	N	N	N	alkaline phosphatase, liver/bone/kidney [Source:HGNC Symbol;Acc:HGNC:438]
ALPP	YDR481C	PHO8	1:M	No	-0.123991	0.582228	-1.46782	1.21699	-0.376411	-0.149215	1.42778	-1.99306	2	|cervix|haematopoietic_and_lymphoid_tissue	0		0		0		1	|autonomic_ganglia	0		0		0		N	N	N	N	N	N	N	N	alkaline phosphatase, placental [Source:HGNC Symbol;Acc:HGNC:439]
AMD1	YOL052C	SPE2	1:1	Yes	0.180741	-0.15601	0.179743	0.477222	-0.430431	0.224666	0.0949152	-2.84393	0		0		0		0		2	|haematopoietic_and_lymphoid_tissue|pancreas	0		2	|haematopoietic_and_lymphoid_tissue|pancreas	0		N	N	N	N	Y	N	Y	N	adenosylmethionine decarboxylase 1 [Source:HGNC Symbol;Acc:HGNC:457]
AMFR	YOL013C	HRD1	1:M	Yes	-1.26644	0.054253	0.0762439	1.17429	-3.53419	-0.832231	-1.44275	-2.24015	2	|liver|oesophagus	0		0		0		2	|haematopoietic_and_lymphoid_tissue|soft_tissue	0		2	|haematopoietic_and_lymphoid_tissue|soft_tissue	0		N	N	N	N	N	N	Y	N	autocrine motility factor receptor [Source:HGNC Symbol;Acc:HGNC:463]
AMMECR1	YOR289W	YOR289W	1:M	No	0.000836113	0.411506	-0.133953	0.940328	-1.82361	-0.809713	-1.70962	-0.475615	0		0		0		0		1	|lung	0		0		0		N	N	N	N	N	N	N	N	Alport syndrome, mental retardation, midface hypoplasia and elliptocytosis chromosomal region gene 1 [Source:HGNC Symbol;Acc:HGNC:467]
AMMECR1L	YOR289W	YOR289W	1:M	No	0.000836113	0.411506	-0.133953	0.940328	-1.82361	-0.809713	-1.70962	-0.475615	1	|stomach	0		0		0		1	|kidney	0		0		0		N	N	N	N	N	N	N	N	AMMECR1 like [Source:HGNC Symbol;Acc:HGNC:28658]
AMPD1	YML035C_1	YML035C_1	1:M	Yes	-8.68291	8.22449	-0.175199	-3.57568	7.71039	-4.62458	0.732012	3.95451	1	|haematopoietic_and_lymphoid_tissue	0		1	|haematopoietic_and_lymphoid_tissue	0		1	|endometrium	0		0		1	|endometrium	Y	N	Y	N	N	N	N	Y	adenosine monophosphate deaminase 1 [Source:HGNC Symbol;Acc:HGNC:468]
AMPD1	YML035C_2	YML035C_2	1:M	Yes	-5.57978	5.54658	-1.30053	-2.44711	7.73334	-5.0367	1.76493	4.51157	1	|haematopoietic_and_lymphoid_tissue	0		1	|haematopoietic_and_lymphoid_tissue	0		1	|endometrium	0		0		1	|endometrium	Y	N	Y	N	N	N	N	Y	adenosine monophosphate deaminase 1 [Source:HGNC Symbol;Acc:HGNC:468]
AMPD2	YML035C_1	YML035C_1	1:M	Yes	-8.68291	8.22449	-0.175199	-3.57568	7.71039	-4.62458	0.732012	3.95451	0		0		0		0		1	|breast	0		0		1	|breast	N	N	Y	N	N	N	N	Y	adenosine monophosphate deaminase 2 [Source:HGNC Symbol;Acc:HGNC:469]
AMPD2	YML035C_2	YML035C_2	1:M	Yes	-5.57978	5.54658	-1.30053	-2.44711	7.73334	-5.0367	1.76493	4.51157	0		0		0		0		1	|breast	0		0		1	|breast	N	N	Y	N	N	N	N	Y	adenosine monophosphate deaminase 2 [Source:HGNC Symbol;Acc:HGNC:469]
AMPD3	YML035C_1	YML035C_1	1:M	Yes	-8.68291	8.22449	-0.175199	-3.57568	7.71039	-4.62458	0.732012	3.95451	1	|haematopoietic_and_lymphoid_tissue	0		1	|haematopoietic_and_lymphoid_tissue	0		0		0		0		0		Y	N	Y	N	N	N	N	Y	adenosine monophosphate deaminase 3 [Source:HGNC Symbol;Acc:HGNC:470]
AMPD3	YML035C_2	YML035C_2	1:M	Yes	-5.57978	5.54658	-1.30053	-2.44711	7.73334	-5.0367	1.76493	4.51157	1	|haematopoietic_and_lymphoid_tissue	0		1	|haematopoietic_and_lymphoid_tissue	0		0		0		0		0		Y	N	Y	N	N	N	N	Y	adenosine monophosphate deaminase 3 [Source:HGNC Symbol;Acc:HGNC:470]
AMT	YDR019C	GCV1	1:M	No	-0.923527	-0.175527	-0.663248	0.148921	0.06329	1.27502	0.842463	-0.804449	1	|oesophagus	0		0		0		0		0		0		0		N	N	N	N	N	N	N	N	aminomethyltransferase [Source:HGNC Symbol;Acc:HGNC:473]
ANAPC1	YNL172W	APC1	1:1	Yes	0.76821	1.24105	0.158932	0.574881	1.65595	-2.40952	1.12193	-5.30341	0		0		0		0		1	|pancreas	1	|pancreas	1	|pancreas	1	|pancreas	N	N	N	N	Y	Y	Y	Y	anaphase promoting complex subunit 1 [Source:HGNC Symbol;Acc:HGNC:19988]
ANAPC10	YGL240W	DOC1	1:1	No	-9.34437	-0.870639	0.001	0.0001	11.1834	0.711521	0.001	0.0001	0		0		0		0		2	|liver|pancreas	0		0		0		N	N	N	N	Y	N	N	N	anaphase promoting complex subunit 10 [Source:HGNC Symbol;Acc:HGNC:24077]
ANAPC11	YDL008W	APC11	1:1	No	1.17277	0.33206	0.0202684	0.970178	1.45547	-1.40388	-1.30303	1.12059	1	|lung	0		0		0		0		0		0		0		Y	N	N	N	N	N	N	N	anaphase promoting complex subunit 11 [Source:HGNC Symbol;Acc:HGNC:14452]
ANAPC2	YLR127C	APC2	1:1	Yes	-1.30654	0.032885	0.20989	1.29184	-2.30335	1.69762	-3.1064	-2.73696	2	|breast|haematopoietic_and_lymphoid_tissue	0		0		0		1	|urinary_tract	0		1	|urinary_tract	0		N	N	N	N	N	N	Y	N	anaphase promoting complex subunit 2 [Source:HGNC Symbol;Acc:HGNC:19989]
ANGEL1	YAL021C_1	YAL021C_1	1:M	Yes	-1.10687	-4.19894	-1.41524	-8.2445	4.17788	7.46765	2.64469	11.4224	2	|breast|skin	2	|breast|skin	2	|breast|skin	2	|breast|skin	1	|bone	0		0		0		Y	Y	Y	Y	N	N	N	N	angel homolog 1 [Source:HGNC Symbol;Acc:HGNC:19961]
ANGEL1	YAL021C_2	YAL021C_2	1:M	Yes	0.521889	-0.180573	-1.16755	-13.4466	3.24619	5.32786	0.805887	16.3734	2	|breast|skin	2	|breast|skin	2	|breast|skin	2	|breast|skin	1	|bone	0		0		0		Y	Y	Y	Y	N	N	N	N	angel homolog 1 [Source:HGNC Symbol;Acc:HGNC:19961]
ANGEL2	YAL021C_1	YAL021C_1	1:M	Yes	-1.10687	-4.19894	-1.41524	-8.2445	4.17788	7.46765	2.64469	11.4224	0		0		0		0		3	|haematopoietic_and_lymphoid_tissue|lung|pancreas	0		0		0		N	N	Y	Y	Y	N	N	N	angel homolog 2 [Source:HGNC Symbol;Acc:HGNC:30534]
ANGEL2	YAL021C_2	YAL021C_2	1:M	Yes	0.521889	-0.180573	-1.16755	-13.4466	3.24619	5.32786	0.805887	16.3734	0		0		0		0		3	|haematopoietic_and_lymphoid_tissue|lung|pancreas	0		0		0		N	N	Y	Y	Y	N	N	N	angel homolog 2 [Source:HGNC Symbol;Acc:HGNC:30534]
ANKIB1	YKR017C	HEL1	1:M	Yes	1.05091	-0.113342	0.1507	0.381426	-0.659767	0.309417	-1.04328	2.11239	0		0		0		0		1	|kidney	0		0		0		N	N	Y	N	N	N	N	N	ankyrin repeat and IBR domain containing 1 [Source:HGNC Symbol;Acc:HGNC:22215]
ANKRA2	YGR232W	NAS6	1:M	No	0.477215	0.174267	0.0788042	0.275325	-0.844667	-0.88502	-1.24008	0.777341	1	|breast	0		0		0		0		0		0		0		Y	N	N	N	N	N	N	N	ankyrin repeat family A member 2 [Source:HGNC Symbol;Acc:HGNC:13208]
ANKRD1	YGR232W	NAS6	1:M	No	0.477215	0.174267	0.0788042	0.275325	-0.844667	-0.88502	-1.24008	0.777341	0		0		0		0		0		0		0		0		N	N	N	N	N	N	N	N	ankyrin repeat domain 1 [Source:HGNC Symbol;Acc:HGNC:15819]
ANKRD11	YIL112W	HOS4	1:M	Yes	0.376029	0.159863	-0.0482617	-0.158476	-0.198587	-2.13857	-0.484389	1.85492	2	|autonomic_ganglia|haematopoietic_and_lymphoid_tissue	0		0		0		0		0		0		0		N	N	N	N	N	N	N	Y	ankyrin repeat domain 11 [Source:HGNC Symbol;Acc:HGNC:21316]
ANKRD12	YIL112W	HOS4	1:M	Yes	0.376029	0.159863	-0.0482617	-0.158476	-0.198587	-2.13857	-0.484389	1.85492	2	|cervix|haematopoietic_and_lymphoid_tissue	0		0		0		1	|upper_aerodigestive_tract	0		0		1	|upper_aerodigestive_tract	Y	N	N	N	N	N	N	Y	ankyrin repeat domain 12 [Source:HGNC Symbol;Acc:HGNC:29135]
ANKRD2	YGR232W	NAS6	1:M	No	0.477215	0.174267	0.0788042	0.275325	-0.844667	-0.88502	-1.24008	0.777341	2	|haematopoietic_and_lymphoid_tissue|ovary	0		0		0		1	|lung	0		0		0		N	N	N	N	N	N	N	N	ankyrin repeat domain 2 [Source:HGNC Symbol;Acc:HGNC:495]
ANKRD23	YGR232W	NAS6	1:M	No	0.477215	0.174267	0.0788042	0.275325	-0.844667	-0.88502	-1.24008	0.777341	1	|haematopoietic_and_lymphoid_tissue	0		0		0		0		0		0		0		Y	N	N	N	N	N	N	N	ankyrin repeat domain 23 [Source:HGNC Symbol;Acc:HGNC:24470]
ANKRD27	YGR232W	NAS6	1:M	No	0.477215	0.174267	0.0788042	0.275325	-0.844667	-0.88502	-1.24008	0.777341	1	|urinary_tract	0		0		0		1	|pancreas	0		0		0		N	N	N	N	N	N	N	N	ankyrin repeat domain 27 [Source:HGNC Symbol;Acc:HGNC:25310]
ANKRD31	YIL112W	HOS4	1:M	Yes	0.376029	0.159863	-0.0482617	-0.158476	-0.198587	-2.13857	-0.484389	1.85492	1	|stomach	0		0		0		0		0		0		0		N	N	N	N	N	N	N	Y	ankyrin repeat domain 31 [Source:HGNC Symbol;Acc:HGNC:26853]
ANKRD55	YMR068W	AVO2	1:1	No	0.390577	0.532802	-0.142243	0.77329	0.163515	-1.09264	-0.862286	1.30941	1	|haematopoietic_and_lymphoid_tissue	0		0		0		1	|breast	0		0		0		N	N	N	N	N	N	N	N	ankyrin repeat domain 55 [Source:HGNC Symbol;Acc:HGNC:25681]
ANKZF1	YDR049W	VMS1	1:1	Yes	1.81425	0.149928	-0.64055	-12.3941	-0.72547	1.12809	1.35984	4.1471	3	|haematopoietic_and_lymphoid_tissue|liver|pancreas	0		3	|haematopoietic_and_lymphoid_tissue|liver|pancreas	0		0		0		0		0		Y	N	Y	N	N	N	N	N	ankyrin repeat and zinc finger domain containing 1 [Source:HGNC Symbol;Acc:HGNC:25527]
ANPEP	YHR047C	AAP1	M:M	No	0.65508	0.257306	0.248054	0.749824	-2.36091	-0.755871	-1.24057	0.027737	1	|liver	0		0		0		1	|skin	0		0		0		N	N	N	N	N	N	N	N	alanyl aminopeptidase, membrane [Source:HGNC Symbol;Acc:HGNC:500]
ANPEP	YKL157W_1	YKL157W_1	M:M	No	0.0423367	0.269988	-0.457705	-0.153056	-0.678545	-0.494967	-0.486101	-0.884788	1	|liver	0		0		0		1	|skin	0		0		0		N	N	N	N	N	N	N	N	alanyl aminopeptidase, membrane [Source:HGNC Symbol;Acc:HGNC:500]
ANPEP	YKL157W_1	YKL157W_1	M:M	No	0.0423367	0.269988	-0.457705	-0.153056	-0.678545	-0.494967	-0.486101	-0.884788	1	|liver	0		0		0		1	|skin	0		0		0		N	N	N	N	N	N	N	N	alanyl aminopeptidase, membrane [Source:HGNC Symbol;Acc:HGNC:500]
ANPEP	YKL157W_2	YKL157W_2	M:M	Yes	0.772586	0.138897	0.13013	0.500547	-0.0985752	0.75183	0.500507	-2.40181	1	|liver	0		0		0		1	|skin	0		1	|skin	0		N	N	N	N	N	N	Y	N	alanyl aminopeptidase, membrane [Source:HGNC Symbol;Acc:HGNC:500]
ANPEP	YKL157W_2	YKL157W_2	M:M	Yes	0.772586	0.138897	0.13013	0.500547	-0.0985752	0.75183	0.500507	-2.40181	1	|liver	0		0		0		1	|skin	0		1	|skin	0		N	N	N	N	N	N	Y	N	alanyl aminopeptidase, membrane [Source:HGNC Symbol;Acc:HGNC:500]
AP1B1	YKL135C	APL2	1:M	No	2.67427	0.304095	2.40458	1.14309	-0.948314	0.039644	-1.7319	-1.18764	1	|breast	0		0		0		0		0		0		0		N	N	N	N	N	N	N	N	adaptor related protein complex 1 subunit beta 1 [Source:HGNC Symbol;Acc:HGNC:554]
AP1G1	YPR029C	APL4	1:M	No	-0.0516686	0.56458	1.64411	0.698756	-2.17048	-0.911774	-3.06835	0.276723	1	|breast	0		0		0		0		0		0		0		N	N	N	N	N	N	N	N	adaptor related protein complex 1 subunit gamma 1 [Source:HGNC Symbol;Acc:HGNC:555]
AP1G2	YPR029C	APL4	1:M	No	-0.0516686	0.56458	1.64411	0.698756	-2.17048	-0.911774	-3.06835	0.276723	1	|breast	0		0		0		0		0		0		0		Y	N	N	N	N	N	N	N	adaptor related protein complex 1 subunit gamma 2 [Source:HGNC Symbol;Acc:HGNC:556]
AP1M1	YPL259C	APM1	1:M	No	0.6416	0.051559	0.173547	0.56176	-0.781162	0.228419	0.976533	-1.00157	0		0		0		0		0		0		0		0		N	N	N	N	N	N	N	N	adaptor related protein complex 1 subunit mu 1 [Source:HGNC Symbol;Acc:HGNC:13667]
AP1M2	YPL259C	APM1	1:M	No	0.6416	0.051559	0.173547	0.56176	-0.781162	0.228419	0.976533	-1.00157	3	|breast|large_intestine|pancreas	0		0		0		0		0		0		0		Y	N	N	N	N	N	N	N	adaptor related protein complex 1 subunit mu 2 [Source:HGNC Symbol;Acc:HGNC:558]
AP1S1	YLR170C	APS1	1:M	No	0.674288	0.242821	0.0478894	0.175417	-2.96477	-1.06331	-2.70382	-1.05814	2	|central_nervous_system|soft_tissue	0		0		0		1	|haematopoietic_and_lymphoid_tissue	0		0		0		N	N	N	N	N	N	N	N	adaptor related protein complex 1 subunit sigma 1 [Source:HGNC Symbol;Acc:HGNC:559]
AP1S2	YLR170C	APS1	1:M	No	0.674288	0.242821	0.0478894	0.175417	-2.96477	-1.06331	-2.70382	-1.05814	0		0		0		0		1	|breast	0		0		0		N	N	N	N	Y	N	N	N	adaptor related protein complex 1 subunit sigma 2 [Source:HGNC Symbol;Acc:HGNC:560]
AP1S3	YLR170C	APS1	1:M	No	0.674288	0.242821	0.0478894	0.175417	-2.96477	-1.06331	-2.70382	-1.05814	0		0		0		0		0		0		0		0		N	N	N	N	N	N	N	N	adaptor related protein complex 1 subunit sigma 3 [Source:HGNC Symbol;Acc:HGNC:18971]
AP2A1	YBL037W	APL3	1:M	No	0.873022	-0.164657	0.514205	-0.322648	-1.69621	-0.930298	-1.21762	0.239233	0		0		0		0		1	|soft_tissue	0		0		0		N	N	N	N	N	N	N	N	adaptor related protein complex 2 subunit alpha 1 [Source:HGNC Symbol;Acc:HGNC:561]
AP2A2	YBL037W	APL3	1:M	No	0.873022	-0.164657	0.514205	-0.322648	-1.69621	-0.930298	-1.21762	0.239233	1	|haematopoietic_and_lymphoid_tissue	0		0		0		0		0		0		0		N	N	N	N	N	N	N	N	adaptor related protein complex 2 subunit alpha 2 [Source:HGNC Symbol;Acc:HGNC:562]
AP2B1	YKL135C	APL2	1:M	No	2.67427	0.304095	2.40458	1.14309	-0.948314	0.039644	-1.7319	-1.18764	1	|skin	0		0		0		0		0		0		0		N	N	N	N	Y	N	N	N	adaptor related protein complex 2 subunit beta 1 [Source:HGNC Symbol;Acc:HGNC:563]
AP2M1	YPL259C	APM1	1:M	No	0.6416	0.051559	0.173547	0.56176	-0.781162	0.228419	0.976533	-1.00157	3	|bone|ovary|stomach	0		0		0		1	|lung	0		0		0		N	N	N	N	N	N	N	N	adaptor related protein complex 2 subunit mu 1 [Source:HGNC Symbol;Acc:HGNC:564]
AP2S1	YLR170C	APS1	1:M	No	0.674288	0.242821	0.0478894	0.175417	-2.96477	-1.06331	-2.70382	-1.05814	1	|bone	0		0		0		1	|oesophagus	0		0		0		N	N	N	N	N	N	N	N	adaptor related protein complex 2 subunit sigma 1 [Source:HGNC Symbol;Acc:HGNC:565]
AP3B1	YGR261C	APL6	1:M	Yes	-1.66427	0.557965	-0.0012163	0.981262	2.15799	-4.16121	-2.60447	-0.905967	0		0		0		0		4	|haematopoietic_and_lymphoid_tissue|lung|ovary|pancreas	0		0		4	|haematopoietic_and_lymphoid_tissue|lung|ovary|pancreas	N	N	N	N	Y	N	N	Y	adaptor related protein complex 3 subunit beta 1 [Source:HGNC Symbol;Acc:HGNC:566]
AP3B2	YGR261C	APL6	1:M	Yes	-1.66427	0.557965	-0.0012163	0.981262	2.15799	-4.16121	-2.60447	-0.905967	0		0		0		0		0		0		0		0		Y	N	N	N	N	N	N	Y	adaptor related protein complex 3 subunit beta 2 [Source:HGNC Symbol;Acc:HGNC:567]
AP3D1	YPL195W	APL5	1:1	Yes	-0.964759	0.633239	-0.340571	0.614734	2.03306	-2.18882	-0.909761	0.511896	1	|haematopoietic_and_lymphoid_tissue	0		0		0		1	|soft_tissue	0		0		1	|soft_tissue	Y	N	N	N	N	N	N	Y	adaptor related protein complex 3 subunit delta 1 [Source:HGNC Symbol;Acc:HGNC:568]
AP3M1	YPL259C	APM1	1:M	No	0.6416	0.051559	0.173547	0.56176	-0.781162	0.228419	0.976533	-1.00157	0		0		0		0		0		0		0		0		N	N	N	N	N	N	N	N	adaptor related protein complex 3 subunit mu 1 [Source:HGNC Symbol;Acc:HGNC:569]
AP3M2	YPL259C	APM1	1:M	No	0.6416	0.051559	0.173547	0.56176	-0.781162	0.228419	0.976533	-1.00157	2	|skin|urinary_tract	0		0		0		0		0		0		0		Y	N	N	N	N	N	N	N	adaptor related protein complex 3 subunit mu 2 [Source:HGNC Symbol;Acc:HGNC:570]
AP3S1	YJL024C	APS3	1:M	No	0.394662	0.161438	-0.355593	0.838821	1.21378	-0.731415	-1.46164	-0.837707	1	|bone	0		0		0		1	|haematopoietic_and_lymphoid_tissue	0		0		0		N	N	N	N	N	N	N	N	adaptor related protein complex 3 subunit sigma 1 [Source:HGNC Symbol;Acc:HGNC:2013]
AP3S2	YJL024C	APS3	1:M	No	0.394662	0.161438	-0.355593	0.838821	1.21378	-0.731415	-1.46164	-0.837707	1	|pancreas	0		0		0		0		0		0		0		Y	N	N	N	N	N	N	N	adaptor related protein complex 3 subunit sigma 2 [Source:HGNC Symbol;Acc:HGNC:571]
AP4B1	YKL135C	APL2	1:M	No	2.67427	0.304095	2.40458	1.14309	-0.948314	0.039644	-1.7319	-1.18764	0		0		0		0		0		0		0		0		N	N	N	N	N	N	N	N	adaptor related protein complex 4 subunit beta 1 [Source:HGNC Symbol;Acc:HGNC:572]
AP4E1	YPR029C	APL4	1:M	No	-0.0516686	0.56458	1.64411	0.698756	-2.17048	-0.911774	-3.06835	0.276723	0		0		0		0		1	|haematopoietic_and_lymphoid_tissue	0		0		0		N	N	N	N	N	N	N	N	adaptor related protein complex 4 subunit epsilon 1 [Source:HGNC Symbol;Acc:HGNC:573]
AP4M1	YPL259C	APM1	1:M	No	0.6416	0.051559	0.173547	0.56176	-0.781162	0.228419	0.976533	-1.00157	1	|pancreas	0		0		0		1	|kidney	0		0		0		N	N	N	N	N	N	N	N	adaptor related protein complex 4 subunit mu 1 [Source:HGNC Symbol;Acc:HGNC:574]
AP4S1	YLR170C	APS1	1:M	No	0.674288	0.242821	0.0478894	0.175417	-2.96477	-1.06331	-2.70382	-1.05814	0		0		0		0		0		0		0		0		N	N	N	N	N	N	N	N	adaptor related protein complex 4 subunit sigma 1 [Source:HGNC Symbol;Acc:HGNC:575]
APAF1	YCR072C	RSA4	1:M	Yes	1.08725	-1.23412	0.801666	1.75777	0.0592273	4.31813	-0.796349	4.89748	0		0		0		0		0		0		0		0		N	N	Y	Y	Y	N	N	N	apoptotic peptidase activating factor 1 [Source:HGNC Symbol;Acc:HGNC:576]
APEX1	YBL019W	APN2	1:M	No	-0.338702	-0.127312	-0.601524	-0.2645	-1.43388	-0.11107	-1.60952	1.13919	1	|soft_tissue	0		0		0		2	|haematopoietic_and_lymphoid_tissue|ovary	0		0		0		N	N	N	N	Y	N	N	N	apurinic/apyrimidinic endodeoxyribonuclease 1 [Source:HGNC Symbol;Acc:HGNC:587]
APEX2	YBL019W	APN2	1:M	No	-0.338702	-0.127312	-0.601524	-0.2645	-1.43388	-0.11107	-1.60952	1.13919	0		0		0		0		1	|lung	0		0		0		N	N	N	N	Y	N	N	N	apurinic/apyrimidinic endodeoxyribonuclease 2 [Source:HGNC Symbol;Acc:HGNC:17889]
APIP	YJR024C	MDE1	1:1	No	-0.784323	-0.326326	0.0533797	1.20353	-0.948081	-0.815588	-1.35046	-0.584888	0		0		0		0		2	|breast|haematopoietic_and_lymphoid_tissue	0		0		0		N	N	N	N	Y	N	N	N	APAF1 interacting protein [Source:HGNC Symbol;Acc:HGNC:17581]
APRT	YML022W	APT1	1:M	Yes	-1.77156	1.12883	-6.25719	-10.0745	1.22886	-0.925682	0.362293	13.5437	1	|pancreas	0		1	|pancreas	0		0		0		0		0		N	N	Y	N	N	N	N	N	adenine phosphoribosyltransferase [Source:HGNC Symbol;Acc:HGNC:626]
APRT	YDR441C	APT2	1:M	No	0.243884	0.47656	-0.375067	1.09618	-1.02704	-0.545157	-1.30841	0.670604	1	|pancreas	0		0		0		0		0		0		0		N	N	N	N	N	N	N	N	adenine phosphoribosyltransferase [Source:HGNC Symbol;Acc:HGNC:626]
APTX	YOR258W	HNT3	1:M	Yes	-1.36036	0.028726	0.180113	0.79567	-1.54973	0.760894	-2.96422	-2.56754	1	|soft_tissue	0		0		0		0		0		0		0		N	N	N	N	Y	N	Y	N	aprataxin [Source:HGNC Symbol;Acc:HGNC:15984]
AQP1	YPR192W	AQY1	M:M	No	-0.433032	0.262055	-0.908829	0.435471	-1.69687	-0.74187	-1.54362	1.06678	1	|haematopoietic_and_lymphoid_tissue	0		0		0		1	|soft_tissue	0		0		0		N	N	N	N	N	N	N	N	aquaporin 1 (Colton blood group) [Source:HGNC Symbol;Acc:HGNC:633]
AQP1	YLL052C	AQY2	M:M	No	0.553909	0.888582	0.264075	0.805022	-3.52366	-0.735004	-2.62193	-0.863405	1	|haematopoietic_and_lymphoid_tissue	0		0		0		1	|soft_tissue	0		0		0		N	N	N	N	N	N	N	N	aquaporin 1 (Colton blood group) [Source:HGNC Symbol;Acc:HGNC:633]
AQP1	YLL053C	YLL053C	M:M	No	0.979372	0.426228	0.299657	0.912879	-3.69806	-0.609223	-2.90504	-0.333314	1	|haematopoietic_and_lymphoid_tissue	0		0		0		1	|soft_tissue	0		0		0		N	N	N	N	N	N	N	N	aquaporin 1 (Colton blood group) [Source:HGNC Symbol;Acc:HGNC:633]
AQP10	YFL054C	AQY3	1:M	No	0.803662	-0.119477	-1.13904	0.501791	-0.873835	0.090921	0.0333931	0.71378	2	|haematopoietic_and_lymphoid_tissue|oesophagus	0		0		0		0		0		0		0		Y	N	N	N	N	N	N	N	aquaporin 10 [Source:HGNC Symbol;Acc:HGNC:16029]
AQP2	YPR192W	AQY1	M:M	No	-0.433032	0.262055	-0.908829	0.435471	-1.69687	-0.74187	-1.54362	1.06678	3	|central_nervous_system|large_intestine|ovary	0		0		0		0		0		0		0		Y	N	N	N	N	N	N	N	aquaporin 2 [Source:HGNC Symbol;Acc:HGNC:634]
AQP2	YLL052C	AQY2	M:M	No	0.553909	0.888582	0.264075	0.805022	-3.52366	-0.735004	-2.62193	-0.863405	3	|central_nervous_system|large_intestine|ovary	0		0		0		0		0		0		0		Y	N	N	N	N	N	N	N	aquaporin 2 [Source:HGNC Symbol;Acc:HGNC:634]
AQP2	YLL053C	YLL053C	M:M	No	0.979372	0.426228	0.299657	0.912879	-3.69806	-0.609223	-2.90504	-0.333314	3	|central_nervous_system|large_intestine|ovary	0		0		0		0		0		0		0		Y	N	N	N	N	N	N	N	aquaporin 2 [Source:HGNC Symbol;Acc:HGNC:634]
AQP3	YFL054C	AQY3	1:M	No	0.803662	-0.119477	-1.13904	0.501791	-0.873835	0.090921	0.0333931	0.71378	1	|haematopoietic_and_lymphoid_tissue	0		0		0		0		0		0		0		Y	N	N	N	N	N	N	N	aquaporin 3 (Gill blood group) [Source:HGNC Symbol;Acc:HGNC:636]
AQP4	YPR192W	AQY1	M:M	No	-0.433032	0.262055	-0.908829	0.435471	-1.69687	-0.74187	-1.54362	1.06678	0		0		0		0		0		0		0		0		N	N	N	N	N	N	N	N	aquaporin 4 [Source:HGNC Symbol;Acc:HGNC:637]
AQP4	YLL052C	AQY2	M:M	No	0.553909	0.888582	0.264075	0.805022	-3.52366	-0.735004	-2.62193	-0.863405	0		0		0		0		0		0		0		0		N	N	N	N	N	N	N	N	aquaporin 4 [Source:HGNC Symbol;Acc:HGNC:637]
AQP4	YLL053C	YLL053C	M:M	No	0.979372	0.426228	0.299657	0.912879	-3.69806	-0.609223	-2.90504	-0.333314	0		0		0		0		0		0		0		0		N	N	N	N	N	N	N	N	aquaporin 4 [Source:HGNC Symbol;Acc:HGNC:637]
AQP5	YPR192W	AQY1	M:M	No	-0.433032	0.262055	-0.908829	0.435471	-1.69687	-0.74187	-1.54362	1.06678	2	|autonomic_ganglia|central_nervous_system	0		0		0		0		0		0		0		N	N	N	N	N	N	N	N	aquaporin 5 [Source:HGNC Symbol;Acc:HGNC:638]
AQP5	YLL052C	AQY2	M:M	No	0.553909	0.888582	0.264075	0.805022	-3.52366	-0.735004	-2.62193	-0.863405	2	|autonomic_ganglia|central_nervous_system	0		0		0		0		0		0		0		N	N	N	N	N	N	N	N	aquaporin 5 [Source:HGNC Symbol;Acc:HGNC:638]
AQP5	YLL053C	YLL053C	M:M	No	0.979372	0.426228	0.299657	0.912879	-3.69806	-0.609223	-2.90504	-0.333314	2	|autonomic_ganglia|central_nervous_system	0		0		0		0		0		0		0		N	N	N	N	N	N	N	N	aquaporin 5 [Source:HGNC Symbol;Acc:HGNC:638]
AQP6	YPR192W	AQY1	M:M	No	-0.433032	0.262055	-0.908829	0.435471	-1.69687	-0.74187	-1.54362	1.06678	1	|haematopoietic_and_lymphoid_tissue	0		0		0		0		0		0		0		Y	N	N	N	N	N	N	N	aquaporin 6 [Source:HGNC Symbol;Acc:HGNC:639]
AQP6	YLL052C	AQY2	M:M	No	0.553909	0.888582	0.264075	0.805022	-3.52366	-0.735004	-2.62193	-0.863405	1	|haematopoietic_and_lymphoid_tissue	0		0		0		0		0		0		0		Y	N	N	N	N	N	N	N	aquaporin 6 [Source:HGNC Symbol;Acc:HGNC:639]
AQP6	YLL053C	YLL053C	M:M	No	0.979372	0.426228	0.299657	0.912879	-3.69806	-0.609223	-2.90504	-0.333314	1	|haematopoietic_and_lymphoid_tissue	0		0		0		0		0		0		0		Y	N	N	N	N	N	N	N	aquaporin 6 [Source:HGNC Symbol;Acc:HGNC:639]
AQP7	YFL054C	AQY3	1:M	No	0.803662	-0.119477	-1.13904	0.501791	-0.873835	0.090921	0.0333931	0.71378	4	|autonomic_ganglia|haematopoietic_and_lymphoid_tissue|large_intestine|oesophagus	0		0		0		0		0		0		0		Y	N	N	N	N	N	N	N	aquaporin 7 [Source:HGNC Symbol;Acc:HGNC:640]
AQP8	YPR192W	AQY1	M:M	No	-0.433032	0.262055	-0.908829	0.435471	-1.69687	-0.74187	-1.54362	1.06678	3	|autonomic_ganglia|haematopoietic_and_lymphoid_tissue|skin	0		0		0		0		0		0		0		Y	N	N	N	N	N	N	N	aquaporin 8 [Source:HGNC Symbol;Acc:HGNC:642]
AQP8	YLL052C	AQY2	M:M	No	0.553909	0.888582	0.264075	0.805022	-3.52366	-0.735004	-2.62193	-0.863405	3	|autonomic_ganglia|haematopoietic_and_lymphoid_tissue|skin	0		0		0		0		0		0		0		Y	N	N	N	N	N	N	N	aquaporin 8 [Source:HGNC Symbol;Acc:HGNC:642]
AQP8	YLL053C	YLL053C	M:M	No	0.979372	0.426228	0.299657	0.912879	-3.69806	-0.609223	-2.90504	-0.333314	3	|autonomic_ganglia|haematopoietic_and_lymphoid_tissue|skin	0		0		0		0		0		0		0		Y	N	N	N	N	N	N	N	aquaporin 8 [Source:HGNC Symbol;Acc:HGNC:642]
AQP9	YFL054C	AQY3	1:M	No	0.803662	-0.119477	-1.13904	0.501791	-0.873835	0.090921	0.0333931	0.71378	3	|oesophagus|ovary|skin	0		0		0		0		0		0		0		Y	N	N	N	N	N	N	N	aquaporin 9 [Source:HGNC Symbol;Acc:HGNC:643]
AQR	YLR430W	SEN1	1:M	Yes	1.19708	0.66935	0.554655	1.18548	1.57288	-0.031722	0.428748	-4.43818	0		0		0		0		1	|lung	0		1	|lung	0		N	N	N	N	N	N	Y	N	aquarius intron-binding spliceosomal factor [Source:HGNC Symbol;Acc:HGNC:29513]
ARAP1	YBR260C	RGD1	1:M	No	0.321401	0.224095	-0.0985444	0.187692	-0.573246	-0.676197	-0.48832	-0.7379	2	|haematopoietic_and_lymphoid_tissue|pancreas	0		0		0		0		0		0		0		Y	N	N	N	N	N	N	N	ArfGAP with RhoGAP domain, ankyrin repeat and PH domain 1 [Source:HGNC Symbol;Acc:HGNC:16925]
ARAP2	YBR260C	RGD1	1:M	No	0.321401	0.224095	-0.0985444	0.187692	-0.573246	-0.676197	-0.48832	-0.7379	2	|ovary|skin	0		0		0		0		0		0		0		N	N	N	N	N	N	N	N	ArfGAP with RhoGAP domain, ankyrin repeat and PH domain 2 [Source:HGNC Symbol;Acc:HGNC:16924]
ARAP3	YBR260C	RGD1	1:M	No	0.321401	0.224095	-0.0985444	0.187692	-0.573246	-0.676197	-0.48832	-0.7379	2	|bone|upper_aerodigestive_tract	0		0		0		3	|breast|large_intestine|lung	0		0		0		N	N	N	N	N	N	N	N	ArfGAP with RhoGAP domain, ankyrin repeat and PH domain 3 [Source:HGNC Symbol;Acc:HGNC:24097]
ARCN1	YFR051C	RET2	1:1	Yes	1.25887	-0.367537	1.18091	-2.51533	1.86655	-2.20179	3.80602	-2.05232	1	|upper_aerodigestive_tract	0		0		0		1	|endometrium	1	|endometrium	1	|endometrium	1	|endometrium	N	N	N	N	N	N	Y	Y	archain 1 [Source:HGNC Symbol;Acc:HGNC:649]
ARF1	YDL137W	ARF2	1:M	Yes	-0.264668	0.490983	-0.62633	1.29308	2.7329	-0.025505	0.1676	-4.2926	1	|pancreas	0		0		0		0		0		0		0		Y	N	N	N	N	N	Y	N	ADP ribosylation factor 1 [Source:HGNC Symbol;Acc:HGNC:652]
ARF3	YDL137W	ARF2	1:M	Yes	-0.264668	0.490983	-0.62633	1.29308	2.7329	-0.025505	0.1676	-4.2926	1	|breast	0		0		0		2	|haematopoietic_and_lymphoid_tissue|liver	0		2	|haematopoietic_and_lymphoid_tissue|liver	0		N	N	N	N	N	N	Y	N	ADP ribosylation factor 3 [Source:HGNC Symbol;Acc:HGNC:654]
ARF4	YDL137W	ARF2	1:M	Yes	-0.264668	0.490983	-0.62633	1.29308	2.7329	-0.025505	0.1676	-4.2926	2	|ovary|upper_aerodigestive_tract	0		0		0		0		0		0		0		N	N	N	N	N	N	Y	N	ADP ribosylation factor 4 [Source:HGNC Symbol;Acc:HGNC:655]
ARF5	YDL137W	ARF2	1:M	Yes	-0.264668	0.490983	-0.62633	1.29308	2.7329	-0.025505	0.1676	-4.2926	1	|lung	0		0		0		2	|haematopoietic_and_lymphoid_tissue|kidney	0		2	|haematopoietic_and_lymphoid_tissue|kidney	0		N	N	N	N	N	N	Y	N	ADP ribosylation factor 5 [Source:HGNC Symbol;Acc:HGNC:658]
ARF6	YDL137W	ARF2	1:M	Yes	-0.264668	0.490983	-0.62633	1.29308	2.7329	-0.025505	0.1676	-4.2926	1	|breast	0		0		0		0		0		0		0		N	N	N	N	N	N	Y	N	ADP ribosylation factor 6 [Source:HGNC Symbol;Acc:HGNC:659]
ARFGAP1	YDL226C	GCS1	1:M	Yes	0.166273	0.938797	-2.29115	2.67563	2.9516	-2.53331	1.7083	-6.80399	2	|bone|ovary	0		0		0		0		0		0		0		Y	N	N	N	N	N	Y	Y	ADP ribosylation factor GTPase activating protein 1 [Source:HGNC Symbol;Acc:HGNC:15852]
ARFGAP1	YNL204C	SPS18	1:M	No	0.418701	0.148925	-0.0890054	0.542307	-0.969308	-1.51033	-0.683713	1.25799	2	|bone|ovary	0		0		0		0		0		0		0		Y	N	N	N	N	N	N	N	ADP ribosylation factor GTPase activating protein 1 [Source:HGNC Symbol;Acc:HGNC:15852]
ARFGAP2	YER122C	GLO3	1:M	No	-3.75822	1.08488	0.001	0.0001	7.4963	0.500735	0.001	0.0001	2	|lung|upper_aerodigestive_tract	0		0		0		1	|oesophagus	0		0		0		Y	N	N	N	N	N	N	N	ADP ribosylation factor GTPase activating protein 2 [Source:HGNC Symbol;Acc:HGNC:13504]
ARFGAP3	YER122C	GLO3	1:M	No	-3.75822	1.08488	0.001	0.0001	7.4963	0.500735	0.001	0.0001	2	|liver|oesophagus	0		0		0		0		0		0		0		Y	N	N	N	N	N	N	N	ADP ribosylation factor GTPase activating protein 3 [Source:HGNC Symbol;Acc:HGNC:661]
ARFGEF1	YDR170C	SEC7	1:M	Yes	1.07342	-0.044844	0.985937	0.818554	0.393007	2.88924	-1.06098	2.64949	0		0		0		0		0		0		0		0		Y	Y	Y	Y	N	N	N	N	ADP ribosylation factor guanine nucleotide exchange factor 1 [Source:HGNC Symbol;Acc:HGNC:15772]
ARFGEF2	YDR170C	SEC7	1:M	Yes	1.07342	-0.044844	0.985937	0.818554	0.393007	2.88924	-1.06098	2.64949	6	|autonomic_ganglia|breast|haematopoietic_and_lymphoid_tissue|large_intestine|liver|ovary	6	|autonomic_ganglia|breast|haematopoietic_and_lymphoid_tissue|large_intestine|liver|ovary	6	|autonomic_ganglia|breast|haematopoietic_and_lymphoid_tissue|large_intestine|liver|ovary	6	|autonomic_ganglia|breast|haematopoietic_and_lymphoid_tissue|large_intestine|liver|ovary	0		0		0		0		Y	Y	Y	Y	N	N	N	N	ADP ribosylation factor guanine nucleotide exchange factor 2 [Source:HGNC Symbol;Acc:HGNC:15853]
ARFRP1	YPL051W	ARL3	1:M	No	0.0441276	-0.476204	-0.801324	0.284844	-0.66037	-0.622618	-1.19406	1.5659	6	|autonomic_ganglia|bone|central_nervous_system|cervix|large_intestine|ovary	0		0		0		1	|urinary_tract	0		0		0		Y	N	N	N	N	N	N	N	ADP ribosylation factor related protein 1 [Source:HGNC Symbol;Acc:HGNC:662]
ARG1	YPL111W	CAR1	1:M	No	-1.16524	0.499863	-0.0224987	0.449305	-0.434377	1.00986	-0.861504	0.70812	0		0		0		0		1	|soft_tissue	0		0		0		N	N	N	N	N	N	N	N	arginase 1 [Source:HGNC Symbol;Acc:HGNC:663]
ARG2	YPL111W	CAR1	1:M	No	-1.16524	0.499863	-0.0224987	0.449305	-0.434377	1.00986	-0.861504	0.70812	0		0		0		0		0		0		0		0		N	N	N	N	N	N	N	N	arginase 2 [Source:HGNC Symbol;Acc:HGNC:664]
ARHGAP10	YER155C_1	YER155C_1	1:M	Yes	1.02702	-1.81257	1.12219	0.113169	1.70137	7.35895	-0.596078	6.89728	1	|haematopoietic_and_lymphoid_tissue	1	|haematopoietic_and_lymphoid_tissue	1	|haematopoietic_and_lymphoid_tissue	1	|haematopoietic_and_lymphoid_tissue	3	|endometrium|lung|ovary	0		0		0		N	N	Y	Y	N	N	N	N	Rho GTPase activating protein 10 [Source:HGNC Symbol;Acc:HGNC:26099]
ARHGAP10	YER155C_2	YER155C_2	1:M	Yes	0.366325	-1.41449	-0.00233694	0.807875	2.78369	6.98928	-2.40747	2.65045	1	|haematopoietic_and_lymphoid_tissue	1	|haematopoietic_and_lymphoid_tissue	1	|haematopoietic_and_lymphoid_tissue	1	|haematopoietic_and_lymphoid_tissue	3	|endometrium|lung|ovary	0		0		0		N	N	Y	Y	N	N	N	N	Rho GTPase activating protein 10 [Source:HGNC Symbol;Acc:HGNC:26099]
ARHGAP11A	YDL240W	LRG1	1:M	No	0.664492	-0.096618	-0.649238	0.32504	0.0208361	0.651963	-0.143424	1.51282	0		0		0		0		1	|ovary	0		0		0		N	N	N	N	Y	N	N	N	Rho GTPase activating protein 11A [Source:HGNC Symbol;Acc:HGNC:15783]
ARHGAP11B	YDL240W	LRG1	1:M	No	0.664492	-0.096618	-0.649238	0.32504	0.0208361	0.651963	-0.143424	1.51282	1	|haematopoietic_and_lymphoid_tissue	0		0		0		1	|lung	0		0		0		N	N	N	N	N	N	N	N	Rho GTPase activating protein 11B [Source:HGNC Symbol;Acc:HGNC:15782]
ARHGAP12	YER155C_1	YER155C_1	1:M	Yes	1.02702	-1.81257	1.12219	0.113169	1.70137	7.35895	-0.596078	6.89728	1	|upper_aerodigestive_tract	1	|upper_aerodigestive_tract	1	|upper_aerodigestive_tract	1	|upper_aerodigestive_tract	0		0		0		0		N	N	Y	Y	N	N	N	N	Rho GTPase activating protein 12 [Source:HGNC Symbol;Acc:HGNC:16348]
ARHGAP12	YER155C_2	YER155C_2	1:M	Yes	0.366325	-1.41449	-0.00233694	0.807875	2.78369	6.98928	-2.40747	2.65045	1	|upper_aerodigestive_tract	1	|upper_aerodigestive_tract	1	|upper_aerodigestive_tract	1	|upper_aerodigestive_tract	0		0		0		0		N	N	Y	Y	N	N	N	N	Rho GTPase activating protein 12 [Source:HGNC Symbol;Acc:HGNC:16348]
ARHGAP15	YER155C_1	YER155C_1	1:M	Yes	1.02702	-1.81257	1.12219	0.113169	1.70137	7.35895	-0.596078	6.89728	1	|cervix	1	|cervix	1	|cervix	1	|cervix	1	|haematopoietic_and_lymphoid_tissue	0		0		0		N	N	Y	Y	Y	N	N	N	Rho GTPase activating protein 15 [Source:HGNC Symbol;Acc:HGNC:21030]
ARHGAP15	YER155C_2	YER155C_2	1:M	Yes	0.366325	-1.41449	-0.00233694	0.807875	2.78369	6.98928	-2.40747	2.65045	1	|cervix	1	|cervix	1	|cervix	1	|cervix	1	|haematopoietic_and_lymphoid_tissue	0		0		0		N	N	Y	Y	Y	N	N	N	Rho GTPase activating protein 15 [Source:HGNC Symbol;Acc:HGNC:21030]
ARHGAP18	YDL240W	LRG1	1:M	No	0.664492	-0.096618	-0.649238	0.32504	0.0208361	0.651963	-0.143424	1.51282	1	|liver	0		0		0		0		0		0		0		N	N	N	N	N	N	N	N	Rho GTPase activating protein 18 [Source:HGNC Symbol;Acc:HGNC:21035]
ARHGAP21	YER155C_1	YER155C_1	1:M	Yes	1.02702	-1.81257	1.12219	0.113169	1.70137	7.35895	-0.596078	6.89728	2	|haematopoietic_and_lymphoid_tissue|upper_aerodigestive_tract	2	|haematopoietic_and_lymphoid_tissue|upper_aerodigestive_tract	2	|haematopoietic_and_lymphoid_tissue|upper_aerodigestive_tract	2	|haematopoietic_and_lymphoid_tissue|upper_aerodigestive_tract	0		0		0		0		Y	Y	Y	Y	N	N	N	N	Rho GTPase activating protein 21 [Source:HGNC Symbol;Acc:HGNC:23725]
ARHGAP21	YER155C_2	YER155C_2	1:M	Yes	0.366325	-1.41449	-0.00233694	0.807875	2.78369	6.98928	-2.40747	2.65045	2	|haematopoietic_and_lymphoid_tissue|upper_aerodigestive_tract	2	|haematopoietic_and_lymphoid_tissue|upper_aerodigestive_tract	2	|haematopoietic_and_lymphoid_tissue|upper_aerodigestive_tract	2	|haematopoietic_and_lymphoid_tissue|upper_aerodigestive_tract	0		0		0		0		Y	Y	Y	Y	N	N	N	N	Rho GTPase activating protein 21 [Source:HGNC Symbol;Acc:HGNC:23725]
ARHGAP23	YER155C_1	YER155C_1	1:M	Yes	1.02702	-1.81257	1.12219	0.113169	1.70137	7.35895	-0.596078	6.89728	1	|haematopoietic_and_lymphoid_tissue	1	|haematopoietic_and_lymphoid_tissue	1	|haematopoietic_and_lymphoid_tissue	1	|haematopoietic_and_lymphoid_tissue	1	|lung	0		0		0		N	N	Y	Y	N	N	N	N	Rho GTPase activating protein 23 [Source:HGNC Symbol;Acc:HGNC:29293]
ARHGAP23	YER155C_2	YER155C_2	1:M	Yes	0.366325	-1.41449	-0.00233694	0.807875	2.78369	6.98928	-2.40747	2.65045	1	|haematopoietic_and_lymphoid_tissue	1	|haematopoietic_and_lymphoid_tissue	1	|haematopoietic_and_lymphoid_tissue	1	|haematopoietic_and_lymphoid_tissue	1	|lung	0		0		0		N	N	Y	Y	N	N	N	N	Rho GTPase activating protein 23 [Source:HGNC Symbol;Acc:HGNC:29293]
ARHGAP26	YER155C_1	YER155C_1	1:M	Yes	1.02702	-1.81257	1.12219	0.113169	1.70137	7.35895	-0.596078	6.89728	0		0		0		0		0		0		0		0		N	N	Y	Y	N	N	N	N	Rho GTPase activating protein 26 [Source:HGNC Symbol;Acc:HGNC:17073]
ARHGAP26	YER155C_2	YER155C_2	1:M	Yes	0.366325	-1.41449	-0.00233694	0.807875	2.78369	6.98928	-2.40747	2.65045	0		0		0		0		0		0		0		0		N	N	Y	Y	N	N	N	N	Rho GTPase activating protein 26 [Source:HGNC Symbol;Acc:HGNC:17073]
ARHGAP27	YER155C_1	YER155C_1	1:M	Yes	1.02702	-1.81257	1.12219	0.113169	1.70137	7.35895	-0.596078	6.89728	3	|breast|large_intestine|pancreas	3	|breast|large_intestine|pancreas	3	|breast|large_intestine|pancreas	3	|breast|large_intestine|pancreas	0		0		0		0		Y	Y	Y	Y	N	N	N	N	Rho GTPase activating protein 27 [Source:HGNC Symbol;Acc:HGNC:31813]
ARHGAP27	YER155C_2	YER155C_2	1:M	Yes	0.366325	-1.41449	-0.00233694	0.807875	2.78369	6.98928	-2.40747	2.65045	3	|breast|large_intestine|pancreas	3	|breast|large_intestine|pancreas	3	|breast|large_intestine|pancreas	3	|breast|large_intestine|pancreas	0		0		0		0		Y	Y	Y	Y	N	N	N	N	Rho GTPase activating protein 27 [Source:HGNC Symbol;Acc:HGNC:31813]
ARHGAP28	YDL240W	LRG1	1:M	No	0.664492	-0.096618	-0.649238	0.32504	0.0208361	0.651963	-0.143424	1.51282	2	|haematopoietic_and_lymphoid_tissue|upper_aerodigestive_tract	0		0		0		1	|autonomic_ganglia	0		0		0		N	N	N	N	N	N	N	N	Rho GTPase activating protein 28 [Source:HGNC Symbol;Acc:HGNC:25509]
ARHGAP30	YOR127W	RGA1	M:M	No	-1.41501	0.039099	-0.0874353	0.57256	-1.46004	0.262948	-1.2749	-0.358449	0		0		0		0		0		0		0		0		N	N	N	N	N	N	N	N	Rho GTPase activating protein 30 [Source:HGNC Symbol;Acc:HGNC:27414]
ARHGAP30	YDR379W	RGA2	M:M	Yes	0.001	0.0001	1.64059	1.26156	0.001	0.0001	-2.37595	-2.01621	0		0		0		0		0		0		0		0		N	N	N	N	N	N	Y	N	Rho GTPase activating protein 30 [Source:HGNC Symbol;Acc:HGNC:27414]
ARHGAP31	YOR127W	RGA1	M:M	No	-1.41501	0.039099	-0.0874353	0.57256	-1.46004	0.262948	-1.2749	-0.358449	0		0		0		0		2	|kidney|lung	0		0		0		N	N	N	N	N	N	N	N	Rho GTPase activating protein 31 [Source:HGNC Symbol;Acc:HGNC:29216]
ARHGAP31	YDR379W	RGA2	M:M	Yes	0.001	0.0001	1.64059	1.26156	0.001	0.0001	-2.37595	-2.01621	0		0		0		0		2	|kidney|lung	0		2	|kidney|lung	0		N	N	N	N	N	N	Y	N	Rho GTPase activating protein 31 [Source:HGNC Symbol;Acc:HGNC:29216]
ARHGAP32	YOR127W	RGA1	M:M	No	-1.41501	0.039099	-0.0874353	0.57256	-1.46004	0.262948	-1.2749	-0.358449	1	|lung	0		0		0		0		0		0		0		Y	N	N	N	N	N	N	N	Rho GTPase activating protein 32 [Source:HGNC Symbol;Acc:HGNC:17399]
ARHGAP32	YDR379W	RGA2	M:M	Yes	0.001	0.0001	1.64059	1.26156	0.001	0.0001	-2.37595	-2.01621	1	|lung	0		0		0		0		0		0		0		Y	N	N	N	N	N	Y	N	Rho GTPase activating protein 32 [Source:HGNC Symbol;Acc:HGNC:17399]
ARHGAP33	YOR127W	RGA1	M:M	No	-1.41501	0.039099	-0.0874353	0.57256	-1.46004	0.262948	-1.2749	-0.358449	2	|haematopoietic_and_lymphoid_tissue|lung	0		0		0		0		0		0		0		Y	N	N	N	N	N	N	N	Rho GTPase activating protein 33 [Source:HGNC Symbol;Acc:HGNC:23085]
ARHGAP33	YDR379W	RGA2	M:M	Yes	0.001	0.0001	1.64059	1.26156	0.001	0.0001	-2.37595	-2.01621	2	|haematopoietic_and_lymphoid_tissue|lung	0		0		0		0		0		0		0		Y	N	N	N	N	N	Y	N	Rho GTPase activating protein 33 [Source:HGNC Symbol;Acc:HGNC:23085]
ARHGAP35	YER155C_1	YER155C_1	1:M	Yes	1.02702	-1.81257	1.12219	0.113169	1.70137	7.35895	-0.596078	6.89728	1	|kidney	1	|kidney	1	|kidney	1	|kidney	0		0		0		0		N	N	Y	Y	N	N	N	N	Rho GTPase activating protein 35 [Source:HGNC Symbol;Acc:HGNC:4591]
ARHGAP35	YER155C_2	YER155C_2	1:M	Yes	0.366325	-1.41449	-0.00233694	0.807875	2.78369	6.98928	-2.40747	2.65045	1	|kidney	1	|kidney	1	|kidney	1	|kidney	0		0		0		0		N	N	Y	Y	N	N	N	N	Rho GTPase activating protein 35 [Source:HGNC Symbol;Acc:HGNC:4591]
ARHGAP36	YDL240W	LRG1	1:M	No	0.664492	-0.096618	-0.649238	0.32504	0.0208361	0.651963	-0.143424	1.51282	1	|haematopoietic_and_lymphoid_tissue	0		0		0		0		0		0		0		Y	N	N	N	N	N	N	N	Rho GTPase activating protein 36 [Source:HGNC Symbol;Acc:HGNC:26388]
ARHGAP40	YDL240W	LRG1	1:M	No	0.664492	-0.096618	-0.649238	0.32504	0.0208361	0.651963	-0.143424	1.51282	3	|breast|oesophagus|soft_tissue	0		0		0		0		0		0		0		Y	N	N	N	N	N	N	N	Rho GTPase activating protein 40 [Source:HGNC Symbol;Acc:HGNC:16226]
ARHGAP42	YER155C_1	YER155C_1	1:M	Yes	1.02702	-1.81257	1.12219	0.113169	1.70137	7.35895	-0.596078	6.89728	1	|oesophagus	1	|oesophagus	1	|oesophagus	1	|oesophagus	1	|breast	0		0		0		N	N	Y	Y	N	N	N	N	Rho GTPase activating protein 42 [Source:HGNC Symbol;Acc:HGNC:26545]
ARHGAP42	YER155C_2	YER155C_2	1:M	Yes	0.366325	-1.41449	-0.00233694	0.807875	2.78369	6.98928	-2.40747	2.65045	1	|oesophagus	1	|oesophagus	1	|oesophagus	1	|oesophagus	1	|breast	0		0		0		N	N	Y	Y	N	N	N	N	Rho GTPase activating protein 42 [Source:HGNC Symbol;Acc:HGNC:26545]
ARHGAP5	YER155C_1	YER155C_1	1:M	Yes	1.02702	-1.81257	1.12219	0.113169	1.70137	7.35895	-0.596078	6.89728	1	|haematopoietic_and_lymphoid_tissue	1	|haematopoietic_and_lymphoid_tissue	1	|haematopoietic_and_lymphoid_tissue	1	|haematopoietic_and_lymphoid_tissue	0		0		0		0		Y	Y	Y	Y	N	N	N	N	Rho GTPase activating protein 5 [Source:HGNC Symbol;Acc:HGNC:675]
ARHGAP5	YER155C_2	YER155C_2	1:M	Yes	0.366325	-1.41449	-0.00233694	0.807875	2.78369	6.98928	-2.40747	2.65045	1	|haematopoietic_and_lymphoid_tissue	1	|haematopoietic_and_lymphoid_tissue	1	|haematopoietic_and_lymphoid_tissue	1	|haematopoietic_and_lymphoid_tissue	0		0		0		0		Y	Y	Y	Y	N	N	N	N	Rho GTPase activating protein 5 [Source:HGNC Symbol;Acc:HGNC:675]
ARHGAP6	YDL240W	LRG1	1:M	No	0.664492	-0.096618	-0.649238	0.32504	0.0208361	0.651963	-0.143424	1.51282	2	|kidney|large_intestine	0		0		0		0		0		0		0		N	N	N	N	N	N	N	N	Rho GTPase activating protein 6 [Source:HGNC Symbol;Acc:HGNC:676]
ARHGAP9	YER155C_1	YER155C_1	1:M	Yes	1.02702	-1.81257	1.12219	0.113169	1.70137	7.35895	-0.596078	6.89728	1	|stomach	1	|stomach	1	|stomach	1	|stomach	0		0		0		0		N	N	Y	Y	N	N	N	N	Rho GTPase activating protein 9 [Source:HGNC Symbol;Acc:HGNC:14130]
ARHGAP9	YER155C_2	YER155C_2	1:M	Yes	0.366325	-1.41449	-0.00233694	0.807875	2.78369	6.98928	-2.40747	2.65045	1	|stomach	1	|stomach	1	|stomach	1	|stomach	0		0		0		0		N	N	Y	Y	N	N	N	N	Rho GTPase activating protein 9 [Source:HGNC Symbol;Acc:HGNC:14130]
ARHGDIA	YDL135C	RDI1	1:M	Yes	0.645112	0.419269	-0.662153	1.25877	0.0640772	-1.34583	-0.671144	-3.67391	0		0		0		0		0		0		0		0		N	N	N	N	N	N	Y	N	Rho GDP dissociation inhibitor alpha [Source:HGNC Symbol;Acc:HGNC:678]
ARHGDIB	YDL135C	RDI1	1:M	Yes	0.645112	0.419269	-0.662153	1.25877	0.0640772	-1.34583	-0.671144	-3.67391	0		0		0		0		1	|haematopoietic_and_lymphoid_tissue	0		1	|haematopoietic_and_lymphoid_tissue	0		N	N	N	N	N	N	Y	N	Rho GDP dissociation inhibitor beta [Source:HGNC Symbol;Acc:HGNC:679]
ARHGDIG	YDL135C	RDI1	1:M	Yes	0.645112	0.419269	-0.662153	1.25877	0.0640772	-1.34583	-0.671144	-3.67391	3	|haematopoietic_and_lymphoid_tissue|kidney|large_intestine	0		0		0		1	|skin	0		1	|skin	0		N	N	N	N	N	N	Y	N	Rho GDP dissociation inhibitor gamma [Source:HGNC Symbol;Acc:HGNC:680]
ARHGEF1	YGR070W	ROM1	M:M	No	2.26051	0.250768	2.68604	0.856625	-1.76944	-0.752918	-1.95028	-0.568453	1	|bone	0		0		0		0		0		0		0		N	N	N	N	N	N	N	N	Rho guanine nucleotide exchange factor 1 [Source:HGNC Symbol;Acc:HGNC:681]
ARHGEF1	YLR371W_1	YLR371W_1	M:M	Yes	-0.26382	0.837413	-0.696148	1.44776	0.251008	-4.10914	-0.586281	-3.72436	1	|bone	0		0		0		0		0		0		0		N	N	N	N	N	N	Y	Y	Rho guanine nucleotide exchange factor 1 [Source:HGNC Symbol;Acc:HGNC:681]
ARHGEF1	YLR371W_1	YLR371W_1	M:M	Yes	-0.26382	0.837413	-0.696148	1.44776	0.251008	-4.10914	-0.586281	-3.72436	1	|bone	0		0		0		0		0		0		0		N	N	N	N	N	N	Y	Y	Rho guanine nucleotide exchange factor 1 [Source:HGNC Symbol;Acc:HGNC:681]
ARHGEF1	YLR371W_2	YLR371W_2	M:M	Yes	-0.138082	2.44376	-9.52969	7.12015	8.44258	-9.08384	10.0225	-18.5883	1	|bone	0		0		0		0		0		0		0		N	N	N	N	N	N	Y	Y	Rho guanine nucleotide exchange factor 1 [Source:HGNC Symbol;Acc:HGNC:681]
ARHGEF1	YLR371W_2	YLR371W_2	M:M	Yes	-0.138082	2.44376	-9.52969	7.12015	8.44258	-9.08384	10.0225	-18.5883	1	|bone	0		0		0		0		0		0		0		N	N	N	N	N	N	Y	Y	Rho guanine nucleotide exchange factor 1 [Source:HGNC Symbol;Acc:HGNC:681]
ARHGEF11	YGR070W	ROM1	M:M	No	2.26051	0.250768	2.68604	0.856625	-1.76944	-0.752918	-1.95028	-0.568453	1	|haematopoietic_and_lymphoid_tissue	0		0		0		0		0		0		0		Y	N	N	N	N	N	N	N	Rho guanine nucleotide exchange factor 11 [Source:HGNC Symbol;Acc:HGNC:14580]
ARHGEF11	YLR371W_1	YLR371W_1	M:M	Yes	-0.26382	0.837413	-0.696148	1.44776	0.251008	-4.10914	-0.586281	-3.72436	1	|haematopoietic_and_lymphoid_tissue	0		0		0		0		0		0		0		Y	N	N	N	N	N	Y	Y	Rho guanine nucleotide exchange factor 11 [Source:HGNC Symbol;Acc:HGNC:14580]
ARHGEF11	YLR371W_1	YLR371W_1	M:M	Yes	-0.26382	0.837413	-0.696148	1.44776	0.251008	-4.10914	-0.586281	-3.72436	1	|haematopoietic_and_lymphoid_tissue	0		0		0		0		0		0		0		Y	N	N	N	N	N	Y	Y	Rho guanine nucleotide exchange factor 11 [Source:HGNC Symbol;Acc:HGNC:14580]
ARHGEF11	YLR371W_2	YLR371W_2	M:M	Yes	-0.138082	2.44376	-9.52969	7.12015	8.44258	-9.08384	10.0225	-18.5883	1	|haematopoietic_and_lymphoid_tissue	0		0		0		0		0		0		0		Y	N	N	N	N	N	Y	Y	Rho guanine nucleotide exchange factor 11 [Source:HGNC Symbol;Acc:HGNC:14580]
ARHGEF11	YLR371W_2	YLR371W_2	M:M	Yes	-0.138082	2.44376	-9.52969	7.12015	8.44258	-9.08384	10.0225	-18.5883	1	|haematopoietic_and_lymphoid_tissue	0		0		0		0		0		0		0		Y	N	N	N	N	N	Y	Y	Rho guanine nucleotide exchange factor 11 [Source:HGNC Symbol;Acc:HGNC:14580]
ARHGEF12	YGR070W	ROM1	M:M	No	2.26051	0.250768	2.68604	0.856625	-1.76944	-0.752918	-1.95028	-0.568453	3	|haematopoietic_and_lymphoid_tissue|liver|ovary	0		0		0		0		0		0		0		Y	N	N	N	N	N	N	N	Rho guanine nucleotide exchange factor 12 [Source:HGNC Symbol;Acc:HGNC:14193]
ARHGEF12	YLR371W_1	YLR371W_1	M:M	Yes	-0.26382	0.837413	-0.696148	1.44776	0.251008	-4.10914	-0.586281	-3.72436	3	|haematopoietic_and_lymphoid_tissue|liver|ovary	0		0		0		0		0		0		0		Y	N	N	N	N	N	Y	Y	Rho guanine nucleotide exchange factor 12 [Source:HGNC Symbol;Acc:HGNC:14193]
ARHGEF12	YLR371W_1	YLR371W_1	M:M	Yes	-0.26382	0.837413	-0.696148	1.44776	0.251008	-4.10914	-0.586281	-3.72436	3	|haematopoietic_and_lymphoid_tissue|liver|ovary	0		0		0		0		0		0		0		Y	N	N	N	N	N	Y	Y	Rho guanine nucleotide exchange factor 12 [Source:HGNC Symbol;Acc:HGNC:14193]
ARHGEF12	YLR371W_2	YLR371W_2	M:M	Yes	-0.138082	2.44376	-9.52969	7.12015	8.44258	-9.08384	10.0225	-18.5883	3	|haematopoietic_and_lymphoid_tissue|liver|ovary	0		0		0		0		0		0		0		Y	N	N	N	N	N	Y	Y	Rho guanine nucleotide exchange factor 12 [Source:HGNC Symbol;Acc:HGNC:14193]
ARHGEF12	YLR371W_2	YLR371W_2	M:M	Yes	-0.138082	2.44376	-9.52969	7.12015	8.44258	-9.08384	10.0225	-18.5883	3	|haematopoietic_and_lymphoid_tissue|liver|ovary	0		0		0		0		0		0		0		Y	N	N	N	N	N	Y	Y	Rho guanine nucleotide exchange factor 12 [Source:HGNC Symbol;Acc:HGNC:14193]
ARHGEF18	YGR070W	ROM1	M:M	No	2.26051	0.250768	2.68604	0.856625	-1.76944	-0.752918	-1.95028	-0.568453	1	|bone	0		0		0		0		0		0		0		N	N	N	N	N	N	N	N	Rho/Rac guanine nucleotide exchange factor 18 [Source:HGNC Symbol;Acc:HGNC:17090]
ARHGEF18	YLR371W_1	YLR371W_1	M:M	Yes	-0.26382	0.837413	-0.696148	1.44776	0.251008	-4.10914	-0.586281	-3.72436	1	|bone	0		0		0		0		0		0		0		N	N	N	N	N	N	Y	Y	Rho/Rac guanine nucleotide exchange factor 18 [Source:HGNC Symbol;Acc:HGNC:17090]
ARHGEF18	YLR371W_1	YLR371W_1	M:M	Yes	-0.26382	0.837413	-0.696148	1.44776	0.251008	-4.10914	-0.586281	-3.72436	1	|bone	0		0		0		0		0		0		0		N	N	N	N	N	N	Y	Y	Rho/Rac guanine nucleotide exchange factor 18 [Source:HGNC Symbol;Acc:HGNC:17090]
ARHGEF18	YLR371W_2	YLR371W_2	M:M	Yes	-0.138082	2.44376	-9.52969	7.12015	8.44258	-9.08384	10.0225	-18.5883	1	|bone	0		0		0		0		0		0		0		N	N	N	N	N	N	Y	Y	Rho/Rac guanine nucleotide exchange factor 18 [Source:HGNC Symbol;Acc:HGNC:17090]
ARHGEF18	YLR371W_2	YLR371W_2	M:M	Yes	-0.138082	2.44376	-9.52969	7.12015	8.44258	-9.08384	10.0225	-18.5883	1	|bone	0		0		0		0		0		0		0		N	N	N	N	N	N	Y	Y	Rho/Rac guanine nucleotide exchange factor 18 [Source:HGNC Symbol;Acc:HGNC:17090]
ARHGEF2	YGR070W	ROM1	M:M	No	2.26051	0.250768	2.68604	0.856625	-1.76944	-0.752918	-1.95028	-0.568453	1	|haematopoietic_and_lymphoid_tissue	0		0		0		0		0		0		0		Y	N	N	N	N	N	N	N	Rho/Rac guanine nucleotide exchange factor 2 [Source:HGNC Symbol;Acc:HGNC:682]
ARHGEF2	YLR371W_1	YLR371W_1	M:M	Yes	-0.26382	0.837413	-0.696148	1.44776	0.251008	-4.10914	-0.586281	-3.72436	1	|haematopoietic_and_lymphoid_tissue	0		0		0		0		0		0		0		Y	N	N	N	N	N	Y	Y	Rho/Rac guanine nucleotide exchange factor 2 [Source:HGNC Symbol;Acc:HGNC:682]
ARHGEF2	YLR371W_1	YLR371W_1	M:M	Yes	-0.26382	0.837413	-0.696148	1.44776	0.251008	-4.10914	-0.586281	-3.72436	1	|haematopoietic_and_lymphoid_tissue	0		0		0		0		0		0		0		Y	N	N	N	N	N	Y	Y	Rho/Rac guanine nucleotide exchange factor 2 [Source:HGNC Symbol;Acc:HGNC:682]
ARHGEF2	YLR371W_2	YLR371W_2	M:M	Yes	-0.138082	2.44376	-9.52969	7.12015	8.44258	-9.08384	10.0225	-18.5883	1	|haematopoietic_and_lymphoid_tissue	0		0		0		0		0		0		0		Y	N	N	N	N	N	Y	Y	Rho/Rac guanine nucleotide exchange factor 2 [Source:HGNC Symbol;Acc:HGNC:682]
ARHGEF2	YLR371W_2	YLR371W_2	M:M	Yes	-0.138082	2.44376	-9.52969	7.12015	8.44258	-9.08384	10.0225	-18.5883	1	|haematopoietic_and_lymphoid_tissue	0		0		0		0		0		0		0		Y	N	N	N	N	N	Y	Y	Rho/Rac guanine nucleotide exchange factor 2 [Source:HGNC Symbol;Acc:HGNC:682]
ARHGEF3	YGR070W	ROM1	M:M	No	2.26051	0.250768	2.68604	0.856625	-1.76944	-0.752918	-1.95028	-0.568453	1	|pancreas	0		0		0		0		0		0		0		N	N	N	N	N	N	N	N	Rho guanine nucleotide exchange factor 3 [Source:HGNC Symbol;Acc:HGNC:683]
ARHGEF3	YLR371W_1	YLR371W_1	M:M	Yes	-0.26382	0.837413	-0.696148	1.44776	0.251008	-4.10914	-0.586281	-3.72436	1	|pancreas	0		0		0		0		0		0		0		N	N	N	N	N	N	Y	Y	Rho guanine nucleotide exchange factor 3 [Source:HGNC Symbol;Acc:HGNC:683]
ARHGEF3	YLR371W_1	YLR371W_1	M:M	Yes	-0.26382	0.837413	-0.696148	1.44776	0.251008	-4.10914	-0.586281	-3.72436	1	|pancreas	0		0		0		0		0		0		0		N	N	N	N	N	N	Y	Y	Rho guanine nucleotide exchange factor 3 [Source:HGNC Symbol;Acc:HGNC:683]
ARHGEF3	YLR371W_2	YLR371W_2	M:M	Yes	-0.138082	2.44376	-9.52969	7.12015	8.44258	-9.08384	10.0225	-18.5883	1	|pancreas	0		0		0		0		0		0		0		N	N	N	N	N	N	Y	Y	Rho guanine nucleotide exchange factor 3 [Source:HGNC Symbol;Acc:HGNC:683]
ARHGEF3	YLR371W_2	YLR371W_2	M:M	Yes	-0.138082	2.44376	-9.52969	7.12015	8.44258	-9.08384	10.0225	-18.5883	1	|pancreas	0		0		0		0		0		0		0		N	N	N	N	N	N	Y	Y	Rho guanine nucleotide exchange factor 3 [Source:HGNC Symbol;Acc:HGNC:683]
ARIH1	YKR017C	HEL1	1:M	Yes	1.05091	-0.113342	0.1507	0.381426	-0.659767	0.309417	-1.04328	2.11239	1	|skin	0		1	|skin	0		2	|haematopoietic_and_lymphoid_tissue|soft_tissue	0		0		0		N	N	Y	N	N	N	N	N	ariadne RBR E3 ubiquitin protein ligase 1 [Source:HGNC Symbol;Acc:HGNC:689]
ARIH2	YKR017C	HEL1	1:M	Yes	1.05091	-0.113342	0.1507	0.381426	-0.659767	0.309417	-1.04328	2.11239	0		0		0		0		2	|lung|ovary	0		0		0		N	N	Y	N	Y	N	N	N	ariadne RBR E3 ubiquitin protein ligase 2 [Source:HGNC Symbol;Acc:HGNC:690]
ARL1	YBR164C	ARL1	1:M	No	0.149842	-0.17712	-0.423416	0.442324	-0.317386	0.73359	-0.66631	1.96308	1	|endometrium	0		0		0		0		0		0		0		Y	N	N	N	N	N	N	N	ADP ribosylation factor like GTPase 1 [Source:HGNC Symbol;Acc:HGNC:692]
ARL10	YOR094W	ARF3	1:M	No	0.439574	0.047307	-0.046783	0.577902	-1.46798	-0.645983	-0.630702	-0.300484	0		0		0		0		0		0		0		0		N	N	N	N	N	N	N	N	ADP ribosylation factor like GTPase 10 [Source:HGNC Symbol;Acc:HGNC:22042]
ARL11	YDL192W	ARF1	1:M	Yes	-0.02431	1.46732	-0.322861	1.53959	3.95603	-4.37218	-1.28251	-4.09378	1	|kidney	0		0		0		1	|haematopoietic_and_lymphoid_tissue	1	|haematopoietic_and_lymphoid_tissue	1	|haematopoietic_and_lymphoid_tissue	1	|haematopoietic_and_lymphoid_tissue	N	N	N	N	N	N	Y	Y	ADP ribosylation factor like GTPase 11 [Source:HGNC Symbol;Acc:HGNC:24046]
ARL13A	YPL051W	ARL3	1:M	No	0.0441276	-0.476204	-0.801324	0.284844	-0.66037	-0.622618	-1.19406	1.5659	0		0		0		0		0		0		0		0		N	N	N	N	N	N	N	N	ADP ribosylation factor like GTPase 13A [Source:HGNC Symbol;Acc:HGNC:31709]
ARL13B	YPL051W	ARL3	1:M	No	0.0441276	-0.476204	-0.801324	0.284844	-0.66037	-0.622618	-1.19406	1.5659	0		0		0		0		1	|liver	0		0		0		N	N	N	N	Y	N	N	N	ADP ribosylation factor like GTPase 13B [Source:HGNC Symbol;Acc:HGNC:25419]
ARL14	YDL192W	ARF1	1:M	Yes	-0.02431	1.46732	-0.322861	1.53959	3.95603	-4.37218	-1.28251	-4.09378	1	|large_intestine	0		0		0		1	|lung	1	|lung	1	|lung	1	|lung	N	N	N	N	N	N	Y	Y	ADP ribosylation factor like GTPase 14 [Source:HGNC Symbol;Acc:HGNC:22974]
ARL15	YDL137W	ARF2	1:M	Yes	-0.264668	0.490983	-0.62633	1.29308	2.7329	-0.025505	0.1676	-4.2926	0		0		0		0		2	|autonomic_ganglia|bone	0		2	|autonomic_ganglia|bone	0		N	N	N	N	N	N	Y	N	ADP ribosylation factor like GTPase 15 [Source:HGNC Symbol;Acc:HGNC:25945]
ARL2	YDL137W	ARF2	1:M	Yes	-0.264668	0.490983	-0.62633	1.29308	2.7329	-0.025505	0.1676	-4.2926	1	|kidney	0		0		0		0		0		0		0		N	N	N	N	N	N	Y	N	ADP ribosylation factor like GTPase 2 [Source:HGNC Symbol;Acc:HGNC:693]
ARL2-SNX15	YDL137W	ARF2	1:M	Yes	-0.264668	0.490983	-0.62633	1.29308	2.7329	-0.025505	0.1676	-4.2926	1	|kidney	0		0		0		1	|endometrium	0		1	|endometrium	0		N	N	N	N	N	N	Y	N	ARL2-SNX15 readthrough (NMD candidate) [Source:HGNC Symbol;Acc:HGNC:49197]
ARL3	YDL137W	ARF2	1:M	Yes	-0.264668	0.490983	-0.62633	1.29308	2.7329	-0.025505	0.1676	-4.2926	1	|autonomic_ganglia	0		0		0		1	|haematopoietic_and_lymphoid_tissue	0		1	|haematopoietic_and_lymphoid_tissue	0		N	N	N	N	Y	N	Y	N	ADP ribosylation factor like GTPase 3 [Source:HGNC Symbol;Acc:HGNC:694]
ARL4A	YDL192W	ARF1	1:M	Yes	-0.02431	1.46732	-0.322861	1.53959	3.95603	-4.37218	-1.28251	-4.09378	1	|soft_tissue	0		0		0		2	|breast|ovary	2	|breast|ovary	2	|breast|ovary	2	|breast|ovary	N	N	N	N	N	N	Y	Y	ADP ribosylation factor like GTPase 4A [Source:HGNC Symbol;Acc:HGNC:695]
ARL4C	YDL192W	ARF1	1:M	Yes	-0.02431	1.46732	-0.322861	1.53959	3.95603	-4.37218	-1.28251	-4.09378	0		0		0		0		0		0		0		0		N	N	N	N	N	N	Y	Y	ADP ribosylation factor like GTPase 4C [Source:HGNC Symbol;Acc:HGNC:698]
ARL4D	YDL192W	ARF1	1:M	Yes	-0.02431	1.46732	-0.322861	1.53959	3.95603	-4.37218	-1.28251	-4.09378	2	|oesophagus|soft_tissue	0		0		0		2	|breast|lung	2	|breast|lung	2	|breast|lung	2	|breast|lung	N	N	N	N	N	N	Y	Y	ADP ribosylation factor like GTPase 4D [Source:HGNC Symbol;Acc:HGNC:656]
ARL5A	YBR164C	ARL1	1:M	No	0.149842	-0.17712	-0.423416	0.442324	-0.317386	0.73359	-0.66631	1.96308	0		0		0		0		2	|haematopoietic_and_lymphoid_tissue|pancreas	0		0		0		N	N	N	N	Y	N	N	N	ADP ribosylation factor like GTPase 5A [Source:HGNC Symbol;Acc:HGNC:696]
ARL5B	YBR164C	ARL1	1:M	No	0.149842	-0.17712	-0.423416	0.442324	-0.317386	0.73359	-0.66631	1.96308	1	|lung	0		0		0		2	|bone|ovary	0		0		0		N	N	N	N	N	N	N	N	ADP ribosylation factor like GTPase 5B [Source:HGNC Symbol;Acc:HGNC:23052]
ARL5C	YBR164C	ARL1	1:M	No	0.149842	-0.17712	-0.423416	0.442324	-0.317386	0.73359	-0.66631	1.96308	1	|haematopoietic_and_lymphoid_tissue	0		0		0		1	|lung	0		0		0		Y	N	N	N	N	N	N	N	ADP ribosylation factor like GTPase 5C [Source:HGNC Symbol;Acc:HGNC:31111]
ARL6	YBR164C	ARL1	1:M	No	0.149842	-0.17712	-0.423416	0.442324	-0.317386	0.73359	-0.66631	1.96308	0		0		0		0		0		0		0		0		N	N	N	N	N	N	N	N	ADP ribosylation factor like GTPase 6 [Source:HGNC Symbol;Acc:HGNC:13210]
ARL8A	YDL137W	ARF2	1:M	Yes	-0.264668	0.490983	-0.62633	1.29308	2.7329	-0.025505	0.1676	-4.2926	1	|pancreas	0		0		0		0		0		0		0		N	N	N	N	N	N	Y	N	ADP ribosylation factor like GTPase 8A [Source:HGNC Symbol;Acc:HGNC:25192]
ARL8B	YDL137W	ARF2	1:M	Yes	-0.264668	0.490983	-0.62633	1.29308	2.7329	-0.025505	0.1676	-4.2926	1	|stomach	0		0		0		2	|haematopoietic_and_lymphoid_tissue|kidney	0		2	|haematopoietic_and_lymphoid_tissue|kidney	0		N	N	N	N	N	N	Y	N	ADP ribosylation factor like GTPase 8B [Source:HGNC Symbol;Acc:HGNC:25564]
ARL9	YOR094W	ARF3	1:M	No	0.439574	0.047307	-0.046783	0.577902	-1.46798	-0.645983	-0.630702	-0.300484	1	|haematopoietic_and_lymphoid_tissue	0		0		0		1	|skin	0		0		0		N	N	N	N	N	N	N	N	ADP ribosylation factor like GTPase 9 [Source:HGNC Symbol;Acc:HGNC:23592]
ARPC1A	YBR234C	ARC40	1:M	Yes	0.815541	-0.023751	0.612774	1.35194	-1.48825	2.08303	-2.38077	-1.79793	0		0		0		0		1	|kidney	0		0		0		N	N	N	Y	N	N	N	N	actin related protein 2/3 complex subunit 1A [Source:HGNC Symbol;Acc:HGNC:703]
ARPC1B	YBR234C	ARC40	1:M	Yes	0.815541	-0.023751	0.612774	1.35194	-1.48825	2.08303	-2.38077	-1.79793	2	|cervix|pancreas	0		0		2	|cervix|pancreas	1	|haematopoietic_and_lymphoid_tissue	0		0		0		N	N	N	Y	N	N	N	N	actin related protein 2/3 complex subunit 1B [Source:HGNC Symbol;Acc:HGNC:704]
ARPC2	YNR035C	ARC35	1:1	Yes	1.18045	0.960363	0.350384	-0.273101	1.41657	-3.46396	0.759285	-2.69634	0		0		0		0		3	|breast|haematopoietic_and_lymphoid_tissue|kidney	3	|breast|haematopoietic_and_lymphoid_tissue|kidney	3	|breast|haematopoietic_and_lymphoid_tissue|kidney	3	|breast|haematopoietic_and_lymphoid_tissue|kidney	N	N	N	N	N	N	Y	Y	actin related protein 2/3 complex subunit 2 [Source:HGNC Symbol;Acc:HGNC:705]
ARPC3	YLR370C	ARC18	1:1	Yes	0.268145	1.23969	0.0388309	1.5544	0.234525	-3.53541	-0.675915	-3.94832	2	|cervix|soft_tissue	0		0		0		1	|haematopoietic_and_lymphoid_tissue	1	|haematopoietic_and_lymphoid_tissue	1	|haematopoietic_and_lymphoid_tissue	1	|haematopoietic_and_lymphoid_tissue	N	N	N	N	N	N	Y	Y	actin related protein 2/3 complex subunit 3 [Source:HGNC Symbol;Acc:HGNC:706]
ASCC3	YGR271W	SLH1	1:M	Yes	-0.233801	-0.156565	0.832921	0.554341	-0.478736	0.574636	-0.555135	-3.58256	0		0		0		0		2	|autonomic_ganglia|central_nervous_system	0		2	|autonomic_ganglia|central_nervous_system	0		N	N	N	N	Y	N	Y	N	activating signal cointegrator 1 complex subunit 3 [Source:HGNC Symbol;Acc:HGNC:18697]
ASF1A	YJL115W	ASF1	1:M	Yes	-1.46981	-12.3225	-1.77849	-8.12989	7.74926	19.725	2.79453	13.1982	0		0		0		0		2	|bone|skin	0		0		0		N	N	Y	Y	N	N	N	N	anti-silencing function 1A histone chaperone [Source:HGNC Symbol;Acc:HGNC:20995]
ASF1B	YJL115W	ASF1	1:M	Yes	-1.46981	-12.3225	-1.77849	-8.12989	7.74926	19.725	2.79453	13.1982	2	|bone|lung	2	|bone|lung	2	|bone|lung	2	|bone|lung	2	|haematopoietic_and_lymphoid_tissue|stomach	0		0		0		N	N	Y	Y	N	N	N	N	anti-silencing function 1B histone chaperone [Source:HGNC Symbol;Acc:HGNC:20996]
ASH1L	YJL168C	SET2	1:M	Yes	-1.00694	-1.55891	-5.13137	-2.50583	3.43704	1.33958	3.93367	5.43606	2	|cervix|haematopoietic_and_lymphoid_tissue	0		2	|cervix|haematopoietic_and_lymphoid_tissue	0		1	|soft_tissue	0		0		0		Y	N	Y	N	N	N	N	N	ASH1 like histone lysine methyltransferase [Source:HGNC Symbol;Acc:HGNC:19088]
ASL	YHR018C	ARG4	1:M	No	-0.866635	0.493199	0.52997	-0.265682	-1.82706	-0.984981	-0.0605813	-0.612718	2	|large_intestine|pancreas	0		0		0		0		0		0		0		Y	N	N	N	N	N	N	N	argininosuccinate lyase [Source:HGNC Symbol;Acc:HGNC:746]
ASMT	YOR111W	YOR111W	1:M	No	1.0532	-0.383098	0.356479	-0.239223	-1.73514	0.909335	-1.70462	-0.845269	2	|central_nervous_system|lung	0		0		0		0		0		0		0		Y	N	N	N	N	N	N	N	acetylserotonin O-methyltransferase [Source:HGNC Symbol;Acc:HGNC:750]
ASMTL	YOR111W	YOR111W	1:M	No	1.0532	-0.383098	0.356479	-0.239223	-1.73514	0.909335	-1.70462	-0.845269	1	|liver	0		0		0		1	|haematopoietic_and_lymphoid_tissue	0		0		0		N	N	N	N	Y	N	N	N	acetylserotonin O-methyltransferase like [Source:HGNC Symbol;Acc:HGNC:751]
ASNA1	YDL100C	GET3	1:1	Yes	1.39839	0.182535	0.220837	0.060408	2.78151	-0.742688	-0.28243	2.55917	4	|bone|central_nervous_system|kidney|soft_tissue	0		4	|bone|central_nervous_system|kidney|soft_tissue	0		1	|large_intestine	0		0		0		N	N	Y	N	N	N	N	N	arsA arsenite transporter, ATP-binding, homolog 1 (bacterial) [Source:HGNC Symbol;Acc:HGNC:752]
ASNS	YPR145W	ASN1	1:M	No	0.269709	-0.012364	-0.573362	-0.03339	-0.727861	-0.931667	-0.857322	0.934466	2	|lung|urinary_tract	0		0		0		1	|haematopoietic_and_lymphoid_tissue	0		0		0		N	N	N	N	N	N	N	N	asparagine synthetase (glutamine-hydrolyzing) [Source:HGNC Symbol;Acc:HGNC:753]
ASNS	YGR124W	ASN2	1:M	No	1.25614	-0.449888	1.47708	-0.630984	-0.884478	1.18994	1.40032	0.246642	2	|lung|urinary_tract	0		0		0		1	|haematopoietic_and_lymphoid_tissue	0		0		0		N	N	N	N	N	N	N	N	asparagine synthetase (glutamine-hydrolyzing) [Source:HGNC Symbol;Acc:HGNC:753]
ASNSD1	YML096W	YML096W	1:1	No	-0.0452245	0.21936	-0.679099	-0.316893	-0.850936	-0.370944	-0.760542	-0.495682	0		0		0		0		3	|bone|ovary|pancreas	0		0		0		N	N	N	N	Y	N	N	N	asparagine synthetase domain containing 1 [Source:HGNC Symbol;Acc:HGNC:24910]
ASS1	YOL058W	ARG1	1:1	No	1.43088	-0.249852	1.00548	0.718141	-1.47789	-1.1076	-0.632904	-0.845797	2	|large_intestine|ovary	0		0		0		0		0		0		0		N	N	N	N	N	N	N	N	argininosuccinate synthase 1 [Source:HGNC Symbol;Acc:HGNC:758]
ASZ1	YGR233C	PHO81	1:1	Yes	0.620179	0.075038	0.342796	-0.059084	-0.977589	-0.978004	-1.1341	2.53078	0		0		0		0		0		0		0		0		N	N	Y	N	N	N	N	N	ankyrin repeat, SAM and basic leucine zipper domain containing 1 [Source:HGNC Symbol;Acc:HGNC:1350]
ATAD1	YGR028W	MSP1	1:1	No	-0.735972	0.812619	-1.44188	0.357328	-0.310903	-0.833203	-0.308858	1.34661	0		0		0		0		0		0		0		0		N	N	N	N	N	N	N	N	ATPase family, AAA domain containing 1 [Source:HGNC Symbol;Acc:HGNC:25903]
ATAD2	YGR270W	YTA7	1:M	Yes	-2.66282	-3.56577	-1.70636	0.019029	3.27337	-7.52372	1.74261	1.28872	0		0		0		0		0		0		0		0		N	N	N	N	N	N	N	Y	ATPase family, AAA domain containing 2 [Source:HGNC Symbol;Acc:HGNC:30123]
ATAD2B	YGR270W	YTA7	1:M	Yes	-2.66282	-3.56577	-1.70636	0.019029	3.27337	-7.52372	1.74261	1.28872	0		0		0		0		1	|haematopoietic_and_lymphoid_tissue	0		0		1	|haematopoietic_and_lymphoid_tissue	N	N	N	N	N	N	N	Y	ATPase family, AAA domain containing 2B [Source:HGNC Symbol;Acc:HGNC:29230]
ATE1	YGL017W	ATE1	1:1	Yes	-1.73878	0.207832	-0.0482928	0.79978	-2.03465	-0.97815	-2.43003	2.09233	1	|autonomic_ganglia	0		1	|autonomic_ganglia	0		0		0		0		0		N	N	Y	N	N	N	N	N	arginyltransferase 1 [Source:HGNC Symbol;Acc:HGNC:782]
ATG16L1	YLR222C	UTP13	1:M	No	0.367474	1.26016	0.36002	0.081213	0.336062	-1.58508	-0.701016	-0.033982	1	|liver	0		0		0		0		0		0		0		N	N	N	N	N	N	N	N	autophagy related 16 like 1 [Source:HGNC Symbol;Acc:HGNC:21498]
ATG16L2	YLR222C	UTP13	1:M	No	0.367474	1.26016	0.36002	0.081213	0.336062	-1.58508	-0.701016	-0.033982	2	|breast|pancreas	0		0		0		1	|stomach	0		0		0		Y	N	N	N	N	N	N	N	autophagy related 16 like 2 [Source:HGNC Symbol;Acc:HGNC:25464]
ATG2A	YNL242W	ATG2	1:M	No	1.05883	0.521352	-1.67628	-0.505196	-0.570739	-0.70998	1.50228	-0.2072	3	|haematopoietic_and_lymphoid_tissue|ovary|pancreas	0		0		0		0		0		0		0		Y	N	N	N	N	N	N	N	autophagy related 2A [Source:HGNC Symbol;Acc:HGNC:29028]
ATG2B	YNL242W	ATG2	1:M	No	1.05883	0.521352	-1.67628	-0.505196	-0.570739	-0.70998	1.50228	-0.2072	2	|haematopoietic_and_lymphoid_tissue|oesophagus	0		0		0		2	|bone|pancreas	0		0		0		Y	N	N	N	N	N	N	N	autophagy related 2B [Source:HGNC Symbol;Acc:HGNC:20187]
ATG3	YNR007C	ATG3	1:1	No	0.634022	0.471649	0.405126	0.579716	0.0233534	-0.126183	-0.28948	1.61634	0		0		0		0		1	|haematopoietic_and_lymphoid_tissue	0		0		0		N	N	N	N	N	N	N	N	autophagy related 3 [Source:HGNC Symbol;Acc:HGNC:20962]
ATG4A	YNL223W	ATG4	1:M	No	0.664607	0.177527	0.0607339	0.079989	-0.756202	-0.454157	-0.329877	0.28062	4	|haematopoietic_and_lymphoid_tissue|lung|pancreas|skin	0		0		0		1	|central_nervous_system	0		0		0		Y	N	N	N	N	N	N	N	autophagy related 4A cysteine peptidase [Source:HGNC Symbol;Acc:HGNC:16489]
ATG4B	YNL223W	ATG4	1:M	No	0.664607	0.177527	0.0607339	0.079989	-0.756202	-0.454157	-0.329877	0.28062	1	|pancreas	0		0		0		0		0		0		0		N	N	N	N	N	N	N	N	autophagy related 4B cysteine peptidase [Source:HGNC Symbol;Acc:HGNC:20790]
ATG4C	YNL223W	ATG4	1:M	No	0.664607	0.177527	0.0607339	0.079989	-0.756202	-0.454157	-0.329877	0.28062	0		0		0		0		3	|breast|haematopoietic_and_lymphoid_tissue|lung	0		0		0		N	N	N	N	Y	N	N	N	autophagy related 4C cysteine peptidase [Source:HGNC Symbol;Acc:HGNC:16040]
ATG4D	YNL223W	ATG4	1:M	No	0.664607	0.177527	0.0607339	0.079989	-0.756202	-0.454157	-0.329877	0.28062	2	|central_nervous_system|lung	0		0		0		0		0		0		0		Y	N	N	N	N	N	N	N	autophagy related 4D cysteine peptidase [Source:HGNC Symbol;Acc:HGNC:20789]
ATG5	YPL149W	ATG5	1:1	No	1.80519	-0.063098	0.910054	0.573387	-0.898104	-0.791631	-0.0478268	1.72994	0		0		0		0		1	|haematopoietic_and_lymphoid_tissue	0		0		0		N	N	N	N	N	N	N	N	autophagy related 5 [Source:HGNC Symbol;Acc:HGNC:589]
ATG7	YHR171W	ATG7	1:1	No	-0.00673513	0.403723	-0.608759	0.753627	-1.05929	-0.469256	-1.41779	-0.376184	0		0		0		0		1	|haematopoietic_and_lymphoid_tissue	0		0		0		N	N	N	N	N	N	N	N	autophagy related 7 [Source:HGNC Symbol;Acc:HGNC:16935]
ATG9A	YDL149W	ATG9	1:M	No	1.32194	0.315266	0.63737	0.75118	-0.960415	-0.400073	-0.305569	-1.2639	4	|central_nervous_system|haematopoietic_and_lymphoid_tissue|liver|pancreas	0		0		0		0		0		0		0		Y	N	N	N	N	N	N	N	autophagy related 9A [Source:HGNC Symbol;Acc:HGNC:22408]
ATG9B	YDL149W	ATG9	1:M	No	1.32194	0.315266	0.63737	0.75118	-0.960415	-0.400073	-0.305569	-1.2639	0		0		0		0		1	|bone	0		0		0		N	N	N	N	N	N	N	N	autophagy related 9B [Source:HGNC Symbol;Acc:HGNC:21899]
ATIC	YLR028C	ADE16	1:1	Yes	0.320502	0.180982	-0.204057	0.829064	-1.01302	-0.140098	-0.110405	-3.33955	0		0		0		0		0		0		0		0		N	N	N	N	Y	N	Y	N	5-aminoimidazole-4-carboxamide ribonucleotide formyltransferase/IMP cyclohydrolase [Source:HGNC Symbol;Acc:HGNC:794]
ATM	YBL088C	TEL1	1:1	No	0.813281	-0.194446	0.0150427	-0.016534	-0.362056	-0.768124	-0.513225	-1.14786	0		0		0		0		1	|autonomic_ganglia	0		0		0		N	N	N	N	N	N	N	N	ATM serine/threonine kinase [Source:HGNC Symbol;Acc:HGNC:795]
ATP10A	YDR093W	DNF2	1:M	Yes	-0.134056	0.443581	-0.915156	1.09356	-0.759206	-2.61897	-1.12386	-2.43673	1	|stomach	0		0		0		0		0		0		0		N	N	N	N	N	N	Y	Y	ATPase phospholipid transporting 10A (putative) [Source:HGNC Symbol;Acc:HGNC:13542]
ATP10B	YDR093W	DNF2	1:M	Yes	-0.134056	0.443581	-0.915156	1.09356	-0.759206	-2.61897	-1.12386	-2.43673	2	|large_intestine|pancreas	0		0		0		0		0		0		0		Y	N	N	N	N	N	Y	Y	ATPase phospholipid transporting 10B (putative) [Source:HGNC Symbol;Acc:HGNC:13543]
ATP10D	YDR093W	DNF2	1:M	Yes	-0.134056	0.443581	-0.915156	1.09356	-0.759206	-2.61897	-1.12386	-2.43673	0		0		0		0		2	|central_nervous_system|haematopoietic_and_lymphoid_tissue	2	|central_nervous_system|haematopoietic_and_lymphoid_tissue	2	|central_nervous_system|haematopoietic_and_lymphoid_tissue	2	|central_nervous_system|haematopoietic_and_lymphoid_tissue	N	N	N	N	N	N	Y	Y	ATPase phospholipid transporting 10D (putative) [Source:HGNC Symbol;Acc:HGNC:13549]
ATP11A	YAL026C	DRS2	1:M	No	-0.363275	-0.328167	-0.557482	0.089564	0.490025	0.219088	0.789761	-0.866081	0		0		0		0		0		0		0		0		N	N	N	N	N	N	N	N	ATPase phospholipid transporting 11A [Source:HGNC Symbol;Acc:HGNC:13552]
ATP11B	YAL026C	DRS2	1:M	No	-0.363275	-0.328167	-0.557482	0.089564	0.490025	0.219088	0.789761	-0.866081	1	|haematopoietic_and_lymphoid_tissue	0		0		0		0		0		0		0		N	N	N	N	N	N	N	N	ATPase phospholipid transporting 11B (putative) [Source:HGNC Symbol;Acc:HGNC:13553]
ATP11C	YAL026C	DRS2	1:M	No	-0.363275	-0.328167	-0.557482	0.089564	0.490025	0.219088	0.789761	-0.866081	0		0		0		0		2	|breast|lung	0		0		0		N	N	N	N	Y	N	N	N	ATPase phospholipid transporting 11C [Source:HGNC Symbol;Acc:HGNC:13554]
ATP12A	YGL167C	PMR1	1:M	Yes	-2.27559	2.45079	-7.89118	-0.167189	5.90712	-4.64107	10.6241	-5.74299	2	|haematopoietic_and_lymphoid_tissue|pancreas	0		0		0		0		0		0		0		Y	N	N	N	N	N	Y	Y	ATPase H+/K+ transporting non-gastric alpha2 subunit [Source:HGNC Symbol;Acc:HGNC:13816]
ATP13A1	YEL031W	SPF1	1:1	Yes	-2.25047	-0.505025	-1.08558	-2.61621	3.85448	0.854485	1.53491	2.88958	1	|haematopoietic_and_lymphoid_tissue	0		1	|haematopoietic_and_lymphoid_tissue	0		0		0		0		0		N	N	Y	N	N	N	N	N	ATPase 13A1 [Source:HGNC Symbol;Acc:HGNC:24215]
ATP13A2	YOR291W	YPK9	1:M	Yes	0.629971	-0.380314	0.311871	0.990157	-2.44952	-0.480816	-1.25462	-2.74621	0		0		0		0		0		0		0		0		N	N	N	N	N	N	Y	N	ATPase cation transporting 13A2 [Source:HGNC Symbol;Acc:HGNC:30213]
ATP13A3	YOR291W	YPK9	1:M	Yes	0.629971	-0.380314	0.311871	0.990157	-2.44952	-0.480816	-1.25462	-2.74621	4	|bone|haematopoietic_and_lymphoid_tissue|large_intestine|ovary	0		0		0		0		0		0		0		Y	N	N	N	N	N	Y	N	ATPase 13A3 [Source:HGNC Symbol;Acc:HGNC:24113]
ATP13A4	YOR291W	YPK9	1:M	Yes	0.629971	-0.380314	0.311871	0.990157	-2.44952	-0.480816	-1.25462	-2.74621	2	|breast|lung	0		0		0		0		0		0		0		Y	N	N	N	N	N	Y	N	ATPase 13A4 [Source:HGNC Symbol;Acc:HGNC:25422]
ATP13A5	YOR291W	YPK9	1:M	Yes	0.629971	-0.380314	0.311871	0.990157	-2.44952	-0.480816	-1.25462	-2.74621	2	|haematopoietic_and_lymphoid_tissue|ovary	0		0		0		0		0		0		0		Y	N	N	N	N	N	Y	N	ATPase 13A5 [Source:HGNC Symbol;Acc:HGNC:31789]
ATP1A1	YGL167C	PMR1	1:M	Yes	-2.27559	2.45079	-7.89118	-0.167189	5.90712	-4.64107	10.6241	-5.74299	0		0		0		0		0		0		0		0		N	N	N	N	N	N	Y	Y	ATPase Na+/K+ transporting subunit alpha 1 [Source:HGNC Symbol;Acc:HGNC:799]
ATP1A2	YGL167C	PMR1	1:M	Yes	-2.27559	2.45079	-7.89118	-0.167189	5.90712	-4.64107	10.6241	-5.74299	2	|haematopoietic_and_lymphoid_tissue|oesophagus	0		0		0		0		0		0		0		Y	N	N	N	N	N	Y	Y	ATPase Na+/K+ transporting subunit alpha 2 [Source:HGNC Symbol;Acc:HGNC:800]
ATP1A3	YGL167C	PMR1	1:M	Yes	-2.27559	2.45079	-7.89118	-0.167189	5.90712	-4.64107	10.6241	-5.74299	0		0		0		0		1	|haematopoietic_and_lymphoid_tissue	1	|haematopoietic_and_lymphoid_tissue	1	|haematopoietic_and_lymphoid_tissue	1	|haematopoietic_and_lymphoid_tissue	N	N	N	N	N	N	Y	Y	ATPase Na+/K+ transporting subunit alpha 3 [Source:HGNC Symbol;Acc:HGNC:801]
ATP1A4	YGL167C	PMR1	1:M	Yes	-2.27559	2.45079	-7.89118	-0.167189	5.90712	-4.64107	10.6241	-5.74299	1	|haematopoietic_and_lymphoid_tissue	0		0		0		0		0		0		0		Y	N	N	N	N	N	Y	Y	ATPase Na+/K+ transporting subunit alpha 4 [Source:HGNC Symbol;Acc:HGNC:14073]
ATP2A1	YGL167C	PMR1	1:M	Yes	-2.27559	2.45079	-7.89118	-0.167189	5.90712	-4.64107	10.6241	-5.74299	1	|haematopoietic_and_lymphoid_tissue	0		0		0		0		0		0		0		N	N	N	N	N	N	Y	Y	ATPase sarcoplasmic/endoplasmic reticulum Ca2+ transporting 1 [Source:HGNC Symbol;Acc:HGNC:811]
ATP2A2	YGL167C	PMR1	1:M	Yes	-2.27559	2.45079	-7.89118	-0.167189	5.90712	-4.64107	10.6241	-5.74299	1	|haematopoietic_and_lymphoid_tissue	0		0		0		0		0		0		0		N	N	N	N	N	N	Y	Y	ATPase sarcoplasmic/endoplasmic reticulum Ca2+ transporting 2 [Source:HGNC Symbol;Acc:HGNC:812]
ATP2A3	YGL167C	PMR1	1:M	Yes	-2.27559	2.45079	-7.89118	-0.167189	5.90712	-4.64107	10.6241	-5.74299	3	|breast|lung|pancreas	0		0		0		0		0		0		0		Y	N	N	N	N	N	Y	Y	ATPase sarcoplasmic/endoplasmic reticulum Ca2+ transporting 3 [Source:HGNC Symbol;Acc:HGNC:813]
ATP2B1	YGL006W	PMC1	1:M	No	0.418244	0.144297	-0.451318	0.961092	-1.44118	-1.18073	-0.99803	0.477789	0		0		0		0		1	|kidney	0		0		0		N	N	N	N	N	N	N	N	ATPase plasma membrane Ca2+ transporting 1 [Source:HGNC Symbol;Acc:HGNC:814]
ATP2B2	YGL006W	PMC1	1:M	No	0.418244	0.144297	-0.451318	0.961092	-1.44118	-1.18073	-0.99803	0.477789	2	|haematopoietic_and_lymphoid_tissue|ovary	0		0		0		1	|soft_tissue	0		0		0		N	N	N	N	N	N	N	N	ATPase plasma membrane Ca2+ transporting 2 [Source:HGNC Symbol;Acc:HGNC:815]
ATP2B3	YGL006W	PMC1	1:M	No	0.418244	0.144297	-0.451318	0.961092	-1.44118	-1.18073	-0.99803	0.477789	0		0		0		0		0		0		0		0		N	N	N	N	N	N	N	N	ATPase plasma membrane Ca2+ transporting 3 [Source:HGNC Symbol;Acc:HGNC:816]
ATP2B4	YGL006W	PMC1	1:M	No	0.418244	0.144297	-0.451318	0.961092	-1.44118	-1.18073	-0.99803	0.477789	1	|haematopoietic_and_lymphoid_tissue	0		0		0		1	|lung	0		0		0		N	N	N	N	N	N	N	N	ATPase plasma membrane Ca2+ transporting 4 [Source:HGNC Symbol;Acc:HGNC:817]
ATP2C1	YGL167C	PMR1	1:M	Yes	-2.27559	2.45079	-7.89118	-0.167189	5.90712	-4.64107	10.6241	-5.74299	1	|haematopoietic_and_lymphoid_tissue	0		0		0		2	|kidney|urinary_tract	2	|kidney|urinary_tract	2	|kidney|urinary_tract	2	|kidney|urinary_tract	N	N	N	N	N	N	Y	Y	ATPase secretory pathway Ca2+ transporting 1 [Source:HGNC Symbol;Acc:HGNC:13211]
ATP2C2	YGL167C	PMR1	1:M	Yes	-2.27559	2.45079	-7.89118	-0.167189	5.90712	-4.64107	10.6241	-5.74299	3	|breast|large_intestine|pancreas	0		0		0		0		0		0		0		Y	N	N	N	N	N	Y	Y	ATPase secretory pathway Ca2+ transporting 2 [Source:HGNC Symbol;Acc:HGNC:29103]
ATP4A	YGL167C	PMR1	1:M	Yes	-2.27559	2.45079	-7.89118	-0.167189	5.90712	-4.64107	10.6241	-5.74299	0		0		0		0		0		0		0		0		N	N	N	N	N	N	Y	Y	ATPase H+/K+ transporting subunit alpha [Source:HGNC Symbol;Acc:HGNC:819]
ATP6V0A1	YMR054W	STV1	M:M	Yes	0.345185	-0.271922	-0.150033	-2.37272	-0.794798	1.45305	-0.255539	7.30207	3	|haematopoietic_and_lymphoid_tissue|lung|pancreas	0		3	|haematopoietic_and_lymphoid_tissue|lung|pancreas	0		0		0		0		0		Y	N	Y	N	N	N	N	N	ATPase H+ transporting V0 subunit a1 [Source:HGNC Symbol;Acc:HGNC:865]
ATP6V0A1	YOR270C	VPH1	M:M	Yes	-1.87541	-1.3656	-1.2176	-4.77129	3.2005	0.774067	6.0478	4.88964	3	|haematopoietic_and_lymphoid_tissue|lung|pancreas	0		3	|haematopoietic_and_lymphoid_tissue|lung|pancreas	0		0		0		0		0		Y	N	Y	N	N	N	N	N	ATPase H+ transporting V0 subunit a1 [Source:HGNC Symbol;Acc:HGNC:865]
ATP6V0A2	YMR054W	STV1	M:M	Yes	0.345185	-0.271922	-0.150033	-2.37272	-0.794798	1.45305	-0.255539	7.30207	2	|large_intestine|lung	0		2	|large_intestine|lung	0		0		0		0		0		Y	N	Y	N	N	N	N	N	ATPase H+ transporting V0 subunit a2 [Source:HGNC Symbol;Acc:HGNC:18481]
ATP6V0A2	YOR270C	VPH1	M:M	Yes	-1.87541	-1.3656	-1.2176	-4.77129	3.2005	0.774067	6.0478	4.88964	2	|large_intestine|lung	0		2	|large_intestine|lung	0		0		0		0		0		Y	N	Y	N	N	N	N	N	ATPase H+ transporting V0 subunit a2 [Source:HGNC Symbol;Acc:HGNC:18481]
ATP6V0A4	YMR054W	STV1	M:M	Yes	0.345185	-0.271922	-0.150033	-2.37272	-0.794798	1.45305	-0.255539	7.30207	1	|haematopoietic_and_lymphoid_tissue	0		1	|haematopoietic_and_lymphoid_tissue	0		0		0		0		0		Y	N	Y	N	N	N	N	N	ATPase H+ transporting V0 subunit a4 [Source:HGNC Symbol;Acc:HGNC:866]
ATP6V0A4	YOR270C	VPH1	M:M	Yes	-1.87541	-1.3656	-1.2176	-4.77129	3.2005	0.774067	6.0478	4.88964	1	|haematopoietic_and_lymphoid_tissue	0		1	|haematopoietic_and_lymphoid_tissue	0		0		0		0		0		Y	N	Y	N	N	N	N	N	ATPase H+ transporting V0 subunit a4 [Source:HGNC Symbol;Acc:HGNC:866]
ATP6V0B	YHR026W	VMA16	1:1	Yes	-1.7334	-7.15405	-22.6346	1.86716	4.36669	6.23878	10.5645	-4.80213	2	|lung|soft_tissue	0		0		2	|lung|soft_tissue	0		0		0		0		N	N	N	Y	N	N	Y	N	ATPase H+ transporting V0 subunit b [Source:HGNC Symbol;Acc:HGNC:861]
ATP6V0C	YEL027W	VMA3	1:1	Yes	-4.10056	-6.5843	0.001	0.0001	5.6473	4.74504	0.001	0.0001	1	|pancreas	0		0		1	|pancreas	0		0		0		0		Y	N	N	Y	N	N	N	N	ATPase H+ transporting V0 subunit c [Source:HGNC Symbol;Acc:HGNC:855]
ATP6V0D1	YLR447C	VMA6	1:M	No	-0.118293	0.167444	-1.41205	-0.445983	0.957436	0.578635	0.512733	1.81804	1	|pancreas	0		0		0		2	|haematopoietic_and_lymphoid_tissue|kidney	0		0		0		N	N	N	N	N	N	N	N	ATPase H+ transporting V0 subunit d1 [Source:HGNC Symbol;Acc:HGNC:13724]
ATP6V0D2	YLR447C	VMA6	1:M	No	-0.118293	0.167444	-1.41205	-0.445983	0.957436	0.578635	0.512733	1.81804	0		0		0		0		0		0		0		0		Y	N	N	N	N	N	N	N	ATPase H+ transporting V0 subunit d2 [Source:HGNC Symbol;Acc:HGNC:18266]
ATP6V1A	YDL185W	VMA1	1:1	Yes	-0.432611	-5.55488	-14.8587	-1.88457	4.87609	8.72033	19.051	-8.20712	2	|breast|lung	0		0		2	|breast|lung	1	|kidney	0		1	|kidney	0		Y	N	N	Y	N	N	Y	N	ATPase H+ transporting V1 subunit A [Source:HGNC Symbol;Acc:HGNC:851]
ATP6V1B1	YBR127C	VMA2	1:M	Yes	-2.95566	-4.32254	0.001	0.0001	3.12461	5.47132	0.001	0.0001	1	|ovary	0		0		1	|ovary	0		0		0		0		Y	N	N	Y	N	N	N	N	ATPase H+ transporting V1 subunit B1 [Source:HGNC Symbol;Acc:HGNC:853]
ATP6V1B2	YBR127C	VMA2	1:M	Yes	-2.95566	-4.32254	0.001	0.0001	3.12461	5.47132	0.001	0.0001	0		0		0		0		1	|oesophagus	0		0		0		N	N	N	Y	N	N	N	N	ATPase H+ transporting V1 subunit B2 [Source:HGNC Symbol;Acc:HGNC:854]
ATP6V1C1	YKL080W	VMA5	1:M	Yes	-3.67462	-4.31686	-22.4196	1.17476	4.82322	5.13762	11.4126	-7.4121	0		0		0		0		0		0		0		0		N	N	N	Y	N	N	Y	N	ATPase H+ transporting V1 subunit C1 [Source:HGNC Symbol;Acc:HGNC:856]
ATP6V1C2	YKL080W	VMA5	1:M	Yes	-3.67462	-4.31686	-22.4196	1.17476	4.82322	5.13762	11.4126	-7.4121	1	|haematopoietic_and_lymphoid_tissue	0		0		1	|haematopoietic_and_lymphoid_tissue	1	|breast	0		1	|breast	0		N	N	N	Y	N	N	Y	N	ATPase H+ transporting V1 subunit C2 [Source:HGNC Symbol;Acc:HGNC:18264]
ATP6V1D	YEL051W	VMA8	1:1	Yes	-1.28575	-7.20007	0.001	0.0001	4.32592	6.62249	0.001	0.0001	1	|oesophagus	0		0		1	|oesophagus	0		0		0		0		N	N	N	Y	N	N	N	N	ATPase H+ transporting V1 subunit D [Source:HGNC Symbol;Acc:HGNC:13527]
ATP6V1E1	YOR332W	VMA4	1:M	No	-0.291555	0.413178	0.159027	0.232931	2.21037	-1.72131	0.542739	0.004967	1	|stomach	0		0		0		0		0		0		0		N	N	N	N	N	N	N	N	ATPase H+ transporting V1 subunit E1 [Source:HGNC Symbol;Acc:HGNC:857]
ATP6V1E2	YOR332W	VMA4	1:M	No	-0.291555	0.413178	0.159027	0.232931	2.21037	-1.72131	0.542739	0.004967	0		0		0		0		0		0		0		0		N	N	N	N	N	N	N	N	ATPase H+ transporting V1 subunit E2 [Source:HGNC Symbol;Acc:HGNC:18125]
ATP6V1F	YGR020C	VMA7	1:1	No	-9.06249	-2.50499	-13.3566	-3.24982	10.3683	0.970001	14.3604	0.560314	0		0		0		0		1	|haematopoietic_and_lymphoid_tissue	0		0		0		N	N	N	N	N	N	N	N	ATPase H+ transporting V1 subunit F [Source:HGNC Symbol;Acc:HGNC:16832]
ATP6V1H	YPR036W	VMA13	1:1	Yes	-0.71311	-2.3998	-3.67143	-0.679931	0.779029	4.23242	-0.479939	4.59885	0		0		0		0		0		0		0		0		N	N	Y	Y	N	N	N	N	ATPase H+ transporting V1 subunit H [Source:HGNC Symbol;Acc:HGNC:18303]
ATP7A	YDR270W	CCC2	1:M	No	0.575951	0.19969	-0.707224	1.04048	-3.12078	-0.979065	-0.118364	0.08115	1	|haematopoietic_and_lymphoid_tissue	0		0		0		0		0		0		0		N	N	N	N	N	N	N	N	ATPase copper transporting alpha [Source:HGNC Symbol;Acc:HGNC:869]
ATP7B	YDR270W	CCC2	1:M	No	0.575951	0.19969	-0.707224	1.04048	-3.12078	-0.979065	-0.118364	0.08115	2	|haematopoietic_and_lymphoid_tissue|large_intestine	0		0		0		0		0		0		0		Y	N	N	N	N	N	N	N	ATPase copper transporting beta [Source:HGNC Symbol;Acc:HGNC:870]
ATP8A1	YAL026C	DRS2	1:M	No	-0.363275	-0.328167	-0.557482	0.089564	0.490025	0.219088	0.789761	-0.866081	1	|pancreas	0		0		0		1	|haematopoietic_and_lymphoid_tissue	0		0		0		N	N	N	N	N	N	N	N	ATPase phospholipid transporting 8A1 [Source:HGNC Symbol;Acc:HGNC:13531]
ATP8A2	YAL026C	DRS2	1:M	No	-0.363275	-0.328167	-0.557482	0.089564	0.490025	0.219088	0.789761	-0.866081	0		0		0		0		0		0		0		0		N	N	N	N	N	N	N	N	ATPase phospholipid transporting 8A2 [Source:HGNC Symbol;Acc:HGNC:13533]
ATP8B1	YAL026C	DRS2	1:M	No	-0.363275	-0.328167	-0.557482	0.089564	0.490025	0.219088	0.789761	-0.866081	3	|bone|large_intestine|lung	0		0		0		0		0		0		0		Y	N	N	N	N	N	N	N	ATPase phospholipid transporting 8B1 [Source:HGNC Symbol;Acc:HGNC:3706]
ATP8B2	YAL026C	DRS2	1:M	No	-0.363275	-0.328167	-0.557482	0.089564	0.490025	0.219088	0.789761	-0.866081	1	|haematopoietic_and_lymphoid_tissue	0		0		0		0		0		0		0		N	N	N	N	N	N	N	N	ATPase phospholipid transporting 8B2 [Source:HGNC Symbol;Acc:HGNC:13534]
ATP8B3	YAL026C	DRS2	1:M	No	-0.363275	-0.328167	-0.557482	0.089564	0.490025	0.219088	0.789761	-0.866081	2	|central_nervous_system|liver	0		0		0		1	|lung	0		0		0		N	N	N	N	N	N	N	N	ATPase phospholipid transporting 8B3 [Source:HGNC Symbol;Acc:HGNC:13535]
ATP8B4	YAL026C	DRS2	1:M	No	-0.363275	-0.328167	-0.557482	0.089564	0.490025	0.219088	0.789761	-0.866081	0		0		0		0		0		0		0		0		N	N	N	N	N	N	N	N	ATPase phospholipid transporting 8B4 (putative) [Source:HGNC Symbol;Acc:HGNC:13536]
ATPAF1	YNL315C_1	YNL315C_1	1:1	Yes	-0.795104	-10.4191	0.001	0.0001	-3.42321	-15.8097	0.001	0.0001	1	|kidney	0		0		0		1	|breast	0		0		1	|breast	N	N	N	N	N	N	N	Y	ATP synthase mitochondrial F1 complex assembly factor 1 [Source:HGNC Symbol;Acc:HGNC:18803]
ATPAF1	YNL315C_2	YNL315C_2	1:1	No	-6.06748	-0.509475	0.001	0.0001	8.35615	-1.52731	0.001	0.0001	1	|kidney	0		0		0		1	|breast	0		0		0		N	N	N	N	N	N	N	N	ATP synthase mitochondrial F1 complex assembly factor 1 [Source:HGNC Symbol;Acc:HGNC:18803]
ATRX	YGL163C	RAD54	1:M	Yes	-0.0144873	-11.3504	-0.0234734	-13.4466	2.00762	19.3987	1.17473	16.3734	1	|haematopoietic_and_lymphoid_tissue	1	|haematopoietic_and_lymphoid_tissue	1	|haematopoietic_and_lymphoid_tissue	1	|haematopoietic_and_lymphoid_tissue	0		0		0		0		N	N	Y	Y	N	N	N	N	ATRX, chromatin remodeler [Source:HGNC Symbol;Acc:HGNC:886]
ATXN10	YCR054C	CTR86	1:1	No	1.70948	0.984364	1.05712	-5.98812	0.0492747	-1.12442	0.640491	-0.983418	0		0		0		0		1	|haematopoietic_and_lymphoid_tissue	0		0		0		N	N	N	N	Y	N	N	N	ataxin 10 [Source:HGNC Symbol;Acc:HGNC:10549]
ATXN2	YGR178C	PBP1	1:M	Yes	0.352475	-1.56516	-0.589446	-12.3613	-2.29693	3.91452	0.253561	16.1778	0		0		0		0		0		0		0		0		N	N	Y	Y	N	N	N	N	ataxin 2 [Source:HGNC Symbol;Acc:HGNC:10555]
ATXN2L	YGR178C	PBP1	1:M	Yes	0.352475	-1.56516	-0.589446	-12.3613	-2.29693	3.91452	0.253561	16.1778	2	|haematopoietic_and_lymphoid_tissue|pancreas	2	|haematopoietic_and_lymphoid_tissue|pancreas	2	|haematopoietic_and_lymphoid_tissue|pancreas	2	|haematopoietic_and_lymphoid_tissue|pancreas	0		0		0		0		Y	Y	Y	Y	N	N	N	N	ataxin 2 like [Source:HGNC Symbol;Acc:HGNC:31326]
AUH	YOR180C	DCI1	M:M	No	-0.375694	-0.058744	-0.768088	0.740017	-1.73826	0.788454	-1.33376	0.157215	2	|autonomic_ganglia|haematopoietic_and_lymphoid_tissue	0		0		0		0		0		0		0		Y	N	N	N	N	N	N	N	AU RNA binding methylglutaconyl-CoA hydratase [Source:HGNC Symbol;Acc:HGNC:890]
AUH	YLR284C	ECI1	M:M	Yes	-1.60383	0.84887	-0.2958	-2.55432	0.554153	-1.90705	0.125265	5.17412	2	|autonomic_ganglia|haematopoietic_and_lymphoid_tissue	0		2	|autonomic_ganglia|haematopoietic_and_lymphoid_tissue	0		0		0		0		0		Y	N	Y	N	N	N	N	N	AU RNA binding methylglutaconyl-CoA hydratase [Source:HGNC Symbol;Acc:HGNC:890]
AURKA	YPL209C	IPL1	1:M	No	2.35549	0.112008	2.87358	1.20333	-0.798452	0.617099	-1.45487	0.553876	1	|soft_tissue	0		0		0		1	|lung	0		0		0		N	N	N	N	N	N	N	N	aurora kinase A [Source:HGNC Symbol;Acc:HGNC:11393]
AURKB	YPL209C	IPL1	1:M	No	2.35549	0.112008	2.87358	1.20333	-0.798452	0.617099	-1.45487	0.553876	1	|cervix	0		0		0		5	|breast|haematopoietic_and_lymphoid_tissue|large_intestine|lung|ovary	0		0		0		N	N	N	N	Y	N	N	N	aurora kinase B [Source:HGNC Symbol;Acc:HGNC:11390]
AURKC	YPL209C	IPL1	1:M	No	2.35549	0.112008	2.87358	1.20333	-0.798452	0.617099	-1.45487	0.553876	3	|bone|haematopoietic_and_lymphoid_tissue|soft_tissue	0		0		0		0		0		0		0		N	N	N	N	N	N	N	N	aurora kinase C [Source:HGNC Symbol;Acc:HGNC:11391]
AVL9	YLR114C	AVL9	1:1	Yes	-3.88815	-1.50774	-15.9675	-17.21	2.76074	3.02337	18.417	21.2169	1	|lung	1	|lung	1	|lung	1	|lung	0		0		0		0		Y	Y	Y	Y	N	N	N	N	AVL9 cell migration associated [Source:HGNC Symbol;Acc:HGNC:28994]
AWAT1	YOR245C	DGA1	1:M	No	-0.369047	-0.074782	0.0495314	-0.335533	-0.60738	-0.230025	-1.38796	1.38987	3	|autonomic_ganglia|haematopoietic_and_lymphoid_tissue|urinary_tract	0		0		0		1	|cervix	0		0		0		Y	N	N	N	N	N	N	N	acyl-CoA wax alcohol acyltransferase 1 [Source:HGNC Symbol;Acc:HGNC:23252]
AWAT2	YOR245C	DGA1	1:M	No	-0.369047	-0.074782	0.0495314	-0.335533	-0.60738	-0.230025	-1.38796	1.38987	1	|haematopoietic_and_lymphoid_tissue	0		0		0		0		0		0		0		N	N	N	N	N	N	N	N	acyl-CoA wax alcohol acyltransferase 2 [Source:HGNC Symbol;Acc:HGNC:23251]
AZIN1	YKL184W	SPE1	1:M	No	0.145657	-0.643223	-0.606744	-0.974171	-1.2518	0.758578	-0.526477	-0.203689	1	|breast	0		0		0		0		0		0		0		N	N	N	N	N	N	N	N	antizyme inhibitor 1 [Source:HGNC Symbol;Acc:HGNC:16432]
BARD1	YIL112W	HOS4	1:M	Yes	0.376029	0.159863	-0.0482617	-0.158476	-0.198587	-2.13857	-0.484389	1.85492	0		0		0		0		1	|oesophagus	0		0		1	|oesophagus	N	N	N	N	N	N	N	Y	BRCA1 associated RING domain 1 [Source:HGNC Symbol;Acc:HGNC:952]
BAZ1A	YGR252W	GCN5	1:M	Yes	-1.36399	1.77294	-0.998198	-10.2079	5.09056	-3.71074	5.32838	-8.68404	0		0		0		0		2	|haematopoietic_and_lymphoid_tissue|kidney	2	|haematopoietic_and_lymphoid_tissue|kidney	2	|haematopoietic_and_lymphoid_tissue|kidney	2	|haematopoietic_and_lymphoid_tissue|kidney	N	N	N	N	Y	Y	Y	Y	bromodomain adjacent to zinc finger domain 1A [Source:HGNC Symbol;Acc:HGNC:960]
BAZ1B	YGR252W	GCN5	1:M	Yes	-1.36399	1.77294	-0.998198	-10.2079	5.09056	-3.71074	5.32838	-8.68404	0		0		0		0		3	|kidney|large_intestine|soft_tissue	3	|kidney|large_intestine|soft_tissue	3	|kidney|large_intestine|soft_tissue	3	|kidney|large_intestine|soft_tissue	N	N	N	N	Y	Y	Y	Y	bromodomain adjacent to zinc finger domain 1B [Source:HGNC Symbol;Acc:HGNC:961]
BAZ2A	YGR252W	GCN5	1:M	Yes	-1.36399	1.77294	-0.998198	-10.2079	5.09056	-3.71074	5.32838	-8.68404	1	|breast	0		0		0		0		0		0		0		Y	N	N	N	N	N	Y	Y	bromodomain adjacent to zinc finger domain 2A [Source:HGNC Symbol;Acc:HGNC:962]
BAZ2B	YGR252W	GCN5	1:M	Yes	-1.36399	1.77294	-0.998198	-10.2079	5.09056	-3.71074	5.32838	-8.68404	2	|large_intestine|lung	0		0		0		0		0		0		0		Y	N	N	N	N	N	Y	Y	bromodomain adjacent to zinc finger domain 2B [Source:HGNC Symbol;Acc:HGNC:963]
BBOX1	YHL021C	AIM17	1:M	Yes	0.697538	-0.207284	-0.376015	0.573368	-1.40457	0.346642	3.18722	-3.9211	1	|autonomic_ganglia	0		0		0		0		0		0		0		N	N	N	N	N	N	Y	N	gamma-butyrobetaine hydroxylase 1 [Source:HGNC Symbol;Acc:HGNC:964]
BCAT1	YJR148W	BAT2	M:M	No	0.667331	-0.427284	-0.711344	-0.552611	-0.643099	0.224767	-0.397666	1.72328	0		0		0		0		3	|bone|haematopoietic_and_lymphoid_tissue|kidney	0		0		0		N	N	N	N	N	N	N	N	branched chain amino acid transaminase 1 [Source:HGNC Symbol;Acc:HGNC:976]
BCAT2	YJR148W	BAT2	M:M	No	0.667331	-0.427284	-0.711344	-0.552611	-0.643099	0.224767	-0.397666	1.72328	1	|haematopoietic_and_lymphoid_tissue	0		0		0		2	|cervix|upper_aerodigestive_tract	0		0		0		N	N	N	N	N	N	N	N	branched chain amino acid transaminase 2 [Source:HGNC Symbol;Acc:HGNC:977]
BCKDHA	YER178W	PDA1	1:M	Yes	0.456389	-0.793616	-0.466026	-13.4466	-1.30785	2.55161	1.26974	16.3734	1	|kidney	1	|kidney	1	|kidney	1	|kidney	0		0		0		0		N	N	Y	Y	N	N	N	N	branched chain keto acid dehydrogenase E1, alpha polypeptide [Source:HGNC Symbol;Acc:HGNC:986]
BCKDHB	YBR221C	PDB1	1:M	Yes	1.71351	-0.096972	1.26687	-4.06972	0.761272	3.74096	3.73993	3.69041	0		0		0		0		1	|bone	0		0		0		N	N	Y	Y	N	N	N	N	branched chain keto acid dehydrogenase E1 subunit beta [Source:HGNC Symbol;Acc:HGNC:987]
BCKDK	YIL042C	PKP1	1:M	No	0.022477	0.231658	-1.2471	1.02993	-1.42049	-1.04495	-2.05013	-1.83025	1	|pancreas	0		0		0		1	|large_intestine	0		0		0		N	N	N	N	N	N	N	N	branched chain ketoacid dehydrogenase kinase [Source:HGNC Symbol;Acc:HGNC:16902]
BCL2L2-PABPN1	YIR001C	SGN1	1:M	No	0.61822	0.43439	0.266966	-1.11148	-0.600995	-0.930226	-0.920635	1.9411	0		0		0		0		0		0		0		0		N	N	N	N	N	N	N	N	BCL2L2-PABPN1 readthrough [Source:HGNC Symbol;Acc:HGNC:42959]
BCL6	YGL254W	FZF1	1:M	Yes	0.617882	0.50599	0.481728	0.925297	-0.104601	-2.33762	1.31639	-0.41762	1	|ovary	0		0		0		1	|haematopoietic_and_lymphoid_tissue	0		0		1	|haematopoietic_and_lymphoid_tissue	N	N	N	N	Y	N	N	Y	B cell CLL/lymphoma 6 [Source:HGNC Symbol;Acc:HGNC:1001]
BCL6B	YGL254W	FZF1	1:M	Yes	0.617882	0.50599	0.481728	0.925297	-0.104601	-2.33762	1.31639	-0.41762	2	|haematopoietic_and_lymphoid_tissue|pancreas	0		0		0		0		0		0		0		N	N	N	N	N	N	N	Y	B cell CLL/lymphoma 6B [Source:HGNC Symbol;Acc:HGNC:1002]
BCOR	YIL112W	HOS4	1:M	Yes	0.376029	0.159863	-0.0482617	-0.158476	-0.198587	-2.13857	-0.484389	1.85492	0		0		0		0		1	|soft_tissue	0		0		1	|soft_tissue	N	N	N	N	N	N	N	Y	BCL6 corepressor [Source:HGNC Symbol;Acc:HGNC:20893]
BCORL1	YIL112W	HOS4	1:M	Yes	0.376029	0.159863	-0.0482617	-0.158476	-0.198587	-2.13857	-0.484389	1.85492	1	|haematopoietic_and_lymphoid_tissue	0		0		0		2	|bone|large_intestine	0		0		2	|bone|large_intestine	N	N	N	N	N	N	N	Y	BCL6 corepressor like 1 [Source:HGNC Symbol;Acc:HGNC:25657]
BCS1L	YDR375C	BCS1	1:1	Yes	-2.32123	-0.142785	0.001	0.0001	1.03185	2.24419	0.001	0.0001	0		0		0		0		0		0		0		0		N	N	N	Y	N	N	N	N	BCS1 homolog, ubiquinol-cytochrome c reductase complex chaperone [Source:HGNC Symbol;Acc:HGNC:1020]
BDP1	YNL039W	BDP1	1:1	No	0.738125	0.115677	0.129947	1.02231	-2.24041	1.30988	-3.31701	0.842103	1	|haematopoietic_and_lymphoid_tissue	0		0		0		1	|pancreas	0		0		0		N	N	N	N	N	N	N	N	B double prime 1, subunit of RNA polymerase III transcription initiation factor IIIB [Source:HGNC Symbol;Acc:HGNC:13652]
BECN1	YPL120W	VPS30	1:M	No	-0.232595	0.177722	-0.619045	-0.616864	0.946191	-1.22959	-0.634825	1.65245	1	|pancreas	0		0		0		0		0		0		0		N	N	N	N	N	N	N	N	beclin 1 [Source:HGNC Symbol;Acc:HGNC:1034]
BIN3	YCR009C	RVS161	1:1	Yes	0.934713	1.10743	-1.29333	2.39525	-0.39377	-3.33695	1.63425	-9.30579	2	|bone|urinary_tract	0		0		0		1	|ovary	1	|ovary	1	|ovary	1	|ovary	N	N	N	N	N	N	Y	Y	bridging integrator 3 [Source:HGNC Symbol;Acc:HGNC:1054]
BLM	YMR190C	SGS1	1:M	Yes	-1.08468	0.69122	-0.295771	-2.47751	2.341	-0.195611	1.32223	6.11613	0		0		0		0		2	|endometrium|ovary	0		0		0		N	N	Y	N	Y	N	N	N	Bloom syndrome RecQ like helicase [Source:HGNC Symbol;Acc:HGNC:1058]
BLMH	YNL239W	LAP3	1:1	No	0.44626	-0.344048	0.127947	-0.577892	-0.684707	-0.219338	-1.19302	1.49156	1	|upper_aerodigestive_tract	0		0		0		1	|skin	0		0		0		N	N	N	N	Y	N	N	N	bleomycin hydrolase [Source:HGNC Symbol;Acc:HGNC:1059]
BMP2K	YBR059C	AKL1	M:M	Yes	0.0892238	-0.067335	0.180916	-4.43065	0.949564	0.242159	-0.215786	7.53219	1	|kidney	0		1	|kidney	0		1	|breast	0		0		0		N	N	Y	N	N	N	N	N	BMP2 inducible kinase [Source:HGNC Symbol;Acc:HGNC:18041]
BMP2K	YNL020C	ARK1	M:M	No	-0.0932652	0.169405	-0.614582	0.480975	-0.550863	-1.01394	-0.426191	1.59432	1	|kidney	0		0		0		1	|breast	0		0		0		N	N	N	N	N	N	N	N	BMP2 inducible kinase [Source:HGNC Symbol;Acc:HGNC:18041]
BMP2K	YIL095W	PRK1	M:M	No	0.408105	0.054357	-0.771047	1.02697	-2.0818	-0.689	-2.46016	1.33139	1	|kidney	0		0		0		1	|breast	0		0		0		N	N	N	N	N	N	N	N	BMP2 inducible kinase [Source:HGNC Symbol;Acc:HGNC:18041]
BOLA1	YAL044W-A_1	YAL044W-A_1	1:1	No	0.960106	-0.342329	-0.415868	1.20584	-2.76068	-1.25622	-2.51645	-0.134064	2	|haematopoietic_and_lymphoid_tissue|pancreas	0		0		0		0		0		0		0		Y	N	N	N	N	N	N	N	bolA family member 1 [Source:HGNC Symbol;Acc:HGNC:24263]
BOLA1	YAL044W-A_1	YAL044W-A_1	1:1	No	0.960106	-0.342329	-0.415868	1.20584	-2.76068	-1.25622	-2.51645	-0.134064	2	|haematopoietic_and_lymphoid_tissue|pancreas	0		0		0		0		0		0		0		Y	N	N	N	N	N	N	N	bolA family member 1 [Source:HGNC Symbol;Acc:HGNC:24263]
BOLA1	YAL044W-A_2	YAL044W-A_2	1:1	No	0.663912	0.265043	-0.167232	0.861083	-2.53828	-1.44669	-3.0943	-0.884244	2	|haematopoietic_and_lymphoid_tissue|pancreas	0		0		0		0		0		0		0		Y	N	N	N	N	N	N	N	bolA family member 1 [Source:HGNC Symbol;Acc:HGNC:24263]
BOLA1	YAL044W-A_2	YAL044W-A_2	1:1	No	0.663912	0.265043	-0.167232	0.861083	-2.53828	-1.44669	-3.0943	-0.884244	2	|haematopoietic_and_lymphoid_tissue|pancreas	0		0		0		0		0		0		0		Y	N	N	N	N	N	N	N	bolA family member 1 [Source:HGNC Symbol;Acc:HGNC:24263]
BOLA2	YGL220W	BOL2	1:M	No	-4.57973	-3.54095	0.001	0.0001	4.04326	1.53495	0.001	0.0001	1	|soft_tissue	0		0		0		2	|haematopoietic_and_lymphoid_tissue|upper_aerodigestive_tract	0		0		0		N	N	N	N	N	N	N	N	bolA family member 2 [Source:HGNC Symbol;Acc:HGNC:29488]
BOLA2B	YGL220W	BOL2	1:M	No	-4.57973	-3.54095	0.001	0.0001	4.04326	1.53495	0.001	0.0001	0		0		0		0		0		0		0		0		N	N	N	N	N	N	N	N	bolA family member 2B [Source:HGNC Symbol;Acc:HGNC:32479]
BOLA3	YAL046C	BOL3	1:1	No	-0.173894	0.168079	-0.196659	0.199709	-1.22582	0.097827	-1.69714	1.84903	0		0		0		0		0		0		0		0		N	N	N	N	N	N	N	N	bolA family member 3 [Source:HGNC Symbol;Acc:HGNC:24415]
BOP1	YMR049C	ERB1	1:1	Yes	1.83754	0.773389	1.25999	0.364558	0.438387	-1.44882	-0.264142	-2.30351	0		0		0		0		2	|liver|skin	0		2	|liver|skin	0		N	N	N	N	N	N	Y	N	block of proliferation 1 [Source:HGNC Symbol;Acc:HGNC:15519]
BPTF	YGR252W	GCN5	1:M	Yes	-1.36399	1.77294	-0.998198	-10.2079	5.09056	-3.71074	5.32838	-8.68404	0		0		0		0		0		0		0		0		N	N	N	N	N	N	Y	Y	bromodomain PHD finger transcription factor [Source:HGNC Symbol;Acc:HGNC:3581]
BRAP	YHL010C	ETP1	1:1	Yes	0.726165	-0.668368	0.239462	0.820169	-2.16603	2.05835	-1.35369	-1.47489	2	|breast|soft_tissue	0		0		2	|breast|soft_tissue	0		0		0		0		N	N	N	Y	N	N	N	N	BRCA1 associated protein [Source:HGNC Symbol;Acc:HGNC:1099]
BRD1	YPR031W	NTO1	1:M	No	0.385265	0.622435	-0.205388	0.936824	-0.778498	-0.628303	-0.298227	-0.553099	1	|breast	0		0		0		0		0		0		0		N	N	N	N	N	N	N	N	bromodomain containing 1 [Source:HGNC Symbol;Acc:HGNC:1102]
BRD2	YLR399C	BDF1	M:M	Yes	0.849157	-1.22209	1.23892	-0.630011	5.43773	4.31397	3.88003	-0.096047	2	|haematopoietic_and_lymphoid_tissue|kidney	0		0		2	|haematopoietic_and_lymphoid_tissue|kidney	0		0		0		0		Y	N	N	Y	N	N	N	N	bromodomain containing 2 [Source:HGNC Symbol;Acc:HGNC:1103]
BRD2	YDL070W	BDF2	M:M	Yes	0.407469	0.300578	0.924064	1.02166	-0.914607	-1.27327	-0.974991	-3.12239	2	|haematopoietic_and_lymphoid_tissue|kidney	0		0		0		0		0		0		0		Y	N	N	N	N	N	Y	N	bromodomain containing 2 [Source:HGNC Symbol;Acc:HGNC:1103]
BRD3	YLR399C	BDF1	M:M	Yes	0.849157	-1.22209	1.23892	-0.630011	5.43773	4.31397	3.88003	-0.096047	0		0		0		0		1	|haematopoietic_and_lymphoid_tissue	0		0		0		N	N	N	Y	N	N	N	N	bromodomain containing 3 [Source:HGNC Symbol;Acc:HGNC:1104]
BRD3	YDL070W	BDF2	M:M	Yes	0.407469	0.300578	0.924064	1.02166	-0.914607	-1.27327	-0.974991	-3.12239	0		0		0		0		1	|haematopoietic_and_lymphoid_tissue	0		1	|haematopoietic_and_lymphoid_tissue	0		N	N	N	N	N	N	Y	N	bromodomain containing 3 [Source:HGNC Symbol;Acc:HGNC:1104]
BRD4	YLR399C	BDF1	M:M	Yes	0.849157	-1.22209	1.23892	-0.630011	5.43773	4.31397	3.88003	-0.096047	2	|bone|kidney	0		0		2	|bone|kidney	1	|soft_tissue	0		0		0		N	N	N	Y	N	N	N	N	bromodomain containing 4 [Source:HGNC Symbol;Acc:HGNC:13575]
BRD4	YDL070W	BDF2	M:M	Yes	0.407469	0.300578	0.924064	1.02166	-0.914607	-1.27327	-0.974991	-3.12239	2	|bone|kidney	0		0		0		1	|soft_tissue	0		1	|soft_tissue	0		N	N	N	N	N	N	Y	N	bromodomain containing 4 [Source:HGNC Symbol;Acc:HGNC:13575]
BRDT	YLR399C	BDF1	M:M	Yes	0.849157	-1.22209	1.23892	-0.630011	5.43773	4.31397	3.88003	-0.096047	1	|haematopoietic_and_lymphoid_tissue	0		0		1	|haematopoietic_and_lymphoid_tissue	0		0		0		0		N	N	N	Y	N	N	N	N	bromodomain testis associated [Source:HGNC Symbol;Acc:HGNC:1105]
BRDT	YDL070W	BDF2	M:M	Yes	0.407469	0.300578	0.924064	1.02166	-0.914607	-1.27327	-0.974991	-3.12239	1	|haematopoietic_and_lymphoid_tissue	0		0		0		0		0		0		0		N	N	N	N	N	N	Y	N	bromodomain testis associated [Source:HGNC Symbol;Acc:HGNC:1105]
BRF1	YGR246C	BRF1	1:1	No	0.001	0.0001	0.001	0.0001	0.001	0.0001	0.001	0.0001	2	|breast|haematopoietic_and_lymphoid_tissue	0		0		0		0		0		0		0		N	N	N	N	N	N	N	N	BRF1, RNA polymerase III transcription initiation factor subunit [Source:HGNC Symbol;Acc:HGNC:11551]
BRIP1	YPL008W	CHL1	1:M	No	0.381725	-0.304002	-0.29659	0.101613	-0.274009	0.591244	0.221088	-0.03645	0		0		0		0		2	|large_intestine|pancreas	0		0		0		N	N	N	N	Y	N	N	N	BRCA1 interacting protein C-terminal helicase 1 [Source:HGNC Symbol;Acc:HGNC:20473]
BRIX1	YOL077C	BRX1	1:1	Yes	0.428833	0.766393	0.619759	1.38667	2.49761	-0.282957	-1.38667	-5.32291	0		0		0		0		2	|liver|ovary	0		2	|liver|ovary	0		N	N	N	N	N	N	Y	N	BRX1, biogenesis of ribosomes [Source:HGNC Symbol;Acc:HGNC:24170]
BRPF1	YPR031W	NTO1	1:M	No	0.385265	0.622435	-0.205388	0.936824	-0.778498	-0.628303	-0.298227	-0.553099	0		0		0		0		0		0		0		0		N	N	N	N	N	N	N	N	bromodomain and PHD finger containing 1 [Source:HGNC Symbol;Acc:HGNC:14255]
BRPF3	YPR031W	NTO1	1:M	No	0.385265	0.622435	-0.205388	0.936824	-0.778498	-0.628303	-0.298227	-0.553099	2	|haematopoietic_and_lymphoid_tissue|oesophagus	0		0		0		0		0		0		0		Y	N	N	N	N	N	N	N	bromodomain and PHD finger containing 3 [Source:HGNC Symbol;Acc:HGNC:14256]
BRSK1	YDR507C	GIN4	M:M	No	-4.28556	-3.8994	0.001	0.0001	4.40064	1.19297	0.001	0.0001	1	|central_nervous_system	0		0		0		0		0		0		0		Y	N	N	N	N	N	N	N	BR serine/threonine kinase 1 [Source:HGNC Symbol;Acc:HGNC:18994]
BRSK1	YKL101W	HSL1	M:M	Yes	-0.137979	0.831089	0.130305	1.20634	0.0571474	-1.60404	-1.96712	-2.59557	1	|central_nervous_system	0		0		0		0		0		0		0		Y	N	N	N	N	N	Y	N	BR serine/threonine kinase 1 [Source:HGNC Symbol;Acc:HGNC:18994]
BRSK1	YCL024W	KCC4	M:M	No	0.527215	-0.061182	0.171996	-0.16868	-1.55634	-0.187182	1.9212	-0.827042	1	|central_nervous_system	0		0		0		0		0		0		0		Y	N	N	N	N	N	N	N	BR serine/threonine kinase 1 [Source:HGNC Symbol;Acc:HGNC:18994]
BRSK2	YDR507C	GIN4	M:M	No	-4.28556	-3.8994	0.001	0.0001	4.40064	1.19297	0.001	0.0001	1	|central_nervous_system	0		0		0		0		0		0		0		N	N	N	N	N	N	N	N	BR serine/threonine kinase 2 [Source:HGNC Symbol;Acc:HGNC:11405]
BRSK2	YKL101W	HSL1	M:M	Yes	-0.137979	0.831089	0.130305	1.20634	0.0571474	-1.60404	-1.96712	-2.59557	1	|central_nervous_system	0		0		0		0		0		0		0		N	N	N	N	N	N	Y	N	BR serine/threonine kinase 2 [Source:HGNC Symbol;Acc:HGNC:11405]
BRSK2	YCL024W	KCC4	M:M	No	0.527215	-0.061182	0.171996	-0.16868	-1.55634	-0.187182	1.9212	-0.827042	1	|central_nervous_system	0		0		0		0		0		0		0		N	N	N	N	N	N	N	N	BR serine/threonine kinase 2 [Source:HGNC Symbol;Acc:HGNC:11405]
BTF3	YDR252W	BTT1	M:M	Yes	-1.04971	0.433089	-0.629948	0.005101	0.0147129	-0.741184	-1.69103	2.48644	1	|soft_tissue	0		1	|soft_tissue	0		4	|haematopoietic_and_lymphoid_tissue|lung|ovary|pancreas	0		0		0		N	N	Y	N	Y	N	N	N	basic transcription factor 3 [Source:HGNC Symbol;Acc:HGNC:1125]
BTF3	YPL037C	EGD1	M:M	Yes	0.539371	-2.0991	-0.0502481	-8.41192	-0.282319	4.46803	-0.373893	13.8498	1	|soft_tissue	1	|soft_tissue	1	|soft_tissue	1	|soft_tissue	4	|haematopoietic_and_lymphoid_tissue|lung|ovary|pancreas	0		0		0		N	N	Y	Y	Y	N	N	N	basic transcription factor 3 [Source:HGNC Symbol;Acc:HGNC:1125]
BTF3L4	YDR252W	BTT1	M:M	Yes	-1.04971	0.433089	-0.629948	0.005101	0.0147129	-0.741184	-1.69103	2.48644	0		0		0		0		1	|haematopoietic_and_lymphoid_tissue	0		0		0		N	N	Y	N	Y	N	N	N	basic transcription factor 3 like 4 [Source:HGNC Symbol;Acc:HGNC:30547]
BTF3L4	YPL037C	EGD1	M:M	Yes	0.539371	-2.0991	-0.0502481	-8.41192	-0.282319	4.46803	-0.373893	13.8498	0		0		0		0		1	|haematopoietic_and_lymphoid_tissue	0		0		0		N	N	Y	Y	Y	N	N	N	basic transcription factor 3 like 4 [Source:HGNC Symbol;Acc:HGNC:30547]
BTRC	YIL046W	MET30	1:M	Yes	1.63055	0.311702	0.240096	0.338241	-0.915589	0.466772	-1.47765	2.79128	0		0		0		0		2	|lung|ovary	0		0		0		N	N	Y	N	N	N	N	N	beta-transducin repeat containing E3 ubiquitin protein ligase [Source:HGNC Symbol;Acc:HGNC:1144]
BUB1	YJL013C	MAD3	1:M	No	1.41462	-0.155774	1.12997	0.279209	-1.01462	-0.515921	-0.669092	-0.383536	0		0		0		0		2	|large_intestine|pancreas	0		0		0		N	N	N	N	N	N	N	N	BUB1 mitotic checkpoint serine/threonine kinase [Source:HGNC Symbol;Acc:HGNC:1148]
BUB1B	YJL013C	MAD3	1:M	No	1.41462	-0.155774	1.12997	0.279209	-1.01462	-0.515921	-0.669092	-0.383536	0		0		0		0		3	|breast|large_intestine|ovary	0		0		0		N	N	N	N	Y	N	N	N	BUB1 mitotic checkpoint serine/threonine kinase B [Source:HGNC Symbol;Acc:HGNC:1149]
BUD31	YCR063W	BUD31	1:1	Yes	-0.569406	0.760839	0.351436	0.675439	8.19939	-3.44977	2.05426	-5.62319	0		0		0		0		2	|haematopoietic_and_lymphoid_tissue|kidney	2	|haematopoietic_and_lymphoid_tissue|kidney	2	|haematopoietic_and_lymphoid_tissue|kidney	2	|haematopoietic_and_lymphoid_tissue|kidney	N	N	N	N	Y	Y	Y	Y	BUD31 homolog [Source:HGNC Symbol;Acc:HGNC:29629]
BYSL	YBR247C	ENP1	1:1	Yes	1.69135	0.58448	1.08427	-0.719231	0.421456	-3.21332	0.240309	0.541828	1	|kidney	0		0		0		1	|large_intestine	0		0		1	|large_intestine	N	N	N	N	Y	N	N	Y	bystin like [Source:HGNC Symbol;Acc:HGNC:1157]
C12orf10	YER156C	YER156C	1:1	No	1.29605	0.138614	2.02334	0.469319	0.852983	-0.538457	-0.627018	-1.05291	1	|soft_tissue	0		0		0		3	|cervix|haematopoietic_and_lymphoid_tissue|upper_aerodigestive_tract	0		0		0		N	N	N	N	Y	N	N	N	chromosome 12 open reading frame 10 [Source:HGNC Symbol;Acc:HGNC:17590]
C12orf65	YLR281C	YLR281C	1:1	Yes	-1.08483	0.149611	0.0430275	-2.17471	-0.177	-0.917479	-0.0273983	7.68937	1	|lung	0		1	|lung	0		1	|haematopoietic_and_lymphoid_tissue	0		0		0		N	N	Y	N	N	N	N	N	chromosome 12 open reading frame 65 [Source:HGNC Symbol;Acc:HGNC:26784]
C2orf76	YKR074W	AIM29	1:1	Yes	-0.897966	-0.293679	-1.28832	0.935258	2.62499	2.68722	1.66815	-0.905457	0		0		0		0		0		0		0		0		N	N	N	Y	N	N	N	N	chromosome 2 open reading frame 76 [Source:HGNC Symbol;Acc:HGNC:27017]
C6orf52	YHR086W	NAM8	M:M	No	0.58903	-0.459507	0.517333	0.032494	-1.37217	1.18128	0.122908	1.17243	1	|ovary	0		0		0		0		0		0		0		N	N	N	N	N	N	N	N	chromosome 6 open reading frame 52 [Source:HGNC Symbol;Acc:HGNC:20881]
C6orf52	YBR212W	NGR1	M:M	Yes	0.937672	0.358566	0.353164	1.42524	-0.804293	-1.66504	-0.946336	-3.0677	1	|ovary	0		0		0		0		0		0		0		N	N	N	N	N	N	Y	N	chromosome 6 open reading frame 52 [Source:HGNC Symbol;Acc:HGNC:20881]
C9orf3	YNL045W	LAP2	1:M	Yes	0.0601857	0.204614	-0.437625	0.449072	-0.739893	0.487037	-0.749828	2.97705	0		0		0		0		1	|skin	0		0		0		N	N	Y	N	N	N	N	N	chromosome 9 open reading frame 3 [Source:HGNC Symbol;Acc:HGNC:1361]
CAB39	YKL189W	HYM1	1:M	Yes	0.561127	-1.03028	0.61165	-0.599133	4.09786	5.80133	-0.876135	2.9043	0		0		0		0		0		0		0		0		N	N	Y	Y	N	N	N	N	calcium binding protein 39 [Source:HGNC Symbol;Acc:HGNC:20292]
CAB39L	YKL189W	HYM1	1:M	Yes	0.561127	-1.03028	0.61165	-0.599133	4.09786	5.80133	-0.876135	2.9043	1	|autonomic_ganglia	1	|autonomic_ganglia	1	|autonomic_ganglia	1	|autonomic_ganglia	2	|haematopoietic_and_lymphoid_tissue|lung	0		0		0		N	N	Y	Y	N	N	N	N	calcium binding protein 39 like [Source:HGNC Symbol;Acc:HGNC:20290]
CABP1	YBR109C	CMD1	1:M	Yes	1.34045	0.565028	1.47031	-3.36652	-2.33284	0.369255	-2.70417	-15.2655	1	|lung	0		0		0		0		0		0		0		N	N	N	N	N	N	Y	N	calcium binding protein 1 [Source:HGNC Symbol;Acc:HGNC:1384]
CABP2	YBR109C	CMD1	1:M	Yes	1.34045	0.565028	1.47031	-3.36652	-2.33284	0.369255	-2.70417	-15.2655	3	|central_nervous_system|haematopoietic_and_lymphoid_tissue|ovary	0		0		0		0		0		0		0		Y	N	N	N	N	N	Y	N	calcium binding protein 2 [Source:HGNC Symbol;Acc:HGNC:1385]
CABP4	YBR109C	CMD1	1:M	Yes	1.34045	0.565028	1.47031	-3.36652	-2.33284	0.369255	-2.70417	-15.2655	2	|kidney|pancreas	0		0		0		1	|soft_tissue	0		1	|soft_tissue	0		Y	N	N	N	N	N	Y	N	calcium binding protein 4 [Source:HGNC Symbol;Acc:HGNC:1386]
CABP5	YBR109C	CMD1	1:M	Yes	1.34045	0.565028	1.47031	-3.36652	-2.33284	0.369255	-2.70417	-15.2655	3	|haematopoietic_and_lymphoid_tissue|pancreas|urinary_tract	0		0		0		0		0		0		0		N	N	N	N	N	N	Y	N	calcium binding protein 5 [Source:HGNC Symbol;Acc:HGNC:13714]
CACNA1A	YGR217W	CCH1	1:M	No	1.04321	0.33101	0.940125	0.267144	-1.21899	-0.571703	0.377922	0.033695	1	|lung	0		0		0		1	|stomach	0		0		0		Y	N	N	N	N	N	N	N	calcium voltage-gated channel subunit alpha1 A [Source:HGNC Symbol;Acc:HGNC:1388]
CACNA1B	YGR217W	CCH1	1:M	No	1.04321	0.33101	0.940125	0.267144	-1.21899	-0.571703	0.377922	0.033695	1	|haematopoietic_and_lymphoid_tissue	0		0		0		2	|bone|cervix	0		0		0		N	N	N	N	N	N	N	N	calcium voltage-gated channel subunit alpha1 B [Source:HGNC Symbol;Acc:HGNC:1389]
CACNA1C	YGR217W	CCH1	1:M	No	1.04321	0.33101	0.940125	0.267144	-1.21899	-0.571703	0.377922	0.033695	2	|bone|haematopoietic_and_lymphoid_tissue	0		0		0		1	|liver	0		0		0		N	N	N	N	N	N	N	N	calcium voltage-gated channel subunit alpha1 C [Source:HGNC Symbol;Acc:HGNC:1390]
CACNA1D	YGR217W	CCH1	1:M	No	1.04321	0.33101	0.940125	0.267144	-1.21899	-0.571703	0.377922	0.033695	2	|breast|lung	0		0		0		0		0		0		0		Y	N	N	N	N	N	N	N	calcium voltage-gated channel subunit alpha1 D [Source:HGNC Symbol;Acc:HGNC:1391]
CACNA1E	YGR217W	CCH1	1:M	No	1.04321	0.33101	0.940125	0.267144	-1.21899	-0.571703	0.377922	0.033695	1	|lung	0		0		0		1	|soft_tissue	0		0		0		Y	N	N	N	N	N	N	N	calcium voltage-gated channel subunit alpha1 E [Source:HGNC Symbol;Acc:HGNC:1392]
CACNA1F	YGR217W	CCH1	1:M	No	1.04321	0.33101	0.940125	0.267144	-1.21899	-0.571703	0.377922	0.033695	2	|haematopoietic_and_lymphoid_tissue|pancreas	0		0		0		1	|soft_tissue	0		0		0		Y	N	N	N	N	N	N	N	calcium voltage-gated channel subunit alpha1 F [Source:HGNC Symbol;Acc:HGNC:1393]
CACNA1S	YGR217W	CCH1	1:M	No	1.04321	0.33101	0.940125	0.267144	-1.21899	-0.571703	0.377922	0.033695	0		0		0		0		0		0		0		0		N	N	N	N	N	N	N	N	calcium voltage-gated channel subunit alpha1 S [Source:HGNC Symbol;Acc:HGNC:1397]
CAD	YJL130C	URA2	1:M	Yes	0.0969704	0.360882	-0.0496158	0.262966	0.711548	-2.51951	-0.162171	1.41227	0		0		0		0		3	|autonomic_ganglia|pancreas|skin	0		0		3	|autonomic_ganglia|pancreas|skin	N	N	N	N	Y	N	N	Y	carbamoyl-phosphate synthetase 2, aspartate transcarbamylase, and dihydroorotase [Source:HGNC Symbol;Acc:HGNC:1424]
CALM1	YBR109C	CMD1	1:M	Yes	1.34045	0.565028	1.47031	-3.36652	-2.33284	0.369255	-2.70417	-15.2655	2	|breast|urinary_tract	0		0		0		0		0		0		0		N	N	N	N	N	N	Y	N	calmodulin 1 [Source:HGNC Symbol;Acc:HGNC:1442]
CALM2	YBR109C	CMD1	1:M	Yes	1.34045	0.565028	1.47031	-3.36652	-2.33284	0.369255	-2.70417	-15.2655	1	|cervix	0		0		0		0		0		0		0		N	N	N	N	N	N	Y	N	calmodulin 2 [Source:HGNC Symbol;Acc:HGNC:1445]
CALM3	YBR109C	CMD1	1:M	Yes	1.34045	0.565028	1.47031	-3.36652	-2.33284	0.369255	-2.70417	-15.2655	1	|urinary_tract	0		0		0		2	|haematopoietic_and_lymphoid_tissue|soft_tissue	0		2	|haematopoietic_and_lymphoid_tissue|soft_tissue	0		N	N	N	N	N	N	Y	N	calmodulin 3 [Source:HGNC Symbol;Acc:HGNC:1449]
CALML3	YBR109C	CMD1	1:M	Yes	1.34045	0.565028	1.47031	-3.36652	-2.33284	0.369255	-2.70417	-15.2655	0		0		0		0		1	|upper_aerodigestive_tract	0		1	|upper_aerodigestive_tract	0		N	N	N	N	N	N	Y	N	calmodulin like 3 [Source:HGNC Symbol;Acc:HGNC:1452]
CALML4	YBR109C	CMD1	1:M	Yes	1.34045	0.565028	1.47031	-3.36652	-2.33284	0.369255	-2.70417	-15.2655	1	|large_intestine	0		0		0		0		0		0		0		Y	N	N	N	N	N	Y	N	calmodulin like 4 [Source:HGNC Symbol;Acc:HGNC:18445]
CALML5	YBR109C	CMD1	1:M	Yes	1.34045	0.565028	1.47031	-3.36652	-2.33284	0.369255	-2.70417	-15.2655	0		0		0		0		0		0		0		0		N	N	N	N	N	N	Y	N	calmodulin like 5 [Source:HGNC Symbol;Acc:HGNC:18180]
CALML6	YBR109C	CMD1	1:M	Yes	1.34045	0.565028	1.47031	-3.36652	-2.33284	0.369255	-2.70417	-15.2655	0		0		0		0		0		0		0		0		N	N	N	N	N	N	Y	N	calmodulin like 6 [Source:HGNC Symbol;Acc:HGNC:24193]
CALR	YAL058W	CNE1	1:M	No	0.406434	0.282114	0.0443816	0.901152	-1.2863	1.69684	-2.7557	-0.540301	1	|haematopoietic_and_lymphoid_tissue	0		0		0		0		0		0		0		N	N	N	N	N	N	N	N	calreticulin [Source:HGNC Symbol;Acc:HGNC:1455]
CALR3	YAL058W	CNE1	1:M	No	0.406434	0.282114	0.0443816	0.901152	-1.2863	1.69684	-2.7557	-0.540301	2	|haematopoietic_and_lymphoid_tissue|pancreas	0		0		0		0		0		0		0		N	N	N	N	N	N	N	N	calreticulin 3 [Source:HGNC Symbol;Acc:HGNC:20407]
CAMK1	YFR014C	CMK1	M:M	No	0.861909	0.063088	0.421069	0.509739	-1.2712	-1.05244	-1.53787	0.899067	0		0		0		0		2	|breast|skin	0		0		0		N	N	N	N	Y	N	N	N	calcium/calmodulin dependent protein kinase I [Source:HGNC Symbol;Acc:HGNC:1459]
CAMK1	YOL016C	CMK2	M:M	Yes	0.211807	-0.4522	-0.759253	-1.99335	-1.73579	0.873147	-0.495678	6.01908	0		0		0		0		2	|breast|skin	0		0		0		N	N	Y	N	Y	N	N	N	calcium/calmodulin dependent protein kinase I [Source:HGNC Symbol;Acc:HGNC:1459]
CAMK1D	YFR014C	CMK1	M:M	No	0.861909	0.063088	0.421069	0.509739	-1.2712	-1.05244	-1.53787	0.899067	1	|lung	0		0		0		0		0		0		0		Y	N	N	N	N	N	N	N	calcium/calmodulin dependent protein kinase ID [Source:HGNC Symbol;Acc:HGNC:19341]
CAMK1D	YOL016C	CMK2	M:M	Yes	0.211807	-0.4522	-0.759253	-1.99335	-1.73579	0.873147	-0.495678	6.01908	1	|lung	0		1	|lung	0		0		0		0		0		Y	N	Y	N	N	N	N	N	calcium/calmodulin dependent protein kinase ID [Source:HGNC Symbol;Acc:HGNC:19341]
CAMK1G	YFR014C	CMK1	M:M	No	0.861909	0.063088	0.421069	0.509739	-1.2712	-1.05244	-1.53787	0.899067	0		0		0		0		0		0		0		0		N	N	N	N	N	N	N	N	calcium/calmodulin dependent protein kinase IG [Source:HGNC Symbol;Acc:HGNC:14585]
CAMK1G	YOL016C	CMK2	M:M	Yes	0.211807	-0.4522	-0.759253	-1.99335	-1.73579	0.873147	-0.495678	6.01908	0		0		0		0		0		0		0		0		N	N	Y	N	N	N	N	N	calcium/calmodulin dependent protein kinase IG [Source:HGNC Symbol;Acc:HGNC:14585]
CAMK2A	YFR014C	CMK1	M:M	No	0.861909	0.063088	0.421069	0.509739	-1.2712	-1.05244	-1.53787	0.899067	0		0		0		0		0		0		0		0		N	N	N	N	N	N	N	N	calcium/calmodulin dependent protein kinase II alpha [Source:HGNC Symbol;Acc:HGNC:1460]
CAMK2A	YOL016C	CMK2	M:M	Yes	0.211807	-0.4522	-0.759253	-1.99335	-1.73579	0.873147	-0.495678	6.01908	0		0		0		0		0		0		0		0		N	N	Y	N	N	N	N	N	calcium/calmodulin dependent protein kinase II alpha [Source:HGNC Symbol;Acc:HGNC:1460]
CAMK2B	YFR014C	CMK1	M:M	No	0.861909	0.063088	0.421069	0.509739	-1.2712	-1.05244	-1.53787	0.899067	0		0		0		0		0		0		0		0		Y	N	N	N	N	N	N	N	calcium/calmodulin dependent protein kinase II beta [Source:HGNC Symbol;Acc:HGNC:1461]
CAMK2B	YOL016C	CMK2	M:M	Yes	0.211807	-0.4522	-0.759253	-1.99335	-1.73579	0.873147	-0.495678	6.01908	0		0		0		0		0		0		0		0		Y	N	Y	N	N	N	N	N	calcium/calmodulin dependent protein kinase II beta [Source:HGNC Symbol;Acc:HGNC:1461]
CAMK2D	YFR014C	CMK1	M:M	No	0.861909	0.063088	0.421069	0.509739	-1.2712	-1.05244	-1.53787	0.899067	0		0		0		0		1	|haematopoietic_and_lymphoid_tissue	0		0		0		N	N	N	N	N	N	N	N	calcium/calmodulin dependent protein kinase II delta [Source:HGNC Symbol;Acc:HGNC:1462]
CAMK2D	YOL016C	CMK2	M:M	Yes	0.211807	-0.4522	-0.759253	-1.99335	-1.73579	0.873147	-0.495678	6.01908	0		0		0		0		1	|haematopoietic_and_lymphoid_tissue	0		0		0		N	N	Y	N	N	N	N	N	calcium/calmodulin dependent protein kinase II delta [Source:HGNC Symbol;Acc:HGNC:1462]
CAMK2G	YFR014C	CMK1	M:M	No	0.861909	0.063088	0.421069	0.509739	-1.2712	-1.05244	-1.53787	0.899067	1	|autonomic_ganglia	0		0		0		0		0		0		0		N	N	N	N	N	N	N	N	calcium/calmodulin dependent protein kinase II gamma [Source:HGNC Symbol;Acc:HGNC:1463]
CAMK2G	YOL016C	CMK2	M:M	Yes	0.211807	-0.4522	-0.759253	-1.99335	-1.73579	0.873147	-0.495678	6.01908	1	|autonomic_ganglia	0		1	|autonomic_ganglia	0		0		0		0		0		N	N	Y	N	N	N	N	N	calcium/calmodulin dependent protein kinase II gamma [Source:HGNC Symbol;Acc:HGNC:1463]
CAMK4	YFR014C	CMK1	M:M	No	0.861909	0.063088	0.421069	0.509739	-1.2712	-1.05244	-1.53787	0.899067	0		0		0		0		1	|breast	0		0		0		N	N	N	N	N	N	N	N	calcium/calmodulin dependent protein kinase IV [Source:HGNC Symbol;Acc:HGNC:1464]
CAMK4	YOL016C	CMK2	M:M	Yes	0.211807	-0.4522	-0.759253	-1.99335	-1.73579	0.873147	-0.495678	6.01908	0		0		0		0		1	|breast	0		0		0		N	N	Y	N	N	N	N	N	calcium/calmodulin dependent protein kinase IV [Source:HGNC Symbol;Acc:HGNC:1464]
CAMKK1	YER129W	SAK1	M:M	Yes	0.592641	0.532739	0.806703	1.25915	0.0341126	-1.06029	0.746019	-5.92547	0		0		0		0		0		0		0		0		N	N	N	N	N	N	Y	N	calcium/calmodulin dependent protein kinase kinase 1 [Source:HGNC Symbol;Acc:HGNC:1469]
CAMKK1	YGL179C	TOS3	M:M	No	1.09211	0.421602	0.774434	0.578411	0.0290294	0.049103	-0.246781	-0.565336	0		0		0		0		0		0		0		0		N	N	N	N	N	N	N	N	calcium/calmodulin dependent protein kinase kinase 1 [Source:HGNC Symbol;Acc:HGNC:1469]
CAMKK2	YER129W	SAK1	M:M	Yes	0.592641	0.532739	0.806703	1.25915	0.0341126	-1.06029	0.746019	-5.92547	0		0		0		0		0		0		0		0		N	N	N	N	N	N	Y	N	calcium/calmodulin dependent protein kinase kinase 2 [Source:HGNC Symbol;Acc:HGNC:1470]
CAMKK2	YGL179C	TOS3	M:M	No	1.09211	0.421602	0.774434	0.578411	0.0290294	0.049103	-0.246781	-0.565336	0		0		0		0		0		0		0		0		N	N	N	N	N	N	N	N	calcium/calmodulin dependent protein kinase kinase 2 [Source:HGNC Symbol;Acc:HGNC:1470]
CAMKV	YFR014C	CMK1	M:M	No	0.861909	0.063088	0.421069	0.509739	-1.2712	-1.05244	-1.53787	0.899067	0		0		0		0		1	|ovary	0		0		0		N	N	N	N	N	N	N	N	CaM kinase like vesicle associated [Source:HGNC Symbol;Acc:HGNC:28788]
CAMKV	YOL016C	CMK2	M:M	Yes	0.211807	-0.4522	-0.759253	-1.99335	-1.73579	0.873147	-0.495678	6.01908	0		0		0		0		1	|ovary	0		0		0		N	N	Y	N	N	N	N	N	CaM kinase like vesicle associated [Source:HGNC Symbol;Acc:HGNC:28788]
CANX	YAL058W	CNE1	1:M	No	0.406434	0.282114	0.0443816	0.901152	-1.2863	1.69684	-2.7557	-0.540301	1	|cervix	0		0		0		0		0		0		0		N	N	N	N	N	N	N	N	calnexin [Source:HGNC Symbol;Acc:HGNC:1473]
CAP1	YNL138W	SRV2	1:M	Yes	0.492467	-1.29317	0.107608	1.39779	-2.40707	4.1849	-2.12415	-1.92551	0		0		0		0		1	|haematopoietic_and_lymphoid_tissue	0		0		0		N	N	N	Y	N	N	N	N	cyclase associated actin cytoskeleton regulatory protein 1 [Source:HGNC Symbol;Acc:HGNC:20040]
CAP2	YNL138W	SRV2	1:M	Yes	0.492467	-1.29317	0.107608	1.39779	-2.40707	4.1849	-2.12415	-1.92551	2	|haematopoietic_and_lymphoid_tissue|kidney	0		0		2	|haematopoietic_and_lymphoid_tissue|kidney	2	|lung|upper_aerodigestive_tract	0		0		0		N	N	N	Y	N	N	N	N	cyclase associated actin cytoskeleton regulatory protein 2 [Source:HGNC Symbol;Acc:HGNC:20039]
CAPNS1	YGR058W	PEF1	1:M	No	0.162909	-0.354993	-0.0816434	0.188106	-0.294584	0.223213	-0.48726	-0.54306	1	|ovary	0		0		0		0		0		0		0		Y	N	N	N	N	N	N	N	calpain small subunit 1 [Source:HGNC Symbol;Acc:HGNC:1481]
CAPNS2	YGR058W	PEF1	1:M	No	0.162909	-0.354993	-0.0816434	0.188106	-0.294584	0.223213	-0.48726	-0.54306	1	|endometrium	0		0		0		0		0		0		0		N	N	N	N	N	N	N	N	calpain small subunit 2 [Source:HGNC Symbol;Acc:HGNC:16371]
CAPZA1	YKL007W	CAP1	1:M	Yes	1.40346	0.62626	2.08313	-0.639073	-0.569806	-2.08723	-0.976651	0.01831	1	|soft_tissue	0		0		0		3	|haematopoietic_and_lymphoid_tissue|kidney|lung	0		0		3	|haematopoietic_and_lymphoid_tissue|kidney|lung	N	N	N	N	Y	N	N	Y	capping actin protein of muscle Z-line subunit alpha 1 [Source:HGNC Symbol;Acc:HGNC:1488]
CAPZA2	YKL007W	CAP1	1:M	Yes	1.40346	0.62626	2.08313	-0.639073	-0.569806	-2.08723	-0.976651	0.01831	0		0		0		0		1	|kidney	0		0		1	|kidney	N	N	N	N	N	N	N	Y	capping actin protein of muscle Z-line subunit alpha 2 [Source:HGNC Symbol;Acc:HGNC:1490]
CAPZA3	YKL007W	CAP1	1:M	Yes	1.40346	0.62626	2.08313	-0.639073	-0.569806	-2.08723	-0.976651	0.01831	0		0		0		0		0		0		0		0		N	N	N	N	N	N	N	Y	capping actin protein of muscle Z-line subunit alpha 3 [Source:HGNC Symbol;Acc:HGNC:24205]
CAPZB	YIL034C	CAP2	1:1	Yes	0.213027	0.496335	-0.927491	-0.20654	0.232435	-1.34148	0.0154414	2.02462	1	|ovary	0		1	|ovary	0		1	|central_nervous_system	0		0		0		N	N	Y	N	N	N	N	N	capping actin protein of muscle Z-line subunit beta [Source:HGNC Symbol;Acc:HGNC:1491]
CARM1	YBR034C	HMT1	1:M	No	-0.357952	0.37799	-0.986875	0.328568	-0.249788	-0.091859	-0.324628	1.6984	0		0		0		0		2	|lung|skin	0		0		0		N	N	N	N	Y	N	N	N	coactivator associated arginine methyltransferase 1 [Source:HGNC Symbol;Acc:HGNC:23393]
CARS	YNL247W	YNL247W	1:M	No	1.01281	0.566317	1.01166	0.682228	1.34176	0.98892	-1.69083	1.1761	0		0		0		0		1	|haematopoietic_and_lymphoid_tissue	0		0		0		N	N	N	N	N	N	N	N	cysteinyl-tRNA synthetase [Source:HGNC Symbol;Acc:HGNC:1493]
CARS2	YNL247W	YNL247W	1:M	No	1.01281	0.566317	1.01166	0.682228	1.34176	0.98892	-1.69083	1.1761	0		0		0		0		2	|breast|pancreas	0		0		0		N	N	N	N	Y	N	N	N	cysteinyl-tRNA synthetase 2, mitochondrial [Source:HGNC Symbol;Acc:HGNC:25695]
CASK	YDR454C	GUK1	1:M	No	-0.801888	0.640272	-1.18656	0.786248	7.82701	-0.911848	2.07679	0.662241	1	|large_intestine	0		0		0		0		0		0		0		N	N	N	N	N	N	N	N	calcium/calmodulin dependent serine protein kinase [Source:HGNC Symbol;Acc:HGNC:1497]
CAT	YDR256C	CTA1	1:1	Yes	-1.34993	-0.354184	-0.342822	0.117981	-0.445117	0.132209	-1.49695	2.61537	0		0		0		0		0		0		0		0		N	N	Y	N	N	N	N	N	catalase [Source:HGNC Symbol;Acc:HGNC:1516]
CATSPER1	YGR217W	CCH1	1:M	No	1.04321	0.33101	0.940125	0.267144	-1.21899	-0.571703	0.377922	0.033695	2	|bone|upper_aerodigestive_tract	0		0		0		0		0		0		0		N	N	N	N	N	N	N	N	cation channel sperm associated 1 [Source:HGNC Symbol;Acc:HGNC:17116]
CBS	YGR155W	CYS4	1:M	Yes	-2.784	-3.1862	-2.17022	1.33324	3.82842	6.36014	2.17408	5.40895	1	|lung	1	|lung	1	|lung	1	|lung	0		0		0		0		N	N	Y	Y	N	N	N	N	cystathionine-beta-synthase [Source:HGNC Symbol;Acc:HGNC:1550]
CBWD1	YNR029C	YNR029C	1:M	No	1.1922	0.653544	1.67393	0.02338	1.0241	-0.753642	-0.0999974	-0.456263	0		0		0		0		1	|large_intestine	0		0		0		N	N	N	N	N	N	N	N	COBW domain containing 1 [Source:HGNC Symbol;Acc:HGNC:17134]
CBWD2	YNR029C	YNR029C	1:M	No	1.1922	0.653544	1.67393	0.02338	1.0241	-0.753642	-0.0999974	-0.456263	3	|breast|large_intestine|lung	0		0		0		0		0		0		0		Y	N	N	N	N	N	N	N	COBW domain containing 2 [Source:HGNC Symbol;Acc:HGNC:17907]
CBWD3	YNR029C	YNR029C	1:M	No	1.1922	0.653544	1.67393	0.02338	1.0241	-0.753642	-0.0999974	-0.456263	0		0		0		0		0		0		0		0		N	N	N	N	N	N	N	N	COBW domain containing 3 [Source:HGNC Symbol;Acc:HGNC:18519]
CBWD5	YNR029C	YNR029C	1:M	No	1.1922	0.653544	1.67393	0.02338	1.0241	-0.753642	-0.0999974	-0.456263	1	|soft_tissue	0		0		0		2	|haematopoietic_and_lymphoid_tissue|large_intestine	0		0		0		N	N	N	N	N	N	N	N	COBW domain containing 5 [Source:HGNC Symbol;Acc:HGNC:24584]
CCDC130	YKL095W	YJU2	1:M	No	0.001	0.0001	0.001	0.0001	0.001	0.0001	0.001	0.0001	2	|haematopoietic_and_lymphoid_tissue|kidney	0		0		0		0		0		0		0		Y	N	N	N	N	N	N	N	coiled-coil domain containing 130 [Source:HGNC Symbol;Acc:HGNC:28118]
CCDC25	YMR132C	JLP2	1:1	No	-0.258652	-0.272947	-0.10348	0.683489	-0.486472	-0.061895	-2.12736	0.275703	0		0		0		0		1	|haematopoietic_and_lymphoid_tissue	0		0		0		N	N	N	N	Y	N	N	N	coiled-coil domain containing 25 [Source:HGNC Symbol;Acc:HGNC:25591]
CCNA1	YGR108W	CLB1	M:M	No	0.520467	0.23969	0.383168	-1.42926	-0.307754	-0.738345	0.173741	-0.451204	0		0		0		0		0		0		0		0		N	N	N	N	N	N	N	N	cyclin A1 [Source:HGNC Symbol;Acc:HGNC:1577]
CCNA1	YPR119W	CLB2	M:M	Yes	1.54168	-0.304436	1.27729	1.59781	-1.01377	-0.553067	-1.02235	-3.71574	0		0		0		0		0		0		0		0		N	N	N	N	N	N	Y	N	cyclin A1 [Source:HGNC Symbol;Acc:HGNC:1577]
CCNA1	YDL155W	CLB3	M:M	No	0.477736	-0.003732	-0.0669993	-0.279698	0.995536	1.38139	-0.742377	1.81688	0		0		0		0		0		0		0		0		N	N	N	N	N	N	N	N	cyclin A1 [Source:HGNC Symbol;Acc:HGNC:1577]
CCNA1	YLR210W	CLB4	M:M	No	0.719249	0.297725	0.735513	-0.166988	-0.779577	0.027553	-1.44045	0.784493	0		0		0		0		0		0		0		0		N	N	N	N	N	N	N	N	cyclin A1 [Source:HGNC Symbol;Acc:HGNC:1577]
CCNA1	YPR120C	CLB5	M:M	Yes	1.48679	-0.353998	0.779839	-0.662318	0.528426	2.8669	-0.465092	4.48953	0		0		0		0		0		0		0		0		N	N	Y	Y	N	N	N	N	cyclin A1 [Source:HGNC Symbol;Acc:HGNC:1577]
CCNA1	YGR109C	CLB6	M:M	No	0.609904	-0.064168	0.271482	0.17738	-0.737483	-0.121687	-0.3274	1.0254	0		0		0		0		0		0		0		0		N	N	N	N	N	N	N	N	cyclin A1 [Source:HGNC Symbol;Acc:HGNC:1577]
CCNA2	YGR108W	CLB1	M:M	No	0.520467	0.23969	0.383168	-1.42926	-0.307754	-0.738345	0.173741	-0.451204	1	|bone	0		0		0		4	|breast|haematopoietic_and_lymphoid_tissue|oesophagus|ovary	0		0		0		N	N	N	N	Y	N	N	N	cyclin A2 [Source:HGNC Symbol;Acc:HGNC:1578]
CCNA2	YPR119W	CLB2	M:M	Yes	1.54168	-0.304436	1.27729	1.59781	-1.01377	-0.553067	-1.02235	-3.71574	1	|bone	0		0		0		4	|breast|haematopoietic_and_lymphoid_tissue|oesophagus|ovary	0		4	|breast|haematopoietic_and_lymphoid_tissue|oesophagus|ovary	0		N	N	N	N	Y	N	Y	N	cyclin A2 [Source:HGNC Symbol;Acc:HGNC:1578]
CCNA2	YDL155W	CLB3	M:M	No	0.477736	-0.003732	-0.0669993	-0.279698	0.995536	1.38139	-0.742377	1.81688	1	|bone	0		0		0		4	|breast|haematopoietic_and_lymphoid_tissue|oesophagus|ovary	0		0		0		N	N	N	N	Y	N	N	N	cyclin A2 [Source:HGNC Symbol;Acc:HGNC:1578]
CCNA2	YLR210W	CLB4	M:M	No	0.719249	0.297725	0.735513	-0.166988	-0.779577	0.027553	-1.44045	0.784493	1	|bone	0		0		0		4	|breast|haematopoietic_and_lymphoid_tissue|oesophagus|ovary	0		0		0		N	N	N	N	Y	N	N	N	cyclin A2 [Source:HGNC Symbol;Acc:HGNC:1578]
CCNA2	YPR120C	CLB5	M:M	Yes	1.48679	-0.353998	0.779839	-0.662318	0.528426	2.8669	-0.465092	4.48953	1	|bone	1	|bone	1	|bone	1	|bone	4	|breast|haematopoietic_and_lymphoid_tissue|oesophagus|ovary	0		0		0		N	N	Y	Y	Y	N	N	N	cyclin A2 [Source:HGNC Symbol;Acc:HGNC:1578]
CCNA2	YGR109C	CLB6	M:M	No	0.609904	-0.064168	0.271482	0.17738	-0.737483	-0.121687	-0.3274	1.0254	1	|bone	0		0		0		4	|breast|haematopoietic_and_lymphoid_tissue|oesophagus|ovary	0		0		0		N	N	N	N	Y	N	N	N	cyclin A2 [Source:HGNC Symbol;Acc:HGNC:1578]
CCNB1	YGR108W	CLB1	M:M	No	0.520467	0.23969	0.383168	-1.42926	-0.307754	-0.738345	0.173741	-0.451204	1	|soft_tissue	0		0		0		3	|lung|ovary|pancreas	0		0		0		N	N	N	N	Y	N	N	N	cyclin B1 [Source:HGNC Symbol;Acc:HGNC:1579]
CCNB1	YPR119W	CLB2	M:M	Yes	1.54168	-0.304436	1.27729	1.59781	-1.01377	-0.553067	-1.02235	-3.71574	1	|soft_tissue	0		0		0		3	|lung|ovary|pancreas	0		3	|lung|ovary|pancreas	0		N	N	N	N	Y	N	Y	N	cyclin B1 [Source:HGNC Symbol;Acc:HGNC:1579]
CCNB1	YDL155W	CLB3	M:M	No	0.477736	-0.003732	-0.0669993	-0.279698	0.995536	1.38139	-0.742377	1.81688	1	|soft_tissue	0		0		0		3	|lung|ovary|pancreas	0		0		0		N	N	N	N	Y	N	N	N	cyclin B1 [Source:HGNC Symbol;Acc:HGNC:1579]
CCNB1	YLR210W	CLB4	M:M	No	0.719249	0.297725	0.735513	-0.166988	-0.779577	0.027553	-1.44045	0.784493	1	|soft_tissue	0		0		0		3	|lung|ovary|pancreas	0		0		0		N	N	N	N	Y	N	N	N	cyclin B1 [Source:HGNC Symbol;Acc:HGNC:1579]
CCNB1	YPR120C	CLB5	M:M	Yes	1.48679	-0.353998	0.779839	-0.662318	0.528426	2.8669	-0.465092	4.48953	1	|soft_tissue	1	|soft_tissue	1	|soft_tissue	1	|soft_tissue	3	|lung|ovary|pancreas	0		0		0		N	N	Y	Y	Y	N	N	N	cyclin B1 [Source:HGNC Symbol;Acc:HGNC:1579]
CCNB1	YGR109C	CLB6	M:M	No	0.609904	-0.064168	0.271482	0.17738	-0.737483	-0.121687	-0.3274	1.0254	1	|soft_tissue	0		0		0		3	|lung|ovary|pancreas	0		0		0		N	N	N	N	Y	N	N	N	cyclin B1 [Source:HGNC Symbol;Acc:HGNC:1579]
CCNB2	YGR108W	CLB1	M:M	No	0.520467	0.23969	0.383168	-1.42926	-0.307754	-0.738345	0.173741	-0.451204	0		0		0		0		1	|pancreas	0		0		0		N	N	N	N	Y	N	N	N	cyclin B2 [Source:HGNC Symbol;Acc:HGNC:1580]
CCNB2	YPR119W	CLB2	M:M	Yes	1.54168	-0.304436	1.27729	1.59781	-1.01377	-0.553067	-1.02235	-3.71574	0		0		0		0		1	|pancreas	0		1	|pancreas	0		N	N	N	N	Y	N	Y	N	cyclin B2 [Source:HGNC Symbol;Acc:HGNC:1580]
CCNB2	YDL155W	CLB3	M:M	No	0.477736	-0.003732	-0.0669993	-0.279698	0.995536	1.38139	-0.742377	1.81688	0		0		0		0		1	|pancreas	0		0		0		N	N	N	N	Y	N	N	N	cyclin B2 [Source:HGNC Symbol;Acc:HGNC:1580]
CCNB2	YLR210W	CLB4	M:M	No	0.719249	0.297725	0.735513	-0.166988	-0.779577	0.027553	-1.44045	0.784493	0		0		0		0		1	|pancreas	0		0		0		N	N	N	N	Y	N	N	N	cyclin B2 [Source:HGNC Symbol;Acc:HGNC:1580]
CCNB2	YPR120C	CLB5	M:M	Yes	1.48679	-0.353998	0.779839	-0.662318	0.528426	2.8669	-0.465092	4.48953	0		0		0		0		1	|pancreas	0		0		0		N	N	Y	Y	Y	N	N	N	cyclin B2 [Source:HGNC Symbol;Acc:HGNC:1580]
CCNB2	YGR109C	CLB6	M:M	No	0.609904	-0.064168	0.271482	0.17738	-0.737483	-0.121687	-0.3274	1.0254	0		0		0		0		1	|pancreas	0		0		0		N	N	N	N	Y	N	N	N	cyclin B2 [Source:HGNC Symbol;Acc:HGNC:1580]
CCNB3	YGR108W	CLB1	M:M	No	0.520467	0.23969	0.383168	-1.42926	-0.307754	-0.738345	0.173741	-0.451204	0		0		0		0		1	|large_intestine	0		0		0		N	N	N	N	N	N	N	N	cyclin B3 [Source:HGNC Symbol;Acc:HGNC:18709]
CCNB3	YPR119W	CLB2	M:M	Yes	1.54168	-0.304436	1.27729	1.59781	-1.01377	-0.553067	-1.02235	-3.71574	0		0		0		0		1	|large_intestine	0		1	|large_intestine	0		N	N	N	N	N	N	Y	N	cyclin B3 [Source:HGNC Symbol;Acc:HGNC:18709]
CCNB3	YDL155W	CLB3	M:M	No	0.477736	-0.003732	-0.0669993	-0.279698	0.995536	1.38139	-0.742377	1.81688	0		0		0		0		1	|large_intestine	0		0		0		N	N	N	N	N	N	N	N	cyclin B3 [Source:HGNC Symbol;Acc:HGNC:18709]
CCNB3	YLR210W	CLB4	M:M	No	0.719249	0.297725	0.735513	-0.166988	-0.779577	0.027553	-1.44045	0.784493	0		0		0		0		1	|large_intestine	0		0		0		N	N	N	N	N	N	N	N	cyclin B3 [Source:HGNC Symbol;Acc:HGNC:18709]
CCNB3	YPR120C	CLB5	M:M	Yes	1.48679	-0.353998	0.779839	-0.662318	0.528426	2.8669	-0.465092	4.48953	0		0		0		0		1	|large_intestine	0		0		0		N	N	Y	Y	N	N	N	N	cyclin B3 [Source:HGNC Symbol;Acc:HGNC:18709]
CCNB3	YGR109C	CLB6	M:M	No	0.609904	-0.064168	0.271482	0.17738	-0.737483	-0.121687	-0.3274	1.0254	0		0		0		0		1	|large_intestine	0		0		0		N	N	N	N	N	N	N	N	cyclin B3 [Source:HGNC Symbol;Acc:HGNC:18709]
CCNC	YNL025C	SSN8	1:M	No	-1.74212	0.969763	-2.14127	-0.594469	1.71162	0.49753	1.76127	0.884161	0		0		0		0		1	|haematopoietic_and_lymphoid_tissue	0		0		0		N	N	N	N	N	N	N	N	cyclin C [Source:HGNC Symbol;Acc:HGNC:1581]
CCNE1	YGR108W	CLB1	M:M	No	0.520467	0.23969	0.383168	-1.42926	-0.307754	-0.738345	0.173741	-0.451204	0		0		0		0		1	|breast	0		0		0		N	N	N	N	N	N	N	N	cyclin E1 [Source:HGNC Symbol;Acc:HGNC:1589]
CCNE1	YPR119W	CLB2	M:M	Yes	1.54168	-0.304436	1.27729	1.59781	-1.01377	-0.553067	-1.02235	-3.71574	0		0		0		0		1	|breast	0		1	|breast	0		N	N	N	N	N	N	Y	N	cyclin E1 [Source:HGNC Symbol;Acc:HGNC:1589]
CCNE1	YDL155W	CLB3	M:M	No	0.477736	-0.003732	-0.0669993	-0.279698	0.995536	1.38139	-0.742377	1.81688	0		0		0		0		1	|breast	0		0		0		N	N	N	N	N	N	N	N	cyclin E1 [Source:HGNC Symbol;Acc:HGNC:1589]
CCNE1	YLR210W	CLB4	M:M	No	0.719249	0.297725	0.735513	-0.166988	-0.779577	0.027553	-1.44045	0.784493	0		0		0		0		1	|breast	0		0		0		N	N	N	N	N	N	N	N	cyclin E1 [Source:HGNC Symbol;Acc:HGNC:1589]
CCNE1	YPR120C	CLB5	M:M	Yes	1.48679	-0.353998	0.779839	-0.662318	0.528426	2.8669	-0.465092	4.48953	0		0		0		0		1	|breast	0		0		0		N	N	Y	Y	N	N	N	N	cyclin E1 [Source:HGNC Symbol;Acc:HGNC:1589]
CCNE1	YGR109C	CLB6	M:M	No	0.609904	-0.064168	0.271482	0.17738	-0.737483	-0.121687	-0.3274	1.0254	0		0		0		0		1	|breast	0		0		0		N	N	N	N	N	N	N	N	cyclin E1 [Source:HGNC Symbol;Acc:HGNC:1589]
CCNE2	YGR108W	CLB1	M:M	No	0.520467	0.23969	0.383168	-1.42926	-0.307754	-0.738345	0.173741	-0.451204	1	|lung	0		0		0		1	|liver	0		0		0		N	N	N	N	N	N	N	N	cyclin E2 [Source:HGNC Symbol;Acc:HGNC:1590]
CCNE2	YPR119W	CLB2	M:M	Yes	1.54168	-0.304436	1.27729	1.59781	-1.01377	-0.553067	-1.02235	-3.71574	1	|lung	0		0		0		1	|liver	0		1	|liver	0		N	N	N	N	N	N	Y	N	cyclin E2 [Source:HGNC Symbol;Acc:HGNC:1590]
CCNE2	YDL155W	CLB3	M:M	No	0.477736	-0.003732	-0.0669993	-0.279698	0.995536	1.38139	-0.742377	1.81688	1	|lung	0		0		0		1	|liver	0		0		0		N	N	N	N	N	N	N	N	cyclin E2 [Source:HGNC Symbol;Acc:HGNC:1590]
CCNE2	YLR210W	CLB4	M:M	No	0.719249	0.297725	0.735513	-0.166988	-0.779577	0.027553	-1.44045	0.784493	1	|lung	0		0		0		1	|liver	0		0		0		N	N	N	N	N	N	N	N	cyclin E2 [Source:HGNC Symbol;Acc:HGNC:1590]
CCNE2	YPR120C	CLB5	M:M	Yes	1.48679	-0.353998	0.779839	-0.662318	0.528426	2.8669	-0.465092	4.48953	1	|lung	1	|lung	1	|lung	1	|lung	1	|liver	0		0		0		N	N	Y	Y	N	N	N	N	cyclin E2 [Source:HGNC Symbol;Acc:HGNC:1590]
CCNE2	YGR109C	CLB6	M:M	No	0.609904	-0.064168	0.271482	0.17738	-0.737483	-0.121687	-0.3274	1.0254	1	|lung	0		0		0		1	|liver	0		0		0		N	N	N	N	N	N	N	N	cyclin E2 [Source:HGNC Symbol;Acc:HGNC:1590]
CCNH	YPR025C	CCL1	1:1	No	0.802777	-0.770765	0.22511	-2.04196	-0.605592	-0.559696	-0.660818	-0.188842	0		0		0		0		1	|haematopoietic_and_lymphoid_tissue	0		0		0		N	N	N	N	Y	N	N	N	cyclin H [Source:HGNC Symbol;Acc:HGNC:1594]
CCNK	YNL025C	SSN8	1:M	No	-1.74212	0.969763	-2.14127	-0.594469	1.71162	0.49753	1.76127	0.884161	2	|breast|oesophagus	0		0		0		1	|autonomic_ganglia	0		0		0		N	N	N	N	N	N	N	N	cyclin K [Source:HGNC Symbol;Acc:HGNC:1596]
CCNL1	YNL025C	SSN8	1:M	No	-1.74212	0.969763	-2.14127	-0.594469	1.71162	0.49753	1.76127	0.884161	3	|haematopoietic_and_lymphoid_tissue|large_intestine|stomach	0		0		0		1	|autonomic_ganglia	0		0		0		Y	N	N	N	N	N	N	N	cyclin L1 [Source:HGNC Symbol;Acc:HGNC:20569]
CCNL2	YNL025C	SSN8	1:M	No	-1.74212	0.969763	-2.14127	-0.594469	1.71162	0.49753	1.76127	0.884161	2	|haematopoietic_and_lymphoid_tissue|lung	0		0		0		1	|central_nervous_system	0		0		0		Y	N	N	N	N	N	N	N	cyclin L2 [Source:HGNC Symbol;Acc:HGNC:20570]
CCNO	YGR108W	CLB1	M:M	No	0.520467	0.23969	0.383168	-1.42926	-0.307754	-0.738345	0.173741	-0.451204	1	|pancreas	0		0		0		0		0		0		0		N	N	N	N	N	N	N	N	cyclin O [Source:HGNC Symbol;Acc:HGNC:18576]
CCNO	YPR119W	CLB2	M:M	Yes	1.54168	-0.304436	1.27729	1.59781	-1.01377	-0.553067	-1.02235	-3.71574	1	|pancreas	0		0		0		0		0		0		0		N	N	N	N	N	N	Y	N	cyclin O [Source:HGNC Symbol;Acc:HGNC:18576]
CCNO	YDL155W	CLB3	M:M	No	0.477736	-0.003732	-0.0669993	-0.279698	0.995536	1.38139	-0.742377	1.81688	1	|pancreas	0		0		0		0		0		0		0		N	N	N	N	N	N	N	N	cyclin O [Source:HGNC Symbol;Acc:HGNC:18576]
CCNO	YLR210W	CLB4	M:M	No	0.719249	0.297725	0.735513	-0.166988	-0.779577	0.027553	-1.44045	0.784493	1	|pancreas	0		0		0		0		0		0		0		N	N	N	N	N	N	N	N	cyclin O [Source:HGNC Symbol;Acc:HGNC:18576]
CCNO	YPR120C	CLB5	M:M	Yes	1.48679	-0.353998	0.779839	-0.662318	0.528426	2.8669	-0.465092	4.48953	1	|pancreas	1	|pancreas	1	|pancreas	1	|pancreas	0		0		0		0		N	N	Y	Y	N	N	N	N	cyclin O [Source:HGNC Symbol;Acc:HGNC:18576]
CCNO	YGR109C	CLB6	M:M	No	0.609904	-0.064168	0.271482	0.17738	-0.737483	-0.121687	-0.3274	1.0254	1	|pancreas	0		0		0		0		0		0		0		N	N	N	N	N	N	N	N	cyclin O [Source:HGNC Symbol;Acc:HGNC:18576]
CCNT1	YNL025C	SSN8	1:M	No	-1.74212	0.969763	-2.14127	-0.594469	1.71162	0.49753	1.76127	0.884161	2	|endometrium|haematopoietic_and_lymphoid_tissue	0		0		0		0		0		0		0		N	N	N	N	N	N	N	N	cyclin T1 [Source:HGNC Symbol;Acc:HGNC:1599]
CCNT2	YNL025C	SSN8	1:M	No	-1.74212	0.969763	-2.14127	-0.594469	1.71162	0.49753	1.76127	0.884161	1	|lung	0		0		0		1	|kidney	0		0		0		Y	N	N	N	N	N	N	N	cyclin T2 [Source:HGNC Symbol;Acc:HGNC:1600]
CCS	YJR104C	SOD1	1:M	Yes	0.0124789	-0.547621	-1.28815	-10.6961	0.268396	6.17305	0.278421	8.09557	2	|breast|kidney	2	|breast|kidney	2	|breast|kidney	2	|breast|kidney	0		0		0		0		Y	Y	Y	Y	N	N	N	N	copper chaperone for superoxide dismutase [Source:HGNC Symbol;Acc:HGNC:1613]
CCT2	YIL142W	CCT2	1:1	Yes	-3.16407	-1.32963	0.3856	-0.122326	6.58365	-4.88289	0.720537	1.447	0		0		0		0		3	|bone|oesophagus|ovary	0		0		3	|bone|oesophagus|ovary	N	N	N	N	Y	N	N	Y	chaperonin containing TCP1 subunit 2 [Source:HGNC Symbol;Acc:HGNC:1615]
CCT3	YJL014W	CCT3	1:1	No	0.0374608	0.429378	-0.0567579	0.983452	1.01331	-0.336431	-0.238932	0.411386	0		0		0		0		2	|oesophagus|skin	0		0		0		N	N	N	N	Y	N	N	N	chaperonin containing TCP1 subunit 3 [Source:HGNC Symbol;Acc:HGNC:1616]
CCT4	YDL143W	CCT4	1:1	Yes	0.853348	-0.181435	0.00776047	0.915502	-2.02158	2.44201	-2.78324	0.908403	0		0		0		0		7	|haematopoietic_and_lymphoid_tissue|liver|lung|oesophagus|ovary|pancreas|skin	0		0		0		N	N	N	Y	Y	N	N	N	chaperonin containing TCP1 subunit 4 [Source:HGNC Symbol;Acc:HGNC:1617]
CCT8	YJL008C	CCT8	1:M	Yes	0.758041	-0.014273	0.41054	-0.216787	0.0619681	2.64159	-0.696416	3.40393	0		0		0		0		3	|haematopoietic_and_lymphoid_tissue|oesophagus|pancreas	0		0		0		N	N	Y	Y	Y	N	N	N	chaperonin containing TCP1 subunit 8 [Source:HGNC Symbol;Acc:HGNC:1623]
CCT8L2	YJL008C	CCT8	1:M	Yes	0.758041	-0.014273	0.41054	-0.216787	0.0619681	2.64159	-0.696416	3.40393	1	|haematopoietic_and_lymphoid_tissue	1	|haematopoietic_and_lymphoid_tissue	1	|haematopoietic_and_lymphoid_tissue	1	|haematopoietic_and_lymphoid_tissue	0		0		0		0		Y	Y	Y	Y	N	N	N	N	chaperonin containing TCP1 subunit 8 like 2 [Source:HGNC Symbol;Acc:HGNC:15553]
CDC123	YLR215C	CDC123	1:1	No	0.26232	0.193714	-0.273675	0.968458	-0.550221	1.09529	-0.939094	0.551402	1	|soft_tissue	0		0		0		3	|haematopoietic_and_lymphoid_tissue|ovary|skin	0		0		0		N	N	N	N	Y	N	N	N	cell division cycle 123 [Source:HGNC Symbol;Acc:HGNC:16827]
CDC14A	YFR028C	CDC14	1:M	Yes	-10.3894	-14.6462	0.001	0.0001	17.2878	24.0589	0.001	0.0001	0		0		0		0		1	|bone	0		0		0		N	N	N	Y	N	N	N	N	cell division cycle 14A [Source:HGNC Symbol;Acc:HGNC:1718]
CDC14B	YFR028C	CDC14	1:M	Yes	-10.3894	-14.6462	0.001	0.0001	17.2878	24.0589	0.001	0.0001	1	|skin	0		0		1	|skin	0		0		0		0		N	N	N	Y	N	N	N	N	cell division cycle 14B [Source:HGNC Symbol;Acc:HGNC:1719]
CDC16	YKL022C	CDC16	1:1	No	0.445908	0.516547	-0.412595	0.661468	-1.73638	1.28676	-1.94061	1.77526	2	|cervix|haematopoietic_and_lymphoid_tissue	0		0		0		0		0		0		0		N	N	N	N	N	N	N	N	cell division cycle 16 [Source:HGNC Symbol;Acc:HGNC:1720]
CDC20	YGL003C	CDH1	1:M	Yes	-0.927183	1.06305	-0.621059	0.189337	2.71984	-3.51423	1.05928	0.457332	0		0		0		0		2	|breast|lung	0		0		2	|breast|lung	N	N	N	N	Y	N	N	Y	cell division cycle 20 [Source:HGNC Symbol;Acc:HGNC:1723]
CDC20B	YGL003C	CDH1	1:M	Yes	-0.927183	1.06305	-0.621059	0.189337	2.71984	-3.51423	1.05928	0.457332	0		0		0		0		0		0		0		0		N	N	N	N	N	N	N	Y	cell division cycle 20B [Source:HGNC Symbol;Acc:HGNC:24222]
CDC23	YHR166C	CDC23	1:1	No	0.873173	1.08029	0.0281226	-1.10243	-1.29149	-1.66075	0.537175	-1.86052	0		0		0		0		2	|endometrium|pancreas	0		0		0		N	N	N	N	Y	N	N	N	cell division cycle 23 [Source:HGNC Symbol;Acc:HGNC:1724]
CDC25A	YMR036C	MIH1	1:M	No	0.549855	-0.194338	0.43847	0.623909	-2.29205	-0.032829	-1.46388	-1.45849	1	|bone	0		0		0		2	|oesophagus|ovary	0		0		0		N	N	N	N	Y	N	N	N	cell division cycle 25A [Source:HGNC Symbol;Acc:HGNC:1725]
CDC25B	YMR036C	MIH1	1:M	No	0.549855	-0.194338	0.43847	0.623909	-2.29205	-0.032829	-1.46388	-1.45849	1	|autonomic_ganglia	0		0		0		0		0		0		0		N	N	N	N	N	N	N	N	cell division cycle 25B [Source:HGNC Symbol;Acc:HGNC:1726]
CDC25C	YMR036C	MIH1	1:M	No	0.549855	-0.194338	0.43847	0.623909	-2.29205	-0.032829	-1.46388	-1.45849	0		0		0		0		1	|lung	0		0		0		N	N	N	N	N	N	N	N	cell division cycle 25C [Source:HGNC Symbol;Acc:HGNC:1727]
CDC27	YBL084C	CDC27	1:1	Yes	1.06458	0.588211	0.859735	-7.53458	-0.832509	-3.29241	4.23156	5.31113	0		0		0		0		6	|autonomic_ganglia|haematopoietic_and_lymphoid_tissue|kidney|large_intestine|lung|soft_tissue	0		0		6	|autonomic_ganglia|haematopoietic_and_lymphoid_tissue|kidney|large_intestine|lung|soft_tissue	N	N	Y	N	Y	N	N	Y	cell division cycle 27 [Source:HGNC Symbol;Acc:HGNC:1728]
CDC34	YMR022W	UBC7	1:M	No	2.14284	0.103584	0.001	0.0001	-2.3914	0.360019	0.001	0.0001	2	|autonomic_ganglia|lung	0		0		0		1	|endometrium	0		0		0		N	N	N	N	N	N	N	N	cell division cycle 34 [Source:HGNC Symbol;Acc:HGNC:1734]
CDC40	YDR364C	CDC40	1:M	Yes	-2.34452	1.64773	0.501174	0.770409	2.06566	-4.91412	-1.15186	0.952798	1	|kidney	0		0		0		1	|haematopoietic_and_lymphoid_tissue	0		0		1	|haematopoietic_and_lymphoid_tissue	N	N	N	N	Y	N	N	Y	cell division cycle 40 [Source:HGNC Symbol;Acc:HGNC:17350]
CDC42	YLR229C	CDC42	1:M	No	0.001	0.0001	0.001	0.0001	0.001	0.0001	0.001	0.0001	0		0		0		0		1	|haematopoietic_and_lymphoid_tissue	0		0		0		N	N	N	N	N	N	N	N	cell division cycle 42 [Source:HGNC Symbol;Acc:HGNC:1736]
CDC42BPA	YNL161W	CBK1	1:M	Yes	0.505467	0.120335	-0.24426	0.545702	0.129857	2.41441	-0.709359	3.0928	1	|haematopoietic_and_lymphoid_tissue	1	|haematopoietic_and_lymphoid_tissue	1	|haematopoietic_and_lymphoid_tissue	1	|haematopoietic_and_lymphoid_tissue	0		0		0		0		Y	Y	Y	Y	N	N	N	N	CDC42 binding protein kinase alpha [Source:HGNC Symbol;Acc:HGNC:1737]
CDC42BPB	YNL161W	CBK1	1:M	Yes	0.505467	0.120335	-0.24426	0.545702	0.129857	2.41441	-0.709359	3.0928	2	|haematopoietic_and_lymphoid_tissue|oesophagus	2	|haematopoietic_and_lymphoid_tissue|oesophagus	2	|haematopoietic_and_lymphoid_tissue|oesophagus	2	|haematopoietic_and_lymphoid_tissue|oesophagus	1	|lung	0		0		0		N	N	Y	Y	N	N	N	N	CDC42 binding protein kinase beta [Source:HGNC Symbol;Acc:HGNC:1738]
CDC42BPG	YNL161W	CBK1	1:M	Yes	0.505467	0.120335	-0.24426	0.545702	0.129857	2.41441	-0.709359	3.0928	4	|breast|haematopoietic_and_lymphoid_tissue|lung|pancreas	4	|breast|haematopoietic_and_lymphoid_tissue|lung|pancreas	4	|breast|haematopoietic_and_lymphoid_tissue|lung|pancreas	4	|breast|haematopoietic_and_lymphoid_tissue|lung|pancreas	0		0		0		0		Y	Y	Y	Y	N	N	N	N	CDC42 binding protein kinase gamma [Source:HGNC Symbol;Acc:HGNC:29829]
CDC45	YLR103C	CDC45	1:1	No	-0.600462	-0.082844	0.32909	-0.852251	-2.13156	-1.05977	-1.15187	-0.566397	0		0		0		0		1	|large_intestine	0		0		0		N	N	N	N	Y	N	N	N	cell division cycle 45 [Source:HGNC Symbol;Acc:HGNC:1739]
CDC5L	YMR213W	CEF1	1:1	Yes	-8.81283	-21.408	0.001	0.0001	4.00049	34.7644	0.001	0.0001	1	|kidney	0		0		1	|kidney	1	|ovary	0		0		0		N	N	N	Y	N	N	N	N	cell division cycle 5 like [Source:HGNC Symbol;Acc:HGNC:1743]
CDC6	YJL194W	CDC6	1:M	Yes	0.723869	0.537562	1.63937	-0.056123	3.64449	-2.90655	1.60666	-1.32094	1	|bone	0		0		0		0		0		0		0		N	N	N	N	N	N	N	Y	cell division cycle 6 [Source:HGNC Symbol;Acc:HGNC:1744]
CDC7	YDL017W	CDC7	1:1	Yes	0.560294	-2.87026	-0.0404405	-12.1352	2.89795	11.6217	2.07714	10.6782	0		0		0		0		2	|liver|ovary	0		0		0		N	N	Y	Y	Y	N	N	N	cell division cycle 7 [Source:HGNC Symbol;Acc:HGNC:1745]
CDC73	YLR418C	CDC73	1:1	Yes	-2.691	1.7835	-11.7149	-2.91497	5.06821	-3.2076	7.88787	0.82773	0		0		0		0		0		0		0		0		N	N	N	N	N	N	N	Y	cell division cycle 73 [Source:HGNC Symbol;Acc:HGNC:16783]
CDIPT	YPR113W	PIS1	1:1	Yes	0.474952	1.22114	-0.00667746	0.477826	0.0524724	-2.55147	0.46059	-1.86225	5	|autonomic_ganglia|haematopoietic_and_lymphoid_tissue|lung|ovary|pancreas	0		0		0		0		0		0		0		Y	N	N	N	N	N	N	Y	CDP-diacylglycerol--inositol 3-phosphatidyltransferase [Source:HGNC Symbol;Acc:HGNC:1769]
CDK1	YBR160W	CDC28	1:M	Yes	-0.804402	-18.8486	0.001	0.0001	8.4184	29.199	0.001	0.0001	0		0		0		0		1	|haematopoietic_and_lymphoid_tissue	0		0		0		N	N	N	Y	Y	N	N	N	cyclin dependent kinase 1 [Source:HGNC Symbol;Acc:HGNC:1722]
CDK10	YBR160W	CDC28	1:M	Yes	-0.804402	-18.8486	0.001	0.0001	8.4184	29.199	0.001	0.0001	2	|cervix|haematopoietic_and_lymphoid_tissue	0		0		2	|cervix|haematopoietic_and_lymphoid_tissue	1	|liver	0		0		0		N	N	N	Y	N	N	N	N	cyclin dependent kinase 10 [Source:HGNC Symbol;Acc:HGNC:1770]
CDK11A	YBR160W	CDC28	1:M	Yes	-0.804402	-18.8486	0.001	0.0001	8.4184	29.199	0.001	0.0001	0		0		0		0		1	|central_nervous_system	0		0		0		N	N	N	Y	N	N	N	N	cyclin dependent kinase 11A [Source:HGNC Symbol;Acc:HGNC:1730]
CDK11B	YBR160W	CDC28	1:M	Yes	-0.804402	-18.8486	0.001	0.0001	8.4184	29.199	0.001	0.0001	0		0		0		0		2	|central_nervous_system|stomach	0		0		0		N	N	N	Y	N	N	N	N	cyclin dependent kinase 11B [Source:HGNC Symbol;Acc:HGNC:1729]
CDK12	YKL139W	CTK1	1:M	Yes	-7.45962	-2.9231	-3.46645	-12.6361	10.6652	3.3419	4.39226	14.9532	0		0		0		0		1	|pancreas	0		0		0		N	N	Y	Y	N	N	N	N	cyclin dependent kinase 12 [Source:HGNC Symbol;Acc:HGNC:24224]
CDK13	YKL139W	CTK1	1:M	Yes	-7.45962	-2.9231	-3.46645	-12.6361	10.6652	3.3419	4.39226	14.9532	0		0		0		0		1	|haematopoietic_and_lymphoid_tissue	0		0		0		N	N	Y	Y	N	N	N	N	cyclin dependent kinase 13 [Source:HGNC Symbol;Acc:HGNC:1733]
CDK14	YPL031C	PHO85	1:M	Yes	-8.38895	-15.4597	0.001	0.0001	9.48352	22.7688	0.001	0.0001	0		0		0		0		0		0		0		0		N	N	N	Y	N	N	N	N	cyclin dependent kinase 14 [Source:HGNC Symbol;Acc:HGNC:8883]
CDK15	YPL031C	PHO85	1:M	Yes	-8.38895	-15.4597	0.001	0.0001	9.48352	22.7688	0.001	0.0001	1	|haematopoietic_and_lymphoid_tissue	0		0		1	|haematopoietic_and_lymphoid_tissue	2	|breast|central_nervous_system	0		0		0		N	N	N	Y	N	N	N	N	cyclin dependent kinase 15 [Source:HGNC Symbol;Acc:HGNC:14434]
CDK16	YPL031C	PHO85	1:M	Yes	-8.38895	-15.4597	0.001	0.0001	9.48352	22.7688	0.001	0.0001	1	|kidney	0		0		1	|kidney	0		0		0		0		N	N	N	Y	N	N	N	N	cyclin dependent kinase 16 [Source:HGNC Symbol;Acc:HGNC:8749]
CDK17	YPL031C	PHO85	1:M	Yes	-8.38895	-15.4597	0.001	0.0001	9.48352	22.7688	0.001	0.0001	0		0		0		0		0		0		0		0		N	N	N	Y	N	N	N	N	cyclin dependent kinase 17 [Source:HGNC Symbol;Acc:HGNC:8750]
CDK18	YPL031C	PHO85	1:M	Yes	-8.38895	-15.4597	0.001	0.0001	9.48352	22.7688	0.001	0.0001	1	|ovary	0		0		1	|ovary	0		0		0		0		N	N	N	Y	N	N	N	N	cyclin dependent kinase 18 [Source:HGNC Symbol;Acc:HGNC:8751]
CDK19	YPL042C	SSN3	1:M	Yes	-1.16494	-2.88622	-2.35207	-1.43725	1.1247	0.759479	1.5386	3.00686	1	|liver	0		1	|liver	0		1	|haematopoietic_and_lymphoid_tissue	0		0		0		N	N	Y	N	N	N	N	N	cyclin dependent kinase 19 [Source:HGNC Symbol;Acc:HGNC:19338]
CDK2	YBR160W	CDC28	1:M	Yes	-0.804402	-18.8486	0.001	0.0001	8.4184	29.199	0.001	0.0001	0		0		0		0		1	|lung	0		0		0		N	N	N	Y	Y	N	N	N	cyclin dependent kinase 2 [Source:HGNC Symbol;Acc:HGNC:1771]
CDK20	YDL108W	KIN28	1:M	Yes	-1.26334	1.07069	0.195216	-1.22584	-1.71137	-2.20031	-0.308759	-2.52699	1	|ovary	0		0		0		1	|cervix	1	|cervix	1	|cervix	1	|cervix	N	N	N	N	N	N	Y	Y	cyclin dependent kinase 20 [Source:HGNC Symbol;Acc:HGNC:21420]
CDK3	YBR160W	CDC28	1:M	Yes	-0.804402	-18.8486	0.001	0.0001	8.4184	29.199	0.001	0.0001	2	|haematopoietic_and_lymphoid_tissue|oesophagus	0		0		2	|haematopoietic_and_lymphoid_tissue|oesophagus	0		0		0		0		N	N	N	Y	N	N	N	N	cyclin dependent kinase 3 [Source:HGNC Symbol;Acc:HGNC:1772]
CDK4	YBR160W	CDC28	1:M	Yes	-0.804402	-18.8486	0.001	0.0001	8.4184	29.199	0.001	0.0001	0		0		0		0		2	|cervix|ovary	0		0		0		N	N	N	Y	N	N	N	N	cyclin dependent kinase 4 [Source:HGNC Symbol;Acc:HGNC:1773]
CDK5	YBR160W	CDC28	1:M	Yes	-0.804402	-18.8486	0.001	0.0001	8.4184	29.199	0.001	0.0001	0		0		0		0		1	|kidney	0		0		0		N	N	N	Y	N	N	N	N	cyclin dependent kinase 5 [Source:HGNC Symbol;Acc:HGNC:1774]
CDK6	YBR160W	CDC28	1:M	Yes	-0.804402	-18.8486	0.001	0.0001	8.4184	29.199	0.001	0.0001	2	|bone|central_nervous_system	0		0		2	|bone|central_nervous_system	0		0		0		0		N	N	N	Y	N	N	N	N	cyclin dependent kinase 6 [Source:HGNC Symbol;Acc:HGNC:1777]
CDK7	YDL108W	KIN28	1:M	Yes	-1.26334	1.07069	0.195216	-1.22584	-1.71137	-2.20031	-0.308759	-2.52699	0		0		0		0		3	|cervix|haematopoietic_and_lymphoid_tissue|lung	3	|cervix|haematopoietic_and_lymphoid_tissue|lung	3	|cervix|haematopoietic_and_lymphoid_tissue|lung	3	|cervix|haematopoietic_and_lymphoid_tissue|lung	N	N	N	N	Y	Y	Y	Y	cyclin dependent kinase 7 [Source:HGNC Symbol;Acc:HGNC:1778]
CDK8	YPL042C	SSN3	1:M	Yes	-1.16494	-2.88622	-2.35207	-1.43725	1.1247	0.759479	1.5386	3.00686	0		0		0		0		1	|ovary	0		0		0		N	N	Y	N	N	N	N	N	cyclin dependent kinase 8 [Source:HGNC Symbol;Acc:HGNC:1779]
CDK9	YKL139W	CTK1	1:M	Yes	-7.45962	-2.9231	-3.46645	-12.6361	10.6652	3.3419	4.39226	14.9532	0		0		0		0		0		0		0		0		N	N	Y	Y	N	N	N	N	cyclin dependent kinase 9 [Source:HGNC Symbol;Acc:HGNC:1780]
CDKL1	YDL108W	KIN28	1:M	Yes	-1.26334	1.07069	0.195216	-1.22584	-1.71137	-2.20031	-0.308759	-2.52699	0		0		0		0		2	|breast|haematopoietic_and_lymphoid_tissue	2	|breast|haematopoietic_and_lymphoid_tissue	2	|breast|haematopoietic_and_lymphoid_tissue	2	|breast|haematopoietic_and_lymphoid_tissue	N	N	N	N	Y	Y	Y	Y	cyclin dependent kinase like 1 [Source:HGNC Symbol;Acc:HGNC:1781]
CDKL2	YDL108W	KIN28	1:M	Yes	-1.26334	1.07069	0.195216	-1.22584	-1.71137	-2.20031	-0.308759	-2.52699	3	|haematopoietic_and_lymphoid_tissue|oesophagus|urinary_tract	0		0		0		1	|bone	1	|bone	1	|bone	1	|bone	Y	N	N	N	N	N	Y	Y	cyclin dependent kinase like 2 [Source:HGNC Symbol;Acc:HGNC:1782]
CDKL3	YDL108W	KIN28	1:M	Yes	-1.26334	1.07069	0.195216	-1.22584	-1.71137	-2.20031	-0.308759	-2.52699	2	|oesophagus|soft_tissue	0		0		0		1	|haematopoietic_and_lymphoid_tissue	1	|haematopoietic_and_lymphoid_tissue	1	|haematopoietic_and_lymphoid_tissue	1	|haematopoietic_and_lymphoid_tissue	N	N	N	N	N	N	Y	Y	cyclin dependent kinase like 3 [Source:HGNC Symbol;Acc:HGNC:15483]
CDKL4	YDL108W	KIN28	1:M	Yes	-1.26334	1.07069	0.195216	-1.22584	-1.71137	-2.20031	-0.308759	-2.52699	0		0		0		0		0		0		0		0		N	N	N	N	N	N	Y	Y	cyclin dependent kinase like 4 [Source:HGNC Symbol;Acc:HGNC:19287]
CDKL5	YDL108W	KIN28	1:M	Yes	-1.26334	1.07069	0.195216	-1.22584	-1.71137	-2.20031	-0.308759	-2.52699	1	|pancreas	0		0		0		0		0		0		0		N	N	N	N	N	N	Y	Y	cyclin dependent kinase like 5 [Source:HGNC Symbol;Acc:HGNC:11411]
CDRT1	YIL046W	MET30	1:M	Yes	1.63055	0.311702	0.240096	0.338241	-0.915589	0.466772	-1.47765	2.79128	1	|ovary	0		1	|ovary	0		0		0		0		0		N	N	Y	N	N	N	N	N	CMT1A duplicated region transcript 1 [Source:HGNC Symbol;Acc:HGNC:14379]
CDS1	YBR029C	CDS1	1:M	Yes	1.65822	0.566765	1.6677	1.2838	0.619273	-2.47322	-0.505332	-4.31398	2	|large_intestine|ovary	0		0		0		1	|bone	1	|bone	1	|bone	1	|bone	Y	N	N	N	N	N	Y	Y	CDP-diacylglycerol synthase 1 [Source:HGNC Symbol;Acc:HGNC:1800]
CDS2	YBR029C	CDS1	1:M	Yes	1.65822	0.566765	1.6677	1.2838	0.619273	-2.47322	-0.505332	-4.31398	2	|central_nervous_system|oesophagus	0		0		0		0		0		0		0		N	N	N	N	N	N	Y	Y	CDP-diacylglycerol synthase 2 [Source:HGNC Symbol;Acc:HGNC:1801]
CDYL	YOR180C	DCI1	M:M	No	-0.375694	-0.058744	-0.768088	0.740017	-1.73826	0.788454	-1.33376	0.157215	2	|haematopoietic_and_lymphoid_tissue|kidney	0		0		0		0		0		0		0		Y	N	N	N	N	N	N	N	chromodomain Y like [Source:HGNC Symbol;Acc:HGNC:1811]
CDYL	YLR284C	ECI1	M:M	Yes	-1.60383	0.84887	-0.2958	-2.55432	0.554153	-1.90705	0.125265	5.17412	2	|haematopoietic_and_lymphoid_tissue|kidney	0		2	|haematopoietic_and_lymphoid_tissue|kidney	0		0		0		0		0		Y	N	Y	N	N	N	N	N	chromodomain Y like [Source:HGNC Symbol;Acc:HGNC:1811]
CDYL2	YOR180C	DCI1	M:M	No	-0.375694	-0.058744	-0.768088	0.740017	-1.73826	0.788454	-1.33376	0.157215	3	|breast|oesophagus|upper_aerodigestive_tract	0		0		0		1	|skin	0		0		0		N	N	N	N	N	N	N	N	chromodomain Y like 2 [Source:HGNC Symbol;Acc:HGNC:23030]
CDYL2	YLR284C	ECI1	M:M	Yes	-1.60383	0.84887	-0.2958	-2.55432	0.554153	-1.90705	0.125265	5.17412	3	|breast|oesophagus|upper_aerodigestive_tract	0		3	|breast|oesophagus|upper_aerodigestive_tract	0		1	|skin	0		0		0		N	N	Y	N	N	N	N	N	chromodomain Y like 2 [Source:HGNC Symbol;Acc:HGNC:23030]
CEBPZ	YDR060W	MAK21	1:1	Yes	1.13722	0.831396	0.304578	-0.085649	0.320851	-2.40956	1.07417	-1.7951	0		0		0		0		3	|autonomic_ganglia|oesophagus|pancreas	0		0		3	|autonomic_ganglia|oesophagus|pancreas	N	N	N	N	Y	N	N	Y	CCAAT enhancer binding protein zeta [Source:HGNC Symbol;Acc:HGNC:24218]
CECR2	YGR252W	GCN5	1:M	Yes	-1.36399	1.77294	-0.998198	-10.2079	5.09056	-3.71074	5.32838	-8.68404	0		0		0		0		2	|liver|ovary	2	|liver|ovary	2	|liver|ovary	2	|liver|ovary	N	N	N	N	N	N	Y	Y	CECR2, histone acetyl-lysine reader [Source:HGNC Symbol;Acc:HGNC:1840]
CENPA	YKL049C	CSE4	1:1	Yes	-1.377	-15.4893	-8.83338	-13.4466	7.60834	2.29615	14.2168	16.3734	0		0		0		0		2	|breast|pancreas	0		0		0		N	N	Y	Y	Y	N	N	N	centromere protein A [Source:HGNC Symbol;Acc:HGNC:1851]
CEP350	YPL174C	NIP100	1:M	No	0.157069	-0.099107	-0.177092	-0.569819	0.0235478	0.554603	-0.0185237	1.92982	2	|endometrium|haematopoietic_and_lymphoid_tissue	0		0		0		0		0		0		0		N	N	N	N	N	N	N	N	centrosomal protein 350 [Source:HGNC Symbol;Acc:HGNC:24238]
CEPT1	YNL130C	CPT1	M:M	Yes	0.8433	0.095391	0.507059	0.483156	-1.28948	-1.00535	-1.35529	2.88985	0		0		0		0		1	|haematopoietic_and_lymphoid_tissue	0		0		0		N	N	Y	N	Y	N	N	N	choline/ethanolamine phosphotransferase 1 [Source:HGNC Symbol;Acc:HGNC:24289]
CEPT1	YHR123W	EPT1	M:M	No	0.589546	-0.044565	-0.0416507	0.596797	-0.607672	0.016641	-0.184411	-0.274921	0		0		0		0		1	|haematopoietic_and_lymphoid_tissue	0		0		0		N	N	N	N	Y	N	N	N	choline/ethanolamine phosphotransferase 1 [Source:HGNC Symbol;Acc:HGNC:24289]
CERK	YOR171C	LCB4	M:M	Yes	-0.0462597	0.199053	-0.5006	1.25742	-0.683969	-1.19317	-1.24652	-4.58624	1	|kidney	0		0		0		1	|breast	0		1	|breast	0		N	N	N	N	N	N	Y	N	ceramide kinase [Source:HGNC Symbol;Acc:HGNC:19256]
CERK	YLR260W	LCB5	M:M	No	-4.26151	-3.38765	0.001	0.0001	4.63719	0.463684	0.001	0.0001	1	|kidney	0		0		0		1	|breast	0		0		0		N	N	N	N	N	N	N	N	ceramide kinase [Source:HGNC Symbol;Acc:HGNC:19256]
CERKL	YOR171C	LCB4	M:M	Yes	-0.0462597	0.199053	-0.5006	1.25742	-0.683969	-1.19317	-1.24652	-4.58624	1	|large_intestine	0		0		0		3	|autonomic_ganglia|breast|upper_aerodigestive_tract	0		3	|autonomic_ganglia|breast|upper_aerodigestive_tract	0		N	N	N	N	N	N	Y	N	ceramide kinase like [Source:HGNC Symbol;Acc:HGNC:21699]
CERKL	YLR260W	LCB5	M:M	No	-4.26151	-3.38765	0.001	0.0001	4.63719	0.463684	0.001	0.0001	1	|large_intestine	0		0		0		3	|autonomic_ganglia|breast|upper_aerodigestive_tract	0		0		0		N	N	N	N	N	N	N	N	ceramide kinase like [Source:HGNC Symbol;Acc:HGNC:21699]
CETN1	YOR257W	CDC31	1:M	Yes	0.89453	-0.162225	0.86575	0.395608	0.805271	2.36411	-1.53048	2.22044	1	|haematopoietic_and_lymphoid_tissue	1	|haematopoietic_and_lymphoid_tissue	1	|haematopoietic_and_lymphoid_tissue	1	|haematopoietic_and_lymphoid_tissue	0		0		0		0		Y	Y	Y	Y	N	N	N	N	centrin 1 [Source:HGNC Symbol;Acc:HGNC:1866]
CETN2	YOR257W	CDC31	1:M	Yes	0.89453	-0.162225	0.86575	0.395608	0.805271	2.36411	-1.53048	2.22044	0		0		0		0		0		0		0		0		N	N	Y	Y	N	N	N	N	centrin 2 [Source:HGNC Symbol;Acc:HGNC:1867]
CETN3	YOR257W	CDC31	1:M	Yes	0.89453	-0.162225	0.86575	0.395608	0.805271	2.36411	-1.53048	2.22044	0		0		0		0		2	|haematopoietic_and_lymphoid_tissue|ovary	0		0		0		N	N	Y	Y	Y	N	N	N	centrin 3 [Source:HGNC Symbol;Acc:HGNC:1868]
CFDP1	YBR231C	SWC5	1:1	Yes	0.235721	-1.04002	-0.3178	-7.08068	-0.293612	0.896855	0.394286	10.524	1	|kidney	0		1	|kidney	0		1	|haematopoietic_and_lymphoid_tissue	0		0		0		N	N	Y	N	N	N	N	N	craniofacial development protein 1 [Source:HGNC Symbol;Acc:HGNC:1873]
CFL1	YLL050C	COF1	1:M	No	1.61136	0.067029	1.11567	0.254522	-1.03832	1.69536	-1.88198	-1.87512	0		0		0		0		0		0		0		0		N	N	N	N	N	N	N	N	cofilin 1 [Source:HGNC Symbol;Acc:HGNC:1874]
CFL2	YLL050C	COF1	1:M	No	1.61136	0.067029	1.11567	0.254522	-1.03832	1.69536	-1.88198	-1.87512	1	|soft_tissue	0		0		0		4	|breast|endometrium|lung|pancreas	0		0		0		N	N	N	N	Y	N	N	N	cofilin 2 [Source:HGNC Symbol;Acc:HGNC:1875]
CFTR	YLL048C	YBT1	1:1	Yes	-0.0690277	-0.444049	0.227658	-1.07151	0.855597	0.875523	-1.05114	3.47997	4	|haematopoietic_and_lymphoid_tissue|large_intestine|ovary|soft_tissue	0		4	|haematopoietic_and_lymphoid_tissue|large_intestine|ovary|soft_tissue	0		0		0		0		0		Y	N	Y	N	N	N	N	N	cystic fibrosis transmembrane conductance regulator [Source:HGNC Symbol;Acc:HGNC:1884]
CH25H	YGR060W	ERG25	1:M	Yes	1.45378	0.545304	0.302043	-4.37985	-0.795002	-0.853221	1.17091	3.1487	2	|bone|haematopoietic_and_lymphoid_tissue	0		2	|bone|haematopoietic_and_lymphoid_tissue	0		0		0		0		0		N	N	Y	N	N	N	N	N	cholesterol 25-hydroxylase [Source:HGNC Symbol;Acc:HGNC:1907]
CHAC1	YER163C	GCG1	1:M	No	-0.0450018	-0.221047	0.634872	0.510616	-0.937992	0.156341	-1.37209	-0.710157	2	|oesophagus|stomach	0		0		0		0		0		0		0		Y	N	N	N	N	N	N	N	ChaC glutathione specific gamma-glutamylcyclotransferase 1 [Source:HGNC Symbol;Acc:HGNC:28680]
CHAC2	YER163C	GCG1	1:M	No	-0.0450018	-0.221047	0.634872	0.510616	-0.937992	0.156341	-1.37209	-0.710157	0		0		0		0		4	|oesophagus|ovary|pancreas|skin	0		0		0		N	N	N	N	Y	N	N	N	ChaC cation transport regulator homolog 2 [Source:HGNC Symbol;Acc:HGNC:32363]
CHAF1B	YML102W	CAC2	1:1	Yes	0.114629	0.722972	-0.154833	0.529679	0.377583	-2.20095	-1.10678	0.613429	0		0		0		0		5	|breast|endometrium|large_intestine|oesophagus|ovary	0		0		5	|breast|endometrium|large_intestine|oesophagus|ovary	N	N	N	N	Y	N	N	Y	chromatin assembly factor 1 subunit B [Source:HGNC Symbol;Acc:HGNC:1911]
CHAT	YML042W	CAT2	1:M	No	0.64349	0.371302	0.0994056	0.598971	-0.750439	-0.300568	-0.49374	-0.294413	0		0		0		0		0		0		0		0		N	N	N	N	N	N	N	N	choline O-acetyltransferase [Source:HGNC Symbol;Acc:HGNC:1912]
CHCHD10	YMR002W	MIX17	1:M	No	0.611919	0.337873	0.35573	0.009039	-0.810144	-0.688887	0.627328	0.096959	0		0		0		0		0		0		0		0		N	N	N	N	N	N	N	N	coiled-coil-helix-coiled-coil-helix domain containing 10 [Source:HGNC Symbol;Acc:HGNC:15559]
CHCHD2	YMR002W	MIX17	1:M	No	0.611919	0.337873	0.35573	0.009039	-0.810144	-0.688887	0.627328	0.096959	1	|soft_tissue	0		0		0		3	|endometrium|haematopoietic_and_lymphoid_tissue|kidney	0		0		0		N	N	N	N	N	N	N	N	coiled-coil-helix-coiled-coil-helix domain containing 2 [Source:HGNC Symbol;Acc:HGNC:21645]
CHCHD4	YKL195W	MIA40	1:1	Yes	-2.62538	-16.4982	-14.3675	-13.4466	9.14308	-3.38347	14.2168	16.3734	0		0		0		0		1	|haematopoietic_and_lymphoid_tissue	0		0		1	|haematopoietic_and_lymphoid_tissue	N	N	Y	N	Y	N	N	Y	coiled-coil-helix-coiled-coil-helix domain containing 4 [Source:HGNC Symbol;Acc:HGNC:26467]
CHD1	YER164W	CHD1	1:M	No	0.218838	-0.246819	0.793028	0.03189	-1.0068	-1.47763	-1.35411	0.863956	1	|stomach	0		0		0		3	|lung|oesophagus|pancreas	0		0		0		N	N	N	N	N	N	N	N	chromodomain helicase DNA binding protein 1 [Source:HGNC Symbol;Acc:HGNC:1915]
CHD1L	YBR245C	ISW1	1:M	Yes	0.708746	-0.053462	0.0122352	-3.37852	-0.662508	-1.31083	-0.923534	6.20395	0		0		0		0		1	|ovary	0		0		0		N	N	Y	N	N	N	N	N	chromodomain helicase DNA binding protein 1 like [Source:HGNC Symbol;Acc:HGNC:1916]
CHD2	YER164W	CHD1	1:M	No	0.218838	-0.246819	0.793028	0.03189	-1.0068	-1.47763	-1.35411	0.863956	3	|haematopoietic_and_lymphoid_tissue|kidney|stomach	0		0		0		2	|bone|central_nervous_system	0		0		0		Y	N	N	N	N	N	N	N	chromodomain helicase DNA binding protein 2 [Source:HGNC Symbol;Acc:HGNC:1917]
CHD3	YER164W	CHD1	1:M	No	0.218838	-0.246819	0.793028	0.03189	-1.0068	-1.47763	-1.35411	0.863956	0		0		0		0		2	|haematopoietic_and_lymphoid_tissue|lung	0		0		0		N	N	N	N	Y	N	N	N	chromodomain helicase DNA binding protein 3 [Source:HGNC Symbol;Acc:HGNC:1918]
CHD4	YER164W	CHD1	1:M	No	0.218838	-0.246819	0.793028	0.03189	-1.0068	-1.47763	-1.35411	0.863956	2	|autonomic_ganglia|endometrium	0		0		0		2	|oesophagus|urinary_tract	0		0		0		N	N	N	N	N	N	N	N	chromodomain helicase DNA binding protein 4 [Source:HGNC Symbol;Acc:HGNC:1919]
CHD5	YER164W	CHD1	1:M	No	0.218838	-0.246819	0.793028	0.03189	-1.0068	-1.47763	-1.35411	0.863956	1	|haematopoietic_and_lymphoid_tissue	0		0		0		0		0		0		0		N	N	N	N	N	N	N	N	chromodomain helicase DNA binding protein 5 [Source:HGNC Symbol;Acc:HGNC:16816]
CHD6	YER164W	CHD1	1:M	No	0.218838	-0.246819	0.793028	0.03189	-1.0068	-1.47763	-1.35411	0.863956	3	|cervix|lung|skin	0		0		0		0		0		0		0		Y	N	N	N	N	N	N	N	chromodomain helicase DNA binding protein 6 [Source:HGNC Symbol;Acc:HGNC:19057]
CHD7	YER164W	CHD1	1:M	No	0.218838	-0.246819	0.793028	0.03189	-1.0068	-1.47763	-1.35411	0.863956	1	|haematopoietic_and_lymphoid_tissue	0		0		0		0		0		0		0		Y	N	N	N	N	N	N	N	chromodomain helicase DNA binding protein 7 [Source:HGNC Symbol;Acc:HGNC:20626]
CHD8	YER164W	CHD1	1:M	No	0.218838	-0.246819	0.793028	0.03189	-1.0068	-1.47763	-1.35411	0.863956	2	|breast|soft_tissue	0		0		0		2	|central_nervous_system|ovary	0		0		0		N	N	N	N	N	N	N	N	chromodomain helicase DNA binding protein 8 [Source:HGNC Symbol;Acc:HGNC:20153]
CHD9	YER164W	CHD1	1:M	No	0.218838	-0.246819	0.793028	0.03189	-1.0068	-1.47763	-1.35411	0.863956	1	|liver	0		0		0		0		0		0		0		N	N	N	N	N	N	N	N	chromodomain helicase DNA binding protein 9 [Source:HGNC Symbol;Acc:HGNC:25701]
CHEK1	YBR274W_1	YBR274W_1	1:M	No	-0.123407	0.305537	-0.968219	0.396916	0.226156	-0.337444	-1.40925	0.947413	1	|upper_aerodigestive_tract	0		0		0		0		0		0		0		N	N	N	N	N	N	N	N	checkpoint kinase 1 [Source:HGNC Symbol;Acc:HGNC:1925]
CHEK1	YBR274W_2	YBR274W_2	1:M	No	0.386207	-0.231428	-0.326139	0.846964	-0.200949	-0.420774	-1.07547	0.578641	1	|upper_aerodigestive_tract	0		0		0		0		0		0		0		N	N	N	N	N	N	N	N	checkpoint kinase 1 [Source:HGNC Symbol;Acc:HGNC:1925]
CHEK2	YDL101C	DUN1	1:1	Yes	-2.68057	1.85696	-0.905835	-3.35544	5.57843	-1.40742	0.841811	4.11279	0		0		0		0		0		0		0		0		N	N	Y	N	N	N	N	N	checkpoint kinase 2 [Source:HGNC Symbol;Acc:HGNC:16627]
CHI3L1	YDR371W	CTS2	1:M	No	-1.93577	0.674571	0.324327	0.784947	-1.2775	-0.548562	-2.37077	0.005293	1	|ovary	0		0		0		0		0		0		0		N	N	N	N	N	N	N	N	chitinase 3 like 1 [Source:HGNC Symbol;Acc:HGNC:1932]
CHI3L2	YDR371W	CTS2	1:M	No	-1.93577	0.674571	0.324327	0.784947	-1.2775	-0.548562	-2.37077	0.005293	0		0		0		0		1	|haematopoietic_and_lymphoid_tissue	0		0		0		N	N	N	N	Y	N	N	N	chitinase 3 like 2 [Source:HGNC Symbol;Acc:HGNC:1933]
CHIA	YDR371W	CTS2	1:M	No	-1.93577	0.674571	0.324327	0.784947	-1.2775	-0.548562	-2.37077	0.005293	1	|kidney	0		0		0		1	|autonomic_ganglia	0		0		0		N	N	N	N	N	N	N	N	chitinase, acidic [Source:HGNC Symbol;Acc:HGNC:17432]
CHIT1	YDR371W	CTS2	1:M	No	-1.93577	0.674571	0.324327	0.784947	-1.2775	-0.548562	-2.37077	0.005293	1	|ovary	0		0		0		0		0		0		0		N	N	N	N	N	N	N	N	chitinase 1 [Source:HGNC Symbol;Acc:HGNC:1936]
CHKA	YLR133W	CKI1	M:M	Yes	-1.11391	0.351156	0.683553	0.391032	-2.38136	0.235921	-0.906018	2.5112	0		0		0		0		0		0		0		0		Y	N	Y	N	N	N	N	N	choline kinase alpha [Source:HGNC Symbol;Acc:HGNC:1937]
CHKA	YDR147W_1	YDR147W_1	M:M	Yes	1.67895	0.311166	1.76199	0.623451	-0.563925	-1.72558	-0.948765	2.22097	0		0		0		0		0		0		0		0		Y	N	Y	N	N	N	N	N	choline kinase alpha [Source:HGNC Symbol;Acc:HGNC:1937]
CHKA	YDR147W_1	YDR147W_1	M:M	Yes	1.67895	0.311166	1.76199	0.623451	-0.563925	-1.72558	-0.948765	2.22097	0		0		0		0		0		0		0		0		Y	N	Y	N	N	N	N	N	choline kinase alpha [Source:HGNC Symbol;Acc:HGNC:1937]
CHKA	YDR147W_2	YDR147W_2	M:M	No	0.239058	0.063107	-0.576222	0.465912	-0.666406	-0.065978	-0.990363	-0.295624	0		0		0		0		0		0		0		0		Y	N	N	N	N	N	N	N	choline kinase alpha [Source:HGNC Symbol;Acc:HGNC:1937]
CHKA	YDR147W_2	YDR147W_2	M:M	No	0.239058	0.063107	-0.576222	0.465912	-0.666406	-0.065978	-0.990363	-0.295624	0		0		0		0		0		0		0		0		Y	N	N	N	N	N	N	N	choline kinase alpha [Source:HGNC Symbol;Acc:HGNC:1937]
CHKB	YLR133W	CKI1	M:M	Yes	-1.11391	0.351156	0.683553	0.391032	-2.38136	0.235921	-0.906018	2.5112	1	|haematopoietic_and_lymphoid_tissue	0		1	|haematopoietic_and_lymphoid_tissue	0		0		0		0		0		Y	N	Y	N	N	N	N	N	choline kinase beta [Source:HGNC Symbol;Acc:HGNC:1938]
CHKB	YDR147W_1	YDR147W_1	M:M	Yes	1.67895	0.311166	1.76199	0.623451	-0.563925	-1.72558	-0.948765	2.22097	1	|haematopoietic_and_lymphoid_tissue	0		1	|haematopoietic_and_lymphoid_tissue	0		0		0		0		0		Y	N	Y	N	N	N	N	N	choline kinase beta [Source:HGNC Symbol;Acc:HGNC:1938]
CHKB	YDR147W_1	YDR147W_1	M:M	Yes	1.67895	0.311166	1.76199	0.623451	-0.563925	-1.72558	-0.948765	2.22097	1	|haematopoietic_and_lymphoid_tissue	0		1	|haematopoietic_and_lymphoid_tissue	0		0		0		0		0		Y	N	Y	N	N	N	N	N	choline kinase beta [Source:HGNC Symbol;Acc:HGNC:1938]
CHKB	YDR147W_2	YDR147W_2	M:M	No	0.239058	0.063107	-0.576222	0.465912	-0.666406	-0.065978	-0.990363	-0.295624	1	|haematopoietic_and_lymphoid_tissue	0		0		0		0		0		0		0		Y	N	N	N	N	N	N	N	choline kinase beta [Source:HGNC Symbol;Acc:HGNC:1938]
CHKB	YDR147W_2	YDR147W_2	M:M	No	0.239058	0.063107	-0.576222	0.465912	-0.666406	-0.065978	-0.990363	-0.295624	1	|haematopoietic_and_lymphoid_tissue	0		0		0		0		0		0		0		Y	N	N	N	N	N	N	N	choline kinase beta [Source:HGNC Symbol;Acc:HGNC:1938]
CHKB-CPT1B	YLR133W	CKI1	M:M	Yes	-1.11391	0.351156	0.683553	0.391032	-2.38136	0.235921	-0.906018	2.5112	0		0		0		0		0		0		0		0		Y	N	Y	N	N	N	N	N	CHKB-CPT1B readthrough (NMD candidate) [Source:HGNC Symbol;Acc:HGNC:41998]
CHKB-CPT1B	YDR147W_1	YDR147W_1	M:M	Yes	1.67895	0.311166	1.76199	0.623451	-0.563925	-1.72558	-0.948765	2.22097	0		0		0		0		0		0		0		0		Y	N	Y	N	N	N	N	N	CHKB-CPT1B readthrough (NMD candidate) [Source:HGNC Symbol;Acc:HGNC:41998]
CHKB-CPT1B	YDR147W_1	YDR147W_1	M:M	Yes	1.67895	0.311166	1.76199	0.623451	-0.563925	-1.72558	-0.948765	2.22097	0		0		0		0		0		0		0		0		Y	N	Y	N	N	N	N	N	CHKB-CPT1B readthrough (NMD candidate) [Source:HGNC Symbol;Acc:HGNC:41998]
CHKB-CPT1B	YDR147W_2	YDR147W_2	M:M	No	0.239058	0.063107	-0.576222	0.465912	-0.666406	-0.065978	-0.990363	-0.295624	0		0		0		0		0		0		0		0		Y	N	N	N	N	N	N	N	CHKB-CPT1B readthrough (NMD candidate) [Source:HGNC Symbol;Acc:HGNC:41998]
CHKB-CPT1B	YDR147W_2	YDR147W_2	M:M	No	0.239058	0.063107	-0.576222	0.465912	-0.666406	-0.065978	-0.990363	-0.295624	0		0		0		0		0		0		0		0		Y	N	N	N	N	N	N	N	CHKB-CPT1B readthrough (NMD candidate) [Source:HGNC Symbol;Acc:HGNC:41998]
CHMP1A	YKR035W-A	DID2	1:M	No	0.321209	-0.131407	0.0855747	0.410229	-0.336513	-0.186939	-1.24389	0.81254	2	|autonomic_ganglia|pancreas	0		0		0		2	|kidney|oesophagus	0		0		0		N	N	N	N	N	N	N	N	charged multivesicular body protein 1A [Source:HGNC Symbol;Acc:HGNC:8740]
CHMP1B	YKR035W-A	DID2	1:M	No	0.321209	-0.131407	0.0855747	0.410229	-0.336513	-0.186939	-1.24389	0.81254	2	|oesophagus|pancreas	0		0		0		0		0		0		0		N	N	N	N	N	N	N	N	charged multivesicular body protein 1B [Source:HGNC Symbol;Acc:HGNC:24287]
CHMP2A	YKL002W_1	YKL002W_1	1:M	No	-2.26548	1.31736	0.001	0.0001	2.20623	0.248097	0.001	0.0001	2	|ovary|pancreas	0		0		0		1	|soft_tissue	0		0		0		Y	N	N	N	N	N	N	N	charged multivesicular body protein 2A [Source:HGNC Symbol;Acc:HGNC:30216]
CHMP2A	YKL002W_1	YKL002W_1	1:M	No	-2.26548	1.31736	0.001	0.0001	2.20623	0.248097	0.001	0.0001	2	|ovary|pancreas	0		0		0		1	|soft_tissue	0		0		0		Y	N	N	N	N	N	N	N	charged multivesicular body protein 2A [Source:HGNC Symbol;Acc:HGNC:30216]
CHMP2A	YKL002W_2	YKL002W_2	1:M	No	1.98252	0.551987	2.12525	-0.780391	0.785667	-0.113977	0.195826	1.53704	2	|ovary|pancreas	0		0		0		1	|soft_tissue	0		0		0		Y	N	N	N	N	N	N	N	charged multivesicular body protein 2A [Source:HGNC Symbol;Acc:HGNC:30216]
CHMP2A	YKL002W_2	YKL002W_2	1:M	No	1.98252	0.551987	2.12525	-0.780391	0.785667	-0.113977	0.195826	1.53704	2	|ovary|pancreas	0		0		0		1	|soft_tissue	0		0		0		Y	N	N	N	N	N	N	N	charged multivesicular body protein 2A [Source:HGNC Symbol;Acc:HGNC:30216]
CHMP2B	YKL002W_1	YKL002W_1	1:M	No	-2.26548	1.31736	0.001	0.0001	2.20623	0.248097	0.001	0.0001	0		0		0		0		1	|bone	0		0		0		N	N	N	N	N	N	N	N	charged multivesicular body protein 2B [Source:HGNC Symbol;Acc:HGNC:24537]
CHMP2B	YKL002W_1	YKL002W_1	1:M	No	-2.26548	1.31736	0.001	0.0001	2.20623	0.248097	0.001	0.0001	0		0		0		0		1	|bone	0		0		0		N	N	N	N	N	N	N	N	charged multivesicular body protein 2B [Source:HGNC Symbol;Acc:HGNC:24537]
CHMP2B	YKL002W_2	YKL002W_2	1:M	No	1.98252	0.551987	2.12525	-0.780391	0.785667	-0.113977	0.195826	1.53704	0		0		0		0		1	|bone	0		0		0		N	N	N	N	N	N	N	N	charged multivesicular body protein 2B [Source:HGNC Symbol;Acc:HGNC:24537]
CHMP2B	YKL002W_2	YKL002W_2	1:M	No	1.98252	0.551987	2.12525	-0.780391	0.785667	-0.113977	0.195826	1.53704	0		0		0		0		1	|bone	0		0		0		N	N	N	N	N	N	N	N	charged multivesicular body protein 2B [Source:HGNC Symbol;Acc:HGNC:24537]
CHMP3	YKL041W	VPS24	1:M	No	-0.909652	-1.5633	-2.4719	-3.98194	1.4787	0.7669	-0.0703444	1.86739	2	|large_intestine|ovary	0		0		0		2	|haematopoietic_and_lymphoid_tissue|kidney	0		0		0		N	N	N	N	N	N	N	N	charged multivesicular body protein 3 [Source:HGNC Symbol;Acc:HGNC:29865]
CHMP4A	YLR025W	SNF7	1:M	No	0.235141	-0.192339	0.138579	-2.19659	0.94588	-0.410127	0.546911	0.440734	0		0		0		0		0		0		0		0		N	N	N	N	N	N	N	N	charged multivesicular body protein 4A [Source:HGNC Symbol;Acc:HGNC:20274]
CHMP4B	YLR025W	SNF7	1:M	No	0.235141	-0.192339	0.138579	-2.19659	0.94588	-0.410127	0.546911	0.440734	4	|autonomic_ganglia|large_intestine|ovary|pancreas	0		0		0		0		0		0		0		Y	N	N	N	N	N	N	N	charged multivesicular body protein 4B [Source:HGNC Symbol;Acc:HGNC:16171]
CHMP4C	YLR025W	SNF7	1:M	No	0.235141	-0.192339	0.138579	-2.19659	0.94588	-0.410127	0.546911	0.440734	2	|breast|haematopoietic_and_lymphoid_tissue	0		0		0		0		0		0		0		Y	N	N	N	N	N	N	N	charged multivesicular body protein 4C [Source:HGNC Symbol;Acc:HGNC:30599]
CHMP5	YDR486C	VPS60	1:1	No	0.383502	-0.284297	-0.354151	0.752356	-1.07797	1.44274	-0.560689	-0.099013	1	|autonomic_ganglia	0		0		0		1	|haematopoietic_and_lymphoid_tissue	0		0		0		N	N	N	N	N	N	N	N	charged multivesicular body protein 5 [Source:HGNC Symbol;Acc:HGNC:26942]
CHMP6	YMR077C	VPS20	1:1	No	-0.738645	-1.66616	-8.20281	-1.17641	1.19329	1.79696	2.30414	1.0845	0		0		0		0		0		0		0		0		N	N	N	N	N	N	N	N	charged multivesicular body protein 6 [Source:HGNC Symbol;Acc:HGNC:25675]
CHP2	YKL190W	CNB1	1:M	No	-0.112186	0.330538	0.0593701	-0.083329	-1.47914	-0.604318	-2.00535	1.03993	2	|haematopoietic_and_lymphoid_tissue|large_intestine	0		0		0		1	|soft_tissue	0		0		0		Y	N	N	N	N	N	N	N	calcineurin like EF-hand protein 2 [Source:HGNC Symbol;Acc:HGNC:24927]
CHPT1	YNL130C	CPT1	M:M	Yes	0.8433	0.095391	0.507059	0.483156	-1.28948	-1.00535	-1.35529	2.88985	0		0		0		0		0		0		0		0		N	N	Y	N	N	N	N	N	choline phosphotransferase 1 [Source:HGNC Symbol;Acc:HGNC:17852]
CHPT1	YHR123W	EPT1	M:M	No	0.589546	-0.044565	-0.0416507	0.596797	-0.607672	0.016641	-0.184411	-0.274921	0		0		0		0		0		0		0		0		N	N	N	N	N	N	N	N	choline phosphotransferase 1 [Source:HGNC Symbol;Acc:HGNC:17852]
CHTF18	YMR078C	CTF18	1:1	No	0.868978	0.303576	-0.103081	-0.277031	-0.935455	0.102528	-1.52862	-0.94378	1	|haematopoietic_and_lymphoid_tissue	0		0		0		0		0		0		0		Y	N	N	N	N	N	N	N	chromosome transmission fidelity factor 18 [Source:HGNC Symbol;Acc:HGNC:18435]
CHURC1-FNTB	YDL090C	RAM1	1:M	Yes	-0.5723	-0.671386	-0.889533	-6.832	-0.504628	2.20644	-1.34821	0.178879	1	|soft_tissue	0		0		1	|soft_tissue	0		0		0		0		N	N	N	Y	N	N	N	N	CHURC1-FNTB readthrough [Source:HGNC Symbol;Acc:HGNC:42960]
CIAO1	YDR267C	CIA1	1:M	No	1.16594	0.251364	0.563299	-0.410554	0.165138	-0.458872	0.154046	-1.69146	0		0		0		0		1	|haematopoietic_and_lymphoid_tissue	0		0		0		N	N	N	N	N	N	N	N	cytosolic iron-sulfur assembly component 1 [Source:HGNC Symbol;Acc:HGNC:14280]
CIAPIN1	YKR071C	DRE2	1:1	Yes	0.884613	-0.356526	0.869731	-1.42825	-1.19315	3.39825	-0.62886	1.11392	1	|bone	0		0		1	|bone	1	|ovary	0		0		0		N	N	N	Y	N	N	N	N	cytokine induced apoptosis inhibitor 1 [Source:HGNC Symbol;Acc:HGNC:28050]
CIT	YNL161W	CBK1	1:M	Yes	0.505467	0.120335	-0.24426	0.545702	0.129857	2.41441	-0.709359	3.0928	2	|central_nervous_system|cervix	2	|central_nervous_system|cervix	2	|central_nervous_system|cervix	2	|central_nervous_system|cervix	1	|ovary	0		0		0		N	N	Y	Y	N	N	N	N	citron rho-interacting serine/threonine kinase [Source:HGNC Symbol;Acc:HGNC:1985]
CKS1B	YBR135W	CKS1	1:M	Yes	-7.18567	-21.408	0.001	0.0001	16.5806	34.7644	0.001	0.0001	0		0		0		0		2	|liver|skin	0		0		0		N	N	N	Y	N	N	N	N	CDC28 protein kinase regulatory subunit 1B [Source:HGNC Symbol;Acc:HGNC:19083]
CKS2	YBR135W	CKS1	1:M	Yes	-7.18567	-21.408	0.001	0.0001	16.5806	34.7644	0.001	0.0001	0		0		0		0		2	|haematopoietic_and_lymphoid_tissue|pancreas	0		0		0		N	N	N	Y	Y	N	N	N	CDC28 protein kinase regulatory subunit 2 [Source:HGNC Symbol;Acc:HGNC:2000]
CLCN1	YJR040W	GEF1	1:M	Yes	2.36315	-0.2767	2.07724	0.510383	-1.11164	3.51409	4.95623	0.037445	3	|autonomic_ganglia|haematopoietic_and_lymphoid_tissue|oesophagus	0		0		3	|autonomic_ganglia|haematopoietic_and_lymphoid_tissue|oesophagus	1	|kidney	0		0		0		Y	N	N	Y	N	N	N	N	chloride voltage-gated channel 1 [Source:HGNC Symbol;Acc:HGNC:2019]
CLCN2	YJR040W	GEF1	1:M	Yes	2.36315	-0.2767	2.07724	0.510383	-1.11164	3.51409	4.95623	0.037445	2	|haematopoietic_and_lymphoid_tissue|large_intestine	0		0		2	|haematopoietic_and_lymphoid_tissue|large_intestine	0		0		0		0		Y	N	N	Y	N	N	N	N	chloride voltage-gated channel 2 [Source:HGNC Symbol;Acc:HGNC:2020]
CLCN3	YJR040W	GEF1	1:M	Yes	2.36315	-0.2767	2.07724	0.510383	-1.11164	3.51409	4.95623	0.037445	1	|breast	0		0		1	|breast	0		0		0		0		N	N	N	Y	N	N	N	N	chloride voltage-gated channel 3 [Source:HGNC Symbol;Acc:HGNC:2021]
CLCN4	YJR040W	GEF1	1:M	Yes	2.36315	-0.2767	2.07724	0.510383	-1.11164	3.51409	4.95623	0.037445	1	|large_intestine	0		0		1	|large_intestine	0		0		0		0		Y	N	N	Y	N	N	N	N	chloride voltage-gated channel 4 [Source:HGNC Symbol;Acc:HGNC:2022]
CLCN5	YJR040W	GEF1	1:M	Yes	2.36315	-0.2767	2.07724	0.510383	-1.11164	3.51409	4.95623	0.037445	2	|haematopoietic_and_lymphoid_tissue|large_intestine	0		0		2	|haematopoietic_and_lymphoid_tissue|large_intestine	1	|ovary	0		0		0		N	N	N	Y	N	N	N	N	chloride voltage-gated channel 5 [Source:HGNC Symbol;Acc:HGNC:2023]
CLCN6	YJR040W	GEF1	1:M	Yes	2.36315	-0.2767	2.07724	0.510383	-1.11164	3.51409	4.95623	0.037445	1	|lung	0		0		1	|lung	1	|central_nervous_system	0		0		0		Y	N	N	Y	N	N	N	N	chloride voltage-gated channel 6 [Source:HGNC Symbol;Acc:HGNC:2024]
CLCN7	YJR040W	GEF1	1:M	Yes	2.36315	-0.2767	2.07724	0.510383	-1.11164	3.51409	4.95623	0.037445	2	|bone|haematopoietic_and_lymphoid_tissue	0		0		2	|bone|haematopoietic_and_lymphoid_tissue	0		0		0		0		Y	N	N	Y	N	N	N	N	chloride voltage-gated channel 7 [Source:HGNC Symbol;Acc:HGNC:2025]
CLCNKA	YJR040W	GEF1	1:M	Yes	2.36315	-0.2767	2.07724	0.510383	-1.11164	3.51409	4.95623	0.037445	2	|haematopoietic_and_lymphoid_tissue|pancreas	0		0		2	|haematopoietic_and_lymphoid_tissue|pancreas	0		0		0		0		Y	N	N	Y	N	N	N	N	chloride voltage-gated channel Ka [Source:HGNC Symbol;Acc:HGNC:2026]
CLCNKB	YJR040W	GEF1	1:M	Yes	2.36315	-0.2767	2.07724	0.510383	-1.11164	3.51409	4.95623	0.037445	2	|haematopoietic_and_lymphoid_tissue|pancreas	0		0		2	|haematopoietic_and_lymphoid_tissue|pancreas	0		0		0		0		Y	N	N	Y	N	N	N	N	chloride voltage-gated channel Kb [Source:HGNC Symbol;Acc:HGNC:2027]
CLGN	YAL058W	CNE1	1:M	No	0.406434	0.282114	0.0443816	0.901152	-1.2863	1.69684	-2.7557	-0.540301	0		0		0		0		0		0		0		0		Y	N	N	N	N	N	N	N	calmegin [Source:HGNC Symbol;Acc:HGNC:2060]
CLINT1	YJR125C	ENT3	1:M	No	-0.398781	0.814472	-0.786664	0.694587	-0.173472	-0.925656	-1.81513	0.027761	1	|autonomic_ganglia	0		0		0		0		0		0		0		N	N	N	N	N	N	N	N	clathrin interactor 1 [Source:HGNC Symbol;Acc:HGNC:23186]
CLIP1	YPL174C	NIP100	1:M	No	0.157069	-0.099107	-0.177092	-0.569819	0.0235478	0.554603	-0.0185237	1.92982	0		0		0		0		1	|lung	0		0		0		N	N	N	N	N	N	N	N	CAP-Gly domain containing linker protein 1 [Source:HGNC Symbol;Acc:HGNC:10461]
CLIP2	YPL174C	NIP100	1:M	No	0.157069	-0.099107	-0.177092	-0.569819	0.0235478	0.554603	-0.0185237	1.92982	1	|liver	0		0		0		0		0		0		0		N	N	N	N	N	N	N	N	CAP-Gly domain containing linker protein 2 [Source:HGNC Symbol;Acc:HGNC:2586]
CLIP3	YPL174C	NIP100	1:M	No	0.157069	-0.099107	-0.177092	-0.569819	0.0235478	0.554603	-0.0185237	1.92982	1	|large_intestine	0		0		0		0		0		0		0		N	N	N	N	N	N	N	N	CAP-Gly domain containing linker protein 3 [Source:HGNC Symbol;Acc:HGNC:24314]
CLIP4	YPL174C	NIP100	1:M	No	0.157069	-0.099107	-0.177092	-0.569819	0.0235478	0.554603	-0.0185237	1.92982	1	|ovary	0		0		0		0		0		0		0		N	N	N	N	N	N	N	N	CAP-Gly domain containing linker protein family member 4 [Source:HGNC Symbol;Acc:HGNC:26108]
CLK1	YLL019C	KNS1	1:M	Yes	-0.205967	0.051597	0.239065	-2.15593	-0.0130551	0.224104	1.11558	2.17215	1	|cervix	0		1	|cervix	0		1	|autonomic_ganglia	0		0		0		Y	N	Y	N	N	N	N	N	CDC like kinase 1 [Source:HGNC Symbol;Acc:HGNC:2068]
CLK2	YLL019C	KNS1	1:M	Yes	-0.205967	0.051597	0.239065	-2.15593	-0.0130551	0.224104	1.11558	2.17215	1	|haematopoietic_and_lymphoid_tissue	0		1	|haematopoietic_and_lymphoid_tissue	0		2	|autonomic_ganglia|soft_tissue	0		0		0		Y	N	Y	N	N	N	N	N	CDC like kinase 2 [Source:HGNC Symbol;Acc:HGNC:2069]
CLK3	YLL019C	KNS1	1:M	Yes	-0.205967	0.051597	0.239065	-2.15593	-0.0130551	0.224104	1.11558	2.17215	2	|oesophagus|pancreas	0		2	|oesophagus|pancreas	0		0		0		0		0		Y	N	Y	N	N	N	N	N	CDC like kinase 3 [Source:HGNC Symbol;Acc:HGNC:2071]
CLK4	YLL019C	KNS1	1:M	Yes	-0.205967	0.051597	0.239065	-2.15593	-0.0130551	0.224104	1.11558	2.17215	0		0		0		0		1	|lung	0		0		0		N	N	Y	N	N	N	N	N	CDC like kinase 4 [Source:HGNC Symbol;Acc:HGNC:13659]
CLN3	YJL059W_1	YJL059W_1	1:M	No	0.001	0.0001	-0.237114	0.976716	0.001	0.0001	-2.64609	-0.899208	2	|haematopoietic_and_lymphoid_tissue|pancreas	0		0		0		1	|cervix	0		0		0		Y	N	N	N	N	N	N	N	CLN3, battenin [Source:HGNC Symbol;Acc:HGNC:2074]
CLN3	YJL059W_1	YJL059W_1	1:M	No	0.001	0.0001	-0.237114	0.976716	0.001	0.0001	-2.64609	-0.899208	2	|haematopoietic_and_lymphoid_tissue|pancreas	0		0		0		1	|cervix	0		0		0		Y	N	N	N	N	N	N	N	CLN3, battenin [Source:HGNC Symbol;Acc:HGNC:2074]
CLN3	YJL059W_2	YJL059W_2	1:M	Yes	0.546288	0.166202	0.502755	-1.07263	1.08758	0.511649	-0.348789	5.39422	2	|haematopoietic_and_lymphoid_tissue|pancreas	0		2	|haematopoietic_and_lymphoid_tissue|pancreas	0		1	|cervix	0		0		0		Y	N	Y	N	N	N	N	N	CLN3, battenin [Source:HGNC Symbol;Acc:HGNC:2074]
CLN3	YJL059W_2	YJL059W_2	1:M	Yes	0.546288	0.166202	0.502755	-1.07263	1.08758	0.511649	-0.348789	5.39422	2	|haematopoietic_and_lymphoid_tissue|pancreas	0		2	|haematopoietic_and_lymphoid_tissue|pancreas	0		1	|cervix	0		0		0		Y	N	Y	N	N	N	N	N	CLN3, battenin [Source:HGNC Symbol;Acc:HGNC:2074]
CLPB	YLL026W	HSP104	1:M	Yes	-1.02345	-0.619117	0.282391	0.529467	-2.56238	3.33947	-2.40906	1.66606	1	|haematopoietic_and_lymphoid_tissue	0		0		1	|haematopoietic_and_lymphoid_tissue	0		0		0		0		N	N	N	Y	N	N	N	N	ClpB homolog, mitochondrial AAA ATPase chaperonin [Source:HGNC Symbol;Acc:HGNC:30664]
CLPB	YDR258C	HSP78	1:M	Yes	-1.34079	-0.152802	-0.782407	0.02815	-0.783533	0.073165	-1.81268	2.13166	1	|haematopoietic_and_lymphoid_tissue	0		1	|haematopoietic_and_lymphoid_tissue	0		0		0		0		0		N	N	Y	N	N	N	N	N	ClpB homolog, mitochondrial AAA ATPase chaperonin [Source:HGNC Symbol;Acc:HGNC:30664]
CLPX	YBR227C	MCX1	1:1	No	0.596124	0.048368	0.624555	-0.224397	-0.709171	-0.376716	-1.40886	0.831931	0		0		0		0		1	|ovary	0		0		0		N	N	N	N	N	N	N	N	caseinolytic mitochondrial matrix peptidase chaperone subunit [Source:HGNC Symbol;Acc:HGNC:2088]
CLTC	YGL206C	CHC1	1:M	Yes	-10.1493	6.41866	-6.76766	4.27656	14.3679	-7.87397	10.7854	-12.0709	0		0		0		0		1	|large_intestine	1	|large_intestine	1	|large_intestine	1	|large_intestine	N	N	N	N	N	N	Y	Y	clathrin heavy chain [Source:HGNC Symbol;Acc:HGNC:2092]
CLTCL1	YGL206C	CHC1	1:M	Yes	-10.1493	6.41866	-6.76766	4.27656	14.3679	-7.87397	10.7854	-12.0709	1	|lung	0		0		0		2	|autonomic_ganglia|kidney	2	|autonomic_ganglia|kidney	2	|autonomic_ganglia|kidney	2	|autonomic_ganglia|kidney	N	N	N	N	N	N	Y	Y	clathrin heavy chain like 1 [Source:HGNC Symbol;Acc:HGNC:2093]
CMBL	YAL049C_1	YAL049C_1	1:1	No	-0.184876	0.268702	-0.505478	0.862145	-1.51375	0.315918	-0.942422	-0.894716	2	|breast|central_nervous_system	0		0		0		1	|skin	0		0		0		N	N	N	N	N	N	N	N	carboxymethylenebutenolidase homolog [Source:HGNC Symbol;Acc:HGNC:25090]
CMBL	YAL049C_1	YAL049C_1	1:1	No	-0.184876	0.268702	-0.505478	0.862145	-1.51375	0.315918	-0.942422	-0.894716	2	|breast|central_nervous_system	0		0		0		1	|skin	0		0		0		N	N	N	N	N	N	N	N	carboxymethylenebutenolidase homolog [Source:HGNC Symbol;Acc:HGNC:25090]
CMBL	YAL049C_2	YAL049C_2	1:1	No	1.24711	-0.023636	0.0635258	0.496242	-1.02084	-0.51704	-0.718892	1.16235	2	|breast|central_nervous_system	0		0		0		1	|skin	0		0		0		N	N	N	N	N	N	N	N	carboxymethylenebutenolidase homolog [Source:HGNC Symbol;Acc:HGNC:25090]
CMBL	YAL049C_2	YAL049C_2	1:1	No	1.24711	-0.023636	0.0635258	0.496242	-1.02084	-0.51704	-0.718892	1.16235	2	|breast|central_nervous_system	0		0		0		1	|skin	0		0		0		N	N	N	N	N	N	N	N	carboxymethylenebutenolidase homolog [Source:HGNC Symbol;Acc:HGNC:25090]
CNBP	YNL255C	GIS2	1:M	No	-0.214502	-0.222443	-0.546379	0.281346	-0.915686	0.104238	-0.479319	0.942973	0		0		0		0		1	|pancreas	0		0		0		N	N	N	N	N	N	N	N	CCHC-type zinc finger nucleic acid binding protein [Source:HGNC Symbol;Acc:HGNC:13164]
CNDP1	YFR044C	DUG1	1:M	No	1.10718	0.203569	0.455642	0.766786	-0.842247	-1.25376	-0.735077	-0.616546	2	|haematopoietic_and_lymphoid_tissue|urinary_tract	0		0		0		0		0		0		0		N	N	N	N	N	N	N	N	carnosine dipeptidase 1 [Source:HGNC Symbol;Acc:HGNC:20675]
CNDP2	YFR044C	DUG1	1:M	No	1.10718	0.203569	0.455642	0.766786	-0.842247	-1.25376	-0.735077	-0.616546	0		0		0		0		1	|soft_tissue	0		0		0		N	N	N	N	N	N	N	N	carnosine dipeptidase 2 [Source:HGNC Symbol;Acc:HGNC:24437]
CNIH2	YGL054C	ERV14	M:M	Yes	-0.44724	-0.542866	-0.933042	1.06369	0.860894	0.189832	0.0566448	-3.9829	0		0		0		0		1	|soft_tissue	0		1	|soft_tissue	0		N	N	N	N	N	N	Y	N	cornichon family AMPA receptor auxiliary protein 2 [Source:HGNC Symbol;Acc:HGNC:28744]
CNIH2	YBR210W	ERV15	M:M	No	1.01232	-0.133969	0.299122	0.45124	-0.902381	-0.956899	-1.18243	0.726559	0		0		0		0		1	|soft_tissue	0		0		0		N	N	N	N	N	N	N	N	cornichon family AMPA receptor auxiliary protein 2 [Source:HGNC Symbol;Acc:HGNC:28744]
CNIH3	YGL054C	ERV14	M:M	Yes	-0.44724	-0.542866	-0.933042	1.06369	0.860894	0.189832	0.0566448	-3.9829	1	|oesophagus	0		0		0		0		0		0		0		N	N	N	N	N	N	Y	N	cornichon family AMPA receptor auxiliary protein 3 [Source:HGNC Symbol;Acc:HGNC:26802]
CNIH3	YBR210W	ERV15	M:M	No	1.01232	-0.133969	0.299122	0.45124	-0.902381	-0.956899	-1.18243	0.726559	1	|oesophagus	0		0		0		0		0		0		0		N	N	N	N	N	N	N	N	cornichon family AMPA receptor auxiliary protein 3 [Source:HGNC Symbol;Acc:HGNC:26802]
CNIH4	YGL054C	ERV14	M:M	Yes	-0.44724	-0.542866	-0.933042	1.06369	0.860894	0.189832	0.0566448	-3.9829	0		0		0		0		2	|haematopoietic_and_lymphoid_tissue|upper_aerodigestive_tract	0		2	|haematopoietic_and_lymphoid_tissue|upper_aerodigestive_tract	0		N	N	N	N	Y	N	Y	N	cornichon family AMPA receptor auxiliary protein 4 [Source:HGNC Symbol;Acc:HGNC:25013]
CNIH4	YBR210W	ERV15	M:M	No	1.01232	-0.133969	0.299122	0.45124	-0.902381	-0.956899	-1.18243	0.726559	0		0		0		0		2	|haematopoietic_and_lymphoid_tissue|upper_aerodigestive_tract	0		0		0		N	N	N	N	Y	N	N	N	cornichon family AMPA receptor auxiliary protein 4 [Source:HGNC Symbol;Acc:HGNC:25013]
CNN1	YOR367W	SCP1	1:M	No	0.677322	-0.016568	0.348205	0.607741	-0.611511	-0.708798	-0.2556	0.372437	0		0		0		0		0		0		0		0		N	N	N	N	N	N	N	N	calponin 1 [Source:HGNC Symbol;Acc:HGNC:2155]
CNN2	YOR367W	SCP1	1:M	No	0.677322	-0.016568	0.348205	0.607741	-0.611511	-0.708798	-0.2556	0.372437	0		0		0		0		1	|lung	0		0		0		N	N	N	N	Y	N	N	N	calponin 2 [Source:HGNC Symbol;Acc:HGNC:2156]
CNN3	YOR367W	SCP1	1:M	No	0.677322	-0.016568	0.348205	0.607741	-0.611511	-0.708798	-0.2556	0.372437	0		0		0		0		0		0		0		0		N	N	N	N	N	N	N	N	calponin 3 [Source:HGNC Symbol;Acc:HGNC:2157]
CNNM1	YOL060C	MAM3	1:M	No	0.598929	0.004634	0.298062	-0.480127	-0.677807	-1.01815	-0.274904	0.44469	2	|haematopoietic_and_lymphoid_tissue|large_intestine	0		0		0		0		0		0		0		N	N	N	N	N	N	N	N	cyclin and CBS domain divalent metal cation transport mediator 1 [Source:HGNC Symbol;Acc:HGNC:102]
CNNM2	YOL060C	MAM3	1:M	No	0.598929	0.004634	0.298062	-0.480127	-0.677807	-1.01815	-0.274904	0.44469	1	|haematopoietic_and_lymphoid_tissue	0		0		0		2	|bone|ovary	0		0		0		N	N	N	N	N	N	N	N	cyclin and CBS domain divalent metal cation transport mediator 2 [Source:HGNC Symbol;Acc:HGNC:103]
CNNM3	YOL060C	MAM3	1:M	No	0.598929	0.004634	0.298062	-0.480127	-0.677807	-1.01815	-0.274904	0.44469	2	|haematopoietic_and_lymphoid_tissue|lung	0		0		0		0		0		0		0		Y	N	N	N	N	N	N	N	cyclin and CBS domain divalent metal cation transport mediator 3 [Source:HGNC Symbol;Acc:HGNC:104]
CNNM4	YOL060C	MAM3	1:M	No	0.598929	0.004634	0.298062	-0.480127	-0.677807	-1.01815	-0.274904	0.44469	1	|liver	0		0		0		0		0		0		0		N	N	N	N	N	N	N	N	cyclin and CBS domain divalent metal cation transport mediator 4 [Source:HGNC Symbol;Acc:HGNC:105]
CNOT1	YCR093W	CDC39	1:1	Yes	1.64885	0.731844	1.15512	0.374275	-0.521676	-3.27257	0.487234	-0.843122	0		0		0		0		0		0		0		0		N	N	N	N	N	N	N	Y	CCR4-NOT transcription complex subunit 1 [Source:HGNC Symbol;Acc:HGNC:7877]
CNOT2	YDL165W	CDC36	1:1	No	0.808466	0.082487	-0.188314	-0.44591	0.661211	1.3711	-0.078015	0.487099	1	|stomach	0		0		0		1	|ovary	0		0		0		N	N	N	N	N	N	N	N	CCR4-NOT transcription complex subunit 2 [Source:HGNC Symbol;Acc:HGNC:7878]
CNOT3	YIL038C	NOT3	1:M	No	0.353958	-0.087247	-0.900473	0.573504	-2.07308	-0.18259	-2.14667	-1.7229	0		0		0		0		0		0		0		0		N	N	N	N	N	N	N	N	CCR4-NOT transcription complex subunit 3 [Source:HGNC Symbol;Acc:HGNC:7879]
CNOT3	YPR072W	NOT5	1:M	Yes	-0.41013	-7.71477	0.001	0.0001	-0.102482	20.6512	0.001	0.0001	0		0		0		0		0		0		0		0		N	N	N	Y	N	N	N	N	CCR4-NOT transcription complex subunit 3 [Source:HGNC Symbol;Acc:HGNC:7879]
CNOT4	YER068W	MOT2	1:1	Yes	-16.1035	1.83351	0.001	0.0001	16.3494	-2.24641	0.001	0.0001	0		0		0		0		1	|kidney	0		0		1	|kidney	N	N	N	N	N	N	N	Y	CCR4-NOT transcription complex subunit 4 [Source:HGNC Symbol;Acc:HGNC:7880]
CNOT6	YAL021C_1	YAL021C_1	1:M	Yes	-1.10687	-4.19894	-1.41524	-8.2445	4.17788	7.46765	2.64469	11.4224	1	|central_nervous_system	1	|central_nervous_system	1	|central_nervous_system	1	|central_nervous_system	3	|haematopoietic_and_lymphoid_tissue|liver|oesophagus	0		0		0		N	N	Y	Y	Y	N	N	N	CCR4-NOT transcription complex subunit 6 [Source:HGNC Symbol;Acc:HGNC:14099]
CNOT6	YAL021C_2	YAL021C_2	1:M	Yes	0.521889	-0.180573	-1.16755	-13.4466	3.24619	5.32786	0.805887	16.3734	1	|central_nervous_system	1	|central_nervous_system	1	|central_nervous_system	1	|central_nervous_system	3	|haematopoietic_and_lymphoid_tissue|liver|oesophagus	0		0		0		N	N	Y	Y	Y	N	N	N	CCR4-NOT transcription complex subunit 6 [Source:HGNC Symbol;Acc:HGNC:14099]
CNOT6L	YAL021C_1	YAL021C_1	1:M	Yes	-1.10687	-4.19894	-1.41524	-8.2445	4.17788	7.46765	2.64469	11.4224	4	|autonomic_ganglia|liver|lung|skin	4	|autonomic_ganglia|liver|lung|skin	4	|autonomic_ganglia|liver|lung|skin	4	|autonomic_ganglia|liver|lung|skin	0		0		0		0		N	N	Y	Y	N	N	N	N	CCR4-NOT transcription complex subunit 6 like [Source:HGNC Symbol;Acc:HGNC:18042]
CNOT6L	YAL021C_2	YAL021C_2	1:M	Yes	0.521889	-0.180573	-1.16755	-13.4466	3.24619	5.32786	0.805887	16.3734	4	|autonomic_ganglia|liver|lung|skin	4	|autonomic_ganglia|liver|lung|skin	4	|autonomic_ganglia|liver|lung|skin	4	|autonomic_ganglia|liver|lung|skin	0		0		0		0		N	N	Y	Y	N	N	N	N	CCR4-NOT transcription complex subunit 6 like [Source:HGNC Symbol;Acc:HGNC:18042]
CNOT7	YNR052C_1	YNR052C_1	1:M	Yes	-4.89439	-1.44711	-3.41553	-13.4466	7.55596	0.996796	3.21139	16.3734	1	|urinary_tract	0		1	|urinary_tract	0		2	|ovary|stomach	0		0		0		N	N	Y	N	Y	N	N	N	CCR4-NOT transcription complex subunit 7 [Source:HGNC Symbol;Acc:HGNC:14101]
CNOT7	YNR052C_2	YNR052C_2	1:M	Yes	-1.01006	-1.51165	-1.76819	-12.8367	7.70776	1.74828	2.80209	14.943	1	|urinary_tract	0		1	|urinary_tract	0		2	|ovary|stomach	0		0		0		N	N	Y	N	Y	N	N	N	CCR4-NOT transcription complex subunit 7 [Source:HGNC Symbol;Acc:HGNC:14101]
CNOT8	YNR052C_1	YNR052C_1	1:M	Yes	-4.89439	-1.44711	-3.41553	-13.4466	7.55596	0.996796	3.21139	16.3734	1	|autonomic_ganglia	0		1	|autonomic_ganglia	0		1	|haematopoietic_and_lymphoid_tissue	0		0		0		N	N	Y	N	Y	N	N	N	CCR4-NOT transcription complex subunit 8 [Source:HGNC Symbol;Acc:HGNC:9207]
CNOT8	YNR052C_2	YNR052C_2	1:M	Yes	-1.01006	-1.51165	-1.76819	-12.8367	7.70776	1.74828	2.80209	14.943	1	|autonomic_ganglia	0		1	|autonomic_ganglia	0		1	|haematopoietic_and_lymphoid_tissue	0		0		0		N	N	Y	N	Y	N	N	N	CCR4-NOT transcription complex subunit 8 [Source:HGNC Symbol;Acc:HGNC:9207]
CNTRL	YKL193C	SDS22	1:M	Yes	1.24287	1.20329	-18.2698	-1.98463	1.21916	-0.771473	7.28726	-16.6219	1	|stomach	0		0		0		1	|haematopoietic_and_lymphoid_tissue	0		1	|haematopoietic_and_lymphoid_tissue	0		N	N	N	N	Y	N	Y	N	centriolin [Source:HGNC Symbol;Acc:HGNC:1858]
COG4	YPR105C	COG4	1:1	No	0.352229	0.643263	-0.874732	-2.03211	0.562259	-1.47875	0.582135	-0.615849	1	|pancreas	0		0		0		1	|soft_tissue	0		0		0		Y	N	N	N	N	N	N	N	component of oligomeric golgi complex 4 [Source:HGNC Symbol;Acc:HGNC:18620]
COG6	YNL041C	COG6	1:1	Yes	-0.492946	0.845854	-1.07146	1.49867	0.99158	-2.49017	0.187699	-4.41413	0		0		0		0		0		0		0		0		N	N	N	N	N	N	Y	Y	component of oligomeric golgi complex 6 [Source:HGNC Symbol;Acc:HGNC:18621]
COPB1	YDR238C	SEC26	1:1	Yes	1.1338	0.385337	0.346286	1.23478	1.39255	-0.452597	-0.417124	-4.83154	0		0		0		0		0		0		0		0		N	N	N	N	N	N	Y	N	coatomer protein complex subunit beta 1 [Source:HGNC Symbol;Acc:HGNC:2231]
COPB2	YGL137W	SEC27	1:1	Yes	1.33901	0.202533	0.389203	0.307195	-2.60873	-2.75106	-0.717019	-3.63644	1	|ovary	0		0		0		0		0		0		0		Y	N	N	N	N	N	Y	Y	coatomer protein complex subunit beta 2 [Source:HGNC Symbol;Acc:HGNC:2232]
COPG1	YNL287W	SEC21	1:M	Yes	1.28368	0.78725	0.817861	1.03981	1.2502	-0.092178	0.360351	-3.94157	2	|breast|ovary	0		0		0		1	|urinary_tract	0		1	|urinary_tract	0		Y	N	N	N	N	N	Y	N	coatomer protein complex subunit gamma 1 [Source:HGNC Symbol;Acc:HGNC:2236]
COPG2	YNL287W	SEC21	1:M	Yes	1.28368	0.78725	0.817861	1.03981	1.2502	-0.092178	0.360351	-3.94157	0		0		0		0		1	|haematopoietic_and_lymphoid_tissue	0		1	|haematopoietic_and_lymphoid_tissue	0		N	N	N	N	Y	N	Y	N	coatomer protein complex subunit gamma 2 [Source:HGNC Symbol;Acc:HGNC:2237]
COPS2	YDL097C	RPN6	1:M	Yes	-1.41068	-0.955286	-0.270722	1.33244	0.956124	3.89799	-0.47409	7.54778	1	|stomach	1	|stomach	1	|stomach	1	|stomach	1	|haematopoietic_and_lymphoid_tissue	0		0		0		N	N	Y	Y	Y	N	N	N	COP9 signalosome subunit 2 [Source:HGNC Symbol;Acc:HGNC:30747]
COPS5	YDL216C	RRI1	1:1	No	0.675298	0.365777	0.0739812	-0.297911	0.229616	-0.058148	-0.445477	0.36814	0		0		0		0		1	|lung	0		0		0		N	N	N	N	N	N	N	N	COP9 signalosome subunit 5 [Source:HGNC Symbol;Acc:HGNC:2240]
COPS6	YOR261C	RPN8	1:M	Yes	-3.55556	-6.93194	0.001	0.0001	5.845	6.76339	0.001	0.0001	0		0		0		0		1	|kidney	0		0		0		N	N	N	Y	N	N	N	N	COP9 signalosome subunit 6 [Source:HGNC Symbol;Acc:HGNC:21749]
COPZ1	YPL010W	RET3	1:M	Yes	2.52234	0.177279	3.16135	1.58645	-2.02481	1.36691	-2.43944	-4.87182	2	|autonomic_ganglia|kidney	0		0		0		0		0		0		0		N	N	N	N	N	N	Y	N	coatomer protein complex subunit zeta 1 [Source:HGNC Symbol;Acc:HGNC:2243]
COPZ2	YPL010W	RET3	1:M	Yes	2.52234	0.177279	3.16135	1.58645	-2.02481	1.36691	-2.43944	-4.87182	2	|oesophagus|ovary	0		0		0		1	|kidney	0		1	|kidney	0		N	N	N	N	N	N	Y	N	coatomer protein complex subunit zeta 2 [Source:HGNC Symbol;Acc:HGNC:19356]
COQ2	YNR041C	COQ2	1:1	Yes	-5.19664	-2.39585	0.001	0.0001	4.35159	2.12788	0.001	0.0001	0		0		0		0		5	|breast|cervix|endometrium|haematopoietic_and_lymphoid_tissue|lung	0		0		0		N	N	N	Y	Y	N	N	N	coenzyme Q2, polyprenyltransferase [Source:HGNC Symbol;Acc:HGNC:25223]
COQ3	YOL096C	COQ3	1:1	Yes	-1.63747	-0.762345	0.001	0.0001	2.53295	2.32245	0.001	0.0001	0		0		0		0		3	|oesophagus|ovary|pancreas	0		0		0		N	N	N	Y	Y	N	N	N	coenzyme Q3, methyltransferase [Source:HGNC Symbol;Acc:HGNC:18175]
COQ4	YDR204W	COQ4	1:1	No	-7.48696	-1.21746	0.001	0.0001	5.10232	-0.302767	0.001	0.0001	0		0		0		0		0		0		0		0		N	N	N	N	N	N	N	N	coenzyme Q4 [Source:HGNC Symbol;Acc:HGNC:19693]
COQ5	YML110C	COQ5	1:1	No	-4.18487	-1.49054	0.001	0.0001	5.35508	1.27446	0.001	0.0001	1	|breast	0		0		0		1	|urinary_tract	0		0		0		Y	N	N	N	N	N	N	N	coenzyme Q5, methyltransferase [Source:HGNC Symbol;Acc:HGNC:28722]
COQ6	YGR255C	COQ6	1:1	No	1.07377	-0.06316	1.58066	-0.164863	0.497752	0.350229	0.0318699	0.344037	1	|oesophagus	0		0		0		0		0		0		0		Y	N	N	N	N	N	N	N	coenzyme Q6, monooxygenase [Source:HGNC Symbol;Acc:HGNC:20233]
COQ7	YOR125C	CAT5	1:1	Yes	0.545251	-2.25632	0.001	0.0001	2.87065	2.64888	0.001	0.0001	2	|central_nervous_system|large_intestine	0		0		2	|central_nervous_system|large_intestine	1	|urinary_tract	0		0		0		Y	N	N	Y	N	N	N	N	coenzyme Q7, hydroxylase [Source:HGNC Symbol;Acc:HGNC:2244]
COQ9	YLR201C	COQ9	1:1	No	-3.97927	-4.56918	0.001	0.0001	3.01018	1.15516	0.001	0.0001	0		0		0		0		0		0		0		0		N	N	N	N	N	N	N	N	coenzyme Q9 [Source:HGNC Symbol;Acc:HGNC:25302]
CORO1A	YLR429W	CRN1	1:M	No	0.308873	0.332418	-0.560058	1.09674	-1.76771	-1.49686	-2.22686	-1.38885	2	|central_nervous_system|lung	0		0		0		1	|haematopoietic_and_lymphoid_tissue	0		0		0		N	N	N	N	N	N	N	N	coronin 1A [Source:HGNC Symbol;Acc:HGNC:2252]
CORO1B	YLR429W	CRN1	1:M	No	0.308873	0.332418	-0.560058	1.09674	-1.76771	-1.49686	-2.22686	-1.38885	3	|breast|ovary|pancreas	0		0		0		1	|endometrium	0		0		0		Y	N	N	N	N	N	N	N	coronin 1B [Source:HGNC Symbol;Acc:HGNC:2253]
CORO1C	YLR429W	CRN1	1:M	No	0.308873	0.332418	-0.560058	1.09674	-1.76771	-1.49686	-2.22686	-1.38885	1	|bone	0		0		0		0		0		0		0		N	N	N	N	N	N	N	N	coronin 1C [Source:HGNC Symbol;Acc:HGNC:2254]
CORO2A	YLR429W	CRN1	1:M	No	0.308873	0.332418	-0.560058	1.09674	-1.76771	-1.49686	-2.22686	-1.38885	2	|central_nervous_system|large_intestine	0		0		0		0		0		0		0		Y	N	N	N	N	N	N	N	coronin 2A [Source:HGNC Symbol;Acc:HGNC:2255]
CORO2B	YLR429W	CRN1	1:M	No	0.308873	0.332418	-0.560058	1.09674	-1.76771	-1.49686	-2.22686	-1.38885	0		0		0		0		0		0		0		0		N	N	N	N	N	N	N	N	coronin 2B [Source:HGNC Symbol;Acc:HGNC:2256]
CORO6	YLR429W	CRN1	1:M	No	0.308873	0.332418	-0.560058	1.09674	-1.76771	-1.49686	-2.22686	-1.38885	0		0		0		0		0		0		0		0		N	N	N	N	N	N	N	N	coronin 6 [Source:HGNC Symbol;Acc:HGNC:21356]
CORO7	YLR429W	CRN1	1:M	No	0.308873	0.332418	-0.560058	1.09674	-1.76771	-1.49686	-2.22686	-1.38885	5	|central_nervous_system|haematopoietic_and_lymphoid_tissue|large_intestine|lung|pancreas	0		0		0		0		0		0		0		Y	N	N	N	N	N	N	N	coronin 7 [Source:HGNC Symbol;Acc:HGNC:26161]
CORO7-PAM16	YLR429W	CRN1	1:M	No	0.308873	0.332418	-0.560058	1.09674	-1.76771	-1.49686	-2.22686	-1.38885	5	|central_nervous_system|haematopoietic_and_lymphoid_tissue|large_intestine|lung|pancreas	0		0		0		0		0		0		0		Y	N	N	N	N	N	N	N	CORO7-PAM16 readthrough [Source:HGNC Symbol;Acc:HGNC:44424]
COX10	YPL172C	COX10	1:1	No	-3.39041	-2.84988	0.001	0.0001	2.37552	1.81164	0.001	0.0001	0		0		0		0		2	|lung|skin	0		0		0		N	N	N	N	Y	N	N	N	COX10, heme A:farnesyltransferase cytochrome c oxidase assembly factor [Source:HGNC Symbol;Acc:HGNC:2260]
COX11	YPL132W	COX11	1:1	Yes	-5.66034	-0.581683	0.001	0.0001	2.69532	2.13478	0.001	0.0001	0		0		0		0		0		0		0		0		N	N	N	Y	N	N	N	N	COX11, cytochrome c oxidase copper chaperone [Source:HGNC Symbol;Acc:HGNC:2261]
COX15	YER141W	COX15	1:1	Yes	1.22396	0.206168	1.21796	0.005534	0.865482	-3.74913	1.31852	0.794167	0		0		0		0		2	|haematopoietic_and_lymphoid_tissue|lung	0		0		2	|haematopoietic_and_lymphoid_tissue|lung	N	N	N	N	Y	N	N	Y	COX15, cytochrome c oxidase assembly homolog [Source:HGNC Symbol;Acc:HGNC:2263]
COX18	YER154W	OXA1	1:M	Yes	-2.04765	-2.07966	0.001	0.0001	6.68915	2.79647	0.001	0.0001	2	|autonomic_ganglia|soft_tissue	0		0		2	|autonomic_ganglia|soft_tissue	1	|ovary	0		0		0		N	N	N	Y	N	N	N	N	COX18, cytochrome c oxidase assembly factor [Source:HGNC Symbol;Acc:HGNC:26801]
COX19	YLL018C-A	COX19	1:1	No	0.001	0.0001	0.001	0.0001	0.001	0.0001	0.001	0.0001	0		0		0		0		1	|haematopoietic_and_lymphoid_tissue	0		0		0		N	N	N	N	N	N	N	N	COX19, cytochrome c oxidase assembly factor [Source:HGNC Symbol;Acc:HGNC:28074]
COX5A	YHR051W	COX6	1:1	No	-4.17949	0.25246	0.001	0.0001	4.41866	-0.531327	0.001	0.0001	1	|lung	0		0		0		1	|haematopoietic_and_lymphoid_tissue	0		0		0		N	N	N	N	N	N	N	N	cytochrome c oxidase subunit 5A [Source:HGNC Symbol;Acc:HGNC:2267]
COX6A1	YGL191W	COX13	1:M	Yes	-0.131608	-0.354841	-1.76559	-12.7779	-0.192289	0.900594	0.27601	15.4616	2	|large_intestine|lung	0		2	|large_intestine|lung	0		1	|bone	0		0		0		Y	N	Y	N	N	N	N	N	cytochrome c oxidase subunit 6A1 [Source:HGNC Symbol;Acc:HGNC:2277]
COX6A2	YGL191W	COX13	1:M	Yes	-0.131608	-0.354841	-1.76559	-12.7779	-0.192289	0.900594	0.27601	15.4616	2	|cervix|haematopoietic_and_lymphoid_tissue	0		2	|cervix|haematopoietic_and_lymphoid_tissue	0		0		0		0		0		Y	N	Y	N	N	N	N	N	cytochrome c oxidase subunit 6A2 [Source:HGNC Symbol;Acc:HGNC:2279]
COX6B1	YLR038C	COX12	1:M	No	-3.85757	-2.2222	0.001	0.0001	2.91485	1.57764	0.001	0.0001	1	|kidney	0		0		0		2	|cervix|haematopoietic_and_lymphoid_tissue	0		0		0		N	N	N	N	N	N	N	N	cytochrome c oxidase subunit 6B1 [Source:HGNC Symbol;Acc:HGNC:2280]
COX6B2	YLR038C	COX12	1:M	No	-3.85757	-2.2222	0.001	0.0001	2.91485	1.57764	0.001	0.0001	1	|haematopoietic_and_lymphoid_tissue	0		0		0		0		0		0		0		N	N	N	N	N	N	N	N	cytochrome c oxidase subunit 6B2 [Source:HGNC Symbol;Acc:HGNC:24380]
CPA1	YHR132C	ECM14	1:M	No	0.847812	-0.61332	0.148665	0.128875	-0.455303	-0.079541	0.535206	0.211344	3	|autonomic_ganglia|haematopoietic_and_lymphoid_tissue|large_intestine	0		0		0		1	|breast	0		0		0		Y	N	N	N	N	N	N	N	carboxypeptidase A1 [Source:HGNC Symbol;Acc:HGNC:2296]
CPA2	YHR132C	ECM14	1:M	No	0.847812	-0.61332	0.148665	0.128875	-0.455303	-0.079541	0.535206	0.211344	2	|haematopoietic_and_lymphoid_tissue|ovary	0		0		0		1	|breast	0		0		0		Y	N	N	N	N	N	N	N	carboxypeptidase A2 [Source:HGNC Symbol;Acc:HGNC:2297]
CPA3	YHR132C	ECM14	1:M	No	0.847812	-0.61332	0.148665	0.128875	-0.455303	-0.079541	0.535206	0.211344	2	|haematopoietic_and_lymphoid_tissue|large_intestine	0		0		0		0		0		0		0		N	N	N	N	N	N	N	N	carboxypeptidase A3 [Source:HGNC Symbol;Acc:HGNC:2298]
CPA4	YHR132C	ECM14	1:M	No	0.847812	-0.61332	0.148665	0.128875	-0.455303	-0.079541	0.535206	0.211344	2	|bone|ovary	0		0		0		2	|breast|lung	0		0		0		N	N	N	N	N	N	N	N	carboxypeptidase A4 [Source:HGNC Symbol;Acc:HGNC:15740]
CPA5	YHR132C	ECM14	1:M	No	0.847812	-0.61332	0.148665	0.128875	-0.455303	-0.079541	0.535206	0.211344	2	|haematopoietic_and_lymphoid_tissue|ovary	0		0		0		1	|breast	0		0		0		Y	N	N	N	N	N	N	N	carboxypeptidase A5 [Source:HGNC Symbol;Acc:HGNC:15722]
CPA6	YHR132C	ECM14	1:M	No	0.847812	-0.61332	0.148665	0.128875	-0.455303	-0.079541	0.535206	0.211344	0		0		0		0		0		0		0		0		Y	N	N	N	N	N	N	N	carboxypeptidase A6 [Source:HGNC Symbol;Acc:HGNC:17245]
CPB1	YHR132C	ECM14	1:M	No	0.847812	-0.61332	0.148665	0.128875	-0.455303	-0.079541	0.535206	0.211344	1	|haematopoietic_and_lymphoid_tissue	0		0		0		0		0		0		0		N	N	N	N	N	N	N	N	carboxypeptidase B1 [Source:HGNC Symbol;Acc:HGNC:2299]
CPB2	YHR132C	ECM14	1:M	No	0.847812	-0.61332	0.148665	0.128875	-0.455303	-0.079541	0.535206	0.211344	2	|endometrium|skin	0		0		0		1	|haematopoietic_and_lymphoid_tissue	0		0		0		N	N	N	N	N	N	N	N	carboxypeptidase B2 [Source:HGNC Symbol;Acc:HGNC:2300]
CPO	YHR132C	ECM14	1:M	No	0.847812	-0.61332	0.148665	0.128875	-0.455303	-0.079541	0.535206	0.211344	1	|haematopoietic_and_lymphoid_tissue	0		0		0		0		0		0		0		Y	N	N	N	N	N	N	N	carboxypeptidase O [Source:HGNC Symbol;Acc:HGNC:21011]
CPOX	YDR044W	HEM13	1:1	Yes	1.12342	0.575652	0.455671	0.390092	0.0405079	-1.01316	-0.569279	-2.21395	1	|haematopoietic_and_lymphoid_tissue	0		0		0		0		0		0		0		N	N	N	N	N	N	Y	N	coproporphyrinogen oxidase [Source:HGNC Symbol;Acc:HGNC:2321]
CPS1	YJL130C	URA2	1:M	Yes	0.0969704	0.360882	-0.0496158	0.262966	0.711548	-2.51951	-0.162171	1.41227	0		0		0		0		0		0		0		0		N	N	N	N	N	N	N	Y	carbamoyl-phosphate synthase 1 [Source:HGNC Symbol;Acc:HGNC:2323]
CPSF1	YDR301W	CFT1	1:1	No	2.44786	-0.443448	0.901255	0.755936	-4.15375	1.87488	-0.20331	-1.29022	1	|breast	0		0		0		0		0		0		0		Y	N	N	N	N	N	N	N	cleavage and polyadenylation specific factor 1 [Source:HGNC Symbol;Acc:HGNC:2324]
CPSF2	YLR115W	CFT2	1:1	Yes	-1.00664	0.110278	0.357794	0.209537	-1.42287	-2.17681	-1.01381	-2.22435	0		0		0		0		2	|kidney|soft_tissue	2	|kidney|soft_tissue	2	|kidney|soft_tissue	2	|kidney|soft_tissue	N	N	N	N	Y	Y	Y	Y	cleavage and polyadenylation specific factor 2 [Source:HGNC Symbol;Acc:HGNC:2325]
CPSF3	YLR277C	YSH1	1:M	Yes	0.223665	1.04469	-0.274204	-3.3172	-0.300639	-2.83663	-0.378216	1.38102	0		0		0		0		3	|haematopoietic_and_lymphoid_tissue|oesophagus|ovary	0		0		3	|haematopoietic_and_lymphoid_tissue|oesophagus|ovary	N	N	N	N	Y	N	N	Y	cleavage and polyadenylation specific factor 3 [Source:HGNC Symbol;Acc:HGNC:2326]
CPSF4	YPR107C	YTH1	1:M	Yes	0.651409	0.964522	-0.148512	-0.002863	0.0753127	-2.01806	-0.830294	-1.41747	0		0		0		0		0		0		0		0		N	N	N	N	N	N	N	Y	cleavage and polyadenylation specific factor 4 [Source:HGNC Symbol;Acc:HGNC:2327]
CPSF4L	YPR107C	YTH1	1:M	Yes	0.651409	0.964522	-0.148512	-0.002863	0.0753127	-2.01806	-0.830294	-1.41747	1	|skin	0		0		0		0		0		0		0		N	N	N	N	N	N	N	Y	cleavage and polyadenylation specific factor 4 like [Source:HGNC Symbol;Acc:HGNC:33632]
CPT1A	YML042W	CAT2	1:M	No	0.64349	0.371302	0.0994056	0.598971	-0.750439	-0.300568	-0.49374	-0.294413	2	|breast|haematopoietic_and_lymphoid_tissue	0		0		0		0		0		0		0		Y	N	N	N	N	N	N	N	carnitine palmitoyltransferase 1A [Source:HGNC Symbol;Acc:HGNC:2328]
CPT1B	YML042W	CAT2	1:M	No	0.64349	0.371302	0.0994056	0.598971	-0.750439	-0.300568	-0.49374	-0.294413	1	|oesophagus	0		0		0		0		0		0		0		N	N	N	N	N	N	N	N	carnitine palmitoyltransferase 1B [Source:HGNC Symbol;Acc:HGNC:2329]
CPT1C	YML042W	CAT2	1:M	No	0.64349	0.371302	0.0994056	0.598971	-0.750439	-0.300568	-0.49374	-0.294413	2	|haematopoietic_and_lymphoid_tissue|kidney	0		0		0		0		0		0		0		N	N	N	N	N	N	N	N	carnitine palmitoyltransferase 1C [Source:HGNC Symbol;Acc:HGNC:18540]
CPT2	YAR035W	YAT1	1:1	Yes	0.377488	0.074729	0.232458	-0.647054	-1.18052	0.417353	-0.647569	2.73134	0		0		0		0		0		0		0		0		N	N	Y	N	N	N	N	N	carnitine palmitoyltransferase 2 [Source:HGNC Symbol;Acc:HGNC:2330]
CPVL	YGL203C	KEX1	1:M	Yes	0.192114	0.284499	0.232549	-0.586109	-0.814664	-1.62853	-1.1946	6.38903	1	|haematopoietic_and_lymphoid_tissue	0		1	|haematopoietic_and_lymphoid_tissue	0		0		0		0		0		N	N	Y	N	N	N	N	N	carboxypeptidase, vitellogenic like [Source:HGNC Symbol;Acc:HGNC:14399]
CRAT	YML042W	CAT2	1:M	No	0.64349	0.371302	0.0994056	0.598971	-0.750439	-0.300568	-0.49374	-0.294413	3	|breast|central_nervous_system|haematopoietic_and_lymphoid_tissue	0		0		0		0		0		0		0		N	N	N	N	N	N	N	N	carnitine O-acetyltransferase [Source:HGNC Symbol;Acc:HGNC:2342]
CREBBP	YLR399C	BDF1	M:M	Yes	0.849157	-1.22209	1.23892	-0.630011	5.43773	4.31397	3.88003	-0.096047	1	|haematopoietic_and_lymphoid_tissue	0		0		1	|haematopoietic_and_lymphoid_tissue	0		0		0		0		Y	N	N	Y	N	N	N	N	CREB binding protein [Source:HGNC Symbol;Acc:HGNC:2348]
CREBBP	YDL070W	BDF2	M:M	Yes	0.407469	0.300578	0.924064	1.02166	-0.914607	-1.27327	-0.974991	-3.12239	1	|haematopoietic_and_lymphoid_tissue	0		0		0		0		0		0		0		Y	N	N	N	N	N	Y	N	CREB binding protein [Source:HGNC Symbol;Acc:HGNC:2348]
CRLS1	YDL142C	CRD1	1:1	Yes	-0.15854	-2.28737	-18.3642	-9.49367	3.92117	1.64791	8.64804	11.0144	0		0		0		0		1	|bone	0		0		0		N	N	Y	N	N	N	N	N	cardiolipin synthase 1 [Source:HGNC Symbol;Acc:HGNC:16148]
CRMP1	YIR027C	DAL1	1:M	No	-0.00726808	0.212611	-0.680112	0.158517	-0.964273	-0.166082	-1.01748	1.07516	2	|haematopoietic_and_lymphoid_tissue|lung	0		0		0		0		0		0		0		Y	N	N	N	N	N	N	N	collapsin response mediator protein 1 [Source:HGNC Symbol;Acc:HGNC:2365]
CRNKL1	YLR117C	CLF1	1:1	Yes	-1.6233	-0.005811	-0.079764	2.15269	3.90027	6.49295	0.629342	10.1281	2	|breast|lung	2	|breast|lung	2	|breast|lung	2	|breast|lung	0		0		0		0		N	N	Y	Y	N	N	N	N	crooked neck pre-mRNA splicing factor 1 [Source:HGNC Symbol;Acc:HGNC:15762]
CROT	YML042W	CAT2	1:M	No	0.64349	0.371302	0.0994056	0.598971	-0.750439	-0.300568	-0.49374	-0.294413	1	|haematopoietic_and_lymphoid_tissue	0		0		0		2	|kidney|lung	0		0		0		N	N	N	N	N	N	N	N	carnitine O-octanoyltransferase [Source:HGNC Symbol;Acc:HGNC:2366]
CRY1	YOR386W	PHR1	1:M	No	0.232171	0.089216	0.116227	0.549627	-0.824344	-0.622327	-0.456245	0.324007	1	|haematopoietic_and_lymphoid_tissue	0		0		0		0		0		0		0		N	N	N	N	N	N	N	N	cryptochrome circadian regulator 1 [Source:HGNC Symbol;Acc:HGNC:2384]
CRY2	YOR386W	PHR1	1:M	No	0.232171	0.089216	0.116227	0.549627	-0.824344	-0.622327	-0.456245	0.324007	3	|breast|haematopoietic_and_lymphoid_tissue|skin	0		0		0		0		0		0		0		Y	N	N	N	N	N	N	N	cryptochrome circadian regulator 2 [Source:HGNC Symbol;Acc:HGNC:2385]
CRYZ	YBR026C	ETR1	1:M	Yes	0.874785	-2.22118	0.001	0.0001	4.36807	8.95289	0.001	0.0001	0		0		0		0		0		0		0		0		N	N	N	Y	N	N	N	N	crystallin zeta [Source:HGNC Symbol;Acc:HGNC:2419]
CS	YNR001C	CIT1	1:1	Yes	1.50981	-0.085573	-1.80845	-1.98382	0.0476225	-1.26991	3.21081	5.75935	0		0		0		0		4	|haematopoietic_and_lymphoid_tissue|large_intestine|stomach|upper_aerodigestive_tract	0		0		0		N	N	Y	N	Y	N	N	N	citrate synthase [Source:HGNC Symbol;Acc:HGNC:2422]
CSE1L	YGL238W	CSE1	1:1	No	0.440612	0.45105	0.121834	0.595902	-0.777663	1.03102	-1.71682	1.09454	0		0		0		0		2	|lung|pancreas	0		0		0		N	N	N	N	N	N	N	N	chromosome segregation 1 like [Source:HGNC Symbol;Acc:HGNC:2431]
CSNK2A1	YOR061W	CKA2	1:M	Yes	0.577572	1.01103	-4.7e-05	1.17029	0.508813	-5.48065	0.915395	-4.00597	0		0		0		0		1	|bone	1	|bone	1	|bone	1	|bone	N	N	N	N	N	N	Y	Y	casein kinase 2 alpha 1 [Source:HGNC Symbol;Acc:HGNC:2457]
CSNK2A2	YOR061W	CKA2	1:M	Yes	0.577572	1.01103	-4.7e-05	1.17029	0.508813	-5.48065	0.915395	-4.00597	0		0		0		0		1	|haematopoietic_and_lymphoid_tissue	1	|haematopoietic_and_lymphoid_tissue	1	|haematopoietic_and_lymphoid_tissue	1	|haematopoietic_and_lymphoid_tissue	N	N	N	N	Y	Y	Y	Y	casein kinase 2 alpha 2 [Source:HGNC Symbol;Acc:HGNC:2459]
CSNK2B	YOR039W	CKB2	1:1	Yes	-0.0369088	0.256205	-0.245616	-10.2428	1.5388	-1.18836	3.01017	11.0998	1	|soft_tissue	0		1	|soft_tissue	0		0		0		0		0		N	N	Y	N	N	N	N	N	casein kinase 2 beta [Source:HGNC Symbol;Acc:HGNC:2460]
CSTF2	YGL044C	RNA15	1:M	Yes	1.244	-3.86564	0.511693	-0.796222	1.3713	14.9362	-0.379108	6.28244	1	|autonomic_ganglia	1	|autonomic_ganglia	1	|autonomic_ganglia	1	|autonomic_ganglia	4	|central_nervous_system|lung|ovary|stomach	0		0		0		N	N	Y	Y	Y	N	N	N	cleavage stimulation factor subunit 2 [Source:HGNC Symbol;Acc:HGNC:2484]
CSTF2T	YGL044C	RNA15	1:M	Yes	1.244	-3.86564	0.511693	-0.796222	1.3713	14.9362	-0.379108	6.28244	1	|bone	1	|bone	1	|bone	1	|bone	0		0		0		0		N	N	Y	Y	N	N	N	N	cleavage stimulation factor subunit 2 tau variant [Source:HGNC Symbol;Acc:HGNC:17086]
CSTF3	YMR061W	RNA14	1:1	Yes	0.622643	1.03085	-0.19252	-0.479139	0.250804	-3.49485	1.10278	-2.56003	0		0		0		0		2	|pancreas|stomach	2	|pancreas|stomach	2	|pancreas|stomach	2	|pancreas|stomach	N	N	N	N	Y	Y	Y	Y	cleavage stimulation factor subunit 3 [Source:HGNC Symbol;Acc:HGNC:2485]
CTBP1	YER081W	SER3	M:M	No	0.730099	0.011461	0.14898	-0.594343	-0.803846	-0.115424	1.9907	-1.33872	1	|skin	0		0		0		1	|soft_tissue	0		0		0		N	N	N	N	N	N	N	N	C-terminal binding protein 1 [Source:HGNC Symbol;Acc:HGNC:2494]
CTBP1	YIL074C	SER33	M:M	No	0.599988	0.286911	0.311498	0.191499	-0.545906	-0.372844	-1.18746	-0.470468	1	|skin	0		0		0		1	|soft_tissue	0		0		0		N	N	N	N	N	N	N	N	C-terminal binding protein 1 [Source:HGNC Symbol;Acc:HGNC:2494]
CTBP2	YER081W	SER3	M:M	No	0.730099	0.011461	0.14898	-0.594343	-0.803846	-0.115424	1.9907	-1.33872	0		0		0		0		0		0		0		0		N	N	N	N	N	N	N	N	C-terminal binding protein 2 [Source:HGNC Symbol;Acc:HGNC:2495]
CTBP2	YIL074C	SER33	M:M	No	0.599988	0.286911	0.311498	0.191499	-0.545906	-0.372844	-1.18746	-0.470468	0		0		0		0		0		0		0		0		N	N	N	N	N	N	N	N	C-terminal binding protein 2 [Source:HGNC Symbol;Acc:HGNC:2495]
CTDNEP1	YHR004C	NEM1	1:1	Yes	-1.96615	1.6078	-1.7036	1.45493	2.9186	-2.1282	1.07161	-3.02454	0		0		0		0		5	|breast|haematopoietic_and_lymphoid_tissue|large_intestine|lung|skin	5	|breast|haematopoietic_and_lymphoid_tissue|large_intestine|lung|skin	5	|breast|haematopoietic_and_lymphoid_tissue|large_intestine|lung|skin	5	|breast|haematopoietic_and_lymphoid_tissue|large_intestine|lung|skin	N	N	N	N	Y	Y	Y	Y	CTD nuclear envelope phosphatase 1 [Source:HGNC Symbol;Acc:HGNC:19085]
CTDP1	YMR277W	FCP1	1:1	Yes	0.977373	-0.504161	-0.0177846	1.25001	0.710449	3.33355	-0.958079	2.35423	0		0		0		0		0		0		0		0		N	N	Y	Y	N	N	N	N	CTD phosphatase subunit 1 [Source:HGNC Symbol;Acc:HGNC:2498]
CTDSP1	YLR019W	PSR2	1:M	No	-0.083615	0.167802	-0.287901	0.457913	-1.12081	-0.622638	-0.481785	0.471196	3	|central_nervous_system|large_intestine|liver	0		0		0		0		0		0		0		Y	N	N	N	N	N	N	N	CTD small phosphatase 1 [Source:HGNC Symbol;Acc:HGNC:21614]
CTDSP2	YLR019W	PSR2	1:M	No	-0.083615	0.167802	-0.287901	0.457913	-1.12081	-0.622638	-0.481785	0.471196	3	|cervix|oesophagus|skin	0		0		0		0		0		0		0		Y	N	N	N	N	N	N	N	CTD small phosphatase 2 [Source:HGNC Symbol;Acc:HGNC:17077]
CTDSPL	YLR019W	PSR2	1:M	No	-0.083615	0.167802	-0.287901	0.457913	-1.12081	-0.622638	-0.481785	0.471196	2	|central_nervous_system|upper_aerodigestive_tract	0		0		0		1	|lung	0		0		0		N	N	N	N	N	N	N	N	CTD small phosphatase like [Source:HGNC Symbol;Acc:HGNC:16890]
CTDSPL2	YLL010C	PSR1	1:1	No	-0.0836609	0.420138	0.0652982	-0.403704	-0.911215	-0.247927	-0.709417	1.9809	0		0		0		0		0		0		0		0		N	N	N	N	N	N	N	N	CTD small phosphatase like 2 [Source:HGNC Symbol;Acc:HGNC:26936]
CTH	YAL012W	CYS3	1:1	Yes	0.650816	-1.12824	0.795055	-3.31624	2.6983	4.72853	2.09588	5.60671	1	|liver	1	|liver	1	|liver	1	|liver	0		0		0		0		N	N	Y	Y	N	N	N	N	cystathionine gamma-lyase [Source:HGNC Symbol;Acc:HGNC:2501]
CTNS	YCR075C	ERS1	1:1	No	-0.303377	-0.289201	-0.821163	0.542419	-1.35237	-0.578164	-0.931242	-0.124359	1	|haematopoietic_and_lymphoid_tissue	0		0		0		3	|breast|kidney|lung	0		0		0		N	N	N	N	N	N	N	N	cystinosin, lysosomal cystine transporter [Source:HGNC Symbol;Acc:HGNC:2518]
CTPS2	YBL039C	URA7	1:M	Yes	-0.296215	0.082486	0.351911	0.351231	2.30897	-2.08882	-1.19714	-0.220705	0		0		0		0		2	|haematopoietic_and_lymphoid_tissue|skin	0		0		2	|haematopoietic_and_lymphoid_tissue|skin	N	N	N	N	N	N	N	Y	CTP synthase 2 [Source:HGNC Symbol;Acc:HGNC:2520]
CTR9	YOL145C	CTR9	1:1	Yes	-4.29925	3.03628	-1.59542	-7.29102	10.7053	-5.98378	5.48284	3.93483	1	|haematopoietic_and_lymphoid_tissue	0		1	|haematopoietic_and_lymphoid_tissue	0		1	|bone	0		0		1	|bone	N	N	Y	N	N	N	N	Y	CTR9 homolog, Paf1/RNA polymerase II complex component [Source:HGNC Symbol;Acc:HGNC:16850]
CTSA	YMR297W	PRC1	1:M	No	0.392222	0.206363	0.600745	0.144085	-0.647667	-0.265132	-0.794877	0.871544	5	|cervix|endometrium|haematopoietic_and_lymphoid_tissue|liver|ovary	0		0		0		1	|lung	0		0		0		Y	N	N	N	N	N	N	N	cathepsin A [Source:HGNC Symbol;Acc:HGNC:9251]
CTSA	YBR139W	YBR139W	1:M	No	0.473174	0.277357	-0.406912	1.33931	-2.10307	-0.446499	-1.45698	-1.68698	5	|cervix|endometrium|haematopoietic_and_lymphoid_tissue|liver|ovary	0		0		0		1	|lung	0		0		0		Y	N	N	N	N	N	N	N	cathepsin A [Source:HGNC Symbol;Acc:HGNC:9251]
CTSD	YPL154C	PEP4	1:M	No	0.613807	0.199667	0.0129376	1.24867	-1.23528	0.295763	-1.07172	-0.200926	3	|breast|haematopoietic_and_lymphoid_tissue|skin	0		0		0		0		0		0		0		Y	N	N	N	N	N	N	N	cathepsin D [Source:HGNC Symbol;Acc:HGNC:2529]
CTSE	YPL154C	PEP4	1:M	No	0.613807	0.199667	0.0129376	1.24867	-1.23528	0.295763	-1.07172	-0.200926	1	|kidney	0		0		0		0		0		0		0		N	N	N	N	N	N	N	N	cathepsin E [Source:HGNC Symbol;Acc:HGNC:2530]
CTU1	YGL211W_1	YGL211W_1	1:1	Yes	-0.610938	-1.15011	-0.576535	-1.23622	3.50203	0.576186	1.12893	10.0338	2	|haematopoietic_and_lymphoid_tissue|urinary_tract	0		2	|haematopoietic_and_lymphoid_tissue|urinary_tract	0		1	|large_intestine	0		0		0		N	N	Y	N	N	N	N	N	cytosolic thiouridylase subunit 1 [Source:HGNC Symbol;Acc:HGNC:29590]
CTU1	YGL211W_2	YGL211W_2	1:1	Yes	-0.300118	-2.37214	-0.927785	-4.22859	4.73018	2.74453	1.69347	10.087	2	|haematopoietic_and_lymphoid_tissue|urinary_tract	2	|haematopoietic_and_lymphoid_tissue|urinary_tract	2	|haematopoietic_and_lymphoid_tissue|urinary_tract	2	|haematopoietic_and_lymphoid_tissue|urinary_tract	1	|large_intestine	0		0		0		N	N	Y	Y	N	N	N	N	cytosolic thiouridylase subunit 1 [Source:HGNC Symbol;Acc:HGNC:29590]
CUL1	YDL132W	CDC53	1:M	Yes	1.05682	-0.158675	0.964538	2.411	-2.62143	2.49309	-3.34322	3.46618	0		0		0		0		3	|kidney|large_intestine|lung	0		0		0		N	N	Y	Y	Y	N	N	N	cullin 1 [Source:HGNC Symbol;Acc:HGNC:2551]
CUL2	YDL132W	CDC53	1:M	Yes	1.05682	-0.158675	0.964538	2.411	-2.62143	2.49309	-3.34322	3.46618	1	|soft_tissue	1	|soft_tissue	1	|soft_tissue	1	|soft_tissue	0		0		0		0		N	N	Y	Y	N	N	N	N	cullin 2 [Source:HGNC Symbol;Acc:HGNC:2552]
CUL3	YDL132W	CDC53	1:M	Yes	1.05682	-0.158675	0.964538	2.411	-2.62143	2.49309	-3.34322	3.46618	0		0		0		0		2	|haematopoietic_and_lymphoid_tissue|stomach	0		0		0		N	N	Y	Y	Y	N	N	N	cullin 3 [Source:HGNC Symbol;Acc:HGNC:2553]
CUL4A	YDL132W	CDC53	1:M	Yes	1.05682	-0.158675	0.964538	2.411	-2.62143	2.49309	-3.34322	3.46618	0		0		0		0		0		0		0		0		N	N	Y	Y	N	N	N	N	cullin 4A [Source:HGNC Symbol;Acc:HGNC:2554]
CUL4B	YDL132W	CDC53	1:M	Yes	1.05682	-0.158675	0.964538	2.411	-2.62143	2.49309	-3.34322	3.46618	1	|cervix	1	|cervix	1	|cervix	1	|cervix	0		0		0		0		N	N	Y	Y	N	N	N	N	cullin 4B [Source:HGNC Symbol;Acc:HGNC:2555]
CUL5	YDL132W	CDC53	1:M	Yes	1.05682	-0.158675	0.964538	2.411	-2.62143	2.49309	-3.34322	3.46618	0		0		0		0		0		0		0		0		N	N	Y	Y	N	N	N	N	cullin 5 [Source:HGNC Symbol;Acc:HGNC:2556]
CWC22	YGR278W	CWC22	1:1	Yes	1.54982	-0.164672	1.14857	0.440538	0.117689	1.47128	-0.395917	2.16619	0		0		0		0		3	|haematopoietic_and_lymphoid_tissue|ovary|pancreas	0		0		0		N	N	Y	N	Y	N	N	N	CWC22 spliceosome associated protein homolog [Source:HGNC Symbol;Acc:HGNC:29322]
CWC27	YHR057C	CPR2	M:M	No	-0.119704	0.21503	-0.38692	0.324756	-0.722564	-0.355467	-0.0217381	-0.327494	0		0		0		0		3	|haematopoietic_and_lymphoid_tissue|lung|pancreas	0		0		0		N	N	N	N	Y	N	N	N	CWC27 spliceosome associated protein homolog [Source:HGNC Symbol;Acc:HGNC:10664]
CWC27	YDR304C	CPR5	M:M	No	0.416606	0.061789	-0.785485	0.599085	-0.675688	-0.67229	-0.0900696	-0.863304	0		0		0		0		3	|haematopoietic_and_lymphoid_tissue|lung|pancreas	0		0		0		N	N	N	N	Y	N	N	N	CWC27 spliceosome associated protein homolog [Source:HGNC Symbol;Acc:HGNC:10664]
CWF19L1	YGR093W	DRN1	1:M	Yes	0.484988	0.15842	-0.179561	0.62628	-0.409641	-0.833761	-0.1434	2.15639	1	|soft_tissue	0		1	|soft_tissue	0		0		0		0		0		N	N	Y	N	Y	N	N	N	CWF19 like 1, cell cycle control (S. pombe) [Source:HGNC Symbol;Acc:HGNC:25613]
CWF19L2	YGR093W	DRN1	1:M	Yes	0.484988	0.15842	-0.179561	0.62628	-0.409641	-0.833761	-0.1434	2.15639	1	|haematopoietic_and_lymphoid_tissue	0		1	|haematopoietic_and_lymphoid_tissue	0		1	|liver	0		0		0		N	N	Y	N	N	N	N	N	CWF19 like 2, cell cycle control (S. pombe) [Source:HGNC Symbol;Acc:HGNC:26508]
CWH43	YCR017C	CWH43	1:1	No	1.45631	0.178095	1.50448	0.716656	-1.37072	-0.965605	-0.362398	-0.898332	0		0		0		0		0		0		0		0		Y	N	N	N	N	N	N	N	cell wall biogenesis 43 C-terminal homolog [Source:HGNC Symbol;Acc:HGNC:26133]
CYB5A	YNL111C	CYB5	1:M	No	0.515366	0.125844	0.148988	0.930325	-0.952454	0.23624	-0.577746	-0.666431	1	|pancreas	0		0		0		0		0		0		0		N	N	N	N	N	N	N	N	cytochrome b5 type A [Source:HGNC Symbol;Acc:HGNC:2570]
CYB5B	YNL111C	CYB5	1:M	No	0.515366	0.125844	0.148988	0.930325	-0.952454	0.23624	-0.577746	-0.666431	2	|kidney|large_intestine	0		0		0		1	|haematopoietic_and_lymphoid_tissue	0		0		0		N	N	N	N	N	N	N	N	cytochrome b5 type B [Source:HGNC Symbol;Acc:HGNC:24374]
CYB5R1	YIL043C	CBR1	1:M	Yes	-0.446966	-0.095558	-0.615652	0.4586	-0.58385	-1.01844	-0.769125	2.19893	3	|haematopoietic_and_lymphoid_tissue|ovary|pancreas	0		3	|haematopoietic_and_lymphoid_tissue|ovary|pancreas	0		0		0		0		0		Y	N	Y	N	N	N	N	N	cytochrome b5 reductase 1 [Source:HGNC Symbol;Acc:HGNC:13397]
CYB5R2	YIL043C	CBR1	1:M	Yes	-0.446966	-0.095558	-0.615652	0.4586	-0.58385	-1.01844	-0.769125	2.19893	2	|bone|large_intestine	0		2	|bone|large_intestine	0		1	|stomach	0		0		0		N	N	Y	N	N	N	N	N	cytochrome b5 reductase 2 [Source:HGNC Symbol;Acc:HGNC:24376]
CYB5R3	YIL043C	CBR1	1:M	Yes	-0.446966	-0.095558	-0.615652	0.4586	-0.58385	-1.01844	-0.769125	2.19893	2	|lung|skin	0		2	|lung|skin	0		0		0		0		0		Y	N	Y	N	N	N	N	N	cytochrome b5 reductase 3 [Source:HGNC Symbol;Acc:HGNC:2873]
CYB5R4	YML125C	PGA3	1:1	Yes	-5.4499	3.40399	-0.296675	-6.0792	22.7257	20.4608	11.7345	-2.62302	0		0		0		0		1	|haematopoietic_and_lymphoid_tissue	0		1	|haematopoietic_and_lymphoid_tissue	0		N	N	N	Y	Y	N	Y	N	cytochrome b5 reductase 4 [Source:HGNC Symbol;Acc:HGNC:20147]
CYB5RL	YML087C	AIM33	M:M	No	0.567061	0.061168	0.089565	0.556361	-2.26289	-0.395851	-1.52781	0.353588	1	|lung	0		0		0		0		0		0		0		N	N	N	N	N	N	N	N	cytochrome b5 reductase like [Source:HGNC Symbol;Acc:HGNC:32220]
CYB5RL	YKL150W	MCR1	M:M	No	0.823673	-0.298955	0.117579	-2.23213	-1.33054	0.318244	-0.156583	1.59041	1	|lung	0		0		0		0		0		0		0		N	N	N	N	N	N	N	N	cytochrome b5 reductase like [Source:HGNC Symbol;Acc:HGNC:32220]
CYC1	YOR065W	CYT1	1:1	Yes	-4.1188	-2.45705	0.001	0.0001	2.18036	2.22202	0.001	0.0001	0		0		0		0		1	|skin	0		0		0		N	N	N	Y	N	N	N	N	cytochrome c1 [Source:HGNC Symbol;Acc:HGNC:2579]
CYCS	YJR048W	CYC1	1:M	Yes	-0.725548	0.230345	-22.5728	-8.7259	0.379459	-0.274253	0.455667	15	0		0		0		0		1	|upper_aerodigestive_tract	0		0		0		N	N	Y	N	N	N	N	N	cytochrome c, somatic [Source:HGNC Symbol;Acc:HGNC:19986]
CYCS	YEL039C	CYC7	1:M	No	0.82203	0.101391	0.481325	0.573437	-0.664977	-0.189281	-0.593426	0.063634	0		0		0		0		1	|upper_aerodigestive_tract	0		0		0		N	N	N	N	N	N	N	N	cytochrome c, somatic [Source:HGNC Symbol;Acc:HGNC:19986]
CYP26A1	YMR015C	ERG5	1:M	No	0.0426219	0.509416	-0.0407693	1.11608	-0.310388	0.540571	0.0970592	-1.29965	1	|haematopoietic_and_lymphoid_tissue	0		0		0		0		0		0		0		N	N	N	N	N	N	N	N	cytochrome P450 family 26 subfamily A member 1 [Source:HGNC Symbol;Acc:HGNC:2603]
CYP26B1	YMR015C	ERG5	1:M	No	0.0426219	0.509416	-0.0407693	1.11608	-0.310388	0.540571	0.0970592	-1.29965	0		0		0		0		0		0		0		0		N	N	N	N	N	N	N	N	cytochrome P450 family 26 subfamily B member 1 [Source:HGNC Symbol;Acc:HGNC:20581]
CYP26C1	YMR015C	ERG5	1:M	No	0.0426219	0.509416	-0.0407693	1.11608	-0.310388	0.540571	0.0970592	-1.29965	2	|cervix|haematopoietic_and_lymphoid_tissue	0		0		0		0		0		0		0		N	N	N	N	N	N	N	N	cytochrome P450 family 26 subfamily C member 1 [Source:HGNC Symbol;Acc:HGNC:20577]
CYP51A1	YHR007C	ERG11	1:1	Yes	1.42362	0.946246	0.730103	-0.204604	-0.457392	-2.18226	0.238196	-3.07333	1	|lung	0		0		0		0		0		0		0		N	N	N	N	N	N	Y	Y	cytochrome P450 family 51 subfamily A member 1 [Source:HGNC Symbol;Acc:HGNC:2649]
CYTH1	YDR170C	SEC7	1:M	Yes	1.07342	-0.044844	0.985937	0.818554	0.393007	2.88924	-1.06098	2.64949	0		0		0		0		0		0		0		0		N	N	Y	Y	N	N	N	N	cytohesin 1 [Source:HGNC Symbol;Acc:HGNC:9501]
CYTH2	YDR170C	SEC7	1:M	Yes	1.07342	-0.044844	0.985937	0.818554	0.393007	2.88924	-1.06098	2.64949	2	|kidney|lung	2	|kidney|lung	2	|kidney|lung	2	|kidney|lung	0		0		0		0		Y	Y	Y	Y	N	N	N	N	cytohesin 2 [Source:HGNC Symbol;Acc:HGNC:9502]
CYTH3	YDR170C	SEC7	1:M	Yes	1.07342	-0.044844	0.985937	0.818554	0.393007	2.88924	-1.06098	2.64949	1	|skin	1	|skin	1	|skin	1	|skin	2	|breast|kidney	0		0		0		N	N	Y	Y	N	N	N	N	cytohesin 3 [Source:HGNC Symbol;Acc:HGNC:9504]
CYTH4	YDR170C	SEC7	1:M	Yes	1.07342	-0.044844	0.985937	0.818554	0.393007	2.88924	-1.06098	2.64949	0		0		0		0		2	|bone|haematopoietic_and_lymphoid_tissue	0		0		0		N	N	Y	Y	N	N	N	N	cytohesin 4 [Source:HGNC Symbol;Acc:HGNC:9505]
D2HGDH	YDL178W	DLD2	1:M	No	0.791568	-0.437609	-0.447784	0.020001	0.516093	0.370451	-0.378833	-0.48727	4	|bone|central_nervous_system|large_intestine|pancreas	0		0		0		0		0		0		0		Y	N	N	N	N	N	N	N	D-2-hydroxyglutarate dehydrogenase [Source:HGNC Symbol;Acc:HGNC:28358]
D2HGDH	YEL071W	DLD3	1:M	No	0.347292	0.554985	0.29536	0.741252	-3.14988	-0.352981	-1.26639	-0.115562	4	|bone|central_nervous_system|large_intestine|pancreas	0		0		0		0		0		0		0		Y	N	N	N	N	N	N	N	D-2-hydroxyglutarate dehydrogenase [Source:HGNC Symbol;Acc:HGNC:28358]
DAB2IP	YKL092C	BUD2	1:M	No	-0.107215	-0.017749	-0.583878	-0.539946	-0.911604	-0.138419	-0.764809	1.58638	0		0		0		0		1	|lung	0		0		0		N	N	N	N	N	N	N	N	DAB2 interacting protein [Source:HGNC Symbol;Acc:HGNC:17294]
DAD1	YOR103C	OST2	1:1	Yes	0.663195	0.239395	0.099571	1.16159	-1.45882	1.5526	-2.88997	-2.70737	0		0		0		0		1	|central_nervous_system	0		1	|central_nervous_system	0		N	N	N	N	N	N	Y	N	defender against cell death 1 [Source:HGNC Symbol;Acc:HGNC:2664]
DARS2	YPL104W	MSD1	1:1	No	-3.88517	0.109313	0.001	0.0001	4.22151	1.03449	0.001	0.0001	1	|haematopoietic_and_lymphoid_tissue	0		0		0		2	|skin|upper_aerodigestive_tract	0		0		0		N	N	N	N	N	N	N	N	aspartyl-tRNA synthetase 2, mitochondrial [Source:HGNC Symbol;Acc:HGNC:25538]
DAZAP1	YOL123W	HRP1	1:M	Yes	1.25534	-0.030658	1.01193	0.436423	0.300664	-0.195751	-1.25808	2.50471	0		0		0		0		3	|haematopoietic_and_lymphoid_tissue|ovary|stomach	0		0		0		N	N	Y	N	Y	N	N	N	DAZ associated protein 1 [Source:HGNC Symbol;Acc:HGNC:2683]
DBI	YGR037C_1	YGR037C_1	1:M	No	1.88962	0.186143	1.81211	-0.634148	-1.44227	-1.61848	-1.02981	-1.22885	3	|central_nervous_system|skin|soft_tissue	0		0		0		1	|haematopoietic_and_lymphoid_tissue	0		0		0		N	N	N	N	N	N	N	N	diazepam binding inhibitor, acyl-CoA binding protein [Source:HGNC Symbol;Acc:HGNC:2690]
DBI	YGR037C_1	YGR037C_1	1:M	No	1.88962	0.186143	1.81211	-0.634148	-1.44227	-1.61848	-1.02981	-1.22885	3	|central_nervous_system|skin|soft_tissue	0		0		0		1	|haematopoietic_and_lymphoid_tissue	0		0		0		N	N	N	N	N	N	N	N	diazepam binding inhibitor, acyl-CoA binding protein [Source:HGNC Symbol;Acc:HGNC:2690]
DBI	YGR037C_2	YGR037C_2	1:M	Yes	0.434232	-0.161858	0.146146	-9.62232	2.4531	0.224114	1.31615	4.9902	3	|central_nervous_system|skin|soft_tissue	0		3	|central_nervous_system|skin|soft_tissue	0		1	|haematopoietic_and_lymphoid_tissue	0		0		0		N	N	Y	N	N	N	N	N	diazepam binding inhibitor, acyl-CoA binding protein [Source:HGNC Symbol;Acc:HGNC:2690]
DBI	YGR037C_2	YGR037C_2	1:M	Yes	0.434232	-0.161858	0.146146	-9.62232	2.4531	0.224114	1.31615	4.9902	3	|central_nervous_system|skin|soft_tissue	0		3	|central_nervous_system|skin|soft_tissue	0		1	|haematopoietic_and_lymphoid_tissue	0		0		0		N	N	Y	N	N	N	N	N	diazepam binding inhibitor, acyl-CoA binding protein [Source:HGNC Symbol;Acc:HGNC:2690]
DBR1	YKL149C	DBR1	1:1	Yes	0.222448	0.600411	-0.0292886	1.02087	1.0984	-2.0848	0.562718	-3.49338	0		0		0		0		3	|haematopoietic_and_lymphoid_tissue|liver|pancreas	3	|haematopoietic_and_lymphoid_tissue|liver|pancreas	3	|haematopoietic_and_lymphoid_tissue|liver|pancreas	3	|haematopoietic_and_lymphoid_tissue|liver|pancreas	N	N	N	N	Y	Y	Y	Y	debranching RNA lariats 1 [Source:HGNC Symbol;Acc:HGNC:15594]
DBT	YNL071W	LAT1	1:M	Yes	-3.48735	-0.664267	-7.03539	-6.97367	3.24321	0.077552	5.57191	3.88668	0		0		0		0		3	|bone|haematopoietic_and_lymphoid_tissue|oesophagus	0		0		0		N	N	Y	N	Y	N	N	N	dihydrolipoamide branched chain transacylase E2 [Source:HGNC Symbol;Acc:HGNC:2698]
DCAF13	YLL011W	SOF1	1:1	Yes	0.9155	-8.15448	0.925031	0.538747	2.31462	5.13549	2.22534	-2.40682	0		0		0		0		1	|skin	0		1	|skin	0		N	N	N	Y	N	N	Y	N	DDB1 and CUL4 associated factor 13 [Source:HGNC Symbol;Acc:HGNC:24535]
DCAF7	YPL247C	YPL247C	1:1	Yes	0.315617	-0.106493	0.00631687	-0.092523	-1.22717	0.0858	0.258171	2.57881	0		0		0		0		1	|haematopoietic_and_lymphoid_tissue	0		0		0		N	N	Y	N	N	N	N	N	DDB1 and CUL4 associated factor 7 [Source:HGNC Symbol;Acc:HGNC:30915]
DCAKD	YDR196C	CAB5	1:1	No	1.78511	0.633106	-0.384883	-1.36451	-0.616721	-1.76189	2.06728	-0.103522	1	|oesophagus	0		0		0		0		0		0		0		N	N	N	N	N	N	N	N	dephospho-CoA kinase domain containing [Source:HGNC Symbol;Acc:HGNC:26238]
DCLK1	YGL158W	RCK1	M:M	No	0.305598	0.323541	0.297428	0.495819	0.449107	-1.01273	-1.66383	-0.082227	2	|haematopoietic_and_lymphoid_tissue|stomach	0		0		0		0		0		0		0		N	N	N	N	N	N	N	N	doublecortin like kinase 1 [Source:HGNC Symbol;Acc:HGNC:2700]
DCLK1	YLR248W	RCK2	M:M	Yes	0.805216	0.009437	1.02563	-0.009947	-0.351918	-1.6482	-0.541194	2.64847	2	|haematopoietic_and_lymphoid_tissue|stomach	0		2	|haematopoietic_and_lymphoid_tissue|stomach	0		0		0		0		0		N	N	Y	N	N	N	N	N	doublecortin like kinase 1 [Source:HGNC Symbol;Acc:HGNC:2700]
DCLK2	YGL158W	RCK1	M:M	No	0.305598	0.323541	0.297428	0.495819	0.449107	-1.01273	-1.66383	-0.082227	2	|haematopoietic_and_lymphoid_tissue|upper_aerodigestive_tract	0		0		0		0		0		0		0		N	N	N	N	N	N	N	N	doublecortin like kinase 2 [Source:HGNC Symbol;Acc:HGNC:19002]
DCLK2	YLR248W	RCK2	M:M	Yes	0.805216	0.009437	1.02563	-0.009947	-0.351918	-1.6482	-0.541194	2.64847	2	|haematopoietic_and_lymphoid_tissue|upper_aerodigestive_tract	0		2	|haematopoietic_and_lymphoid_tissue|upper_aerodigestive_tract	0		0		0		0		0		N	N	Y	N	N	N	N	N	doublecortin like kinase 2 [Source:HGNC Symbol;Acc:HGNC:19002]
DCLK3	YGL158W	RCK1	M:M	No	0.305598	0.323541	0.297428	0.495819	0.449107	-1.01273	-1.66383	-0.082227	1	|haematopoietic_and_lymphoid_tissue	0		0		0		0		0		0		0		N	N	N	N	N	N	N	N	doublecortin like kinase 3 [Source:HGNC Symbol;Acc:HGNC:19005]
DCLK3	YLR248W	RCK2	M:M	Yes	0.805216	0.009437	1.02563	-0.009947	-0.351918	-1.6482	-0.541194	2.64847	1	|haematopoietic_and_lymphoid_tissue	0		1	|haematopoietic_and_lymphoid_tissue	0		0		0		0		0		N	N	Y	N	N	N	N	N	doublecortin like kinase 3 [Source:HGNC Symbol;Acc:HGNC:19005]
DCLRE1A	YMR137C	PSO2	1:M	No	0.161413	0.496639	0.143303	0.459739	0.445599	0.013226	-0.743139	1.13532	2	|lung|stomach	0		0		0		0		0		0		0		N	N	N	N	N	N	N	N	DNA cross-link repair 1A [Source:HGNC Symbol;Acc:HGNC:17660]
DCLRE1B	YMR137C	PSO2	1:M	No	0.161413	0.496639	0.143303	0.459739	0.445599	0.013226	-0.743139	1.13532	0		0		0		0		1	|large_intestine	0		0		0		N	N	N	N	Y	N	N	N	DNA cross-link repair 1B [Source:HGNC Symbol;Acc:HGNC:17641]
DCLRE1C	YMR137C	PSO2	1:M	No	0.161413	0.496639	0.143303	0.459739	0.445599	0.013226	-0.743139	1.13532	0		0		0		0		0		0		0		0		N	N	N	N	N	N	N	N	DNA cross-link repair 1C [Source:HGNC Symbol;Acc:HGNC:17642]
DCPS	YLR270W	DCS1	1:M	No	-5.95299	-2.82454	0.001	0.0001	4.55742	0.674219	0.001	0.0001	0		0		0		0		0		0		0		0		N	N	N	N	N	N	N	N	decapping enzyme, scavenger [Source:HGNC Symbol;Acc:HGNC:29812]
DCPS	YOR173W	DCS2	1:M	No	-0.022796	0.042994	-0.37813	0.525999	-0.454661	-0.247676	-1.13774	1.25367	0		0		0		0		0		0		0		0		N	N	N	N	N	N	N	N	decapping enzyme, scavenger [Source:HGNC Symbol;Acc:HGNC:29812]
DCTN1	YPL174C	NIP100	1:M	No	0.157069	-0.099107	-0.177092	-0.569819	0.0235478	0.554603	-0.0185237	1.92982	0		0		0		0		0		0		0		0		N	N	N	N	N	N	N	N	dynactin subunit 1 [Source:HGNC Symbol;Acc:HGNC:2711]
DCUN1D1	YBR208C	YBR208C	1:M	No	1.84066	0.201482	1.79308	0.952883	-2.23982	-0.602438	-1.69067	-0.479709	0		0		0		0		0		0		0		0		N	N	N	N	N	N	N	N	defective in cullin neddylation 1 domain containing 1 [Source:HGNC Symbol;Acc:HGNC:18184]
DCUN1D2	YLR128W	DCN1	1:M	Yes	0.602497	-0.082547	-2.34252	0.724665	-0.989213	-0.370166	3.14442	-2.58908	3	|bone|cervix|large_intestine	0		0		0		0		0		0		0		N	N	N	N	N	N	Y	N	defective in cullin neddylation 1 domain containing 2 [Source:HGNC Symbol;Acc:HGNC:20328]
DCUN1D3	YLR128W	DCN1	1:M	Yes	0.602497	-0.082547	-2.34252	0.724665	-0.989213	-0.370166	3.14442	-2.58908	3	|bone|pancreas|stomach	0		0		0		0		0		0		0		Y	N	N	N	N	N	Y	N	defective in cullin neddylation 1 domain containing 3 [Source:HGNC Symbol;Acc:HGNC:28734]
DCUN1D4	YLR128W	DCN1	1:M	Yes	0.602497	-0.082547	-2.34252	0.724665	-0.989213	-0.370166	3.14442	-2.58908	0		0		0		0		2	|cervix|ovary	0		2	|cervix|ovary	0		N	N	N	N	N	N	Y	N	defective in cullin neddylation 1 domain containing 4 [Source:HGNC Symbol;Acc:HGNC:28998]
DCUN1D5	YLR128W	DCN1	1:M	Yes	0.602497	-0.082547	-2.34252	0.724665	-0.989213	-0.370166	3.14442	-2.58908	0		0		0		0		1	|skin	0		1	|skin	0		N	N	N	N	N	N	Y	N	defective in cullin neddylation 1 domain containing 5 [Source:HGNC Symbol;Acc:HGNC:28409]
DCX	YGL158W	RCK1	M:M	No	0.305598	0.323541	0.297428	0.495819	0.449107	-1.01273	-1.66383	-0.082227	1	|haematopoietic_and_lymphoid_tissue	0		0		0		0		0		0		0		N	N	N	N	N	N	N	N	doublecortin [Source:HGNC Symbol;Acc:HGNC:2714]
DCX	YLR248W	RCK2	M:M	Yes	0.805216	0.009437	1.02563	-0.009947	-0.351918	-1.6482	-0.541194	2.64847	1	|haematopoietic_and_lymphoid_tissue	0		1	|haematopoietic_and_lymphoid_tissue	0		0		0		0		0		N	N	Y	N	N	N	N	N	doublecortin [Source:HGNC Symbol;Acc:HGNC:2714]
DDB1	YML049C	RSE1	1:M	Yes	0.945202	0.225922	-0.21999	0.276807	-0.353299	-2.66258	-0.342851	-2.52657	0		0		0		0		2	|liver|soft_tissue	2	|liver|soft_tissue	2	|liver|soft_tissue	2	|liver|soft_tissue	N	N	N	N	N	N	Y	Y	damage specific DNA binding protein 1 [Source:HGNC Symbol;Acc:HGNC:2717]
DDHD1	YOR022C	DDL1	1:M	No	0.428321	-0.257644	-1.78612	0.086111	-0.7587	1.05954	4.38306	-1.88888	0		0		0		0		1	|large_intestine	0		0		0		N	N	N	N	N	N	N	N	DDHD domain containing 1 [Source:HGNC Symbol;Acc:HGNC:19714]
DDHD2	YOR022C	DDL1	1:M	No	0.428321	-0.257644	-1.78612	0.086111	-0.7587	1.05954	4.38306	-1.88888	1	|urinary_tract	0		0		0		0		0		0		0		N	N	N	N	N	N	N	N	DDHD domain containing 2 [Source:HGNC Symbol;Acc:HGNC:29106]
DDI1	YER143W	DDI1	1:M	No	0.738448	-0.022276	0.538974	0.8475	0.0582554	-0.631559	-0.637937	-1.79262	0		0		0		0		1	|breast	0		0		0		N	N	N	N	N	N	N	N	DNA damage inducible 1 homolog 1 [Source:HGNC Symbol;Acc:HGNC:18961]
DDI2	YER143W	DDI1	1:M	No	0.738448	-0.022276	0.538974	0.8475	0.0582554	-0.631559	-0.637937	-1.79262	2	|haematopoietic_and_lymphoid_tissue|lung	0		0		0		1	|central_nervous_system	0		0		0		Y	N	N	N	N	N	N	N	DNA damage inducible 1 homolog 2 [Source:HGNC Symbol;Acc:HGNC:24578]
DDOST	YEL002C	WBP1	1:1	Yes	-0.455214	-3.26161	-0.0323432	-4.48871	8.79127	11.9793	0.766283	8.34911	1	|ovary	1	|ovary	1	|ovary	1	|ovary	1	|central_nervous_system	0		0		0		N	N	Y	Y	N	N	N	N	dolichyl-diphosphooligosaccharide--protein glycosyltransferase non-catalytic subunit [Source:HGNC Symbol;Acc:HGNC:2728]
DDX1	YGL078C	DBP3	M:M	No	0.290263	-0.783108	-0.0437927	0.318749	0.453617	0.044804	-0.648427	0.713723	0		0		0		0		1	|oesophagus	0		0		0		N	N	N	N	N	N	N	N	DEAD-box helicase 1 [Source:HGNC Symbol;Acc:HGNC:2734]
DDX1	YDR194C	MSS116	M:M	No	-3.57505	-1.60564	0.001	0.0001	4.34195	-0.368019	0.001	0.0001	0		0		0		0		1	|oesophagus	0		0		0		N	N	N	N	N	N	N	N	DEAD-box helicase 1 [Source:HGNC Symbol;Acc:HGNC:2734]
DDX1	YBR237W	PRP5	M:M	Yes	1.40228	0.76109	0.782171	0.772181	-0.15555	-2.38007	0.592632	-1.5977	0		0		0		0		1	|oesophagus	0		0		1	|oesophagus	N	N	N	N	N	N	N	Y	DEAD-box helicase 1 [Source:HGNC Symbol;Acc:HGNC:2734]
DDX10	YJL033W	HCA4	1:1	No	2.53312	-0.028933	2.70442	0.611674	-0.946662	0.643111	-1.98908	1.46606	0		0		0		0		2	|breast|liver	0		0		0		N	N	N	N	Y	N	N	N	DEAD-box helicase 10 [Source:HGNC Symbol;Acc:HGNC:2735]
DDX11	YPL008W	CHL1	1:M	No	0.381725	-0.304002	-0.29659	0.101613	-0.274009	0.591244	0.221088	-0.03645	2	|haematopoietic_and_lymphoid_tissue|soft_tissue	0		0		0		0		0		0		0		N	N	N	N	N	N	N	N	DEAD/H-box helicase 11 [Source:HGNC Symbol;Acc:HGNC:2736]
DDX17	YNL112W	DBP2	1:M	Yes	0.155084	-0.0942	-0.428597	0.531261	-0.229368	3.24865	-1.27494	0.707733	1	|haematopoietic_and_lymphoid_tissue	0		0		1	|haematopoietic_and_lymphoid_tissue	0		0		0		0		Y	N	N	Y	N	N	N	N	DEAD-box helicase 17 [Source:HGNC Symbol;Acc:HGNC:2740]
DDX18	YMR290C	HAS1	1:1	Yes	-0.952126	-1.47619	0.442474	0.681081	12.8364	3.32851	0.126774	1.91942	0		0		0		0		2	|ovary|pancreas	0		0		0		N	N	N	Y	Y	N	N	N	DEAD-box helicase 18 [Source:HGNC Symbol;Acc:HGNC:2741]
DDX19A	YOR046C	DBP5	1:M	Yes	1.44367	0.236662	1.33234	0.397008	0.853751	-0.452621	-0.910632	2.84917	0		0		0		0		1	|oesophagus	0		0		0		N	N	Y	N	N	N	N	N	DEAD-box helicase 19A [Source:HGNC Symbol;Acc:HGNC:25628]
DDX19B	YOR046C	DBP5	1:M	Yes	1.44367	0.236662	1.33234	0.397008	0.853751	-0.452621	-0.910632	2.84917	1	|lung	0		1	|lung	0		1	|haematopoietic_and_lymphoid_tissue	0		0		0		N	N	Y	N	N	N	N	N	DEAD-box helicase 19B [Source:HGNC Symbol;Acc:HGNC:2742]
DDX21	YNL112W	DBP2	1:M	Yes	0.155084	-0.0942	-0.428597	0.531261	-0.229368	3.24865	-1.27494	0.707733	0		0		0		0		5	|breast|lung|oesophagus|pancreas|skin	0		0		0		N	N	N	Y	Y	N	N	N	DExD-box helicase 21 [Source:HGNC Symbol;Acc:HGNC:2744]
DDX23	YDR243C	PRP28	1:M	Yes	1.01757	0.073236	1.1572	0.983123	-0.063265	0.859618	-1.38344	3.25253	0		0		0		0		1	|soft_tissue	0		0		0		N	N	Y	N	N	N	N	N	DEAD-box helicase 23 [Source:HGNC Symbol;Acc:HGNC:17347]
DDX24	YBR142W	MAK5	1:1	Yes	0.972397	0.062241	0.675398	0.567961	0.11281	0.700773	-1.54614	3.49086	0		0		0		0		2	|autonomic_ganglia|large_intestine	0		0		0		N	N	Y	N	N	N	N	N	DEAD-box helicase 24 [Source:HGNC Symbol;Acc:HGNC:13266]
DDX25	YOR046C	DBP5	1:M	Yes	1.44367	0.236662	1.33234	0.397008	0.853751	-0.452621	-0.910632	2.84917	1	|soft_tissue	0		1	|soft_tissue	0		1	|central_nervous_system	0		0		0		N	N	Y	N	N	N	N	N	DEAD-box helicase 25 [Source:HGNC Symbol;Acc:HGNC:18698]
DDX27	YLL008W	DRS1	1:1	Yes	0.931467	0.799411	-0.0181562	0.177992	-1.86245	-2.81054	-1.27828	-2.9135	4	|autonomic_ganglia|large_intestine|ovary|soft_tissue	0		0		0		1	|lung	1	|lung	1	|lung	1	|lung	N	N	N	N	N	N	Y	Y	DEAD-box helicase 27 [Source:HGNC Symbol;Acc:HGNC:15837]
DDX28	YHR065C	RRP3	1:M	Yes	1.21512	-0.486846	1.05452	0.492987	-0.185728	1.67348	-1.58835	3.03892	0		0		0		0		2	|ovary|skin	0		0		0		N	N	Y	N	N	N	N	N	DEAD-box helicase 28 [Source:HGNC Symbol;Acc:HGNC:17330]
DDX31	YKR024C	DBP7	1:1	Yes	-14.4295	1.65257	-11.1754	6.03232	17.5545	0.778416	9.8125	-9.80622	0		0		0		0		4	|large_intestine|liver|lung|pancreas	0		4	|large_intestine|liver|lung|pancreas	0		N	N	N	N	Y	N	Y	N	DEAD-box helicase 31 [Source:HGNC Symbol;Acc:HGNC:16715]
DDX3X	YOR204W	DED1	1:M	Yes	1.43844	1.02455	0.903556	1.38673	-0.357196	-2.09721	0.724153	0.595015	0		0		0		0		2	|lung|pancreas	0		0		2	|lung|pancreas	N	N	N	N	Y	N	N	Y	DEAD-box helicase 3 X-linked [Source:HGNC Symbol;Acc:HGNC:2745]
DDX3Y	YOR204W	DED1	1:M	Yes	1.43844	1.02455	0.903556	1.38673	-0.357196	-2.09721	0.724153	0.595015	1	|breast	0		0		0		0		0		0		0		N	N	N	N	N	N	N	Y	DEAD-box helicase 3 Y-linked [Source:HGNC Symbol;Acc:HGNC:2699]
DDX4	YOR204W	DED1	1:M	Yes	1.43844	1.02455	0.903556	1.38673	-0.357196	-2.09721	0.724153	0.595015	1	|oesophagus	0		0		0		0		0		0		0		N	N	N	N	N	N	N	Y	DEAD-box helicase 4 [Source:HGNC Symbol;Acc:HGNC:18700]
DDX41	YOR204W	DED1	1:M	Yes	1.43844	1.02455	0.903556	1.38673	-0.357196	-2.09721	0.724153	0.595015	1	|kidney	0		0		0		1	|haematopoietic_and_lymphoid_tissue	0		0		1	|haematopoietic_and_lymphoid_tissue	N	N	N	N	N	N	N	Y	DEAD-box helicase 41 [Source:HGNC Symbol;Acc:HGNC:18674]
DDX42	YNL112W	DBP2	1:M	Yes	0.155084	-0.0942	-0.428597	0.531261	-0.229368	3.24865	-1.27494	0.707733	0		0		0		0		1	|soft_tissue	0		0		0		N	N	N	Y	N	N	N	N	DEAD-box helicase 42 [Source:HGNC Symbol;Acc:HGNC:18676]
DDX43	YNL112W	DBP2	1:M	Yes	0.155084	-0.0942	-0.428597	0.531261	-0.229368	3.24865	-1.27494	0.707733	0		0		0		0		1	|central_nervous_system	0		0		0		N	N	N	Y	N	N	N	N	DEAD-box helicase 43 [Source:HGNC Symbol;Acc:HGNC:18677]
DDX46	YNL112W	DBP2	1:M	Yes	0.155084	-0.0942	-0.428597	0.531261	-0.229368	3.24865	-1.27494	0.707733	1	|bone	0		0		1	|bone	2	|oesophagus|pancreas	0		0		0		N	N	N	Y	Y	N	N	N	DEAD-box helicase 46 [Source:HGNC Symbol;Acc:HGNC:18681]
DDX47	YHR065C	RRP3	1:M	Yes	1.21512	-0.486846	1.05452	0.492987	-0.185728	1.67348	-1.58835	3.03892	0		0		0		0		3	|haematopoietic_and_lymphoid_tissue|liver|pancreas	0		0		0		N	N	Y	N	Y	N	N	N	DEAD-box helicase 47 [Source:HGNC Symbol;Acc:HGNC:18682]
DDX5	YNL112W	DBP2	1:M	Yes	0.155084	-0.0942	-0.428597	0.531261	-0.229368	3.24865	-1.27494	0.707733	0		0		0		0		0		0		0		0		N	N	N	Y	N	N	N	N	DEAD-box helicase 5 [Source:HGNC Symbol;Acc:HGNC:2746]
DDX50	YNL112W	DBP2	1:M	Yes	0.155084	-0.0942	-0.428597	0.531261	-0.229368	3.24865	-1.27494	0.707733	1	|soft_tissue	0		0		1	|soft_tissue	2	|breast|haematopoietic_and_lymphoid_tissue	0		0		0		N	N	N	Y	Y	N	N	N	DExD-box helicase 50 [Source:HGNC Symbol;Acc:HGNC:17906]
DDX51	YNR038W	DBP6	1:1	Yes	-1.90306	-20.3788	0.001	0.0001	4.96806	33.4064	0.001	0.0001	2	|haematopoietic_and_lymphoid_tissue|urinary_tract	0		0		2	|haematopoietic_and_lymphoid_tissue|urinary_tract	0		0		0		0		Y	N	N	Y	N	N	N	N	DEAD-box helicase 51 [Source:HGNC Symbol;Acc:HGNC:20082]
DDX52	YGL171W	ROK1	1:1	Yes	-1.02472	-4.72233	0.001	0.0001	6.59304	7.82038	0.001	0.0001	0		0		0		0		0		0		0		0		N	N	N	Y	N	N	N	N	DExD-box helicase 52 [Source:HGNC Symbol;Acc:HGNC:20038]
DDX53	YNL112W	DBP2	1:M	Yes	0.155084	-0.0942	-0.428597	0.531261	-0.229368	3.24865	-1.27494	0.707733	1	|haematopoietic_and_lymphoid_tissue	0		0		1	|haematopoietic_and_lymphoid_tissue	0		0		0		0		N	N	N	Y	N	N	N	N	DEAD-box helicase 53 [Source:HGNC Symbol;Acc:HGNC:20083]
DDX54	YDL031W	DBP10	1:1	Yes	0.968713	0.749884	0.915021	0.554888	-0.0256513	-2.27776	-0.0504751	-1.40396	0		0		0		0		1	|lung	0		0		1	|lung	N	N	N	N	Y	N	N	Y	DEAD-box helicase 54 [Source:HGNC Symbol;Acc:HGNC:20084]
DDX55	YFL002C	SPB4	1:1	No	-0.228468	1.66874	1.03813	-2.4156	9.49259	-0.970947	2.7103	-1.62456	0		0		0		0		2	|liver|ovary	0		0		0		N	N	N	N	N	N	N	N	DEAD-box helicase 55 [Source:HGNC Symbol;Acc:HGNC:20085]
DDX56	YLR276C	DBP9	1:1	Yes	-1.35401	-17.6076	0.001	0.0001	5.43149	2.84539	0.001	0.0001	1	|bone	0		0		1	|bone	1	|oesophagus	0		0		0		N	N	N	Y	Y	N	N	N	DEAD-box helicase 56 [Source:HGNC Symbol;Acc:HGNC:18193]
DDX58	YIR002C	MPH1	1:M	No	1.13692	-0.183696	0.496864	-0.0239	-0.647414	0.221169	-0.354878	-0.610639	1	|liver	0		0		0		1	|haematopoietic_and_lymphoid_tissue	0		0		0		N	N	N	N	N	N	N	N	DExD/H-box helicase 58 [Source:HGNC Symbol;Acc:HGNC:19102]
DDX59	YDR243C	PRP28	1:M	Yes	1.01757	0.073236	1.1572	0.983123	-0.063265	0.859618	-1.38344	3.25253	0		0		0		0		0		0		0		0		N	N	Y	N	N	N	N	N	DEAD-box helicase 59 [Source:HGNC Symbol;Acc:HGNC:25360]
DDX6	YDL160C	DHH1	1:1	Yes	0.864194	-2.16675	0.411727	1.07936	5.75416	4.03455	1.40811	-2.04867	0		0		0		0		0		0		0		0		N	N	N	Y	N	N	Y	N	DEAD-box helicase 6 [Source:HGNC Symbol;Acc:HGNC:2747]
DDX60	YJL050W	MTR4	1:M	Yes	-0.812416	-3.73915	-16.7599	4.21122	3.46054	12.0738	10.4425	-5.92593	1	|ovary	0		0		1	|ovary	0		0		0		0		N	N	N	Y	N	N	Y	N	DExD/H-box helicase 60 [Source:HGNC Symbol;Acc:HGNC:25942]
DDX60L	YJL050W	MTR4	1:M	Yes	-0.812416	-3.73915	-16.7599	4.21122	3.46054	12.0738	10.4425	-5.92593	1	|cervix	0		0		1	|cervix	1	|central_nervous_system	0		1	|central_nervous_system	0		N	N	N	Y	N	N	Y	N	DExD/H-box 60 like [Source:HGNC Symbol;Acc:HGNC:26429]
DECR1	YNL202W	SPS19	1:M	No	0.291387	-0.091752	-0.164777	0.889406	-0.624428	-0.831709	-0.871277	1.39972	0		0		0		0		1	|autonomic_ganglia	0		0		0		N	N	N	N	N	N	N	N	2,4-dienoyl-CoA reductase 1 [Source:HGNC Symbol;Acc:HGNC:2753]
DECR2	YNL202W	SPS19	1:M	No	0.291387	-0.091752	-0.164777	0.889406	-0.624428	-0.831709	-0.871277	1.39972	1	|large_intestine	0		0		0		1	|skin	0		0		0		N	N	N	N	N	N	N	N	2,4-dienoyl-CoA reductase 2 [Source:HGNC Symbol;Acc:HGNC:2754]
DENR	YJR014W	TMA22	1:1	Yes	-1.69706	0.575525	-0.813324	1.88724	1.55149	-1.08647	-1.76981	-6.4447	0		0		0		0		2	|haematopoietic_and_lymphoid_tissue|pancreas	0		2	|haematopoietic_and_lymphoid_tissue|pancreas	0		N	N	N	N	Y	N	Y	N	density regulated re-initiation and release factor [Source:HGNC Symbol;Acc:HGNC:2769]
DGAT1	YCR048W	ARE1	M:M	No	0.268052	0.879043	-0.342297	1.04476	-3.32577	-0.564783	-2.36258	-0.91093	2	|ovary|pancreas	0		0		0		0		0		0		0		Y	N	N	N	N	N	N	N	diacylglycerol O-acyltransferase 1 [Source:HGNC Symbol;Acc:HGNC:2843]
DGAT1	YNR019W	ARE2	M:M	No	-0.248344	0.796349	-0.125327	-0.163646	1.42981	-0.911925	1.02084	0.609815	2	|ovary|pancreas	0		0		0		0		0		0		0		Y	N	N	N	N	N	N	N	diacylglycerol O-acyltransferase 1 [Source:HGNC Symbol;Acc:HGNC:2843]
DGAT2	YOR245C	DGA1	1:M	No	-0.369047	-0.074782	0.0495314	-0.335533	-0.60738	-0.230025	-1.38796	1.38987	3	|central_nervous_system|large_intestine|oesophagus	0		0		0		0		0		0		0		N	N	N	N	N	N	N	N	diacylglycerol O-acyltransferase 2 [Source:HGNC Symbol;Acc:HGNC:16940]
DGAT2L6	YOR245C	DGA1	1:M	No	-0.369047	-0.074782	0.0495314	-0.335533	-0.60738	-0.230025	-1.38796	1.38987	3	|haematopoietic_and_lymphoid_tissue|lung|ovary	0		0		0		0		0		0		0		Y	N	N	N	N	N	N	N	diacylglycerol O-acyltransferase 2 like 6 [Source:HGNC Symbol;Acc:HGNC:23250]
DHCR7	YNL280C_1	YNL280C_1	1:M	No	-1.44551	0.778982	-0.407321	0.769595	-0.0602132	-1.57307	-0.456015	0.618113	2	|haematopoietic_and_lymphoid_tissue|lung	0		0		0		0		0		0		0		Y	N	N	N	N	N	N	N	7-dehydrocholesterol reductase [Source:HGNC Symbol;Acc:HGNC:2860]
DHCR7	YNL280C_1	YNL280C_1	1:M	No	-1.44551	0.778982	-0.407321	0.769595	-0.0602132	-1.57307	-0.456015	0.618113	2	|haematopoietic_and_lymphoid_tissue|lung	0		0		0		0		0		0		0		Y	N	N	N	N	N	N	N	7-dehydrocholesterol reductase [Source:HGNC Symbol;Acc:HGNC:2860]
DHCR7	YNL280C_2	YNL280C_2	1:M	Yes	-0.434142	-13.0206	-0.0258586	-13.4466	7.90282	34.7644	6.39905	16.3734	2	|haematopoietic_and_lymphoid_tissue|lung	2	|haematopoietic_and_lymphoid_tissue|lung	2	|haematopoietic_and_lymphoid_tissue|lung	2	|haematopoietic_and_lymphoid_tissue|lung	0		0		0		0		Y	Y	Y	Y	N	N	N	N	7-dehydrocholesterol reductase [Source:HGNC Symbol;Acc:HGNC:2860]
DHCR7	YNL280C_2	YNL280C_2	1:M	Yes	-0.434142	-13.0206	-0.0258586	-13.4466	7.90282	34.7644	6.39905	16.3734	2	|haematopoietic_and_lymphoid_tissue|lung	2	|haematopoietic_and_lymphoid_tissue|lung	2	|haematopoietic_and_lymphoid_tissue|lung	2	|haematopoietic_and_lymphoid_tissue|lung	0		0		0		0		Y	Y	Y	Y	N	N	N	N	7-dehydrocholesterol reductase [Source:HGNC Symbol;Acc:HGNC:2860]
DHFR	YOR236W	DFR1	1:M	Yes	1.37343	0.835717	0.98624	0.707455	1.38814	-3.0559	-0.403738	-1.54377	1	|kidney	0		0		0		1	|liver	0		0		1	|liver	N	N	N	N	N	N	N	Y	dihydrofolate reductase [Source:HGNC Symbol;Acc:HGNC:2861]
DHODH	YKL216W	URA1	1:1	Yes	0.0177709	0.379699	-0.861994	-3.22544	0.623773	-1.15314	-0.232839	2.44443	0		0		0		0		0		0		0		0		N	N	Y	N	N	N	N	N	dihydroorotate dehydrogenase (quinone) [Source:HGNC Symbol;Acc:HGNC:2867]
DHRS11	YMR226C	YMR226C	1:1	No	0.467903	-0.041473	0.509611	0.165833	-1.44365	0.847908	-1.42115	1.72103	2	|central_nervous_system|haematopoietic_and_lymphoid_tissue	0		0		0		0		0		0		0		N	N	N	N	N	N	N	N	dehydrogenase/reductase 11 [Source:HGNC Symbol;Acc:HGNC:28639]
DHRS12	YOR246C	ENV9	1:M	No	0.325647	0.102439	0.202144	0.420682	-1.63476	-0.186032	-1.09386	-0.353203	3	|breast|large_intestine|oesophagus	0		0		0		1	|haematopoietic_and_lymphoid_tissue	0		0		0		N	N	N	N	N	N	N	N	dehydrogenase/reductase 12 [Source:HGNC Symbol;Acc:HGNC:25832]
DHRS13	YOR246C	ENV9	1:M	No	0.325647	0.102439	0.202144	0.420682	-1.63476	-0.186032	-1.09386	-0.353203	3	|haematopoietic_and_lymphoid_tissue|kidney|lung	0		0		0		1	|endometrium	0		0		0		Y	N	N	N	N	N	N	N	dehydrogenase/reductase 13 [Source:HGNC Symbol;Acc:HGNC:28326]
DHRS3	YLR426W	TDA5	M:M	Yes	-0.000821183	0.356143	-0.855041	0.815596	-2.09261	0.321591	-2.85117	2.96705	1	|ovary	0		1	|ovary	0		0		0		0		0		N	N	Y	N	N	N	N	N	dehydrogenase/reductase 3 [Source:HGNC Symbol;Acc:HGNC:17693]
DHRS3	YDL114W	YDL114W	M:M	No	0.856528	0.314824	-0.0518843	0.769517	-0.928117	0.548296	-0.77638	-1.09402	1	|ovary	0		0		0		0		0		0		0		N	N	N	N	N	N	N	N	dehydrogenase/reductase 3 [Source:HGNC Symbol;Acc:HGNC:17693]
DHRS7	YLR426W	TDA5	M:M	Yes	-0.000821183	0.356143	-0.855041	0.815596	-2.09261	0.321591	-2.85117	2.96705	4	|lung|oesophagus|pancreas|skin	0		4	|lung|oesophagus|pancreas|skin	0		0		0		0		0		Y	N	Y	N	N	N	N	N	dehydrogenase/reductase 7 [Source:HGNC Symbol;Acc:HGNC:21524]
DHRS7	YDL114W	YDL114W	M:M	No	0.856528	0.314824	-0.0518843	0.769517	-0.928117	0.548296	-0.77638	-1.09402	4	|lung|oesophagus|pancreas|skin	0		0		0		0		0		0		0		Y	N	N	N	N	N	N	N	dehydrogenase/reductase 7 [Source:HGNC Symbol;Acc:HGNC:21524]
DHRS7B	YLR426W	TDA5	M:M	Yes	-0.000821183	0.356143	-0.855041	0.815596	-2.09261	0.321591	-2.85117	2.96705	0		0		0		0		0		0		0		0		N	N	Y	N	N	N	N	N	dehydrogenase/reductase 7B [Source:HGNC Symbol;Acc:HGNC:24547]
DHRS7B	YDL114W	YDL114W	M:M	No	0.856528	0.314824	-0.0518843	0.769517	-0.928117	0.548296	-0.77638	-1.09402	0		0		0		0		0		0		0		0		N	N	N	N	N	N	N	N	dehydrogenase/reductase 7B [Source:HGNC Symbol;Acc:HGNC:24547]
DHRS7C	YLR426W	TDA5	M:M	Yes	-0.000821183	0.356143	-0.855041	0.815596	-2.09261	0.321591	-2.85117	2.96705	1	|haematopoietic_and_lymphoid_tissue	0		1	|haematopoietic_and_lymphoid_tissue	0		0		0		0		0		N	N	Y	N	N	N	N	N	dehydrogenase/reductase 7C [Source:HGNC Symbol;Acc:HGNC:32423]
DHRS7C	YDL114W	YDL114W	M:M	No	0.856528	0.314824	-0.0518843	0.769517	-0.928117	0.548296	-0.77638	-1.09402	1	|haematopoietic_and_lymphoid_tissue	0		0		0		0		0		0		0		N	N	N	N	N	N	N	N	dehydrogenase/reductase 7C [Source:HGNC Symbol;Acc:HGNC:32423]
DHRSX	YOR246C	ENV9	1:M	No	0.325647	0.102439	0.202144	0.420682	-1.63476	-0.186032	-1.09386	-0.353203	0		0		0		0		1	|haematopoietic_and_lymphoid_tissue	0		0		0		N	N	N	N	N	N	N	N	dehydrogenase/reductase X-linked [Source:HGNC Symbol;Acc:HGNC:18399]
DHTKD1	YIL125W	KGD1	1:M	Yes	0.581	-0.722391	-0.0377946	1.38965	-2.78576	2.6537	-2.31837	-0.344379	1	|breast	0		0		1	|breast	1	|haematopoietic_and_lymphoid_tissue	0		0		0		N	N	N	Y	N	N	N	N	dehydrogenase E1 and transketolase domain containing 1 [Source:HGNC Symbol;Acc:HGNC:23537]
DHX29	YLR419W	YLR419W	1:M	No	0.999832	0.522538	0.947142	-0.544204	-0.255085	-0.430584	-0.560851	-0.692381	1	|haematopoietic_and_lymphoid_tissue	0		0		0		2	|ovary|pancreas	0		0		0		N	N	N	N	N	N	N	N	DExH-box helicase 29 [Source:HGNC Symbol;Acc:HGNC:15815]
DHX30	YLR419W	YLR419W	1:M	No	0.999832	0.522538	0.947142	-0.544204	-0.255085	-0.430584	-0.560851	-0.692381	0		0		0		0		1	|ovary	0		0		0		N	N	N	N	Y	N	N	N	DExH-box helicase 30 [Source:HGNC Symbol;Acc:HGNC:16716]
DHX36	YLR419W	YLR419W	1:M	No	0.999832	0.522538	0.947142	-0.544204	-0.255085	-0.430584	-0.560851	-0.692381	1	|stomach	0		0		0		0		0		0		0		N	N	N	N	N	N	N	N	DEAH-box helicase 36 [Source:HGNC Symbol;Acc:HGNC:14410]
DHX37	YMR128W	ECM16	1:1	Yes	1.15181	-9.68706	1.02034	-2.59028	2.81318	6.48216	0.84118	1.50395	1	|cervix	0		0		1	|cervix	1	|liver	0		0		0		N	N	N	Y	N	N	N	N	DEAH-box helicase 37 [Source:HGNC Symbol;Acc:HGNC:17210]
DHX57	YLR419W	YLR419W	1:M	No	0.999832	0.522538	0.947142	-0.544204	-0.255085	-0.430584	-0.560851	-0.692381	0		0		0		0		3	|bone|large_intestine|ovary	0		0		0		N	N	N	N	Y	N	N	N	DExH-box helicase 57 [Source:HGNC Symbol;Acc:HGNC:20086]
DHX58	YIR002C	MPH1	1:M	No	1.13692	-0.183696	0.496864	-0.0239	-0.647414	0.221169	-0.354878	-0.610639	0		0		0		0		0		0		0		0		N	N	N	N	N	N	N	N	DExH-box helicase 58 [Source:HGNC Symbol;Acc:HGNC:29517]
DHX9	YLR419W	YLR419W	1:M	No	0.999832	0.522538	0.947142	-0.544204	-0.255085	-0.430584	-0.560851	-0.692381	0		0		0		0		4	|oesophagus|ovary|pancreas|upper_aerodigestive_tract	0		0		0		N	N	N	N	Y	N	N	N	DExH-box helicase 9 [Source:HGNC Symbol;Acc:HGNC:2750]
DICER1	YIR002C	MPH1	1:M	No	1.13692	-0.183696	0.496864	-0.0239	-0.647414	0.221169	-0.354878	-0.610639	0		0		0		0		0		0		0		0		N	N	N	N	N	N	N	N	dicer 1, ribonuclease III [Source:HGNC Symbol;Acc:HGNC:17098]
DIMT1	YPL266W	DIM1	1:M	Yes	-0.666531	0.676302	1.96109	0.578315	1.51307	-2.70697	-1.0282	1.44975	0		0		0		0		6	|haematopoietic_and_lymphoid_tissue|liver|lung|oesophagus|ovary|pancreas	0		0		6	|haematopoietic_and_lymphoid_tissue|liver|lung|oesophagus|ovary|pancreas	N	N	N	N	Y	N	N	Y	DIM1 dimethyladenosine transferase 1 homolog [Source:HGNC Symbol;Acc:HGNC:30217]
DIP2A	YOR093C	CMR2	1:M	No	0.679414	0.587217	0.302634	1.02618	-1.97579	-0.617865	-1.3714	-1.7095	2	|cervix|haematopoietic_and_lymphoid_tissue	0		0		0		1	|oesophagus	0		0		0		Y	N	N	N	N	N	N	N	disco interacting protein 2 homolog A [Source:HGNC Symbol;Acc:HGNC:17217]
DIP2B	YOR093C	CMR2	1:M	No	0.679414	0.587217	0.302634	1.02618	-1.97579	-0.617865	-1.3714	-1.7095	1	|oesophagus	0		0		0		0		0		0		0		N	N	N	N	N	N	N	N	disco interacting protein 2 homolog B [Source:HGNC Symbol;Acc:HGNC:29284]
DIP2C	YOR093C	CMR2	1:M	No	0.679414	0.587217	0.302634	1.02618	-1.97579	-0.617865	-1.3714	-1.7095	1	|oesophagus	0		0		0		1	|large_intestine	0		0		0		N	N	N	N	N	N	N	N	disco interacting protein 2 homolog C [Source:HGNC Symbol;Acc:HGNC:29150]
DIRAS1	YGR152C	RSR1	1:M	Yes	-0.00456158	0.361602	-4.40748	3.21317	-2.08889	0.305025	4.45233	-7.44247	0		0		0		0		1	|ovary	0		1	|ovary	0		N	N	N	N	N	N	Y	N	DIRAS family GTPase 1 [Source:HGNC Symbol;Acc:HGNC:19127]
DIRAS2	YGR152C	RSR1	1:M	Yes	-0.00456158	0.361602	-4.40748	3.21317	-2.08889	0.305025	4.45233	-7.44247	2	|haematopoietic_and_lymphoid_tissue|lung	0		0		0		0		0		0		0		Y	N	N	N	N	N	Y	N	DIRAS family GTPase 2 [Source:HGNC Symbol;Acc:HGNC:19323]
DIRAS3	YGR152C	RSR1	1:M	Yes	-0.00456158	0.361602	-4.40748	3.21317	-2.08889	0.305025	4.45233	-7.44247	1	|haematopoietic_and_lymphoid_tissue	0		0		0		4	|breast|cervix|kidney|pancreas	0		4	|breast|cervix|kidney|pancreas	0		N	N	N	N	N	N	Y	N	DIRAS family GTPase 3 [Source:HGNC Symbol;Acc:HGNC:687]
DIS3	YOL021C	DIS3	1:M	Yes	1.13831	-0.205837	1.37573	-1.08175	4.3469	2.97623	-0.194727	9.52936	0		0		0		0		2	|haematopoietic_and_lymphoid_tissue|liver	0		0		0		N	N	Y	Y	Y	N	N	N	DIS3 homolog, exosome endoribonuclease and 3'-5' exoribonuclease [Source:HGNC Symbol;Acc:HGNC:20604]
DIS3L	YOL021C	DIS3	1:M	Yes	1.13831	-0.205837	1.37573	-1.08175	4.3469	2.97623	-0.194727	9.52936	0		0		0		0		1	|autonomic_ganglia	0		0		0		N	N	Y	Y	N	N	N	N	DIS3 like exosome 3'-5' exoribonuclease [Source:HGNC Symbol;Acc:HGNC:28698]
DIS3L2	YOL021C	DIS3	1:M	Yes	1.13831	-0.205837	1.37573	-1.08175	4.3469	2.97623	-0.194727	9.52936	1	|haematopoietic_and_lymphoid_tissue	1	|haematopoietic_and_lymphoid_tissue	1	|haematopoietic_and_lymphoid_tissue	1	|haematopoietic_and_lymphoid_tissue	1	|stomach	0		0		0		N	N	Y	Y	N	N	N	N	DIS3 like 3'-5' exoribonuclease 2 [Source:HGNC Symbol;Acc:HGNC:28648]
DKC1	YLR175W	CBF5	1:1	Yes	1.42917	-5.67834	0.001	0.0001	2.3186	30.8537	0.001	0.0001	0		0		0		0		1	|pancreas	0		0		0		N	N	N	Y	Y	N	N	N	dyskerin pseudouridine synthase 1 [Source:HGNC Symbol;Acc:HGNC:2890]
DLAT	YNL071W	LAT1	1:M	Yes	-3.48735	-0.664267	-7.03539	-6.97367	3.24321	0.077552	5.57191	3.88668	0		0		0		0		0		0		0		0		N	N	Y	N	N	N	N	N	dihydrolipoamide S-acetyltransferase [Source:HGNC Symbol;Acc:HGNC:2896]
DLC1	YDL240W	LRG1	1:M	No	0.664492	-0.096618	-0.649238	0.32504	0.0208361	0.651963	-0.143424	1.51282	1	|haematopoietic_and_lymphoid_tissue	0		0		0		2	|lung|pancreas	0		0		0		N	N	N	N	N	N	N	N	DLC1 Rho GTPase activating protein [Source:HGNC Symbol;Acc:HGNC:2897]
DLD	YFL018C	LPD1	1:1	Yes	-0.0294906	-0.482706	-1.95263	-11.334	1.03765	2.0897	5.20195	11.817	0		0		0		0		1	|kidney	0		0		0		N	N	Y	Y	N	N	N	N	dihydrolipoamide dehydrogenase [Source:HGNC Symbol;Acc:HGNC:2898]
DLG1	YDR454C	GUK1	1:M	No	-0.801888	0.640272	-1.18656	0.786248	7.82701	-0.911848	2.07679	0.662241	0		0		0		0		0		0		0		0		N	N	N	N	N	N	N	N	discs large MAGUK scaffold protein 1 [Source:HGNC Symbol;Acc:HGNC:2900]
DLG2	YDR454C	GUK1	1:M	No	-0.801888	0.640272	-1.18656	0.786248	7.82701	-0.911848	2.07679	0.662241	1	|skin	0		0		0		0		0		0		0		N	N	N	N	N	N	N	N	discs large MAGUK scaffold protein 2 [Source:HGNC Symbol;Acc:HGNC:2901]
DLG3	YDR454C	GUK1	1:M	No	-0.801888	0.640272	-1.18656	0.786248	7.82701	-0.911848	2.07679	0.662241	5	|breast|haematopoietic_and_lymphoid_tissue|lung|pancreas|upper_aerodigestive_tract	0		0		0		0		0		0		0		Y	N	N	N	N	N	N	N	discs large MAGUK scaffold protein 3 [Source:HGNC Symbol;Acc:HGNC:2902]
DLG4	YDR454C	GUK1	1:M	No	-0.801888	0.640272	-1.18656	0.786248	7.82701	-0.911848	2.07679	0.662241	0		0		0		0		1	|skin	0		0		0		N	N	N	N	N	N	N	N	discs large MAGUK scaffold protein 4 [Source:HGNC Symbol;Acc:HGNC:2903]
DLG5	YDR454C	GUK1	1:M	No	-0.801888	0.640272	-1.18656	0.786248	7.82701	-0.911848	2.07679	0.662241	1	|haematopoietic_and_lymphoid_tissue	0		0		0		1	|soft_tissue	0		0		0		N	N	N	N	N	N	N	N	discs large MAGUK scaffold protein 5 [Source:HGNC Symbol;Acc:HGNC:2904]
DLST	YDR148C	KGD2	1:1	No	-0.553026	-1.15991	0.001	0.0001	0.696599	-0.545304	0.001	0.0001	1	|urinary_tract	0		0		0		1	|haematopoietic_and_lymphoid_tissue	0		0		0		N	N	N	N	N	N	N	N	dihydrolipoamide S-succinyltransferase [Source:HGNC Symbol;Acc:HGNC:2911]
DMC1	YER179W	DMC1	1:1	No	0.547602	0.328146	0.437369	0.566582	-2.70057	-0.917558	-2.15569	-1.56352	0		0		0		0		1	|haematopoietic_and_lymphoid_tissue	0		0		0		N	N	N	N	N	N	N	N	DNA meiotic recombinase 1 [Source:HGNC Symbol;Acc:HGNC:2927]
DMGDH	YDR019C	GCV1	1:M	No	-0.923527	-0.175527	-0.663248	0.148921	0.06329	1.27502	0.842463	-0.804449	1	|lung	0		0		0		0		0		0		0		Y	N	N	N	N	N	N	N	dimethylglycine dehydrogenase [Source:HGNC Symbol;Acc:HGNC:24475]
DMPK	YNL161W	CBK1	1:M	Yes	0.505467	0.120335	-0.24426	0.545702	0.129857	2.41441	-0.709359	3.0928	0		0		0		0		0		0		0		0		Y	Y	Y	Y	N	N	N	N	DM1 protein kinase [Source:HGNC Symbol;Acc:HGNC:2933]
DMXL1	YJR033C	RAV1	1:M	Yes	-0.345185	-0.610564	-2.50318	-0.850606	-0.02812	3.61725	3.11715	-1.10515	1	|skin	0		0		1	|skin	1	|pancreas	0		0		0		N	N	N	Y	N	N	N	N	Dmx like 1 [Source:HGNC Symbol;Acc:HGNC:2937]
DMXL2	YJR033C	RAV1	1:M	Yes	-0.345185	-0.610564	-2.50318	-0.850606	-0.02812	3.61725	3.11715	-1.10515	0		0		0		0		0		0		0		0		N	N	N	Y	N	N	N	N	Dmx like 2 [Source:HGNC Symbol;Acc:HGNC:2938]
DNA2	YHR164C	DNA2	1:1	Yes	0.936487	-0.443442	1.91356	0.999853	-1.30405	2.11835	-2.72978	1.05286	0		0		0		0		2	|ovary|pancreas	0		0		0		N	N	N	Y	Y	N	N	N	DNA replication helicase/nuclease 2 [Source:HGNC Symbol;Acc:HGNC:2939]
DNAAF1	YKL193C	SDS22	1:M	Yes	1.24287	1.20329	-18.2698	-1.98463	1.21916	-0.771473	7.28726	-16.6219	1	|haematopoietic_and_lymphoid_tissue	0		0		0		0		0		0		0		Y	N	N	N	N	N	Y	N	dynein axonemal assembly factor 1 [Source:HGNC Symbol;Acc:HGNC:30539]
DNAH5	YKR054C_1	YKR054C_1	1:M	No	1.27528	-0.332472	1.01379	-0.017844	-0.229932	0.461665	-0.168617	0.299997	1	|haematopoietic_and_lymphoid_tissue	0		0		0		0		0		0		0		N	N	N	N	N	N	N	N	dynein axonemal heavy chain 5 [Source:HGNC Symbol;Acc:HGNC:2950]
DNAH5	YKR054C_1	YKR054C_1	1:M	No	1.27528	-0.332472	1.01379	-0.017844	-0.229932	0.461665	-0.168617	0.299997	1	|haematopoietic_and_lymphoid_tissue	0		0		0		0		0		0		0		N	N	N	N	N	N	N	N	dynein axonemal heavy chain 5 [Source:HGNC Symbol;Acc:HGNC:2950]
DNAH5	YKR054C_2	YKR054C_2	1:M	No	1.04124	-0.150559	0.367639	-0.186283	-0.11885	0.748135	0.107635	1.20551	1	|haematopoietic_and_lymphoid_tissue	0		0		0		0		0		0		0		N	N	N	N	N	N	N	N	dynein axonemal heavy chain 5 [Source:HGNC Symbol;Acc:HGNC:2950]
DNAH5	YKR054C_2	YKR054C_2	1:M	No	1.04124	-0.150559	0.367639	-0.186283	-0.11885	0.748135	0.107635	1.20551	1	|haematopoietic_and_lymphoid_tissue	0		0		0		0		0		0		0		N	N	N	N	N	N	N	N	dynein axonemal heavy chain 5 [Source:HGNC Symbol;Acc:HGNC:2950]
DNAH9	YKR054C_1	YKR054C_1	1:M	No	1.27528	-0.332472	1.01379	-0.017844	-0.229932	0.461665	-0.168617	0.299997	2	|haematopoietic_and_lymphoid_tissue|oesophagus	0		0		0		0		0		0		0		N	N	N	N	N	N	N	N	dynein axonemal heavy chain 9 [Source:HGNC Symbol;Acc:HGNC:2953]
DNAH9	YKR054C_1	YKR054C_1	1:M	No	1.27528	-0.332472	1.01379	-0.017844	-0.229932	0.461665	-0.168617	0.299997	2	|haematopoietic_and_lymphoid_tissue|oesophagus	0		0		0		0		0		0		0		N	N	N	N	N	N	N	N	dynein axonemal heavy chain 9 [Source:HGNC Symbol;Acc:HGNC:2953]
DNAH9	YKR054C_2	YKR054C_2	1:M	No	1.04124	-0.150559	0.367639	-0.186283	-0.11885	0.748135	0.107635	1.20551	2	|haematopoietic_and_lymphoid_tissue|oesophagus	0		0		0		0		0		0		0		N	N	N	N	N	N	N	N	dynein axonemal heavy chain 9 [Source:HGNC Symbol;Acc:HGNC:2953]
DNAH9	YKR054C_2	YKR054C_2	1:M	No	1.04124	-0.150559	0.367639	-0.186283	-0.11885	0.748135	0.107635	1.20551	2	|haematopoietic_and_lymphoid_tissue|oesophagus	0		0		0		0		0		0		0		N	N	N	N	N	N	N	N	dynein axonemal heavy chain 9 [Source:HGNC Symbol;Acc:HGNC:2953]
DNAJA1	YNL064C	YDJ1	1:M	Yes	-3.64698	-5.35448	-0.547546	-13.4466	6.89641	-0.747205	1.36584	16.3734	0		0		0		0		2	|cervix|pancreas	0		0		0		N	N	Y	N	Y	N	N	N	DnaJ heat shock protein family (Hsp40) member A1 [Source:HGNC Symbol;Acc:HGNC:5229]
DNAJA2	YNL064C	YDJ1	1:M	Yes	-3.64698	-5.35448	-0.547546	-13.4466	6.89641	-0.747205	1.36584	16.3734	1	|endometrium	0		1	|endometrium	0		1	|haematopoietic_and_lymphoid_tissue	0		0		0		N	N	Y	N	N	N	N	N	DnaJ heat shock protein family (Hsp40) member A2 [Source:HGNC Symbol;Acc:HGNC:14884]
DNAJA3	YFL016C	MDJ1	1:M	No	-7.85587	-0.9669	0.001	0.0001	10.9466	-1.21866	0.001	0.0001	0		0		0		0		0		0		0		0		N	N	N	N	N	N	N	N	DnaJ heat shock protein family (Hsp40) member A3 [Source:HGNC Symbol;Acc:HGNC:11808]
DNAJA4	YNL064C	YDJ1	1:M	Yes	-3.64698	-5.35448	-0.547546	-13.4466	6.89641	-0.747205	1.36584	16.3734	2	|breast|skin	0		2	|breast|skin	0		0		0		0		0		Y	N	Y	N	N	N	N	N	DnaJ heat shock protein family (Hsp40) member A4 [Source:HGNC Symbol;Acc:HGNC:14885]
DNAJB1	YNL007C	SIS1	1:M	Yes	0.576484	-0.826369	-0.273866	-3.38808	2.27205	5.00193	0.154286	9.93924	0		0		0		0		0		0		0		0		N	N	Y	Y	N	N	N	N	DnaJ heat shock protein family (Hsp40) member B1 [Source:HGNC Symbol;Acc:HGNC:5270]
DNAJB11	YNL064C	YDJ1	1:M	Yes	-3.64698	-5.35448	-0.547546	-13.4466	6.89641	-0.747205	1.36584	16.3734	0		0		0		0		0		0		0		0		N	N	Y	N	N	N	N	N	DnaJ heat shock protein family (Hsp40) member B11 [Source:HGNC Symbol;Acc:HGNC:14889]
DNAJB12	YMR161W	HLJ1	1:M	No	0.781502	-0.183246	0.511701	0.87532	-1.52754	0.382676	-1.34113	-1.81799	0		0		0		0		1	|lung	0		0		0		N	N	N	N	N	N	N	N	DnaJ heat shock protein family (Hsp40) member B12 [Source:HGNC Symbol;Acc:HGNC:14891]
DNAJB13	YNL007C	SIS1	1:M	Yes	0.576484	-0.826369	-0.273866	-3.38808	2.27205	5.00193	0.154286	9.93924	3	|haematopoietic_and_lymphoid_tissue|lung|upper_aerodigestive_tract	3	|haematopoietic_and_lymphoid_tissue|lung|upper_aerodigestive_tract	3	|haematopoietic_and_lymphoid_tissue|lung|upper_aerodigestive_tract	3	|haematopoietic_and_lymphoid_tissue|lung|upper_aerodigestive_tract	0		0		0		0		Y	Y	Y	Y	N	N	N	N	DnaJ heat shock protein family (Hsp40) member B13 [Source:HGNC Symbol;Acc:HGNC:30718]
DNAJB14	YMR161W	HLJ1	1:M	No	0.781502	-0.183246	0.511701	0.87532	-1.52754	0.382676	-1.34113	-1.81799	0		0		0		0		1	|soft_tissue	0		0		0		N	N	N	N	N	N	N	N	DnaJ heat shock protein family (Hsp40) member B14 [Source:HGNC Symbol;Acc:HGNC:25881]
DNAJB2	YNL007C	SIS1	1:M	Yes	0.576484	-0.826369	-0.273866	-3.38808	2.27205	5.00193	0.154286	9.93924	3	|ovary|pancreas|skin	3	|ovary|pancreas|skin	3	|ovary|pancreas|skin	3	|ovary|pancreas|skin	0		0		0		0		Y	Y	Y	Y	N	N	N	N	DnaJ heat shock protein family (Hsp40) member B2 [Source:HGNC Symbol;Acc:HGNC:5228]
DNAJB4	YNL007C	SIS1	1:M	Yes	0.576484	-0.826369	-0.273866	-3.38808	2.27205	5.00193	0.154286	9.93924	0		0		0		0		2	|autonomic_ganglia|breast	0		0		0		N	N	Y	Y	N	N	N	N	DnaJ heat shock protein family (Hsp40) member B4 [Source:HGNC Symbol;Acc:HGNC:14886]
DNAJB5	YNL007C	SIS1	1:M	Yes	0.576484	-0.826369	-0.273866	-3.38808	2.27205	5.00193	0.154286	9.93924	1	|oesophagus	1	|oesophagus	1	|oesophagus	1	|oesophagus	0		0		0		0		N	N	Y	Y	N	N	N	N	DnaJ heat shock protein family (Hsp40) member B5 [Source:HGNC Symbol;Acc:HGNC:14887]
DNAJB6	YNL007C	SIS1	1:M	Yes	0.576484	-0.826369	-0.273866	-3.38808	2.27205	5.00193	0.154286	9.93924	0		0		0		0		1	|haematopoietic_and_lymphoid_tissue	0		0		0		N	N	Y	Y	N	N	N	N	DnaJ heat shock protein family (Hsp40) member B6 [Source:HGNC Symbol;Acc:HGNC:14888]
DNAJB7	YNL007C	SIS1	1:M	Yes	0.576484	-0.826369	-0.273866	-3.38808	2.27205	5.00193	0.154286	9.93924	0		0		0		0		1	|bone	0		0		0		N	N	Y	Y	N	N	N	N	DnaJ heat shock protein family (Hsp40) member B7 [Source:HGNC Symbol;Acc:HGNC:24986]
DNAJB8	YNL007C	SIS1	1:M	Yes	0.576484	-0.826369	-0.273866	-3.38808	2.27205	5.00193	0.154286	9.93924	1	|haematopoietic_and_lymphoid_tissue	1	|haematopoietic_and_lymphoid_tissue	1	|haematopoietic_and_lymphoid_tissue	1	|haematopoietic_and_lymphoid_tissue	0		0		0		0		Y	Y	Y	Y	N	N	N	N	DnaJ heat shock protein family (Hsp40) member B8 [Source:HGNC Symbol;Acc:HGNC:23699]
DNAJB9	YFL016C	MDJ1	1:M	No	-7.85587	-0.9669	0.001	0.0001	10.9466	-1.21866	0.001	0.0001	2	|lung|pancreas	0		0		0		0		0		0		0		Y	N	N	N	N	N	N	N	DnaJ heat shock protein family (Hsp40) member B9 [Source:HGNC Symbol;Acc:HGNC:6968]
DNAJC1	YGR285C	ZUO1	1:M	Yes	-5.52454	-12.4848	-1.22924	-14.989	11.3046	16.7689	4.24508	18.368	1	|haematopoietic_and_lymphoid_tissue	1	|haematopoietic_and_lymphoid_tissue	1	|haematopoietic_and_lymphoid_tissue	1	|haematopoietic_and_lymphoid_tissue	1	|bone	0		0		0		Y	Y	Y	Y	N	N	N	N	DnaJ heat shock protein family (Hsp40) member C1 [Source:HGNC Symbol;Acc:HGNC:20090]
DNAJC10	YCL043C	PDI1	M:M	Yes	1.20445	-0.163706	1.18611	0.668483	-0.834812	0.61204	-1.56917	2.60457	2	|cervix|liver	0		2	|cervix|liver	0		1	|haematopoietic_and_lymphoid_tissue	0		0		0		N	N	Y	N	N	N	N	N	DnaJ heat shock protein family (Hsp40) member C10 [Source:HGNC Symbol;Acc:HGNC:24637]
DNAJC10	YDR518W_1	YDR518W_1	M:M	No	-5.52232	-1.98127	0.001	0.0001	5.26733	0.120283	0.001	0.0001	2	|cervix|liver	0		0		0		1	|haematopoietic_and_lymphoid_tissue	0		0		0		N	N	N	N	N	N	N	N	DnaJ heat shock protein family (Hsp40) member C10 [Source:HGNC Symbol;Acc:HGNC:24637]
DNAJC10	YDR518W_1	YDR518W_1	M:M	No	-5.52232	-1.98127	0.001	0.0001	5.26733	0.120283	0.001	0.0001	2	|cervix|liver	0		0		0		1	|haematopoietic_and_lymphoid_tissue	0		0		0		N	N	N	N	N	N	N	N	DnaJ heat shock protein family (Hsp40) member C10 [Source:HGNC Symbol;Acc:HGNC:24637]
DNAJC10	YDR518W_2	YDR518W_2	M:M	No	0.68936	0.000962	0.530149	0.392165	-0.373583	-0.759129	-1.82308	0.336737	2	|cervix|liver	0		0		0		1	|haematopoietic_and_lymphoid_tissue	0		0		0		N	N	N	N	N	N	N	N	DnaJ heat shock protein family (Hsp40) member C10 [Source:HGNC Symbol;Acc:HGNC:24637]
DNAJC10	YDR518W_2	YDR518W_2	M:M	No	0.68936	0.000962	0.530149	0.392165	-0.373583	-0.759129	-1.82308	0.336737	2	|cervix|liver	0		0		0		1	|haematopoietic_and_lymphoid_tissue	0		0		0		N	N	N	N	N	N	N	N	DnaJ heat shock protein family (Hsp40) member C10 [Source:HGNC Symbol;Acc:HGNC:24637]
DNAJC11	YNL077W	APJ1	1:M	Yes	0.263755	-0.067858	-0.259064	-0.920018	0.208244	-1.72925	0.227139	5.47463	2	|haematopoietic_and_lymphoid_tissue|lung	0		2	|haematopoietic_and_lymphoid_tissue|lung	0		1	|central_nervous_system	0		0		0		N	N	Y	N	N	N	N	N	DnaJ heat shock protein family (Hsp40) member C11 [Source:HGNC Symbol;Acc:HGNC:25570]
DNAJC11	YMR214W	SCJ1	1:M	Yes	0.413734	-0.376196	-0.64489	-1.83154	-0.839798	1.42364	2.23359	2.31514	2	|haematopoietic_and_lymphoid_tissue|lung	0		2	|haematopoietic_and_lymphoid_tissue|lung	0		1	|central_nervous_system	0		0		0		N	N	Y	N	N	N	N	N	DnaJ heat shock protein family (Hsp40) member C11 [Source:HGNC Symbol;Acc:HGNC:25570]
DNAJC11	YLR090W	XDJ1	1:M	No	0.19364	0.498391	0.155348	0.219071	-1.55785	0.233396	-1.5956	1.06491	2	|haematopoietic_and_lymphoid_tissue|lung	0		0		0		1	|central_nervous_system	0		0		0		N	N	N	N	N	N	N	N	DnaJ heat shock protein family (Hsp40) member C11 [Source:HGNC Symbol;Acc:HGNC:25570]
DNAJC12	YER048C	CAJ1	1:M	No	0.10493	-0.640677	-0.344834	-3.47268	-0.931412	1.60462	0.13417	-1.21535	1	|lung	0		0		0		1	|haematopoietic_and_lymphoid_tissue	0		0		0		N	N	N	N	N	N	N	N	DnaJ heat shock protein family (Hsp40) member C12 [Source:HGNC Symbol;Acc:HGNC:28908]
DNAJC14	YMR161W	HLJ1	1:M	No	0.781502	-0.183246	0.511701	0.87532	-1.52754	0.382676	-1.34113	-1.81799	0		0		0		0		0		0		0		0		N	N	N	N	N	N	N	N	DnaJ heat shock protein family (Hsp40) member C14 [Source:HGNC Symbol;Acc:HGNC:24581]
DNAJC15	YLR008C	PAM18	1:M	No	0.615274	0.187958	-0.761958	2.34633	-1.84877	1.09169	-0.425717	1.87271	0		0		0		0		1	|central_nervous_system	0		0		0		N	N	N	N	N	N	N	N	DnaJ heat shock protein family (Hsp40) member C15 [Source:HGNC Symbol;Acc:HGNC:20325]
DNAJC16	YFL016C	MDJ1	1:M	No	-7.85587	-0.9669	0.001	0.0001	10.9466	-1.21866	0.001	0.0001	2	|endometrium|haematopoietic_and_lymphoid_tissue	0		0		0		2	|breast|central_nervous_system	0		0		0		Y	N	N	N	N	N	N	N	DnaJ heat shock protein family (Hsp40) member C16 [Source:HGNC Symbol;Acc:HGNC:29157]
DNAJC17	YER048C	CAJ1	1:M	No	0.10493	-0.640677	-0.344834	-3.47268	-0.931412	1.60462	0.13417	-1.21535	1	|autonomic_ganglia	0		0		0		1	|haematopoietic_and_lymphoid_tissue	0		0		0		N	N	N	N	N	N	N	N	DnaJ heat shock protein family (Hsp40) member C17 [Source:HGNC Symbol;Acc:HGNC:25556]
DNAJC18	YMR161W	HLJ1	1:M	No	0.781502	-0.183246	0.511701	0.87532	-1.52754	0.382676	-1.34113	-1.81799	0		0		0		0		2	|bone|cervix	0		0		0		N	N	N	N	N	N	N	N	DnaJ heat shock protein family (Hsp40) member C18 [Source:HGNC Symbol;Acc:HGNC:28429]
DNAJC19	YLR008C	PAM18	1:M	No	0.615274	0.187958	-0.761958	2.34633	-1.84877	1.09169	-0.425717	1.87271	3	|kidney|large_intestine|soft_tissue	0		0		0		0		0		0		0		N	N	N	N	N	N	N	N	DnaJ heat shock protein family (Hsp40) member C19 [Source:HGNC Symbol;Acc:HGNC:30528]
DNAJC2	YGR285C	ZUO1	1:M	Yes	-5.52454	-12.4848	-1.22924	-14.989	11.3046	16.7689	4.24508	18.368	0		0		0		0		2	|kidney|pancreas	0		0		0		N	N	Y	Y	Y	N	N	N	DnaJ heat shock protein family (Hsp40) member C2 [Source:HGNC Symbol;Acc:HGNC:13192]
DNAJC21	YNL227C	JJJ1	1:1	No	-1.4515	-0.222603	-0.795878	0.065497	6.6611	-1.39646	0.937446	1.19609	2	|cervix|upper_aerodigestive_tract	0		0		0		1	|haematopoietic_and_lymphoid_tissue	0		0		0		N	N	N	N	N	N	N	N	DnaJ heat shock protein family (Hsp40) member C21 [Source:HGNC Symbol;Acc:HGNC:27030]
DNAJC27	YOR089C	VPS21	M:M	No	-0.132883	-1.19042	-0.359382	-4.79922	-0.65346	0.642065	0.284425	1.13606	0		0		0		0		0		0		0		0		N	N	N	N	N	N	N	N	DnaJ heat shock protein family (Hsp40) member C27 [Source:HGNC Symbol;Acc:HGNC:30290]
DNAJC27	YNL093W	YPT53	M:M	No	0.616522	-2.49665	-0.0592054	0.708026	-0.702153	-1.1408	0.297615	1.50325	0		0		0		0		0		0		0		0		N	N	N	N	N	N	N	N	DnaJ heat shock protein family (Hsp40) member C27 [Source:HGNC Symbol;Acc:HGNC:30290]
DNAJC5	YNL007C	SIS1	1:M	Yes	0.576484	-0.826369	-0.273866	-3.38808	2.27205	5.00193	0.154286	9.93924	3	|breast|large_intestine|ovary	3	|breast|large_intestine|ovary	3	|breast|large_intestine|ovary	3	|breast|large_intestine|ovary	1	|haematopoietic_and_lymphoid_tissue	0		0		0		Y	Y	Y	Y	N	N	N	N	DnaJ heat shock protein family (Hsp40) member C5 [Source:HGNC Symbol;Acc:HGNC:16235]
DNAJC5B	YNL007C	SIS1	1:M	Yes	0.576484	-0.826369	-0.273866	-3.38808	2.27205	5.00193	0.154286	9.93924	0		0		0		0		0		0		0		0		N	N	Y	Y	N	N	N	N	DnaJ heat shock protein family (Hsp40) member C5 beta [Source:HGNC Symbol;Acc:HGNC:24138]
DNAJC5G	YNL007C	SIS1	1:M	Yes	0.576484	-0.826369	-0.273866	-3.38808	2.27205	5.00193	0.154286	9.93924	2	|haematopoietic_and_lymphoid_tissue|pancreas	2	|haematopoietic_and_lymphoid_tissue|pancreas	2	|haematopoietic_and_lymphoid_tissue|pancreas	2	|haematopoietic_and_lymphoid_tissue|pancreas	0		0		0		0		Y	Y	Y	Y	N	N	N	N	DnaJ heat shock protein family (Hsp40) member C5 gamma [Source:HGNC Symbol;Acc:HGNC:24844]
DNAL4	YDR424C	DYN2	1:M	No	1.16449	0.236891	0.577122	0.23214	-0.25284	0.241573	0.536914	1.46721	4	|breast|kidney|lung|skin	0		0		0		0		0		0		0		Y	N	N	N	N	N	N	N	dynein axonemal light chain 4 [Source:HGNC Symbol;Acc:HGNC:2955]
DNHD1	YKR054C_1	YKR054C_1	1:M	No	1.27528	-0.332472	1.01379	-0.017844	-0.229932	0.461665	-0.168617	0.299997	2	|haematopoietic_and_lymphoid_tissue|oesophagus	0		0		0		0		0		0		0		Y	N	N	N	N	N	N	N	dynein heavy chain domain 1 [Source:HGNC Symbol;Acc:HGNC:26532]
DNHD1	YKR054C_1	YKR054C_1	1:M	No	1.27528	-0.332472	1.01379	-0.017844	-0.229932	0.461665	-0.168617	0.299997	2	|haematopoietic_and_lymphoid_tissue|oesophagus	0		0		0		0		0		0		0		Y	N	N	N	N	N	N	N	dynein heavy chain domain 1 [Source:HGNC Symbol;Acc:HGNC:26532]
DNHD1	YKR054C_2	YKR054C_2	1:M	No	1.04124	-0.150559	0.367639	-0.186283	-0.11885	0.748135	0.107635	1.20551	2	|haematopoietic_and_lymphoid_tissue|oesophagus	0		0		0		0		0		0		0		Y	N	N	N	N	N	N	N	dynein heavy chain domain 1 [Source:HGNC Symbol;Acc:HGNC:26532]
DNHD1	YKR054C_2	YKR054C_2	1:M	No	1.04124	-0.150559	0.367639	-0.186283	-0.11885	0.748135	0.107635	1.20551	2	|haematopoietic_and_lymphoid_tissue|oesophagus	0		0		0		0		0		0		0		Y	N	N	N	N	N	N	N	dynein heavy chain domain 1 [Source:HGNC Symbol;Acc:HGNC:26532]
DNLZ	YNL310C	ZIM17	1:1	Yes	1.41571	0.270043	0.212763	2.12406	6.5945	0.241806	6.34614	-11.1344	0		0		0		0		0		0		0		0		N	N	N	N	N	N	Y	N	DNL-type zinc finger [Source:HGNC Symbol;Acc:HGNC:33879]
DNM1	YLL001W	DNM1	M:M	No	0.0896705	0.00321	0.0986021	0.081264	-0.04855	0.362589	1.40645	-0.253845	0		0		0		0		1	|skin	0		0		0		N	N	N	N	N	N	N	N	dynamin 1 [Source:HGNC Symbol;Acc:HGNC:2972]
DNM1	YKR001C	VPS1	M:M	No	-1.71989	-0.812795	-6.80078	-4.88704	3.29978	-0.255083	3.06651	-0.896406	0		0		0		0		1	|skin	0		0		0		N	N	N	N	N	N	N	N	dynamin 1 [Source:HGNC Symbol;Acc:HGNC:2972]
DNM1L	YLL001W	DNM1	M:M	No	0.0896705	0.00321	0.0986021	0.081264	-0.04855	0.362589	1.40645	-0.253845	1	|soft_tissue	0		0		0		1	|pancreas	0		0		0		N	N	N	N	N	N	N	N	dynamin 1 like [Source:HGNC Symbol;Acc:HGNC:2973]
DNM1L	YKR001C	VPS1	M:M	No	-1.71989	-0.812795	-6.80078	-4.88704	3.29978	-0.255083	3.06651	-0.896406	1	|soft_tissue	0		0		0		1	|pancreas	0		0		0		N	N	N	N	N	N	N	N	dynamin 1 like [Source:HGNC Symbol;Acc:HGNC:2973]
DNM2	YLL001W	DNM1	M:M	No	0.0896705	0.00321	0.0986021	0.081264	-0.04855	0.362589	1.40645	-0.253845	0		0		0		0		0		0		0		0		Y	N	N	N	N	N	N	N	dynamin 2 [Source:HGNC Symbol;Acc:HGNC:2974]
DNM2	YKR001C	VPS1	M:M	No	-1.71989	-0.812795	-6.80078	-4.88704	3.29978	-0.255083	3.06651	-0.896406	0		0		0		0		0		0		0		0		Y	N	N	N	N	N	N	N	dynamin 2 [Source:HGNC Symbol;Acc:HGNC:2974]
DNM3	YLL001W	DNM1	M:M	No	0.0896705	0.00321	0.0986021	0.081264	-0.04855	0.362589	1.40645	-0.253845	3	|haematopoietic_and_lymphoid_tissue|lung|pancreas	0		0		0		1	|breast	0		0		0		Y	N	N	N	N	N	N	N	dynamin 3 [Source:HGNC Symbol;Acc:HGNC:29125]
DNM3	YKR001C	VPS1	M:M	No	-1.71989	-0.812795	-6.80078	-4.88704	3.29978	-0.255083	3.06651	-0.896406	3	|haematopoietic_and_lymphoid_tissue|lung|pancreas	0		0		0		1	|breast	0		0		0		Y	N	N	N	N	N	N	N	dynamin 3 [Source:HGNC Symbol;Acc:HGNC:29125]
DNPEP	YHR113W	APE4	1:1	No	0.817664	-0.044639	0.420764	-0.140058	-1.36784	-0.923364	-0.334089	1.28478	3	|large_intestine|liver|ovary	0		0		0		0		0		0		0		N	N	N	N	N	N	N	N	aspartyl aminopeptidase [Source:HGNC Symbol;Acc:HGNC:2981]
DOCK1	YLR422W	DCK1	1:M	No	0.0744362	0.791442	-0.709646	0.820025	-2.41668	-0.410186	-1.16582	0.949567	0		0		0		0		2	|autonomic_ganglia|ovary	0		0		0		N	N	N	N	Y	N	N	N	dedicator of cytokinesis 1 [Source:HGNC Symbol;Acc:HGNC:2987]
DOCK2	YLR422W	DCK1	1:M	No	0.0744362	0.791442	-0.709646	0.820025	-2.41668	-0.410186	-1.16582	0.949567	0		0		0		0		2	|haematopoietic_and_lymphoid_tissue|lung	0		0		0		N	N	N	N	Y	N	N	N	dedicator of cytokinesis 2 [Source:HGNC Symbol;Acc:HGNC:2988]
DOCK3	YLR422W	DCK1	1:M	No	0.0744362	0.791442	-0.709646	0.820025	-2.41668	-0.410186	-1.16582	0.949567	2	|haematopoietic_and_lymphoid_tissue|skin	0		0		0		0		0		0		0		N	N	N	N	N	N	N	N	dedicator of cytokinesis 3 [Source:HGNC Symbol;Acc:HGNC:2989]
DOCK4	YLR422W	DCK1	1:M	No	0.0744362	0.791442	-0.709646	0.820025	-2.41668	-0.410186	-1.16582	0.949567	1	|haematopoietic_and_lymphoid_tissue	0		0		0		0		0		0		0		N	N	N	N	N	N	N	N	dedicator of cytokinesis 4 [Source:HGNC Symbol;Acc:HGNC:19192]
DOCK5	YLR422W	DCK1	1:M	No	0.0744362	0.791442	-0.709646	0.820025	-2.41668	-0.410186	-1.16582	0.949567	2	|liver|upper_aerodigestive_tract	0		0		0		1	|lung	0		0		0		N	N	N	N	N	N	N	N	dedicator of cytokinesis 5 [Source:HGNC Symbol;Acc:HGNC:23476]
DOHH	YJR070C	LIA1	1:1	Yes	-0.180438	4.15077	-4.0557	-10.7172	0.241386	27.8714	3.32594	11.3186	0		0		0		0		0		0		0		0		N	N	Y	Y	N	N	N	N	deoxyhypusine hydroxylase [Source:HGNC Symbol;Acc:HGNC:28662]
DOLK	YMR013C	SEC59	1:1	Yes	1.52365	0.383479	1.31856	0.140214	0.401191	1.2919	-1.32646	2.39852	1	|haematopoietic_and_lymphoid_tissue	0		1	|haematopoietic_and_lymphoid_tissue	0		3	|endometrium|liver|lung	0		0		0		N	N	Y	N	N	N	N	N	dolichol kinase [Source:HGNC Symbol;Acc:HGNC:23406]
DOLPP1	YGR036C	CAX4	1:1	Yes	-6.30515	-2.12729	-1.95981	-2.47611	14.8673	-0.705411	6.40864	-5.64803	3	|haematopoietic_and_lymphoid_tissue|lung|soft_tissue	0		0		0		0		0		0		0		N	N	N	N	N	N	Y	N	dolichyldiphosphatase 1 [Source:HGNC Symbol;Acc:HGNC:29565]
DOPEY1	YDR141C	DOP1	1:M	Yes	1.62863	0.64758	0.721729	0.808413	0.715309	-0.694077	0.928324	-4.24651	1	|large_intestine	0		0		0		0		0		0		0		Y	N	N	N	N	N	Y	N	dopey family member 1 [Source:HGNC Symbol;Acc:HGNC:21194]
DOPEY2	YDR141C	DOP1	1:M	Yes	1.62863	0.64758	0.721729	0.808413	0.715309	-0.694077	0.928324	-4.24651	3	|breast|lung|pancreas	0		0		0		0		0		0		0		Y	N	N	N	N	N	Y	N	dopey family member 2 [Source:HGNC Symbol;Acc:HGNC:1291]
DOT1L	YDR440W	DOT1	1:1	No	0.235835	0.450072	-0.200674	0.315502	-1.25099	-1.07657	-1.51201	0.617336	1	|haematopoietic_and_lymphoid_tissue	0		0		0		2	|soft_tissue|stomach	0		0		0		N	N	N	N	N	N	N	N	DOT1 like histone lysine methyltransferase [Source:HGNC Symbol;Acc:HGNC:24948]
DPAGT1	YBR243C	ALG7	1:1	Yes	1.48864	0.347938	2.22373	-1.63859	9.58444	-2.61092	0.556259	5.48499	2	|haematopoietic_and_lymphoid_tissue|pancreas	0		2	|haematopoietic_and_lymphoid_tissue|pancreas	0		0		0		0		0		Y	N	Y	N	N	N	N	Y	dolichyl-phosphate N-acetylglucosaminephosphotransferase 1 [Source:HGNC Symbol;Acc:HGNC:2995]
DPF1	YOR244W	ESA1	1:M	Yes	-1.25871	-17.7847	0.9083	-7.63774	7.89258	-1.94732	14.9731	9.11242	1	|bone	0		1	|bone	0		0		0		0		0		N	N	Y	N	N	N	N	N	double PHD fingers 1 [Source:HGNC Symbol;Acc:HGNC:20225]
DPF2	YOR244W	ESA1	1:M	Yes	-1.25871	-17.7847	0.9083	-7.63774	7.89258	-1.94732	14.9731	9.11242	2	|haematopoietic_and_lymphoid_tissue|soft_tissue	0		2	|haematopoietic_and_lymphoid_tissue|soft_tissue	0		1	|liver	0		0		0		N	N	Y	N	N	N	N	N	double PHD fingers 2 [Source:HGNC Symbol;Acc:HGNC:9964]
DPF3	YOR244W	ESA1	1:M	Yes	-1.25871	-17.7847	0.9083	-7.63774	7.89258	-1.94732	14.9731	9.11242	1	|haematopoietic_and_lymphoid_tissue	0		1	|haematopoietic_and_lymphoid_tissue	0		1	|autonomic_ganglia	0		0		0		Y	N	Y	N	N	N	N	N	double PHD fingers 3 [Source:HGNC Symbol;Acc:HGNC:17427]
DPH1	YIL103W	DPH1	1:1	No	-1.42432	-0.080442	-0.573986	0.669254	0.679911	-0.609368	1.16111	-0.310105	0		0		0		0		1	|lung	0		0		0		N	N	N	N	Y	N	N	N	diphthamide biosynthesis 1 [Source:HGNC Symbol;Acc:HGNC:3003]
DPH2	YKL191W	DPH2	1:1	No	-0.450851	-0.316203	-1.49167	0.606526	-0.292747	-0.459197	-0.537407	0.115972	0		0		0		0		1	|breast	0		0		0		N	N	N	N	N	N	N	N	DPH2 homolog [Source:HGNC Symbol;Acc:HGNC:3004]
DPH3	YBL071W-A_1	YBL071W-A_1	1:1	Yes	0.906929	-0.261121	-1.42199	-1.23467	6.69456	2.07325	3.00191	7.48991	0		0		0		0		1	|haematopoietic_and_lymphoid_tissue	0		0		0		N	N	Y	Y	N	N	N	N	diphthamide biosynthesis 3 [Source:HGNC Symbol;Acc:HGNC:27717]
DPH3	YBL071W-A_1	YBL071W-A_1	1:1	Yes	0.906929	-0.261121	-1.42199	-1.23467	6.69456	2.07325	3.00191	7.48991	0		0		0		0		1	|haematopoietic_and_lymphoid_tissue	0		0		0		N	N	Y	Y	N	N	N	N	diphthamide biosynthesis 3 [Source:HGNC Symbol;Acc:HGNC:27717]
DPH3	YBL071W-A_2	YBL071W-A_2	1:1	Yes	-0.456228	-0.833562	-1.05348	-5.04868	6.42204	1.60962	3.67861	6.87348	0		0		0		0		1	|haematopoietic_and_lymphoid_tissue	0		0		0		N	N	Y	N	N	N	N	N	diphthamide biosynthesis 3 [Source:HGNC Symbol;Acc:HGNC:27717]
DPH3	YBL071W-A_2	YBL071W-A_2	1:1	Yes	-0.456228	-0.833562	-1.05348	-5.04868	6.42204	1.60962	3.67861	6.87348	0		0		0		0		1	|haematopoietic_and_lymphoid_tissue	0		0		0		N	N	Y	N	N	N	N	N	diphthamide biosynthesis 3 [Source:HGNC Symbol;Acc:HGNC:27717]
DPH5	YLR172C	DPH5	1:1	No	1.23133	0.014117	1.14442	-0.527834	-2.08795	-1.06915	-1.38083	-1.72845	0		0		0		0		3	|haematopoietic_and_lymphoid_tissue|ovary|pancreas	0		0		0		N	N	N	N	Y	N	N	N	diphthamide biosynthesis 5 [Source:HGNC Symbol;Acc:HGNC:24270]
DPM1	YPR183W	DPM1	1:1	Yes	1.92477	-0.005379	1.29649	0.131793	-0.229076	2.63997	-0.552247	2.98601	2	|large_intestine|soft_tissue	2	|large_intestine|soft_tissue	2	|large_intestine|soft_tissue	2	|large_intestine|soft_tissue	0		0		0		0		N	N	Y	Y	N	N	N	N	dolichyl-phosphate mannosyltransferase subunit 1, catalytic [Source:HGNC Symbol;Acc:HGNC:3005]
DPP10	YHR028C	DAP2	M:M	No	1.23885	-0.017075	1.38832	0.563655	-0.446614	0.714463	-0.612455	-1.40977	4	|haematopoietic_and_lymphoid_tissue|large_intestine|lung|skin	0		0		0		0		0		0		0		Y	N	N	N	N	N	N	N	dipeptidyl peptidase like 10 [Source:HGNC Symbol;Acc:HGNC:20823]
DPP10	YOR219C	STE13	M:M	No	0.323312	0.110694	0.471753	-0.129331	-0.572994	0.024351	-1.22469	-0.067704	4	|haematopoietic_and_lymphoid_tissue|large_intestine|lung|skin	0		0		0		0		0		0		0		Y	N	N	N	N	N	N	N	dipeptidyl peptidase like 10 [Source:HGNC Symbol;Acc:HGNC:20823]
DPP3	YOL057W	YOL057W	1:1	No	1.00454	-0.216719	0.0597261	0.743665	-1.7694	-0.469147	-0.596421	0.561723	2	|lung|ovary	0		0		0		0		0		0		0		Y	N	N	N	N	N	N	N	dipeptidyl peptidase 3 [Source:HGNC Symbol;Acc:HGNC:3008]
DPP4	YHR028C	DAP2	M:M	No	1.23885	-0.017075	1.38832	0.563655	-0.446614	0.714463	-0.612455	-1.40977	1	|large_intestine	0		0		0		2	|breast|central_nervous_system	0		0		0		N	N	N	N	N	N	N	N	dipeptidyl peptidase 4 [Source:HGNC Symbol;Acc:HGNC:3009]
DPP4	YOR219C	STE13	M:M	No	0.323312	0.110694	0.471753	-0.129331	-0.572994	0.024351	-1.22469	-0.067704	1	|large_intestine	0		0		0		2	|breast|central_nervous_system	0		0		0		N	N	N	N	N	N	N	N	dipeptidyl peptidase 4 [Source:HGNC Symbol;Acc:HGNC:3009]
DPP6	YHR028C	DAP2	M:M	No	1.23885	-0.017075	1.38832	0.563655	-0.446614	0.714463	-0.612455	-1.40977	2	|haematopoietic_and_lymphoid_tissue|oesophagus	0		0		0		0		0		0		0		Y	N	N	N	N	N	N	N	dipeptidyl peptidase like 6 [Source:HGNC Symbol;Acc:HGNC:3010]
DPP6	YOR219C	STE13	M:M	No	0.323312	0.110694	0.471753	-0.129331	-0.572994	0.024351	-1.22469	-0.067704	2	|haematopoietic_and_lymphoid_tissue|oesophagus	0		0		0		0		0		0		0		Y	N	N	N	N	N	N	N	dipeptidyl peptidase like 6 [Source:HGNC Symbol;Acc:HGNC:3010]
DPP8	YHR028C	DAP2	M:M	No	1.23885	-0.017075	1.38832	0.563655	-0.446614	0.714463	-0.612455	-1.40977	0		0		0		0		0		0		0		0		Y	N	N	N	N	N	N	N	dipeptidyl peptidase 8 [Source:HGNC Symbol;Acc:HGNC:16490]
DPP8	YOR219C	STE13	M:M	No	0.323312	0.110694	0.471753	-0.129331	-0.572994	0.024351	-1.22469	-0.067704	0		0		0		0		0		0		0		0		Y	N	N	N	N	N	N	N	dipeptidyl peptidase 8 [Source:HGNC Symbol;Acc:HGNC:16490]
DPP9	YHR028C	DAP2	M:M	No	1.23885	-0.017075	1.38832	0.563655	-0.446614	0.714463	-0.612455	-1.40977	1	|bone	0		0		0		0		0		0		0		N	N	N	N	N	N	N	N	dipeptidyl peptidase 9 [Source:HGNC Symbol;Acc:HGNC:18648]
DPP9	YOR219C	STE13	M:M	No	0.323312	0.110694	0.471753	-0.129331	-0.572994	0.024351	-1.22469	-0.067704	1	|bone	0		0		0		0		0		0		0		N	N	N	N	N	N	N	N	dipeptidyl peptidase 9 [Source:HGNC Symbol;Acc:HGNC:18648]
DPYD	YDL171C	GLT1	1:1	No	1.68446	0.054833	0.940533	0.879586	-1.05088	-0.604	-0.588541	-0.979369	0		0		0		0		1	|pancreas	0		0		0		N	N	N	N	N	N	N	N	dihydropyrimidine dehydrogenase [Source:HGNC Symbol;Acc:HGNC:3012]
DPYS	YIR027C	DAL1	1:M	No	-0.00726808	0.212611	-0.680112	0.158517	-0.964273	-0.166082	-1.01748	1.07516	1	|haematopoietic_and_lymphoid_tissue	0		0		0		0		0		0		0		N	N	N	N	N	N	N	N	dihydropyrimidinase [Source:HGNC Symbol;Acc:HGNC:3013]
DPYSL2	YIR027C	DAL1	1:M	No	-0.00726808	0.212611	-0.680112	0.158517	-0.964273	-0.166082	-1.01748	1.07516	2	|liver|upper_aerodigestive_tract	0		0		0		2	|breast|haematopoietic_and_lymphoid_tissue	0		0		0		N	N	N	N	N	N	N	N	dihydropyrimidinase like 2 [Source:HGNC Symbol;Acc:HGNC:3014]
DPYSL3	YIR027C	DAL1	1:M	No	-0.00726808	0.212611	-0.680112	0.158517	-0.964273	-0.166082	-1.01748	1.07516	2	|bone|haematopoietic_and_lymphoid_tissue	0		0		0		0		0		0		0		Y	N	N	N	N	N	N	N	dihydropyrimidinase like 3 [Source:HGNC Symbol;Acc:HGNC:3015]
DPYSL4	YIR027C	DAL1	1:M	No	-0.00726808	0.212611	-0.680112	0.158517	-0.964273	-0.166082	-1.01748	1.07516	1	|central_nervous_system	0		0		0		0		0		0		0		N	N	N	N	N	N	N	N	dihydropyrimidinase like 4 [Source:HGNC Symbol;Acc:HGNC:3016]
DPYSL5	YIR027C	DAL1	1:M	No	-0.00726808	0.212611	-0.680112	0.158517	-0.964273	-0.166082	-1.01748	1.07516	1	|haematopoietic_and_lymphoid_tissue	0		0		0		1	|liver	0		0		0		N	N	N	N	N	N	N	N	dihydropyrimidinase like 5 [Source:HGNC Symbol;Acc:HGNC:20637]
DR1	YDR397C	NCB2	1:1	Yes	0.508696	0.815231	-0.379451	1.03753	-1.70953	-3.66226	-0.295678	-3.04051	0		0		0		0		2	|haematopoietic_and_lymphoid_tissue|large_intestine	2	|haematopoietic_and_lymphoid_tissue|large_intestine	2	|haematopoietic_and_lymphoid_tissue|large_intestine	2	|haematopoietic_and_lymphoid_tissue|large_intestine	N	N	N	N	Y	Y	Y	Y	down-regulator of transcription 1 [Source:HGNC Symbol;Acc:HGNC:3017]
DRAP1	YER159C	BUR6	1:1	Yes	1.84578	-0.091818	1.19231	-0.499571	-0.509031	2.35837	-0.460262	4.27787	1	|haematopoietic_and_lymphoid_tissue	1	|haematopoietic_and_lymphoid_tissue	1	|haematopoietic_and_lymphoid_tissue	1	|haematopoietic_and_lymphoid_tissue	2	|endometrium|lung	0		0		0		N	N	Y	Y	N	N	N	N	DR1 associated protein 1 [Source:HGNC Symbol;Acc:HGNC:3019]
DRG1	YAL036C	RBG1	1:1	No	0.918412	-0.015649	0.601348	-0.920739	-1.28063	-0.548016	-0.557276	1.85839	0		0		0		0		4	|endometrium|haematopoietic_and_lymphoid_tissue|ovary|pancreas	0		0		0		N	N	N	N	Y	N	N	N	developmentally regulated GTP binding protein 1 [Source:HGNC Symbol;Acc:HGNC:3029]
DRG2	YGR173W	RBG2	1:1	No	0.207458	-0.099833	-0.269436	-0.227278	-1.5835	-0.202786	-0.205498	0.114039	0		0		0		0		5	|cervix|kidney|lung|skin|urinary_tract	0		0		0		N	N	N	N	Y	N	N	N	developmentally regulated GTP binding protein 2 [Source:HGNC Symbol;Acc:HGNC:3030]
DSTN	YLL050C	COF1	1:M	No	1.61136	0.067029	1.11567	0.254522	-1.03832	1.69536	-1.88198	-1.87512	2	|bone|cervix	0		0		0		0		0		0		0		N	N	N	N	N	N	N	N	destrin, actin depolymerizing factor [Source:HGNC Symbol;Acc:HGNC:15750]
DTD1	YDL219W	DTD1	1:M	No	1.04527	0.20395	0.222287	0.53578	0.357775	-0.204803	-0.560477	0.360917	1	|central_nervous_system	0		0		0		1	|breast	0		0		0		N	N	N	N	N	N	N	N	D-tyrosyl-tRNA deacylase 1 [Source:HGNC Symbol;Acc:HGNC:16219]
DTYMK	YJR057W	CDC8	1:1	Yes	-1.88865	-1.66678	0.537254	0.720013	1.75846	7.44399	-0.076581	-3.54941	1	|soft_tissue	0		0		1	|soft_tissue	1	|haematopoietic_and_lymphoid_tissue	0		1	|haematopoietic_and_lymphoid_tissue	0		N	N	N	Y	Y	N	Y	N	deoxythymidylate kinase [Source:HGNC Symbol;Acc:HGNC:3061]
DUS1L	YML080W	DUS1	1:1	No	-0.688581	0.812226	-0.74037	0.487002	-0.55269	-1.25348	-0.697497	0.030317	2	|haematopoietic_and_lymphoid_tissue|lung	0		0		0		0		0		0		0		Y	N	N	N	N	N	N	N	dihydrouridine synthase 1 like [Source:HGNC Symbol;Acc:HGNC:30086]
DUS3L	YLR401C	DUS3	1:M	No	0.506807	0.192916	0.441898	0.567535	0.450653	-1.60367	0.0642159	1.33034	0		0		0		0		0		0		0		0		N	N	N	N	N	N	N	N	dihydrouridine synthase 3 like [Source:HGNC Symbol;Acc:HGNC:26920]
DUS4L	YLR405W	DUS4	1:1	No	1.01217	0.186585	0.674182	0.040759	0.167627	-1.85898	1.03843	1.43054	2	|cervix|soft_tissue	0		0		0		0		0		0		0		N	N	N	N	N	N	N	N	dihydrouridine synthase 4 like [Source:HGNC Symbol;Acc:HGNC:21517]
DUSP11	YGL130W	CEG1	1:M	Yes	0.962614	0.141814	0.296052	1.40125	-4.24982	-0.334834	-3.992	-6.34635	0		0		0		0		0		0		0		0		N	N	N	N	N	N	Y	N	dual specificity phosphatase 11 [Source:HGNC Symbol;Acc:HGNC:3066]
DUSP12	YIR026C	YVH1	1:1	Yes	-0.0574253	0.28861	-0.801968	0.802417	-1.14302	-0.091467	-0.879229	-2.11584	0		0		0		0		0		0		0		0		N	N	N	N	N	N	Y	N	dual specificity phosphatase 12 [Source:HGNC Symbol;Acc:HGNC:3067]
DUSP23	YFR028C	CDC14	1:M	Yes	-10.3894	-14.6462	0.001	0.0001	17.2878	24.0589	0.001	0.0001	3	|haematopoietic_and_lymphoid_tissue|ovary|pancreas	0		0		3	|haematopoietic_and_lymphoid_tissue|ovary|pancreas	1	|stomach	0		0		0		Y	N	N	Y	N	N	N	N	dual specificity phosphatase 23 [Source:HGNC Symbol;Acc:HGNC:21480]
DUT	YBR252W	DUT1	1:1	Yes	1.11972	0.215702	0.697017	1.165	1.16523	0.001874	0.291715	-2.74572	0		0		0		0		1	|haematopoietic_and_lymphoid_tissue	0		1	|haematopoietic_and_lymphoid_tissue	0		N	N	N	N	N	N	Y	N	deoxyuridine triphosphatase [Source:HGNC Symbol;Acc:HGNC:3078]
DYNC2H1	YKR054C_1	YKR054C_1	1:M	No	1.27528	-0.332472	1.01379	-0.017844	-0.229932	0.461665	-0.168617	0.299997	0		0		0		0		3	|bone|lung|pancreas	0		0		0		N	N	N	N	Y	N	N	N	dynein cytoplasmic 2 heavy chain 1 [Source:HGNC Symbol;Acc:HGNC:2962]
DYNC2H1	YKR054C_1	YKR054C_1	1:M	No	1.27528	-0.332472	1.01379	-0.017844	-0.229932	0.461665	-0.168617	0.299997	0		0		0		0		3	|bone|lung|pancreas	0		0		0		N	N	N	N	Y	N	N	N	dynein cytoplasmic 2 heavy chain 1 [Source:HGNC Symbol;Acc:HGNC:2962]
DYNC2H1	YKR054C_2	YKR054C_2	1:M	No	1.04124	-0.150559	0.367639	-0.186283	-0.11885	0.748135	0.107635	1.20551	0		0		0		0		3	|bone|lung|pancreas	0		0		0		N	N	N	N	Y	N	N	N	dynein cytoplasmic 2 heavy chain 1 [Source:HGNC Symbol;Acc:HGNC:2962]
DYNC2H1	YKR054C_2	YKR054C_2	1:M	No	1.04124	-0.150559	0.367639	-0.186283	-0.11885	0.748135	0.107635	1.20551	0		0		0		0		3	|bone|lung|pancreas	0		0		0		N	N	N	N	Y	N	N	N	dynein cytoplasmic 2 heavy chain 1 [Source:HGNC Symbol;Acc:HGNC:2962]
DYNLL1	YDR424C	DYN2	1:M	No	1.16449	0.236891	0.577122	0.23214	-0.25284	0.241573	0.536914	1.46721	0		0		0		0		1	|haematopoietic_and_lymphoid_tissue	0		0		0		N	N	N	N	N	N	N	N	dynein light chain LC8-type 1 [Source:HGNC Symbol;Acc:HGNC:15476]
DYNLL2	YDR424C	DYN2	1:M	No	1.16449	0.236891	0.577122	0.23214	-0.25284	0.241573	0.536914	1.46721	2	|breast|skin	0		0		0		2	|haematopoietic_and_lymphoid_tissue|soft_tissue	0		0		0		N	N	N	N	N	N	N	N	dynein light chain LC8-type 2 [Source:HGNC Symbol;Acc:HGNC:24596]
DYRK1A	YJL141C	YAK1	1:M	No	-0.0307624	0.367068	-0.0349074	0.450785	-0.272191	0.712523	-0.785883	0.734002	2	|skin|stomach	0		0		0		1	|autonomic_ganglia	0		0		0		N	N	N	N	N	N	N	N	dual specificity tyrosine phosphorylation regulated kinase 1A [Source:HGNC Symbol;Acc:HGNC:3091]
DYRK1B	YJL141C	YAK1	1:M	No	-0.0307624	0.367068	-0.0349074	0.450785	-0.272191	0.712523	-0.785883	0.734002	6	|central_nervous_system|kidney|lung|oesophagus|pancreas|urinary_tract	0		0		0		0		0		0		0		Y	N	N	N	N	N	N	N	dual specificity tyrosine phosphorylation regulated kinase 1B [Source:HGNC Symbol;Acc:HGNC:3092]
DYRK2	YJL141C	YAK1	1:M	No	-0.0307624	0.367068	-0.0349074	0.450785	-0.272191	0.712523	-0.785883	0.734002	0		0		0		0		1	|liver	0		0		0		N	N	N	N	N	N	N	N	dual specificity tyrosine phosphorylation regulated kinase 2 [Source:HGNC Symbol;Acc:HGNC:3093]
DYRK3	YJL141C	YAK1	1:M	No	-0.0307624	0.367068	-0.0349074	0.450785	-0.272191	0.712523	-0.785883	0.734002	0		0		0		0		2	|breast|large_intestine	0		0		0		N	N	N	N	Y	N	N	N	dual specificity tyrosine phosphorylation regulated kinase 3 [Source:HGNC Symbol;Acc:HGNC:3094]
DYRK4	YJL141C	YAK1	1:M	No	-0.0307624	0.367068	-0.0349074	0.450785	-0.272191	0.712523	-0.785883	0.734002	1	|skin	0		0		0		1	|pancreas	0		0		0		N	N	N	N	N	N	N	N	dual specificity tyrosine phosphorylation regulated kinase 4 [Source:HGNC Symbol;Acc:HGNC:3095]
EARS2	YOL033W	MSE1	1:1	No	-1.4832	-0.505888	0.001	0.0001	5.77606	1.56719	0.001	0.0001	1	|haematopoietic_and_lymphoid_tissue	0		0		0		1	|oesophagus	0		0		0		N	N	N	N	N	N	N	N	glutamyl-tRNA synthetase 2, mitochondrial [Source:HGNC Symbol;Acc:HGNC:29419]
ECH1	YOR180C	DCI1	M:M	No	-0.375694	-0.058744	-0.768088	0.740017	-1.73826	0.788454	-1.33376	0.157215	1	|kidney	0		0		0		0		0		0		0		N	N	N	N	N	N	N	N	enoyl-CoA hydratase 1 [Source:HGNC Symbol;Acc:HGNC:3149]
ECH1	YLR284C	ECI1	M:M	Yes	-1.60383	0.84887	-0.2958	-2.55432	0.554153	-1.90705	0.125265	5.17412	1	|kidney	0		1	|kidney	0		0		0		0		0		N	N	Y	N	N	N	N	N	enoyl-CoA hydratase 1 [Source:HGNC Symbol;Acc:HGNC:3149]
ECHDC2	YOR180C	DCI1	M:M	No	-0.375694	-0.058744	-0.768088	0.740017	-1.73826	0.788454	-1.33376	0.157215	1	|haematopoietic_and_lymphoid_tissue	0		0		0		1	|lung	0		0		0		N	N	N	N	N	N	N	N	enoyl-CoA hydratase domain containing 2 [Source:HGNC Symbol;Acc:HGNC:23408]
ECHDC2	YLR284C	ECI1	M:M	Yes	-1.60383	0.84887	-0.2958	-2.55432	0.554153	-1.90705	0.125265	5.17412	1	|haematopoietic_and_lymphoid_tissue	0		1	|haematopoietic_and_lymphoid_tissue	0		1	|lung	0		0		0		N	N	Y	N	N	N	N	N	enoyl-CoA hydratase domain containing 2 [Source:HGNC Symbol;Acc:HGNC:23408]
ECHDC3	YOR180C	DCI1	M:M	No	-0.375694	-0.058744	-0.768088	0.740017	-1.73826	0.788454	-1.33376	0.157215	2	|haematopoietic_and_lymphoid_tissue|oesophagus	0		0		0		0		0		0		0		N	N	N	N	N	N	N	N	enoyl-CoA hydratase domain containing 3 [Source:HGNC Symbol;Acc:HGNC:23489]
ECHDC3	YLR284C	ECI1	M:M	Yes	-1.60383	0.84887	-0.2958	-2.55432	0.554153	-1.90705	0.125265	5.17412	2	|haematopoietic_and_lymphoid_tissue|oesophagus	0		2	|haematopoietic_and_lymphoid_tissue|oesophagus	0		0		0		0		0		N	N	Y	N	N	N	N	N	enoyl-CoA hydratase domain containing 3 [Source:HGNC Symbol;Acc:HGNC:23489]
ECHS1	YOR180C	DCI1	M:M	No	-0.375694	-0.058744	-0.768088	0.740017	-1.73826	0.788454	-1.33376	0.157215	1	|urinary_tract	0		0		0		1	|haematopoietic_and_lymphoid_tissue	0		0		0		N	N	N	N	N	N	N	N	enoyl-CoA hydratase, short chain 1 [Source:HGNC Symbol;Acc:HGNC:3151]
ECHS1	YLR284C	ECI1	M:M	Yes	-1.60383	0.84887	-0.2958	-2.55432	0.554153	-1.90705	0.125265	5.17412	1	|urinary_tract	0		1	|urinary_tract	0		1	|haematopoietic_and_lymphoid_tissue	0		0		0		N	N	Y	N	N	N	N	N	enoyl-CoA hydratase, short chain 1 [Source:HGNC Symbol;Acc:HGNC:3151]
ECI2	YOR180C	DCI1	M:M	No	-0.375694	-0.058744	-0.768088	0.740017	-1.73826	0.788454	-1.33376	0.157215	0		0		0		0		3	|large_intestine|lung|pancreas	0		0		0		N	N	N	N	N	N	N	N	enoyl-CoA delta isomerase 2 [Source:HGNC Symbol;Acc:HGNC:14601]
ECI2	YLR284C	ECI1	M:M	Yes	-1.60383	0.84887	-0.2958	-2.55432	0.554153	-1.90705	0.125265	5.17412	0		0		0		0		3	|large_intestine|lung|pancreas	0		0		0		N	N	Y	N	N	N	N	N	enoyl-CoA delta isomerase 2 [Source:HGNC Symbol;Acc:HGNC:14601]
EDEM1	YHR204W	MNL1	1:M	No	0.24552	-0.038822	-0.0711608	-1.46108	-2.10638	0.970268	-0.0342559	1.87681	0		0		0		0		1	|haematopoietic_and_lymphoid_tissue	0		0		0		N	N	N	N	N	N	N	N	ER degradation enhancing alpha-mannosidase like protein 1 [Source:HGNC Symbol;Acc:HGNC:18967]
EDEM2	YHR204W	MNL1	1:M	No	0.24552	-0.038822	-0.0711608	-1.46108	-2.10638	0.970268	-0.0342559	1.87681	2	|large_intestine|liver	0		0		0		1	|kidney	0		0		0		N	N	N	N	N	N	N	N	ER degradation enhancing alpha-mannosidase like protein 2 [Source:HGNC Symbol;Acc:HGNC:15877]
EDEM3	YHR204W	MNL1	1:M	No	0.24552	-0.038822	-0.0711608	-1.46108	-2.10638	0.970268	-0.0342559	1.87681	1	|haematopoietic_and_lymphoid_tissue	0		0		0		0		0		0		0		Y	N	N	N	N	N	N	N	ER degradation enhancing alpha-mannosidase like protein 3 [Source:HGNC Symbol;Acc:HGNC:16787]
EDF1	YOR298C-A_1	YOR298C-A_1	1:1	No	-0.188523	0.787886	-0.549107	0.607092	-3.5307	-0.685558	-1.87599	-1.63492	0		0		0		0		1	|urinary_tract	0		0		0		N	N	N	N	N	N	N	N	endothelial differentiation related factor 1 [Source:HGNC Symbol;Acc:HGNC:3164]
EDF1	YOR298C-A_1	YOR298C-A_1	1:1	No	-0.188523	0.787886	-0.549107	0.607092	-3.5307	-0.685558	-1.87599	-1.63492	0		0		0		0		1	|urinary_tract	0		0		0		N	N	N	N	N	N	N	N	endothelial differentiation related factor 1 [Source:HGNC Symbol;Acc:HGNC:3164]
EDF1	YOR298C-A_2	YOR298C-A_2	1:1	No	0.843843	-0.038881	0.405779	0.013683	-0.969259	0.962669	0.231208	1.0776	0		0		0		0		1	|urinary_tract	0		0		0		N	N	N	N	N	N	N	N	endothelial differentiation related factor 1 [Source:HGNC Symbol;Acc:HGNC:3164]
EDF1	YOR298C-A_2	YOR298C-A_2	1:1	No	0.843843	-0.038881	0.405779	0.013683	-0.969259	0.962669	0.231208	1.0776	0		0		0		0		1	|urinary_tract	0		0		0		N	N	N	N	N	N	N	N	endothelial differentiation related factor 1 [Source:HGNC Symbol;Acc:HGNC:3164]
EDF1	YOR298C-A_3	YOR298C-A_3	1:1	No	-1.40789	0.751318	0.516043	0.89913	-1.07638	-0.787409	-1.60461	-0.06834	0		0		0		0		1	|urinary_tract	0		0		0		N	N	N	N	N	N	N	N	endothelial differentiation related factor 1 [Source:HGNC Symbol;Acc:HGNC:3164]
EDF1	YOR298C-A_3	YOR298C-A_3	1:1	No	-1.40789	0.751318	0.516043	0.89913	-1.07638	-0.787409	-1.60461	-0.06834	0		0		0		0		1	|urinary_tract	0		0		0		N	N	N	N	N	N	N	N	endothelial differentiation related factor 1 [Source:HGNC Symbol;Acc:HGNC:3164]
EEF1B2	YAL003W	EFB1	1:M	Yes	0.374859	-1.75627	0.178741	2.43383	2.10515	2.13423	0.0667613	5.76643	0		0		0		0		1	|haematopoietic_and_lymphoid_tissue	0		0		0		N	N	Y	Y	Y	N	N	N	eukaryotic translation elongation factor 1 beta 2 [Source:HGNC Symbol;Acc:HGNC:3208]
EEF1D	YAL003W	EFB1	1:M	Yes	0.374859	-1.75627	0.178741	2.43383	2.10515	2.13423	0.0667613	5.76643	1	|bone	1	|bone	1	|bone	1	|bone	1	|lung	0		0		0		N	N	Y	Y	N	N	N	N	eukaryotic translation elongation factor 1 delta [Source:HGNC Symbol;Acc:HGNC:3211]
EEF1G	YPL048W	CAM1	1:M	Yes	-0.77073	0.61958	-1.73889	1.07474	-0.387948	-2.10096	-0.093085	-1.47471	0		0		0		0		1	|liver	0		0		1	|liver	N	N	N	N	N	N	N	Y	eukaryotic translation elongation factor 1 gamma [Source:HGNC Symbol;Acc:HGNC:3213]
EEF1G	YKL081W	TEF4	1:M	Yes	-0.193567	-0.449001	-5.86716	-1.30511	-0.184951	1.81045	6.20111	-6.60984	0		0		0		0		1	|liver	0		1	|liver	0		N	N	N	N	N	N	Y	N	eukaryotic translation elongation factor 1 gamma [Source:HGNC Symbol;Acc:HGNC:3213]
EEF2	YOR133W	EFT1	M:M	No	-1.47039	0.120403	0.521816	0.850756	-1.32133	-1.26353	-2.05465	-0.81124	0		0		0		0		3	|haematopoietic_and_lymphoid_tissue|oesophagus|ovary	0		0		0		N	N	N	N	Y	N	N	N	eukaryotic translation elongation factor 2 [Source:HGNC Symbol;Acc:HGNC:3214]
EEF2	YDR385W	EFT2	M:M	Yes	-0.460869	0.241413	-0.347427	1.08675	0.728955	-2.72371	-1.05074	-2.08986	0		0		0		0		3	|haematopoietic_and_lymphoid_tissue|oesophagus|ovary	3	|haematopoietic_and_lymphoid_tissue|oesophagus|ovary	3	|haematopoietic_and_lymphoid_tissue|oesophagus|ovary	3	|haematopoietic_and_lymphoid_tissue|oesophagus|ovary	N	N	N	N	Y	Y	Y	Y	eukaryotic translation elongation factor 2 [Source:HGNC Symbol;Acc:HGNC:3214]
EEFSEC	YOR187W	TUF1	1:M	Yes	-3.5155	-2.49711	0.001	0.0001	2.82827	2.13797	0.001	0.0001	1	|large_intestine	0		0		1	|large_intestine	0		0		0		0		N	N	N	Y	N	N	N	N	eukaryotic elongation factor, selenocysteine-tRNA specific [Source:HGNC Symbol;Acc:HGNC:24614]
EFCAB2	YOR257W	CDC31	1:M	Yes	0.89453	-0.162225	0.86575	0.395608	0.805271	2.36411	-1.53048	2.22044	0		0		0		0		0		0		0		0		N	N	Y	Y	N	N	N	N	EF-hand calcium binding domain 2 [Source:HGNC Symbol;Acc:HGNC:28166]
EFTUD2	YOR133W	EFT1	M:M	No	-1.47039	0.120403	0.521816	0.850756	-1.32133	-1.26353	-2.05465	-0.81124	0		0		0		0		2	|breast|ovary	0		0		0		N	N	N	N	Y	N	N	N	elongation factor Tu GTP binding domain containing 2 [Source:HGNC Symbol;Acc:HGNC:30858]
EFTUD2	YDR385W	EFT2	M:M	Yes	-0.460869	0.241413	-0.347427	1.08675	0.728955	-2.72371	-1.05074	-2.08986	0		0		0		0		2	|breast|ovary	2	|breast|ovary	2	|breast|ovary	2	|breast|ovary	N	N	N	N	Y	Y	Y	Y	elongation factor Tu GTP binding domain containing 2 [Source:HGNC Symbol;Acc:HGNC:30858]
EGR1	YGL035C	MIG1	M:M	Yes	-0.338748	-0.557668	-0.545836	-0.405539	-1.71566	3.19333	-0.945527	1.93235	1	|stomach	0		0		1	|stomach	1	|liver	0		0		0		N	N	N	Y	Y	N	N	N	early growth response 1 [Source:HGNC Symbol;Acc:HGNC:3238]
EGR1	YGL209W	MIG2	M:M	No	-0.108513	0.025668	0.460068	0.29061	-0.390621	-1.465	0.895498	-1.41616	1	|stomach	0		0		0		1	|liver	0		0		0		N	N	N	N	Y	N	N	N	early growth response 1 [Source:HGNC Symbol;Acc:HGNC:3238]
EGR1	YER028C	MIG3	M:M	No	1.22806	0.044345	1.40346	0.250164	-0.536517	0.115834	-0.965272	-0.619282	1	|stomach	0		0		0		1	|liver	0		0		0		N	N	N	N	Y	N	N	N	early growth response 1 [Source:HGNC Symbol;Acc:HGNC:3238]
EGR2	YGL035C	MIG1	M:M	Yes	-0.338748	-0.557668	-0.545836	-0.405539	-1.71566	3.19333	-0.945527	1.93235	1	|stomach	0		0		1	|stomach	0		0		0		0		N	N	N	Y	N	N	N	N	early growth response 2 [Source:HGNC Symbol;Acc:HGNC:3239]
EGR2	YGL209W	MIG2	M:M	No	-0.108513	0.025668	0.460068	0.29061	-0.390621	-1.465	0.895498	-1.41616	1	|stomach	0		0		0		0		0		0		0		N	N	N	N	N	N	N	N	early growth response 2 [Source:HGNC Symbol;Acc:HGNC:3239]
EGR2	YER028C	MIG3	M:M	No	1.22806	0.044345	1.40346	0.250164	-0.536517	0.115834	-0.965272	-0.619282	1	|stomach	0		0		0		0		0		0		0		N	N	N	N	N	N	N	N	early growth response 2 [Source:HGNC Symbol;Acc:HGNC:3239]
EGR3	YGL035C	MIG1	M:M	Yes	-0.338748	-0.557668	-0.545836	-0.405539	-1.71566	3.19333	-0.945527	1.93235	1	|breast	0		0		1	|breast	2	|large_intestine|ovary	0		0		0		N	N	N	Y	Y	N	N	N	early growth response 3 [Source:HGNC Symbol;Acc:HGNC:3240]
EGR3	YGL209W	MIG2	M:M	No	-0.108513	0.025668	0.460068	0.29061	-0.390621	-1.465	0.895498	-1.41616	1	|breast	0		0		0		2	|large_intestine|ovary	0		0		0		N	N	N	N	Y	N	N	N	early growth response 3 [Source:HGNC Symbol;Acc:HGNC:3240]
EGR3	YER028C	MIG3	M:M	No	1.22806	0.044345	1.40346	0.250164	-0.536517	0.115834	-0.965272	-0.619282	1	|breast	0		0		0		2	|large_intestine|ovary	0		0		0		N	N	N	N	Y	N	N	N	early growth response 3 [Source:HGNC Symbol;Acc:HGNC:3240]
EGR4	YGL035C	MIG1	M:M	Yes	-0.338748	-0.557668	-0.545836	-0.405539	-1.71566	3.19333	-0.945527	1.93235	2	|pancreas|urinary_tract	0		0		2	|pancreas|urinary_tract	0		0		0		0		N	N	N	Y	N	N	N	N	early growth response 4 [Source:HGNC Symbol;Acc:HGNC:3241]
EGR4	YGL209W	MIG2	M:M	No	-0.108513	0.025668	0.460068	0.29061	-0.390621	-1.465	0.895498	-1.41616	2	|pancreas|urinary_tract	0		0		0		0		0		0		0		N	N	N	N	N	N	N	N	early growth response 4 [Source:HGNC Symbol;Acc:HGNC:3241]
EGR4	YER028C	MIG3	M:M	No	1.22806	0.044345	1.40346	0.250164	-0.536517	0.115834	-0.965272	-0.619282	2	|pancreas|urinary_tract	0		0		0		0		0		0		0		N	N	N	N	N	N	N	N	early growth response 4 [Source:HGNC Symbol;Acc:HGNC:3241]
EHD1	YBL047C	EDE1	1:M	Yes	0.31151	0.49342	0.376182	1.09181	0.50926	-2.55351	-2.09925	-1.46322	0		0		0		0		0		0		0		0		N	N	N	N	N	N	N	Y	EH domain containing 1 [Source:HGNC Symbol;Acc:HGNC:3242]
EHD2	YBL047C	EDE1	1:M	Yes	0.31151	0.49342	0.376182	1.09181	0.50926	-2.55351	-2.09925	-1.46322	1	|haematopoietic_and_lymphoid_tissue	0		0		0		1	|lung	0		0		1	|lung	N	N	N	N	N	N	N	Y	EH domain containing 2 [Source:HGNC Symbol;Acc:HGNC:3243]
EHD3	YBL047C	EDE1	1:M	Yes	0.31151	0.49342	0.376182	1.09181	0.50926	-2.55351	-2.09925	-1.46322	0		0		0		0		1	|lung	0		0		1	|lung	N	N	N	N	N	N	N	Y	EH domain containing 3 [Source:HGNC Symbol;Acc:HGNC:3244]
EHD4	YBL047C	EDE1	1:M	Yes	0.31151	0.49342	0.376182	1.09181	0.50926	-2.55351	-2.09925	-1.46322	0		0		0		0		0		0		0		0		N	N	N	N	N	N	N	Y	EH domain containing 4 [Source:HGNC Symbol;Acc:HGNC:3245]
EHMT1	YJL168C	SET2	1:M	Yes	-1.00694	-1.55891	-5.13137	-2.50583	3.43704	1.33958	3.93367	5.43606	1	|breast	0		1	|breast	0		2	|endometrium|liver	0		0		0		N	N	Y	N	N	N	N	N	euchromatic histone lysine methyltransferase 1 [Source:HGNC Symbol;Acc:HGNC:24650]
EHMT2	YJL168C	SET2	1:M	Yes	-1.00694	-1.55891	-5.13137	-2.50583	3.43704	1.33958	3.93367	5.43606	1	|kidney	0		1	|kidney	0		1	|stomach	0		0		0		N	N	Y	N	N	N	N	N	euchromatic histone lysine methyltransferase 2 [Source:HGNC Symbol;Acc:HGNC:14129]
EID3	YDL105W	NSE4	1:M	No	-0.974933	-0.38299	0.686985	1.07277	-1.24817	1.2162	-1.36887	-0.734022	2	|bone|haematopoietic_and_lymphoid_tissue	0		0		0		2	|breast|pancreas	0		0		0		N	N	N	N	N	N	N	N	EP300 interacting inhibitor of differentiation 3 [Source:HGNC Symbol;Acc:HGNC:32961]
EIF1	YNL244C	SUI1	1:M	Yes	0.00243496	-0.158168	0.0899658	0.545326	4.70267	2.79247	1.54804	0.351502	1	|oesophagus	0		0		1	|oesophagus	2	|central_nervous_system|haematopoietic_and_lymphoid_tissue	0		0		0		N	N	N	Y	N	N	N	N	eukaryotic translation initiation factor 1 [Source:HGNC Symbol;Acc:HGNC:3249]
EIF1AX	YMR260C	TIF11	1:M	Yes	-0.558905	-0.006804	0.202709	-0.499945	4.60563	0.46632	0.539638	4.09782	0		0		0		0		3	|haematopoietic_and_lymphoid_tissue|ovary|pancreas	0		0		0		N	N	Y	N	Y	N	N	N	eukaryotic translation initiation factor 1A X-linked [Source:HGNC Symbol;Acc:HGNC:3250]
EIF1AY	YMR260C	TIF11	1:M	Yes	-0.558905	-0.006804	0.202709	-0.499945	4.60563	0.46632	0.539638	4.09782	1	|skin	0		1	|skin	0		0		0		0		0		N	N	Y	N	N	N	N	N	eukaryotic translation initiation factor 1A Y-linked [Source:HGNC Symbol;Acc:HGNC:3252]
EIF1B	YNL244C	SUI1	1:M	Yes	0.00243496	-0.158168	0.0899658	0.545326	4.70267	2.79247	1.54804	0.351502	0		0		0		0		1	|haematopoietic_and_lymphoid_tissue	0		0		0		N	N	N	Y	N	N	N	N	eukaryotic translation initiation factor 1B [Source:HGNC Symbol;Acc:HGNC:30792]
EIF2A	YGR054W	YGR054W	1:1	Yes	0.222531	0.737729	-0.193847	1.51351	-1.59037	-2.25211	-2.0716	-3.41497	0		0		0		0		1	|haematopoietic_and_lymphoid_tissue	1	|haematopoietic_and_lymphoid_tissue	1	|haematopoietic_and_lymphoid_tissue	1	|haematopoietic_and_lymphoid_tissue	N	N	N	N	Y	Y	Y	Y	eukaryotic translation initiation factor 2A [Source:HGNC Symbol;Acc:HGNC:3254]
EIF2AK1	YDR283C	GCN2	1:M	Yes	2.20999	0.171014	2.76879	-3.92564	-1.49653	0.164702	0.125155	3.823	2	|cervix|pancreas	0		2	|cervix|pancreas	0		1	|kidney	0		0		0		N	N	Y	N	N	N	N	N	eukaryotic translation initiation factor 2 alpha kinase 1 [Source:HGNC Symbol;Acc:HGNC:24921]
EIF2AK2	YDR283C	GCN2	1:M	Yes	2.20999	0.171014	2.76879	-3.92564	-1.49653	0.164702	0.125155	3.823	0		0		0		0		0		0		0		0		N	N	Y	N	N	N	N	N	eukaryotic translation initiation factor 2 alpha kinase 2 [Source:HGNC Symbol;Acc:HGNC:9437]
EIF2AK3	YDR283C	GCN2	1:M	Yes	2.20999	0.171014	2.76879	-3.92564	-1.49653	0.164702	0.125155	3.823	4	|breast|liver|oesophagus|pancreas	0		4	|breast|liver|oesophagus|pancreas	0		1	|kidney	0		0		0		Y	N	Y	N	N	N	N	N	eukaryotic translation initiation factor 2 alpha kinase 3 [Source:HGNC Symbol;Acc:HGNC:3255]
EIF2AK4	YDR283C	GCN2	1:M	Yes	2.20999	0.171014	2.76879	-3.92564	-1.49653	0.164702	0.125155	3.823	1	|haematopoietic_and_lymphoid_tissue	0		1	|haematopoietic_and_lymphoid_tissue	0		2	|large_intestine|lung	0		0		0		N	N	Y	N	N	N	N	N	eukaryotic translation initiation factor 2 alpha kinase 4 [Source:HGNC Symbol;Acc:HGNC:19687]
EIF2B1	YKR026C	GCN3	1:1	No	0.335366	0.300242	0.328667	0.546473	1.13577	-1.7658	-0.8004	-0.005711	1	|lung	0		0		0		0		0		0		0		N	N	N	N	N	N	N	N	eukaryotic translation initiation factor 2B subunit alpha [Source:HGNC Symbol;Acc:HGNC:3257]
EIF2B2	YLR291C	GCD7	1:1	No	0.787402	0.052196	0.0140679	0.825229	0.862372	0.966073	-0.984987	-1.43974	1	|soft_tissue	0		0		0		1	|large_intestine	0		0		0		N	N	N	N	N	N	N	N	eukaryotic translation initiation factor 2B subunit beta [Source:HGNC Symbol;Acc:HGNC:3258]
EIF2B3	YOR260W	GCD1	1:1	Yes	1.32698	-0.448597	0.872256	1.52146	0.300208	2.65567	-0.340659	2.92145	0		0		0		0		3	|breast|pancreas|skin	0		0		0		N	N	Y	Y	Y	N	N	N	eukaryotic translation initiation factor 2B subunit gamma [Source:HGNC Symbol;Acc:HGNC:3259]
EIF2B4	YGR083C	GCD2	1:1	Yes	1.28477	-0.018001	0.785572	0.867051	1.76537	2.86975	0.801527	-2.17921	0		0		0		0		0		0		0		0		N	N	N	Y	N	N	Y	N	eukaryotic translation initiation factor 2B subunit delta [Source:HGNC Symbol;Acc:HGNC:3260]
EIF2B5	YDR211W	GCD6	1:1	Yes	1.54821	0.63288	1.16877	-0.018169	0.71841	0.39423	0.564574	-2.7892	1	|breast	0		0		0		0		0		0		0		N	N	N	N	N	N	Y	N	eukaryotic translation initiation factor 2B subunit epsilon [Source:HGNC Symbol;Acc:HGNC:3261]
EIF2D	YDR117C	TMA64	1:1	No	0.0885044	0.393271	-0.134306	0.681021	0.590406	-1.44865	-0.573211	0.349906	1	|central_nervous_system	0		0		0		1	|haematopoietic_and_lymphoid_tissue	0		0		0		N	N	N	N	Y	N	N	N	eukaryotic translation initiation factor 2D [Source:HGNC Symbol;Acc:HGNC:6583]
EIF2S1	YJR007W	SUI2	1:1	Yes	-1.14827	-4.57554	-0.00557628	-3.72022	8.34372	14.3552	1.37126	13.6342	1	|soft_tissue	1	|soft_tissue	1	|soft_tissue	1	|soft_tissue	1	|pancreas	0		0		0		N	N	Y	Y	Y	N	N	N	eukaryotic translation initiation factor 2 subunit alpha [Source:HGNC Symbol;Acc:HGNC:3265]
EIF2S3	YER025W	GCD11	1:M	Yes	1.10073	-0.30113	0.294126	-5.3914	1.85963	2.11337	-0.24193	6.9472	0		0		0		0		3	|haematopoietic_and_lymphoid_tissue|lung|pancreas	0		0		0		N	N	Y	Y	Y	N	N	N	eukaryotic translation initiation factor 2 subunit gamma [Source:HGNC Symbol;Acc:HGNC:3267]
EIF3A	YBR079C	RPG1	1:1	No	0.693588	0.620763	-0.144763	-0.581769	-0.602326	-1.98233	-0.515304	-1.39427	0		0		0		0		0		0		0		0		N	N	N	N	Y	N	N	N	eukaryotic translation initiation factor 3 subunit A [Source:HGNC Symbol;Acc:HGNC:3271]
EIF3B	YOR361C	PRT1	1:1	Yes	1.8298	0.002016	1.15594	0.387939	0.401522	3.16063	-0.432421	-1.20732	0		0		0		0		0		0		0		0		N	N	N	Y	Y	N	N	N	eukaryotic translation initiation factor 3 subunit B [Source:HGNC Symbol;Acc:HGNC:3280]
EIF3C	YMR309C	NIP1	1:M	Yes	0.821775	0.997184	-0.147483	1.31843	-3.14041	-4.85711	-3.08126	-11.2449	1	|pancreas	0		0		0		1	|haematopoietic_and_lymphoid_tissue	1	|haematopoietic_and_lymphoid_tissue	1	|haematopoietic_and_lymphoid_tissue	1	|haematopoietic_and_lymphoid_tissue	N	N	N	N	N	N	Y	Y	eukaryotic translation initiation factor 3 subunit C [Source:HGNC Symbol;Acc:HGNC:3279]
EIF3CL	YMR309C	NIP1	1:M	Yes	0.821775	0.997184	-0.147483	1.31843	-3.14041	-4.85711	-3.08126	-11.2449	0		0		0		0		1	|haematopoietic_and_lymphoid_tissue	1	|haematopoietic_and_lymphoid_tissue	1	|haematopoietic_and_lymphoid_tissue	1	|haematopoietic_and_lymphoid_tissue	N	N	N	N	N	N	Y	Y	eukaryotic translation initiation factor 3 subunit C like [Source:HGNC Symbol;Acc:HGNC:26347]
EIF3F	YOR261C	RPN8	1:M	Yes	-3.55556	-6.93194	0.001	0.0001	5.845	6.76339	0.001	0.0001	0		0		0		0		1	|haematopoietic_and_lymphoid_tissue	0		0		0		N	N	N	Y	Y	N	N	N	eukaryotic translation initiation factor 3 subunit F [Source:HGNC Symbol;Acc:HGNC:3275]
EIF3G	YDR429C	TIF35	1:1	Yes	-0.333637	-20.8463	-0.902263	-13.4466	7.59205	34.7644	1.07694	16.3734	0		0		0		0		1	|lung	0		0		0		N	N	Y	Y	N	N	N	N	eukaryotic translation initiation factor 3 subunit G [Source:HGNC Symbol;Acc:HGNC:3274]
EIF3I	YMR146C	TIF34	1:M	Yes	0.852615	-0.030472	-0.0784994	1.36554	-2.35387	1.24588	-2.51293	-3.85036	0		0		0		0		3	|breast|haematopoietic_and_lymphoid_tissue|pancreas	0		3	|breast|haematopoietic_and_lymphoid_tissue|pancreas	0		N	N	N	N	Y	N	Y	N	eukaryotic translation initiation factor 3 subunit I [Source:HGNC Symbol;Acc:HGNC:3272]
EIF4A1	YDR021W	FAL1	1:M	Yes	0.919464	-0.18203	0.482878	2.02585	0.294522	1.5607	-1.41358	6.21688	0		0		0		0		6	|breast|haematopoietic_and_lymphoid_tissue|large_intestine|lung|ovary|skin	0		0		0		N	N	Y	N	Y	N	N	N	eukaryotic translation initiation factor 4A1 [Source:HGNC Symbol;Acc:HGNC:3282]
EIF4A2	YDR021W	FAL1	1:M	Yes	0.919464	-0.18203	0.482878	2.02585	0.294522	1.5607	-1.41358	6.21688	0		0		0		0		0		0		0		0		N	N	Y	N	N	N	N	N	eukaryotic translation initiation factor 4A2 [Source:HGNC Symbol;Acc:HGNC:3284]
EIF4A3	YDR021W	FAL1	1:M	Yes	0.919464	-0.18203	0.482878	2.02585	0.294522	1.5607	-1.41358	6.21688	0		0		0		0		2	|oesophagus|pancreas	0		0		0		N	N	Y	N	Y	N	N	N	eukaryotic translation initiation factor 4A3 [Source:HGNC Symbol;Acc:HGNC:18683]
EIF4E	YOL139C	CDC33	1:M	No	-0.865661	-0.408617	-0.107576	-4.96862	5.40089	-1.41583	2.48146	1.24067	1	|breast	0		0		0		1	|ovary	0		0		0		N	N	N	N	N	N	N	N	eukaryotic translation initiation factor 4E [Source:HGNC Symbol;Acc:HGNC:3287]
EIF4E1B	YOL139C	CDC33	1:M	No	-0.865661	-0.408617	-0.107576	-4.96862	5.40089	-1.41583	2.48146	1.24067	0		0		0		0		2	|kidney|soft_tissue	0		0		0		N	N	N	N	N	N	N	N	eukaryotic translation initiation factor 4E family member 1B [Source:HGNC Symbol;Acc:HGNC:33179]
EIF4E2	YOL139C	CDC33	1:M	No	-0.865661	-0.408617	-0.107576	-4.96862	5.40089	-1.41583	2.48146	1.24067	0		0		0		0		3	|oesophagus|skin|stomach	0		0		0		N	N	N	N	Y	N	N	N	eukaryotic translation initiation factor 4E family member 2 [Source:HGNC Symbol;Acc:HGNC:3293]
EIF4E3	YOL139C	CDC33	1:M	No	-0.865661	-0.408617	-0.107576	-4.96862	5.40089	-1.41583	2.48146	1.24067	2	|pancreas|skin	0		0		0		1	|liver	0		0		0		Y	N	N	N	N	N	N	N	eukaryotic translation initiation factor 4E family member 3 [Source:HGNC Symbol;Acc:HGNC:31837]
EIF4G1	YGR162W	TIF4631	M:M	Yes	-0.0389404	1.034	0.666864	0.908053	1.95015	-1.83436	0.182114	-3.49857	2	|bone|haematopoietic_and_lymphoid_tissue	0		0		0		0		0		0		0		N	N	N	N	N	N	Y	N	eukaryotic translation initiation factor 4 gamma 1 [Source:HGNC Symbol;Acc:HGNC:3296]
EIF4G1	YGL049C	TIF4632	M:M	Yes	-0.265741	-0.228758	-1.29082	-2.66676	-0.539987	-0.687426	-0.313328	7.9008	2	|bone|haematopoietic_and_lymphoid_tissue	0		2	|bone|haematopoietic_and_lymphoid_tissue	0		0		0		0		0		N	N	Y	N	N	N	N	N	eukaryotic translation initiation factor 4 gamma 1 [Source:HGNC Symbol;Acc:HGNC:3296]
EIF4G2	YGR162W	TIF4631	M:M	Yes	-0.0389404	1.034	0.666864	0.908053	1.95015	-1.83436	0.182114	-3.49857	0		0		0		0		0		0		0		0		N	N	N	N	N	N	Y	N	eukaryotic translation initiation factor 4 gamma 2 [Source:HGNC Symbol;Acc:HGNC:3297]
EIF4G2	YGL049C	TIF4632	M:M	Yes	-0.265741	-0.228758	-1.29082	-2.66676	-0.539987	-0.687426	-0.313328	7.9008	0		0		0		0		0		0		0		0		N	N	Y	N	N	N	N	N	eukaryotic translation initiation factor 4 gamma 2 [Source:HGNC Symbol;Acc:HGNC:3297]
EIF4G3	YGR162W	TIF4631	M:M	Yes	-0.0389404	1.034	0.666864	0.908053	1.95015	-1.83436	0.182114	-3.49857	0		0		0		0		2	|central_nervous_system|soft_tissue	0		2	|central_nervous_system|soft_tissue	0		N	N	N	N	N	N	Y	N	eukaryotic translation initiation factor 4 gamma 3 [Source:HGNC Symbol;Acc:HGNC:3298]
EIF4G3	YGL049C	TIF4632	M:M	Yes	-0.265741	-0.228758	-1.29082	-2.66676	-0.539987	-0.687426	-0.313328	7.9008	0		0		0		0		2	|central_nervous_system|soft_tissue	0		0		0		N	N	Y	N	N	N	N	N	eukaryotic translation initiation factor 4 gamma 3 [Source:HGNC Symbol;Acc:HGNC:3298]
EIF5	YPR041W	TIF5	1:1	Yes	1.10779	0.80725	0.513973	0.465117	0.766073	-3.24245	0.51935	-1.87727	0		0		0		0		2	|autonomic_ganglia|liver	0		0		2	|autonomic_ganglia|liver	N	N	N	N	N	N	N	Y	eukaryotic translation initiation factor 5 [Source:HGNC Symbol;Acc:HGNC:3299]
EIF5A	YJR047C	ANB1	M:M	No	1.88672	-0.148311	2.1077	0.480134	-1.13435	-0.251365	-1.46128	-0.368011	1	|bone	0		0		0		6	|breast|haematopoietic_and_lymphoid_tissue|large_intestine|lung|ovary|skin	0		0		0		N	N	N	N	Y	N	N	N	eukaryotic translation initiation factor 5A [Source:HGNC Symbol;Acc:HGNC:3300]
EIF5A2	YJR047C	ANB1	M:M	No	1.88672	-0.148311	2.1077	0.480134	-1.13435	-0.251365	-1.46128	-0.368011	1	|endometrium	0		0		0		1	|lung	0		0		0		N	N	N	N	N	N	N	N	eukaryotic translation initiation factor 5A2 [Source:HGNC Symbol;Acc:HGNC:3301]
EIF5AL1	YJR047C	ANB1	M:M	No	1.88672	-0.148311	2.1077	0.480134	-1.13435	-0.251365	-1.46128	-0.368011	0		0		0		0		3	|haematopoietic_and_lymphoid_tissue|lung|skin	0		0		0		N	N	N	N	Y	N	N	N	eukaryotic translation initiation factor 5A-like 1 [Source:HGNC Symbol;Acc:HGNC:17419]
EIF5B	YAL035W	FUN12	1:1	Yes	-15.6377	-10.9971	0.001	0.0001	18.3209	17.4464	0.001	0.0001	0		0		0		0		2	|haematopoietic_and_lymphoid_tissue|pancreas	0		0		0		N	N	N	Y	Y	N	N	N	eukaryotic translation initiation factor 5B [Source:HGNC Symbol;Acc:HGNC:30793]
EIF6	YPR016C	TIF6	1:M	Yes	-7.04443	1.34948	-0.109529	-0.864927	26.9603	2.3819	0.027671	0.292824	1	|large_intestine	0		0		1	|large_intestine	1	|haematopoietic_and_lymphoid_tissue	0		0		0		N	N	N	Y	N	N	N	N	eukaryotic translation initiation factor 6 [Source:HGNC Symbol;Acc:HGNC:6159]
ELAC2	YKR079C	TRZ1	1:1	Yes	1.31631	0.582704	0.534989	0.078664	-0.193912	-2.29916	0.725731	-2.59972	0		0		0		0		5	|breast|large_intestine|lung|ovary|skin	5	|breast|large_intestine|lung|ovary|skin	5	|breast|large_intestine|lung|ovary|skin	5	|breast|large_intestine|lung|ovary|skin	N	N	N	N	Y	Y	Y	Y	elaC ribonuclease Z 2 [Source:HGNC Symbol;Acc:HGNC:14198]
ELOF1	YKL160W	ELF1	1:1	No	-0.12746	-0.204478	-0.748644	-0.882613	-0.152731	-0.022219	0.196745	0.063758	1	|kidney	0		0		0		2	|cervix|large_intestine	0		0		0		N	N	N	N	Y	N	N	N	elongation factor 1 homolog [Source:HGNC Symbol;Acc:HGNC:28691]
ELOVL1	YCR034W	ELO2	M:M	Yes	1.34079	1.43505	-3.28778	4.1135	6.02815	-7.73878	3.30366	-13.8962	1	|ovary	0		0		0		0		0		0		0		N	N	N	N	N	N	Y	Y	ELOVL fatty acid elongase 1 [Source:HGNC Symbol;Acc:HGNC:14418]
ELOVL1	YLR372W	ELO3	M:M	Yes	-0.350122	1.277	-0.977249	1.87023	1.66019	-6.26026	1.52948	-10.5361	1	|ovary	0		0		0		0		0		0		0		N	N	N	N	N	N	Y	Y	ELOVL fatty acid elongase 1 [Source:HGNC Symbol;Acc:HGNC:14418]
ELOVL1	YJL196C_1	YJL196C_1	M:M	Yes	0.0552694	0.492576	0.0803431	-0.92393	-0.0198975	-2.14225	-0.607275	-0.70601	1	|ovary	0		0		0		0		0		0		0		N	N	N	N	N	N	N	Y	ELOVL fatty acid elongase 1 [Source:HGNC Symbol;Acc:HGNC:14418]
ELOVL1	YJL196C_1	YJL196C_1	M:M	Yes	0.0552694	0.492576	0.0803431	-0.92393	-0.0198975	-2.14225	-0.607275	-0.70601	1	|ovary	0		0		0		0		0		0		0		N	N	N	N	N	N	N	Y	ELOVL fatty acid elongase 1 [Source:HGNC Symbol;Acc:HGNC:14418]
ELOVL1	YJL196C_2	YJL196C_2	M:M	No	0.568712	0.154708	-0.125625	0.676786	0.0330144	-1.6047	-0.305346	-0.759014	1	|ovary	0		0		0		0		0		0		0		N	N	N	N	N	N	N	N	ELOVL fatty acid elongase 1 [Source:HGNC Symbol;Acc:HGNC:14418]
ELOVL1	YJL196C_2	YJL196C_2	M:M	No	0.568712	0.154708	-0.125625	0.676786	0.0330144	-1.6047	-0.305346	-0.759014	1	|ovary	0		0		0		0		0		0		0		N	N	N	N	N	N	N	N	ELOVL fatty acid elongase 1 [Source:HGNC Symbol;Acc:HGNC:14418]
ELOVL2	YCR034W	ELO2	M:M	Yes	1.34079	1.43505	-3.28778	4.1135	6.02815	-7.73878	3.30366	-13.8962	2	|bone|liver	0		0		0		1	|pancreas	1	|pancreas	1	|pancreas	1	|pancreas	N	N	N	N	N	N	Y	Y	ELOVL fatty acid elongase 2 [Source:HGNC Symbol;Acc:HGNC:14416]
ELOVL2	YLR372W	ELO3	M:M	Yes	-0.350122	1.277	-0.977249	1.87023	1.66019	-6.26026	1.52948	-10.5361	2	|bone|liver	0		0		0		1	|pancreas	1	|pancreas	1	|pancreas	1	|pancreas	N	N	N	N	N	N	Y	Y	ELOVL fatty acid elongase 2 [Source:HGNC Symbol;Acc:HGNC:14416]
ELOVL2	YJL196C_1	YJL196C_1	M:M	Yes	0.0552694	0.492576	0.0803431	-0.92393	-0.0198975	-2.14225	-0.607275	-0.70601	2	|bone|liver	0		0		0		1	|pancreas	0		0		1	|pancreas	N	N	N	N	N	N	N	Y	ELOVL fatty acid elongase 2 [Source:HGNC Symbol;Acc:HGNC:14416]
ELOVL2	YJL196C_1	YJL196C_1	M:M	Yes	0.0552694	0.492576	0.0803431	-0.92393	-0.0198975	-2.14225	-0.607275	-0.70601	2	|bone|liver	0		0		0		1	|pancreas	0		0		1	|pancreas	N	N	N	N	N	N	N	Y	ELOVL fatty acid elongase 2 [Source:HGNC Symbol;Acc:HGNC:14416]
ELOVL2	YJL196C_2	YJL196C_2	M:M	No	0.568712	0.154708	-0.125625	0.676786	0.0330144	-1.6047	-0.305346	-0.759014	2	|bone|liver	0		0		0		1	|pancreas	0		0		0		N	N	N	N	N	N	N	N	ELOVL fatty acid elongase 2 [Source:HGNC Symbol;Acc:HGNC:14416]
ELOVL2	YJL196C_2	YJL196C_2	M:M	No	0.568712	0.154708	-0.125625	0.676786	0.0330144	-1.6047	-0.305346	-0.759014	2	|bone|liver	0		0		0		1	|pancreas	0		0		0		N	N	N	N	N	N	N	N	ELOVL fatty acid elongase 2 [Source:HGNC Symbol;Acc:HGNC:14416]
ELOVL3	YCR034W	ELO2	M:M	Yes	1.34079	1.43505	-3.28778	4.1135	6.02815	-7.73878	3.30366	-13.8962	2	|cervix|liver	0		0		0		1	|central_nervous_system	1	|central_nervous_system	1	|central_nervous_system	1	|central_nervous_system	N	N	N	N	N	N	Y	Y	ELOVL fatty acid elongase 3 [Source:HGNC Symbol;Acc:HGNC:18047]
ELOVL3	YLR372W	ELO3	M:M	Yes	-0.350122	1.277	-0.977249	1.87023	1.66019	-6.26026	1.52948	-10.5361	2	|cervix|liver	0		0		0		1	|central_nervous_system	1	|central_nervous_system	1	|central_nervous_system	1	|central_nervous_system	N	N	N	N	N	N	Y	Y	ELOVL fatty acid elongase 3 [Source:HGNC Symbol;Acc:HGNC:18047]
ELOVL3	YJL196C_1	YJL196C_1	M:M	Yes	0.0552694	0.492576	0.0803431	-0.92393	-0.0198975	-2.14225	-0.607275	-0.70601	2	|cervix|liver	0		0		0		1	|central_nervous_system	0		0		1	|central_nervous_system	N	N	N	N	N	N	N	Y	ELOVL fatty acid elongase 3 [Source:HGNC Symbol;Acc:HGNC:18047]
ELOVL3	YJL196C_1	YJL196C_1	M:M	Yes	0.0552694	0.492576	0.0803431	-0.92393	-0.0198975	-2.14225	-0.607275	-0.70601	2	|cervix|liver	0		0		0		1	|central_nervous_system	0		0		1	|central_nervous_system	N	N	N	N	N	N	N	Y	ELOVL fatty acid elongase 3 [Source:HGNC Symbol;Acc:HGNC:18047]
ELOVL3	YJL196C_2	YJL196C_2	M:M	No	0.568712	0.154708	-0.125625	0.676786	0.0330144	-1.6047	-0.305346	-0.759014	2	|cervix|liver	0		0		0		1	|central_nervous_system	0		0		0		N	N	N	N	N	N	N	N	ELOVL fatty acid elongase 3 [Source:HGNC Symbol;Acc:HGNC:18047]
ELOVL3	YJL196C_2	YJL196C_2	M:M	No	0.568712	0.154708	-0.125625	0.676786	0.0330144	-1.6047	-0.305346	-0.759014	2	|cervix|liver	0		0		0		1	|central_nervous_system	0		0		0		N	N	N	N	N	N	N	N	ELOVL fatty acid elongase 3 [Source:HGNC Symbol;Acc:HGNC:18047]
ELOVL4	YCR034W	ELO2	M:M	Yes	1.34079	1.43505	-3.28778	4.1135	6.02815	-7.73878	3.30366	-13.8962	1	|haematopoietic_and_lymphoid_tissue	0		0		0		2	|bone|skin	2	|bone|skin	2	|bone|skin	2	|bone|skin	N	N	N	N	N	N	Y	Y	ELOVL fatty acid elongase 4 [Source:HGNC Symbol;Acc:HGNC:14415]
ELOVL4	YLR372W	ELO3	M:M	Yes	-0.350122	1.277	-0.977249	1.87023	1.66019	-6.26026	1.52948	-10.5361	1	|haematopoietic_and_lymphoid_tissue	0		0		0		2	|bone|skin	2	|bone|skin	2	|bone|skin	2	|bone|skin	N	N	N	N	N	N	Y	Y	ELOVL fatty acid elongase 4 [Source:HGNC Symbol;Acc:HGNC:14415]
ELOVL4	YJL196C_1	YJL196C_1	M:M	Yes	0.0552694	0.492576	0.0803431	-0.92393	-0.0198975	-2.14225	-0.607275	-0.70601	1	|haematopoietic_and_lymphoid_tissue	0		0		0		2	|bone|skin	0		0		2	|bone|skin	N	N	N	N	N	N	N	Y	ELOVL fatty acid elongase 4 [Source:HGNC Symbol;Acc:HGNC:14415]
ELOVL4	YJL196C_1	YJL196C_1	M:M	Yes	0.0552694	0.492576	0.0803431	-0.92393	-0.0198975	-2.14225	-0.607275	-0.70601	1	|haematopoietic_and_lymphoid_tissue	0		0		0		2	|bone|skin	0		0		2	|bone|skin	N	N	N	N	N	N	N	Y	ELOVL fatty acid elongase 4 [Source:HGNC Symbol;Acc:HGNC:14415]
ELOVL4	YJL196C_2	YJL196C_2	M:M	No	0.568712	0.154708	-0.125625	0.676786	0.0330144	-1.6047	-0.305346	-0.759014	1	|haematopoietic_and_lymphoid_tissue	0		0		0		2	|bone|skin	0		0		0		N	N	N	N	N	N	N	N	ELOVL fatty acid elongase 4 [Source:HGNC Symbol;Acc:HGNC:14415]
ELOVL4	YJL196C_2	YJL196C_2	M:M	No	0.568712	0.154708	-0.125625	0.676786	0.0330144	-1.6047	-0.305346	-0.759014	1	|haematopoietic_and_lymphoid_tissue	0		0		0		2	|bone|skin	0		0		0		N	N	N	N	N	N	N	N	ELOVL fatty acid elongase 4 [Source:HGNC Symbol;Acc:HGNC:14415]
ELOVL5	YCR034W	ELO2	M:M	Yes	1.34079	1.43505	-3.28778	4.1135	6.02815	-7.73878	3.30366	-13.8962	0		0		0		0		1	|haematopoietic_and_lymphoid_tissue	1	|haematopoietic_and_lymphoid_tissue	1	|haematopoietic_and_lymphoid_tissue	1	|haematopoietic_and_lymphoid_tissue	N	N	N	N	N	N	Y	Y	ELOVL fatty acid elongase 5 [Source:HGNC Symbol;Acc:HGNC:21308]
ELOVL5	YLR372W	ELO3	M:M	Yes	-0.350122	1.277	-0.977249	1.87023	1.66019	-6.26026	1.52948	-10.5361	0		0		0		0		1	|haematopoietic_and_lymphoid_tissue	1	|haematopoietic_and_lymphoid_tissue	1	|haematopoietic_and_lymphoid_tissue	1	|haematopoietic_and_lymphoid_tissue	N	N	N	N	N	N	Y	Y	ELOVL fatty acid elongase 5 [Source:HGNC Symbol;Acc:HGNC:21308]
ELOVL5	YJL196C_1	YJL196C_1	M:M	Yes	0.0552694	0.492576	0.0803431	-0.92393	-0.0198975	-2.14225	-0.607275	-0.70601	0		0		0		0		1	|haematopoietic_and_lymphoid_tissue	0		0		1	|haematopoietic_and_lymphoid_tissue	N	N	N	N	N	N	N	Y	ELOVL fatty acid elongase 5 [Source:HGNC Symbol;Acc:HGNC:21308]
ELOVL5	YJL196C_1	YJL196C_1	M:M	Yes	0.0552694	0.492576	0.0803431	-0.92393	-0.0198975	-2.14225	-0.607275	-0.70601	0		0		0		0		1	|haematopoietic_and_lymphoid_tissue	0		0		1	|haematopoietic_and_lymphoid_tissue	N	N	N	N	N	N	N	Y	ELOVL fatty acid elongase 5 [Source:HGNC Symbol;Acc:HGNC:21308]
ELOVL5	YJL196C_2	YJL196C_2	M:M	No	0.568712	0.154708	-0.125625	0.676786	0.0330144	-1.6047	-0.305346	-0.759014	0		0		0		0		1	|haematopoietic_and_lymphoid_tissue	0		0		0		N	N	N	N	N	N	N	N	ELOVL fatty acid elongase 5 [Source:HGNC Symbol;Acc:HGNC:21308]
ELOVL5	YJL196C_2	YJL196C_2	M:M	No	0.568712	0.154708	-0.125625	0.676786	0.0330144	-1.6047	-0.305346	-0.759014	0		0		0		0		1	|haematopoietic_and_lymphoid_tissue	0		0		0		N	N	N	N	N	N	N	N	ELOVL fatty acid elongase 5 [Source:HGNC Symbol;Acc:HGNC:21308]
ELOVL6	YCR034W	ELO2	M:M	Yes	1.34079	1.43505	-3.28778	4.1135	6.02815	-7.73878	3.30366	-13.8962	0		0		0		0		1	|ovary	1	|ovary	1	|ovary	1	|ovary	N	N	N	N	Y	Y	Y	Y	ELOVL fatty acid elongase 6 [Source:HGNC Symbol;Acc:HGNC:15829]
ELOVL6	YLR372W	ELO3	M:M	Yes	-0.350122	1.277	-0.977249	1.87023	1.66019	-6.26026	1.52948	-10.5361	0		0		0		0		1	|ovary	1	|ovary	1	|ovary	1	|ovary	N	N	N	N	Y	Y	Y	Y	ELOVL fatty acid elongase 6 [Source:HGNC Symbol;Acc:HGNC:15829]
ELOVL6	YJL196C_1	YJL196C_1	M:M	Yes	0.0552694	0.492576	0.0803431	-0.92393	-0.0198975	-2.14225	-0.607275	-0.70601	0		0		0		0		1	|ovary	0		0		1	|ovary	N	N	N	N	Y	N	N	Y	ELOVL fatty acid elongase 6 [Source:HGNC Symbol;Acc:HGNC:15829]
ELOVL6	YJL196C_1	YJL196C_1	M:M	Yes	0.0552694	0.492576	0.0803431	-0.92393	-0.0198975	-2.14225	-0.607275	-0.70601	0		0		0		0		1	|ovary	0		0		1	|ovary	N	N	N	N	Y	N	N	Y	ELOVL fatty acid elongase 6 [Source:HGNC Symbol;Acc:HGNC:15829]
ELOVL6	YJL196C_2	YJL196C_2	M:M	No	0.568712	0.154708	-0.125625	0.676786	0.0330144	-1.6047	-0.305346	-0.759014	0		0		0		0		1	|ovary	0		0		0		N	N	N	N	Y	N	N	N	ELOVL fatty acid elongase 6 [Source:HGNC Symbol;Acc:HGNC:15829]
ELOVL6	YJL196C_2	YJL196C_2	M:M	No	0.568712	0.154708	-0.125625	0.676786	0.0330144	-1.6047	-0.305346	-0.759014	0		0		0		0		1	|ovary	0		0		0		N	N	N	N	Y	N	N	N	ELOVL fatty acid elongase 6 [Source:HGNC Symbol;Acc:HGNC:15829]
ELOVL7	YCR034W	ELO2	M:M	Yes	1.34079	1.43505	-3.28778	4.1135	6.02815	-7.73878	3.30366	-13.8962	1	|haematopoietic_and_lymphoid_tissue	0		0		0		0		0		0		0		Y	N	N	N	N	N	Y	Y	ELOVL fatty acid elongase 7 [Source:HGNC Symbol;Acc:HGNC:26292]
ELOVL7	YLR372W	ELO3	M:M	Yes	-0.350122	1.277	-0.977249	1.87023	1.66019	-6.26026	1.52948	-10.5361	1	|haematopoietic_and_lymphoid_tissue	0		0		0		0		0		0		0		Y	N	N	N	N	N	Y	Y	ELOVL fatty acid elongase 7 [Source:HGNC Symbol;Acc:HGNC:26292]
ELOVL7	YJL196C_1	YJL196C_1	M:M	Yes	0.0552694	0.492576	0.0803431	-0.92393	-0.0198975	-2.14225	-0.607275	-0.70601	1	|haematopoietic_and_lymphoid_tissue	0		0		0		0		0		0		0		Y	N	N	N	N	N	N	Y	ELOVL fatty acid elongase 7 [Source:HGNC Symbol;Acc:HGNC:26292]
ELOVL7	YJL196C_1	YJL196C_1	M:M	Yes	0.0552694	0.492576	0.0803431	-0.92393	-0.0198975	-2.14225	-0.607275	-0.70601	1	|haematopoietic_and_lymphoid_tissue	0		0		0		0		0		0		0		Y	N	N	N	N	N	N	Y	ELOVL fatty acid elongase 7 [Source:HGNC Symbol;Acc:HGNC:26292]
ELOVL7	YJL196C_2	YJL196C_2	M:M	No	0.568712	0.154708	-0.125625	0.676786	0.0330144	-1.6047	-0.305346	-0.759014	1	|haematopoietic_and_lymphoid_tissue	0		0		0		0		0		0		0		Y	N	N	N	N	N	N	N	ELOVL fatty acid elongase 7 [Source:HGNC Symbol;Acc:HGNC:26292]
ELOVL7	YJL196C_2	YJL196C_2	M:M	No	0.568712	0.154708	-0.125625	0.676786	0.0330144	-1.6047	-0.305346	-0.759014	1	|haematopoietic_and_lymphoid_tissue	0		0		0		0		0		0		0		Y	N	N	N	N	N	N	N	ELOVL fatty acid elongase 7 [Source:HGNC Symbol;Acc:HGNC:26292]
ELP2	YGR200C	ELP2	1:1	Yes	-1.07858	-1.61533	-3.41015	-4.77137	3.39543	1.32598	4.02157	8.97931	0		0		0		0		1	|bone	0		0		0		N	N	Y	N	Y	N	N	N	elongator acetyltransferase complex subunit 2 [Source:HGNC Symbol;Acc:HGNC:18248]
ELP3	YPL086C	ELP3	1:1	Yes	-0.635986	-0.593545	-4.22672	-5.96244	4.69088	-1.28086	6.38108	8.82276	0		0		0		0		0		0		0		0		N	N	Y	N	N	N	N	N	elongator acetyltransferase complex subunit 3 [Source:HGNC Symbol;Acc:HGNC:20696]
ENDOG	YJL208C	NUC1	1:M	No	0.617203	0.314676	0.387839	0.701248	-2.78846	-1.1523	-0.979773	0.969784	0		0		0		0		1	|endometrium	0		0		0		N	N	N	N	N	N	N	N	endonuclease G [Source:HGNC Symbol;Acc:HGNC:3346]
ENO1	YGR254W	ENO1	M:M	No	2.09734	0.038521	2.82703	0.507388	-1.04842	-0.113459	-1.62013	-1.16389	2	|bone|ovary	0		0		0		1	|pancreas	0		0		0		N	N	N	N	N	N	N	N	enolase 1 [Source:HGNC Symbol;Acc:HGNC:3350]
ENO2	YGR254W	ENO1	M:M	No	2.09734	0.038521	2.82703	0.507388	-1.04842	-0.113459	-1.62013	-1.16389	2	|haematopoietic_and_lymphoid_tissue|lung	0		0		0		1	|large_intestine	0		0		0		Y	N	N	N	N	N	N	N	enolase 2 [Source:HGNC Symbol;Acc:HGNC:3353]
ENO3	YGR254W	ENO1	M:M	No	2.09734	0.038521	2.82703	0.507388	-1.04842	-0.113459	-1.62013	-1.16389	2	|endometrium|haematopoietic_and_lymphoid_tissue	0		0		0		1	|bone	0		0		0		Y	N	N	N	N	N	N	N	enolase 3 [Source:HGNC Symbol;Acc:HGNC:3354]
ENO4	YGR254W	ENO1	M:M	No	2.09734	0.038521	2.82703	0.507388	-1.04842	-0.113459	-1.62013	-1.16389	0		0		0		0		0		0		0		0		N	N	N	N	N	N	N	N	enolase 4 [Source:HGNC Symbol;Acc:HGNC:31670]
ENOPH1	YEL038W	UTR4	1:1	No	0.870663	0.123847	0.22054	0.40002	-0.415677	0.079949	-0.368909	-0.053914	1	|lung	0		0		0		0		0		0		0		N	N	N	N	N	N	N	N	enolase-phosphatase 1 [Source:HGNC Symbol;Acc:HGNC:24599]
ENPEP	YHR047C	AAP1	M:M	No	0.65508	0.257306	0.248054	0.749824	-2.36091	-0.755871	-1.24057	0.027737	2	|haematopoietic_and_lymphoid_tissue|pancreas	0		0		0		0		0		0		0		Y	N	N	N	N	N	N	N	glutamyl aminopeptidase [Source:HGNC Symbol;Acc:HGNC:3355]
ENPEP	YKL157W_1	YKL157W_1	M:M	No	0.0423367	0.269988	-0.457705	-0.153056	-0.678545	-0.494967	-0.486101	-0.884788	2	|haematopoietic_and_lymphoid_tissue|pancreas	0		0		0		0		0		0		0		Y	N	N	N	N	N	N	N	glutamyl aminopeptidase [Source:HGNC Symbol;Acc:HGNC:3355]
ENPEP	YKL157W_1	YKL157W_1	M:M	No	0.0423367	0.269988	-0.457705	-0.153056	-0.678545	-0.494967	-0.486101	-0.884788	2	|haematopoietic_and_lymphoid_tissue|pancreas	0		0		0		0		0		0		0		Y	N	N	N	N	N	N	N	glutamyl aminopeptidase [Source:HGNC Symbol;Acc:HGNC:3355]
ENPEP	YKL157W_2	YKL157W_2	M:M	Yes	0.772586	0.138897	0.13013	0.500547	-0.0985752	0.75183	0.500507	-2.40181	2	|haematopoietic_and_lymphoid_tissue|pancreas	0		0		0		0		0		0		0		Y	N	N	N	N	N	Y	N	glutamyl aminopeptidase [Source:HGNC Symbol;Acc:HGNC:3355]
ENPEP	YKL157W_2	YKL157W_2	M:M	Yes	0.772586	0.138897	0.13013	0.500547	-0.0985752	0.75183	0.500507	-2.40181	2	|haematopoietic_and_lymphoid_tissue|pancreas	0		0		0		0		0		0		0		Y	N	N	N	N	N	Y	N	glutamyl aminopeptidase [Source:HGNC Symbol;Acc:HGNC:3355]
ENPP1	YCR026C	NPP1	M:M	Yes	0.51514	-0.467556	-0.70556	1.90642	0.560967	2.32612	-0.241223	-5.38679	1	|breast	0		0		1	|breast	2	|central_nervous_system|large_intestine	0		2	|central_nervous_system|large_intestine	0		N	N	N	Y	N	N	Y	N	ectonucleotide pyrophosphatase/phosphodiesterase 1 [Source:HGNC Symbol;Acc:HGNC:3356]
ENPP1	YEL016C	NPP2	M:M	No	0.345594	0.165071	0.0211634	-0.394542	-0.701152	0.171954	-0.894728	0.817353	1	|breast	0		0		0		2	|central_nervous_system|large_intestine	0		0		0		N	N	N	N	N	N	N	N	ectonucleotide pyrophosphatase/phosphodiesterase 1 [Source:HGNC Symbol;Acc:HGNC:3356]
ENPP2	YCR026C	NPP1	M:M	Yes	0.51514	-0.467556	-0.70556	1.90642	0.560967	2.32612	-0.241223	-5.38679	0		0		0		0		0		0		0		0		N	N	N	Y	N	N	Y	N	ectonucleotide pyrophosphatase/phosphodiesterase 2 [Source:HGNC Symbol;Acc:HGNC:3357]
ENPP2	YEL016C	NPP2	M:M	No	0.345594	0.165071	0.0211634	-0.394542	-0.701152	0.171954	-0.894728	0.817353	0		0		0		0		0		0		0		0		N	N	N	N	N	N	N	N	ectonucleotide pyrophosphatase/phosphodiesterase 2 [Source:HGNC Symbol;Acc:HGNC:3357]
ENPP3	YCR026C	NPP1	M:M	Yes	0.51514	-0.467556	-0.70556	1.90642	0.560967	2.32612	-0.241223	-5.38679	2	|breast|lung	0		0		2	|breast|lung	0		0		0		0		Y	N	N	Y	N	N	Y	N	ectonucleotide pyrophosphatase/phosphodiesterase 3 [Source:HGNC Symbol;Acc:HGNC:3358]
ENPP3	YEL016C	NPP2	M:M	No	0.345594	0.165071	0.0211634	-0.394542	-0.701152	0.171954	-0.894728	0.817353	2	|breast|lung	0		0		0		0		0		0		0		Y	N	N	N	N	N	N	N	ectonucleotide pyrophosphatase/phosphodiesterase 3 [Source:HGNC Symbol;Acc:HGNC:3358]
ENPP4	YCR026C	NPP1	M:M	Yes	0.51514	-0.467556	-0.70556	1.90642	0.560967	2.32612	-0.241223	-5.38679	2	|autonomic_ganglia|lung	0		0		2	|autonomic_ganglia|lung	1	|cervix	0		1	|cervix	0		Y	N	N	Y	N	N	Y	N	ectonucleotide pyrophosphatase/phosphodiesterase 4 [Source:HGNC Symbol;Acc:HGNC:3359]
ENPP4	YEL016C	NPP2	M:M	No	0.345594	0.165071	0.0211634	-0.394542	-0.701152	0.171954	-0.894728	0.817353	2	|autonomic_ganglia|lung	0		0		0		1	|cervix	0		0		0		Y	N	N	N	N	N	N	N	ectonucleotide pyrophosphatase/phosphodiesterase 4 [Source:HGNC Symbol;Acc:HGNC:3359]
ENPP5	YCR026C	NPP1	M:M	Yes	0.51514	-0.467556	-0.70556	1.90642	0.560967	2.32612	-0.241223	-5.38679	5	|breast|lung|oesophagus|pancreas|skin	0		0		5	|breast|lung|oesophagus|pancreas|skin	0		0		0		0		Y	N	N	Y	N	N	Y	N	ectonucleotide pyrophosphatase/phosphodiesterase 5 (putative) [Source:HGNC Symbol;Acc:HGNC:13717]
ENPP5	YEL016C	NPP2	M:M	No	0.345594	0.165071	0.0211634	-0.394542	-0.701152	0.171954	-0.894728	0.817353	5	|breast|lung|oesophagus|pancreas|skin	0		0		0		0		0		0		0		Y	N	N	N	N	N	N	N	ectonucleotide pyrophosphatase/phosphodiesterase 5 (putative) [Source:HGNC Symbol;Acc:HGNC:13717]
ENPP6	YCR026C	NPP1	M:M	Yes	0.51514	-0.467556	-0.70556	1.90642	0.560967	2.32612	-0.241223	-5.38679	1	|bone	0		0		1	|bone	2	|large_intestine|liver	0		2	|large_intestine|liver	0		N	N	N	Y	N	N	Y	N	ectonucleotide pyrophosphatase/phosphodiesterase 6 [Source:HGNC Symbol;Acc:HGNC:23409]
ENPP6	YEL016C	NPP2	M:M	No	0.345594	0.165071	0.0211634	-0.394542	-0.701152	0.171954	-0.894728	0.817353	1	|bone	0		0		0		2	|large_intestine|liver	0		0		0		N	N	N	N	N	N	N	N	ectonucleotide pyrophosphatase/phosphodiesterase 6 [Source:HGNC Symbol;Acc:HGNC:23409]
ENPP7	YCR026C	NPP1	M:M	Yes	0.51514	-0.467556	-0.70556	1.90642	0.560967	2.32612	-0.241223	-5.38679	3	|kidney|large_intestine|soft_tissue	0		0		3	|kidney|large_intestine|soft_tissue	0		0		0		0		N	N	N	Y	N	N	Y	N	ectonucleotide pyrophosphatase/phosphodiesterase 7 [Source:HGNC Symbol;Acc:HGNC:23764]
ENPP7	YEL016C	NPP2	M:M	No	0.345594	0.165071	0.0211634	-0.394542	-0.701152	0.171954	-0.894728	0.817353	3	|kidney|large_intestine|soft_tissue	0		0		0		0		0		0		0		N	N	N	N	N	N	N	N	ectonucleotide pyrophosphatase/phosphodiesterase 7 [Source:HGNC Symbol;Acc:HGNC:23764]
ENTHD1	YJR125C	ENT3	1:M	No	-0.398781	0.814472	-0.786664	0.694587	-0.173472	-0.925656	-1.81513	0.027761	0		0		0		0		1	|pancreas	0		0		0		N	N	N	N	N	N	N	N	ENTH domain containing 1 [Source:HGNC Symbol;Acc:HGNC:26352]
ENTPD1	YER005W	YND1	1:M	Yes	0.758003	-0.005111	-0.198069	0.993504	-2.38965	-1.27595	-0.578233	-2.0431	0		0		0		0		4	|bone|oesophagus|ovary|pancreas	0		4	|bone|oesophagus|ovary|pancreas	0		N	N	N	N	Y	N	Y	N	ectonucleoside triphosphate diphosphohydrolase 1 [Source:HGNC Symbol;Acc:HGNC:3363]
ENTPD2	YER005W	YND1	1:M	Yes	0.758003	-0.005111	-0.198069	0.993504	-2.38965	-1.27595	-0.578233	-2.0431	3	|breast|lung|ovary	0		0		0		0		0		0		0		Y	N	N	N	N	N	Y	N	ectonucleoside triphosphate diphosphohydrolase 2 [Source:HGNC Symbol;Acc:HGNC:3364]
ENTPD3	YER005W	YND1	1:M	Yes	0.758003	-0.005111	-0.198069	0.993504	-2.38965	-1.27595	-0.578233	-2.0431	2	|haematopoietic_and_lymphoid_tissue|soft_tissue	0		0		0		0		0		0		0		Y	N	N	N	N	N	Y	N	ectonucleoside triphosphate diphosphohydrolase 3 [Source:HGNC Symbol;Acc:HGNC:3365]
ENTPD4	YER005W	YND1	1:M	Yes	0.758003	-0.005111	-0.198069	0.993504	-2.38965	-1.27595	-0.578233	-2.0431	0		0		0		0		1	|cervix	0		1	|cervix	0		N	N	N	N	N	N	Y	N	ectonucleoside triphosphate diphosphohydrolase 4 [Source:HGNC Symbol;Acc:HGNC:14573]
ENTPD5	YEL042W	GDA1	1:M	Yes	0.302823	0.960915	-0.462866	1.62993	-0.363873	-3.00917	0.0586448	-5.15573	4	|breast|endometrium|haematopoietic_and_lymphoid_tissue|kidney	0		0		0		0		0		0		0		N	N	N	N	N	N	Y	Y	ectonucleoside triphosphate diphosphohydrolase 5 [Source:HGNC Symbol;Acc:HGNC:3367]
ENTPD6	YEL042W	GDA1	1:M	Yes	0.302823	0.960915	-0.462866	1.62993	-0.363873	-3.00917	0.0586448	-5.15573	2	|haematopoietic_and_lymphoid_tissue|large_intestine	0		0		0		0		0		0		0		Y	N	N	N	N	N	Y	Y	ectonucleoside triphosphate diphosphohydrolase 6 (putative) [Source:HGNC Symbol;Acc:HGNC:3368]
ENTPD7	YER005W	YND1	1:M	Yes	0.758003	-0.005111	-0.198069	0.993504	-2.38965	-1.27595	-0.578233	-2.0431	0		0		0		0		1	|breast	0		1	|breast	0		N	N	N	N	N	N	Y	N	ectonucleoside triphosphate diphosphohydrolase 7 [Source:HGNC Symbol;Acc:HGNC:19745]
ENTPD8	YER005W	YND1	1:M	Yes	0.758003	-0.005111	-0.198069	0.993504	-2.38965	-1.27595	-0.578233	-2.0431	2	|lung|pancreas	0		0		0		0		0		0		0		Y	N	N	N	N	N	Y	N	ectonucleoside triphosphate diphosphohydrolase 8 [Source:HGNC Symbol;Acc:HGNC:24860]
EP300	YLR399C	BDF1	M:M	Yes	0.849157	-1.22209	1.23892	-0.630011	5.43773	4.31397	3.88003	-0.096047	2	|haematopoietic_and_lymphoid_tissue|kidney	0		0		2	|haematopoietic_and_lymphoid_tissue|kidney	1	|soft_tissue	0		0		0		Y	N	N	Y	N	N	N	N	E1A binding protein p300 [Source:HGNC Symbol;Acc:HGNC:3373]
EP300	YDL070W	BDF2	M:M	Yes	0.407469	0.300578	0.924064	1.02166	-0.914607	-1.27327	-0.974991	-3.12239	2	|haematopoietic_and_lymphoid_tissue|kidney	0		0		0		1	|soft_tissue	0		1	|soft_tissue	0		Y	N	N	N	N	N	Y	N	E1A binding protein p300 [Source:HGNC Symbol;Acc:HGNC:3373]
EP400	YDR334W	SWR1	1:M	Yes	0.55818	-0.526649	-0.807791	-6.22919	0.784617	0.357284	0.983188	7.3347	1	|haematopoietic_and_lymphoid_tissue	0		1	|haematopoietic_and_lymphoid_tissue	0		0		0		0		0		N	N	Y	N	N	N	N	N	E1A binding protein p400 [Source:HGNC Symbol;Acc:HGNC:11958]
EPC1	YFL024C	EPL1	1:M	Yes	-4.95985	-21.408	0.001	0.0001	8.32249	34.7644	0.001	0.0001	1	|kidney	0		0		1	|kidney	1	|bone	0		0		0		N	N	N	Y	N	N	N	N	enhancer of polycomb homolog 1 [Source:HGNC Symbol;Acc:HGNC:19876]
EPC2	YFL024C	EPL1	1:M	Yes	-4.95985	-21.408	0.001	0.0001	8.32249	34.7644	0.001	0.0001	2	|lung|stomach	0		0		2	|lung|stomach	0		0		0		0		N	N	N	Y	N	N	N	N	enhancer of polycomb homolog 2 [Source:HGNC Symbol;Acc:HGNC:24543]
EPN1	YJR125C	ENT3	1:M	No	-0.398781	0.814472	-0.786664	0.694587	-0.173472	-0.925656	-1.81513	0.027761	1	|ovary	0		0		0		1	|haematopoietic_and_lymphoid_tissue	0		0		0		N	N	N	N	N	N	N	N	epsin 1 [Source:HGNC Symbol;Acc:HGNC:21604]
EPN2	YJR125C	ENT3	1:M	No	-0.398781	0.814472	-0.786664	0.694587	-0.173472	-0.925656	-1.81513	0.027761	0		0		0		0		3	|cervix|lung|pancreas	0		0		0		N	N	N	N	N	N	N	N	epsin 2 [Source:HGNC Symbol;Acc:HGNC:18639]
EPN3	YJR125C	ENT3	1:M	No	-0.398781	0.814472	-0.786664	0.694587	-0.173472	-0.925656	-1.81513	0.027761	1	|breast	0		0		0		0		0		0		0		Y	N	N	N	N	N	N	N	epsin 3 [Source:HGNC Symbol;Acc:HGNC:18235]
EPS15	YBL047C	EDE1	1:M	Yes	0.31151	0.49342	0.376182	1.09181	0.50926	-2.55351	-2.09925	-1.46322	0		0		0		0		1	|bone	0		0		1	|bone	N	N	N	N	N	N	N	Y	epidermal growth factor receptor pathway substrate 15 [Source:HGNC Symbol;Acc:HGNC:3419]
EPS15L1	YBL047C	EDE1	1:M	Yes	0.31151	0.49342	0.376182	1.09181	0.50926	-2.55351	-2.09925	-1.46322	2	|bone|breast	0		0		0		3	|cervix|haematopoietic_and_lymphoid_tissue|large_intestine	0		0		3	|cervix|haematopoietic_and_lymphoid_tissue|large_intestine	N	N	N	N	N	N	N	Y	epidermal growth factor receptor pathway substrate 15 like 1 [Source:HGNC Symbol;Acc:HGNC:24634]
ERAP1	YHR047C	AAP1	M:M	No	0.65508	0.257306	0.248054	0.749824	-2.36091	-0.755871	-1.24057	0.027737	2	|large_intestine|skin	0		0		0		1	|lung	0		0		0		N	N	N	N	N	N	N	N	endoplasmic reticulum aminopeptidase 1 [Source:HGNC Symbol;Acc:HGNC:18173]
ERAP1	YKL157W_1	YKL157W_1	M:M	No	0.0423367	0.269988	-0.457705	-0.153056	-0.678545	-0.494967	-0.486101	-0.884788	2	|large_intestine|skin	0		0		0		1	|lung	0		0		0		N	N	N	N	N	N	N	N	endoplasmic reticulum aminopeptidase 1 [Source:HGNC Symbol;Acc:HGNC:18173]
ERAP1	YKL157W_1	YKL157W_1	M:M	No	0.0423367	0.269988	-0.457705	-0.153056	-0.678545	-0.494967	-0.486101	-0.884788	2	|large_intestine|skin	0		0		0		1	|lung	0		0		0		N	N	N	N	N	N	N	N	endoplasmic reticulum aminopeptidase 1 [Source:HGNC Symbol;Acc:HGNC:18173]
ERAP1	YKL157W_2	YKL157W_2	M:M	Yes	0.772586	0.138897	0.13013	0.500547	-0.0985752	0.75183	0.500507	-2.40181	2	|large_intestine|skin	0		0		0		1	|lung	0		1	|lung	0		N	N	N	N	N	N	Y	N	endoplasmic reticulum aminopeptidase 1 [Source:HGNC Symbol;Acc:HGNC:18173]
ERAP1	YKL157W_2	YKL157W_2	M:M	Yes	0.772586	0.138897	0.13013	0.500547	-0.0985752	0.75183	0.500507	-2.40181	2	|large_intestine|skin	0		0		0		1	|lung	0		1	|lung	0		N	N	N	N	N	N	Y	N	endoplasmic reticulum aminopeptidase 1 [Source:HGNC Symbol;Acc:HGNC:18173]
ERAP2	YHR047C	AAP1	M:M	No	0.65508	0.257306	0.248054	0.749824	-2.36091	-0.755871	-1.24057	0.027737	0		0		0		0		0		0		0		0		N	N	N	N	N	N	N	N	endoplasmic reticulum aminopeptidase 2 [Source:HGNC Symbol;Acc:HGNC:29499]
ERAP2	YKL157W_1	YKL157W_1	M:M	No	0.0423367	0.269988	-0.457705	-0.153056	-0.678545	-0.494967	-0.486101	-0.884788	0		0		0		0		0		0		0		0		N	N	N	N	N	N	N	N	endoplasmic reticulum aminopeptidase 2 [Source:HGNC Symbol;Acc:HGNC:29499]
ERAP2	YKL157W_1	YKL157W_1	M:M	No	0.0423367	0.269988	-0.457705	-0.153056	-0.678545	-0.494967	-0.486101	-0.884788	0		0		0		0		0		0		0		0		N	N	N	N	N	N	N	N	endoplasmic reticulum aminopeptidase 2 [Source:HGNC Symbol;Acc:HGNC:29499]
ERAP2	YKL157W_2	YKL157W_2	M:M	Yes	0.772586	0.138897	0.13013	0.500547	-0.0985752	0.75183	0.500507	-2.40181	0		0		0		0		0		0		0		0		N	N	N	N	N	N	Y	N	endoplasmic reticulum aminopeptidase 2 [Source:HGNC Symbol;Acc:HGNC:29499]
ERAP2	YKL157W_2	YKL157W_2	M:M	Yes	0.772586	0.138897	0.13013	0.500547	-0.0985752	0.75183	0.500507	-2.40181	0		0		0		0		0		0		0		0		N	N	N	N	N	N	Y	N	endoplasmic reticulum aminopeptidase 2 [Source:HGNC Symbol;Acc:HGNC:29499]
ERAS	YOR101W	RAS1	M:M	Yes	0.776407	-0.359121	0.119813	0.72763	-2.32864	2.04885	-0.98638	-1.5975	1	|haematopoietic_and_lymphoid_tissue	0		0		1	|haematopoietic_and_lymphoid_tissue	0		0		0		0		N	N	N	Y	N	N	N	N	ES cell expressed Ras [Source:HGNC Symbol;Acc:HGNC:5174]
ERAS	YNL098C	RAS2	M:M	No	0.321421	-0.201845	-0.393107	0.122413	-0.114836	0.350277	-0.0272714	0.427206	1	|haematopoietic_and_lymphoid_tissue	0		0		0		0		0		0		0		N	N	N	N	N	N	N	N	ES cell expressed Ras [Source:HGNC Symbol;Acc:HGNC:5174]
ERCC1	YML095C	RAD10	1:1	No	1.7032	0.139322	1.04516	1.25291	-2.62483	-0.558134	-2.54276	-1.6318	0		0		0		0		2	|large_intestine|lung	0		0		0		N	N	N	N	Y	N	N	N	ERCC excision repair 1, endonuclease non-catalytic subunit [Source:HGNC Symbol;Acc:HGNC:3433]
[truncated: 4,157 more rows]

## Sheet: GDSC1000
Hs_Gene	Sc_ORf	Sc_Gene	Sc-Hs_homolog_type	Sc_INT	HLD K SHIFT	HLD K INT	HLEG K SHIFT	HLEG K INT	HLD L SHIFT	HLD L INT	HLEG L SHIFT	HLEG L INT	UES_Num	UES_Tissues	D-EG_UES_Num	D-EG_UES_Tissues	EG_UES_Num	EG_UES_Tissues	HLD_UES_Num	HLD_UES_Tissues	OES_Num	OES_Tissues	D-EG_OES_Num	D-EG_OES_Tissue	EG_OES_Num	EG_OES_Tissue	HLD_OES_Num	HLD_OES_Tissue	UES_Across	UES_Across_D_EG	UES_Across_HLEG	UES_Across_HLD	OES_Across	OES_Across_D-EG	OES_Across_HLEG	OES_Across_HLD	description_Human
[truncated: 5,197 more rows]
