# Supplementary material for: A yeast phenomic model for the influence of Warburg metabolism on genetic buffering of doxorubicin
Source: Cancer Metab. 2019 Oct 23;7:9. doi: 10.1186/s40170-019-0201-3 (PMC6806529; doi:10.1186/s40170-019-0201-3)
Supplement: Supplementary file 12 — Additional file 12. Comparisons between yeast studies of doxorubicin in the context of integrating cancer pharmacogenomics data. Overlapping and unique sets of genes reported from the different studies of doxorubicin, using the YKO/KD libraries, are assessed with regard to correlation with cancer pharmacogenomics data. [file 40170_2019_201_MOESM12_ESM.xlsx]

## Sheet: Readme
Column descriptions
Group	Sets of yeast genes identified as deletion enhancers or suppressors in HLD and/or HLEG media, or as deletion enhancers in the Xia et al. 2007 or Westmoreland et al. 2009 experiments
yGenes	Number of yeast doxorubicin-gene interactions in the respective group
#homologous	Number of yeast genes with human homologs in the respective 'yGenes' group
gCSI homologs	#homologous' for which data exists in gCSI
gCSI_corr	gCSI homologs' that have corresponding OES/UES agreement
%gCSI	'gCSI_corr' / 'gCSI homologs' X 100
GDSC homologs	#homologous' for which data exists in gCSI
GDSC_corr	GDSC homologs' that have corresponding OES/UES agreement
%GDSC	'GDSC_corr' / 'GDSC homologs' X 100

## Sheet: Table_S14
Group	yGenes	#homologous		gCSI homologs	gCSI_corr	%gCSI		GDSC homologs	GDSC_corr	%GDSC
All HLEG/HLD (union)	1807	678		664	170	0.256024		621	75	0.120773
All Westmoreland	382	156		155	33	0.212903		149	18	0.120805
All Xia	73	30		29	8	0.275862		28	2	0.0714286
All HLEG	1411	521		510	140	0.27451		479	62	0.129436
All HLD	806	350		345	67	0.194203		322	28	0.0869565
Intersect HLEG/HLD (union) vs. Westmoreland	254	98		98	21	0.214286		95	13	0.136842
Intersect HLEG/HLD (union) vs. Xia	56	21		21	5	0.238095		20	2	0.1
Intersect Westmoreland vs. Xia	45	20		20	5	0.25		20	2	0.1
HLEG/HLD intersection	410	193		191	37	0.193717		180	15	0.0833333
HLEG unique (vs. HLD)	1001	328		319	103	0.322884		299	47	0.157191
HLD unique (vs. HLEG)	396	156		153	30	0.196078		141	13	0.0921986
Westmoreland unique (vs. union of HLD/HLEG)	128	58		57	12	0.210526		54	5	0.0925926
Xia unique (vs. union of HLD/HLEG)	17	9		8	3	0.375		8	0	0
HLD suppressors	647	279		277	119	0.429603		255	58	0.227451
HLEG suppressors	693	307		301	132	0.438538		283	68	0.240283
HLD/HLEG suppressors union	1099	464		456	195	0.427632		427	98	0.229508
gCSI total UES = 720; total OES = 764
GDSC total UES = 307; total OES = 455
